# Supplementary material for: Dynamic quinone repertoire accompanied the diversification of energy metabolism in Pseudomonadota
Source: ISME J. 2024 Dec 18;19(1):wrae253. doi: 10.1093/ismejo/wrae253 (PMC11707229; doi:10.1093/ismejo/wrae253)
Supplement: TableS1-annotation_pathways_reviews_wrae253 [file tables1-annotation_pathways_reviews_wrae253.zip › TableS1-annotation_pathways_reviews_wrae253.ods]

## Sheet: Pseudomonadota
genome	MenA	MenB	MenC	MenD	MenE	MenF	MenH	MenI	MenJ	MenY	MqnA	MqnB	MqnC	MqnD	MqnE	MqnL	MqnM	MqnP	MqnZ	MtnN	UbiA	UbiB	UbiC	XanB2	UbiD	UbiX	UbiE	UbiG	UbiJ	UbiK	UbiT	UbiU	UbiV	UbiF	UbiH	UbiI	UbiL	UbiM	UbiN	Coq7	RquA	BioSample	BioProject	Assembly	Level	superkingdom	Size(Mb)	species_NCBI	phylum_NCBI
GCF_900324035.1_BRAD3257	0	0	1	0	3	0	0	0	0	0	0	0	0	0	0	0	0	0	0	1	1	1	0	0	0	0	1	1	0	1	1	0	0	0	0	0	1	0	1	0	0	SAMEA104196492	PRJEB21961	GCA_900324035.1	Complete	Bacteria	8.15602	Bradyrhizobium vignae	Pseudomonadota
GCF_028885395.1_ASM2888539v1	0	0	0	0	0	0	0	0	0	0	0	0	0	0	0	0	0	0	0	0	1	1	0	0	0	0	1	1	0	1	0	0	0	0	0	0	1	0	1	0	0	SAMN03943304	PRJNA936007	GCA_028885395.1	Complete	Bacteria	3.85511	Roseovarius tolerans	Pseudomonadota
GCF_000512355.1_ASM51235v1	0	0	0	0	0	0	0	1	0	0	0	0	0	0	0	0	0	0	0	0	1	1	1	0	1	1	1	1	1	1	0	0	0	0	1	1	0	0	0	1	0	SAMN02641506	PRJNA183980	GCA_000512355.1	Complete	Bacteria	2.77321	Legionella oakridgensis	Pseudomonadota
GCF_019797925.1_ASM1979792v1	0	0	0	0	0	1	0	2	0	0	0	0	0	0	0	0	0	0	0	0	1	1	1	0	1	1	1	1	1	1	0	0	0	1	1	1	0	0	0	0	0	SAMN20877001	PRJNA756540	GCA_019797925.1	Complete	Bacteria	5.38061	Pseudoalteromonas piscicida	Pseudomonadota
GCA_000831405.1_ASM83140v1	0	0	0	0	0	0	0	0	0	0	0	0	0	0	0	0	0	0	0	0	0	0	0	0	0	0	0	0	0	0	0	0	0	0	0	0	0	0	0	0	0	SAMN02801774	PRJNA233978	GCA_000831405.1	Complete	Bacteria	0.133698	Candidatus Hodgkinia cicadicola	Pseudomonadota
GCF_019968805.1_ASM1996880v1	1	1	3	1	1	2	1	2	0	0	0	0	0	0	0	0	0	0	0	0	1	1	1	0	1	2	1	1	1	1	1	1	1	1	1	1	0	0	0	0	0	SAMN18917002	PRJNA725976	GCA_019968805.1	Complete	Bacteria	5.01973	Enterobacter sp. JBIWA005	Pseudomonadota
GCF_030295215.1_ASM3029521v1	1	1	3	1	1	2	1	2	0	0	0	0	0	0	0	0	0	0	0	0	1	1	1	0	1	2	1	1	1	1	1	1	1	1	1	1	0	0	0	0	0	SAMD00159532	PRJDB7924	GCA_030295215.1	Complete	Bacteria	5.65436	Escherichia sp. KS167_9B	Pseudomonadota
GCF_004328865.1_ASM432886v1	0	0	0	0	0	0	0	2	0	0	0	0	0	0	0	0	0	0	0	0	1	1	1	0	1	1	1	1	1	1	0	0	0	1	1	1	0	0	0	0	0	SAMN05271512	PRJNA326207	GCA_004328865.1	Complete	Bacteria	4.5978	Pseudoalteromonas carrageenovora	Pseudomonadota
GCF_000590925.1_ASM59092v1	0	0	0	0	1	0	0	0	0	0	0	0	0	0	0	0	0	0	0	0	1	1	0	0	1	1	1	2	0	1	1	1	1	0	0	0	1	0	1	0	0	SAMN03081458	PRJNA189501	GCA_000590925.1	Complete	Bacteria	3.55511	Roseibacterium elongatum	Pseudomonadota
GCF_002196515.1_ASM219651v1	1	1	1	1	1	2	1	1	0	0	0	0	0	0	0	0	0	0	0	1	1	1	1	0	1	2	1	1	1	1	1	1	1	1	1	1	0	0	0	0	0	SAMN06053751	PRJNA354876	GCA_002196515.1	Complete	Bacteria	4.78655	Vibrio gazogenes	Pseudomonadota
GCF_001658005.1_ASM165800v1	0	0	0	0	0	0	0	0	0	0	0	0	0	0	0	0	0	0	0	0	1	1	0	0	0	0	1	1	0	1	0	0	0	0	0	0	1	0	0	1	0	SAMN05188807	PRJNA323951	GCA_001658005.1	Complete	Bacteria	4.2617	Sphingobium sp. EP60837	Pseudomonadota
GCF_002814035.1_ASM281403v1	0	0	1	0	0	1	0	0	0	0	0	0	0	0	0	0	0	0	0	0	1	1	0	0	1	1	1	1	0	1	1	1	1	0	0	0	1	0	1	0	0	SAMN05958282	PRJNA351913	GCA_002814035.1	Complete	Bacteria	5.32121	Rhizobium sp. Y9	Pseudomonadota
GCF_026016445.1_ASM2601644v1	0	0	0	0	0	0	0	0	0	0	0	0	0	0	0	0	0	0	0	0	1	1	0	0	0	0	1	1	0	1	0	0	0	0	0	0	1	0	1	0	0	SAMN27646840	PRJNA827970	GCA_026016445.1	Complete	Bacteria	3.21199	Cognatishimia activa	Pseudomonadota
GCF_016839145.1_ASM1683914v1	0	0	0	0	0	0	0	1	0	0	0	0	0	0	0	0	0	0	0	0	1	1	0	0	1	1	1	1	0	1	1	1	1	0	0	0	1	0	1	0	0	SAMN14323056	PRJNA610894	GCA_016839145.1	Complete	Bacteria	5.77414	Shinella sp. PSBB067	Pseudomonadota
GCF_021283545.2_ASM2128354v2	0	0	1	0	0	0	0	0	0	0	0	0	0	0	0	0	0	0	0	0	1	1	1	1	1	2	1	1	1	2	1	0	0	0	1	1	0	0	0	1	0	SAMN23773755	PRJNA788750	GCA_021283545.2	Complete	Bacteria	6.4386	Pseudomonas alloputida	Pseudomonadota
GCF_000801275.2_ASM80127v1	1	1	2	1	1	2	1	1	0	0	0	0	0	0	0	0	0	0	0	0	1	1	1	0	1	1	1	1	1	2	1	1	1	1	1	1	0	0	0	0	0	SAMEA4532329	PRJEB625	GCA_000801275.1	Complete	Bacteria	6.32216	Vibrio nigripulchritudo	Pseudomonadota
GCF_014211955.1_ASM1421195v1	0	0	0	0	0	0	0	0	0	0	0	0	0	0	0	0	0	0	0	0	1	1	0	0	0	0	1	1	0	1	0	0	0	0	0	0	1	0	0	1	0	SAMN15700861	PRJNA650254	GCA_014211955.1	Complete	Bacteria	4.2686	Croceicoccus marinus	Pseudomonadota
GCF_007289895.1_ASM728989v1	0	0	0	0	0	0	0	0	0	0	0	0	0	0	0	0	0	0	0	0	1	1	1	0	1	1	1	1	1	1	0	0	0	1	1	1	0	0	0	0	0	SAMN12257642	PRJNA554209	GCA_007289895.1	Complete	Bacteria	4.868	Catenovulum sediminis	Pseudomonadota
GCF_024347635.1_ASM2434763v1	1	1	1	1	1	1	1	1	0	0	0	0	0	0	0	0	0	0	0	0	1	1	1	0	1	1	1	1	1	1	1	1	1	1	1	1	0	0	0	0	0	SAMD00428700	PRJDB12639	GCA_024347635.1	Complete	Bacteria	4.99231	Vibrio tasmaniensis	Pseudomonadota
GCA_928721465.1_min17_bin31	0	0	0	0	0	0	0	0	0	0	0	0	0	0	0	0	0	0	0	0	0	0	0	0	0	0	0	0	0	0	0	0	0	0	0	0	0	0	0	0	1	SAMEA12751950	PRJEB50473	GCA_928721465.1	Complete	Bacteria	2.02559	uncultured Alphaproteobacteria bacterium	Pseudomonadota
GCF_024748965.1_ASM2474896v1	0	0	0	0	0	1	0	0	0	0	0	0	0	0	0	0	0	0	0	0	1	1	1	0	1	1	1	1	1	1	2	1	1	0	1	1	0	0	0	1	0	SAMN23038790	PRJNA779451	GCA_024748965.1	Complete	Bacteria	5.91775	Pseudomonas sp. B21-032	Pseudomonadota
GCF_006770325.1_ASM677032v1	0	0	0	0	1	0	0	0	0	0	0	0	0	0	0	0	0	0	0	1	1	1	1	0	1	1	1	1	1	1	0	0	0	0	1	1	0	0	0	1	0	SAMN07137594	PRJNA287884	GCA_006770325.1	Complete	Bacteria	4.80949	Bordetella hinzii	Pseudomonadota
GCF_001679665.1_ASM167966v1	0	0	0	0	1	0	0	0	0	0	0	0	0	0	0	0	0	0	0	0	1	1	0	0	0	0	2	1	0	1	0	0	0	0	0	0	1	0	0	1	0	SAMN04279642	PRJNA302799	GCA_001679665.1	Complete	Bacteria	3.73272	Candidatus Viadribacter manganicus	Pseudomonadota
GCF_020673335.1_ASM2067333v1	0	0	1	0	0	1	0	1	0	0	0	0	0	0	0	0	0	0	0	0	1	1	1	0	0	0	1	1	1	2	0	0	0	0	1	1	0	0	0	1	0	SAMN22059268	PRJNA768638	GCA_020673335.1	Complete	Bacteria	3.92776	Acinetobacter vivianii	Pseudomonadota
GCF_023573565.1_ASM2357356v1	0	0	0	0	0	0	0	0	0	0	0	1	0	0	0	0	0	0	0	0	1	1	0	0	1	1	1	1	0	2	0	0	0	0	0	0	1	1	0	1	0	SAMN28535409	PRJNA839525	GCA_023573565.1	Complete	Bacteria	3.33676	Brevundimonas albigilva	Pseudomonadota
GCF_002157735.2_ASM215773v2	1	1	1	1	1	1	1	1	0	0	0	0	0	0	0	0	0	0	0	0	1	1	1	0	1	1	1	1	1	1	1	1	1	1	1	1	0	0	0	0	0	SAMD00057777	PRJDB5783	GCA_002157735.2	Complete	Bacteria	3.37514	Vibrio aphrogenes	Pseudomonadota
GCF_002218045.2_ASM221804v2	1	1	1	1	1	1	1	1	0	0	0	1	0	0	0	0	0	0	0	0	1	1	1	0	1	1	1	1	1	1	1	1	1	1	1	1	0	0	0	0	0	SAMD00080447	PRJDB5783	GCA_002218045.2	Complete	Bacteria	4.20715	Vibrio rumoiensis	Pseudomonadota
GCF_014083925.1_ASM1408392v1	1	1	1	1	1	2	1	1	0	0	0	0	0	0	0	0	0	0	0	1	1	1	1	0	1	2	1	1	1	1	1	1	1	1	1	1	0	0	0	0	0	SAMN13246175	PRJNA588512	GCA_014083925.1	Complete	Bacteria	5.01001	Vibrio spartinae	Pseudomonadota
GCF_023757925.1_ASM2375792v1	0	0	0	0	0	1	0	1	0	0	0	0	0	0	0	0	0	0	0	0	1	1	1	0	0	0	1	1	1	2	0	0	0	0	1	1	0	0	0	1	0	SAMN25342883	PRJNA801404	GCA_023757925.1	Complete	Bacteria	4.08272	Acinetobacter sp. AHP123	Pseudomonadota
GCF_013460375.1_ASM1346037v1	0	0	0	0	0	0	0	0	0	0	0	0	0	0	0	0	0	0	0	0	1	1	0	0	0	0	1	1	0	0	0	0	0	0	0	0	1	0	0	1	0	SAMN11584475	PRJNA493174	GCA_013460375.1	Complete	Bacteria	1.50592	Ehrlichia ruminantium	Pseudomonadota
GCF_000226625.1_ASM22662v1	0	0	0	0	0	0	0	0	0	0	0	0	0	0	0	0	0	0	0	0	1	1	0	0	1	1	1	1	1	2	0	0	0	0	0	0	0	1	0	0	0	SAMN02602982	PRJNA66041	GCA_000226625.1	Complete	Bacteria	1.63856	Taylorella asinigenitalis	Pseudomonadota
GCF_029958905.1_ASM2995890v1	1	1	1	1	1	1	1	1	0	0	0	0	0	0	0	0	0	0	0	0	2	1	1	0	1	1	1	1	1	1	1	1	1	1	1	1	0	0	0	0	0	SAMN34300143	PRJNA958439	GCA_029958905.1	Complete	Bacteria	4.8503	Vibrio sp. YMD68	Pseudomonadota
GCF_009789595.1_ASM978959v1	0	0	2	0	0	0	0	0	0	0	0	0	0	0	0	0	0	0	0	1	2	1	1	0	1	1	1	1	1	1	1	1	1	0	1	1	0	0	0	1	0	SAMN13508531	PRJNA594209	GCA_009789595.1	Complete	Bacteria	6.92203	Pseudoduganella flava	Pseudomonadota
GCF_001547915.1_ASM154791v1	0	0	0	0	0	1	0	1	0	0	0	0	0	0	0	0	0	0	0	0	2	1	1	0	1	1	1	1	1	1	0	0	0	0	1	1	0	0	0	1	0	SAMD00018366	PRJDB2876	GCA_001547915.1	Complete	Bacteria	6.83312	Pseudomonas sp. St29	Pseudomonadota
GCF_006442795.2_ASM644279v2	0	0	0	0	0	0	0	0	0	0	0	0	0	0	0	0	0	0	1	0	1	1	0	0	0	0	1	1	0	1	0	0	0	0	0	0	1	0	1	0	0	SAMN12071642	PRJNA549135	GCA_006442795.2	Complete	Bacteria	6.18821	Mesorhizobium sp. B1-1-8	Pseudomonadota
GCF_900039485.1_DEMHIR	0	0	0	0	0	0	0	0	0	0	0	0	0	0	0	0	0	0	0	0	0	0	0	0	0	0	0	0	0	0	0	0	0	0	0	0	0	0	0	0	0	SAMEA3725905	PRJEB12066	GCA_900039485.1	Complete	Bacteria	0.846562	Candidatus Doolittlea endobia	Pseudomonadota
GCF_019047065.1_ASM1904706v1	1	1	1	1	1	2	1	1	0	0	0	0	0	0	0	0	0	0	0	1	1	1	1	0	1	1	1	1	1	1	1	1	1	1	1	1	0	0	0	0	0	SAMN16357556	PRJNA231221	GCA_019047065.1	Complete	Bacteria	4.49383	Aeromonas sp. FDAARGOS 1414	Pseudomonadota
GCA_021730185.1_ASM2173018v1	0	0	0	0	0	0	0	0	0	0	0	0	0	0	0	0	0	0	0	0	1	1	1	0	1	1	1	1	1	0	0	0	0	0	0	1	0	1	0	0	0	SAMN15822720	PRJNA641445	GCA_021730185.1	Complete	Bacteria	1.18918	Candidatus Ruthia sp. Crec_9_S17	Pseudomonadota
GCF_000264945.2_ASM26494v2	0	0	0	0	0	0	0	0	0	0	0	1	0	0	0	0	0	0	0	0	1	1	0	0	0	0	1	1	0	1	0	0	0	0	0	0	1	0	0	1	0	SAMN02471717	PRJNA50313	GCA_000264945.2	Complete	Bacteria	3.94573	Sphingobium indicum	Pseudomonadota
GCF_006740765.1_ASM674076v1	0	0	0	0	0	0	0	0	0	0	0	0	0	0	0	0	0	0	0	0	1	1	0	0	0	0	1	1	0	1	1	0	0	0	0	0	1	0	1	0	0	SAMN12141652	PRJNA480465	GCA_006740765.1	Complete	Bacteria	4.38011	Leisingera aquaemixtae	Pseudomonadota
GCF_009937975.1_ASM993797v1	0	0	1	0	0	0	0	1	0	0	0	1	0	0	0	0	0	0	0	1	1	1	1	0	1	1	3	2	1	1	1	1	1	0	1	1	0	0	0	1	0	SAMD00106804	PRJDB6567	GCA_009937975.1	Complete	Bacteria	6.66017	Undibacterium sp. YM2	Pseudomonadota
GCF_025136295.1_ASM2513629v1	0	0	0	0	1	0	0	0	0	0	0	0	0	0	0	0	0	0	0	1	1	1	0	0	1	1	1	1	0	1	1	1	1	0	0	0	1	0	0	1	0	SAMN16364695	PRJNA665345	GCA_025136295.1	Complete	Bacteria	4.36196	Aestuariispira ectoiniformans	Pseudomonadota
GCF_000241385.1_ASM24138v1	1	1	1	1	2	2	1	1	0	0	0	0	0	0	0	0	0	0	0	0	1	1	1	0	1	1	1	1	1	1	1	1	1	1	1	1	0	0	0	0	0	SAMN02603160	PRJNA77223	GCA_000241385.1	Complete	Bacteria	5.45265	Vibrio sp. EJY3	Pseudomonadota
GCF_023101685.1_ASM2310168v1	0	1	1	0	3	0	0	0	0	0	0	0	0	0	0	0	0	1	0	0	2	1	0	0	0	0	1	1	0	3	0	0	0	0	0	0	1	0	1	0	0	SAMN16538610	PRJNA671608	GCA_023101685.1	Complete	Bacteria	10.7723	Bradyrhizobium sp. 186	Pseudomonadota
GCF_013488225.1_ASM1348822v1	0	0	0	0	1	0	0	0	0	0	0	0	0	0	0	0	0	0	0	0	1	1	0	0	1	1	1	1	0	1	1	1	1	0	0	0	1	0	1	0	0	SAMN12136707	PRJNA550999	GCA_013488225.1	Complete	Bacteria	7.14186	Sinorhizobium mexicanum	Pseudomonadota
GCF_001584225.1_ASM158422v1	0	0	1	0	0	0	0	0	0	0	0	0	0	0	0	0	0	0	0	0	1	1	1	0	1	1	1	1	1	1	0	0	0	0	1	1	0	0	0	1	0	SAMN04195678	PRJNA299267	GCA_001584225.1	Complete	Bacteria	5.5859	Collimonas pratensis	Pseudomonadota
GCF_024137905.1_ASM2413790v1	0	0	1	0	1	0	0	0	0	0	0	0	0	0	0	0	0	0	0	0	1	1	1	0	1	1	1	1	1	1	1	1	1	0	1	1	0	1	0	1	0	SAMN29154597	PRJNA850134	GCA_024137905.1	Complete	Bacteria	4.89227	Halomonas sp. DN3	Pseudomonadota
GCA_023242925.1_ASM2324292v1	0	0	0	0	1	0	0	0	0	0	0	0	0	0	0	0	0	0	0	0	1	1	0	0	0	0	1	1	0	1	0	0	0	0	0	0	1	0	0	1	0	SAMN27554362	PRJNA824509	GCA_023242925.1	Complete	Bacteria	4.18004	Hyphomonadaceae bacterium JAD_PAG50586_4	Pseudomonadota
GCF_002355335.1_ASM235533v1	0	0	0	0	0	0	0	1	0	0	0	0	0	0	0	0	0	0	0	0	1	1	0	0	0	0	1	1	0	1	0	0	0	0	0	0	1	0	1	0	0	SAMD00039968	PRJDB4185	GCA_002355335.1	Complete	Bacteria	4.58624	Variibacter gotjawalensis	Pseudomonadota
GCF_009363155.1_ASM936315v1	0	0	1	0	0	0	0	0	0	0	0	0	0	0	0	0	0	0	0	0	1	1	1	0	1	2	1	1	1	1	0	0	0	0	1	1	0	0	0	1	0	SAMN13053265	PRJNA578225	GCA_009363155.1	Complete	Bacteria	5.29237	Azotobacter salinestris	Pseudomonadota
GCF_025854335.1_ASM2585433v1	0	0	0	0	1	0	0	0	0	0	0	0	0	0	0	0	0	0	0	0	1	1	0	0	1	1	1	1	0	1	1	1	1	0	0	0	1	0	1	0	0	SAMN31217786	PRJNA888456	GCA_025854335.1	Complete	Bacteria	3.93046	Pelagibacterium sp. YIM 151497	Pseudomonadota
GCF_949787665.1_MIP2473_genome	1	1	1	1	1	1	1	1	0	0	0	0	0	0	0	0	0	0	0	1	1	1	1	0	1	1	1	1	1	1	1	1	1	1	1	1	0	0	0	0	0	SAMEA112774573	PRJEB60605	GCA_949787665.1	Complete	Bacteria	4.66368	Photobacterium phosphoreum	Pseudomonadota
GCF_002949995.1_ASM294999v1	0	0	0	0	0	0	0	1	0	0	0	0	0	0	0	0	0	0	0	0	1	1	1	0	1	1	1	1	1	1	2	1	1	0	1	1	0	0	0	1	0	SAMN08475991	PRJNA433821	GCA_002949995.1	Complete	Bacteria	6.28944	Pseudomonas sp. LG1D9	Pseudomonadota
GCF_029909955.1_ASM2990995v1	0	0	1	0	2	0	0	0	0	0	0	0	0	0	0	0	0	1	0	0	1	1	0	0	0	0	1	1	0	1	0	0	0	0	0	0	1	0	1	0	0	SAMN20568701	PRJNA742876	GCA_029909955.1	Complete	Bacteria	8.56971	Bradyrhizobium sp. ISRA426	Pseudomonadota
GCF_001664545.1_ASM166454v1	0	0	0	0	0	0	0	0	0	0	0	0	0	0	0	0	0	0	0	0	1	1	0	0	0	0	1	1	0	1	0	0	0	0	0	0	1	0	1	0	0	SAMN03998644	PRJNA293118	GCA_001664545.1	Complete	Bacteria	6.55635	Rhizobium sp. N741	Pseudomonadota
GCF_002237445.1_ASM223744v1	0	0	0	0	0	0	0	0	0	0	0	0	0	0	0	0	0	0	0	0	1	1	1	1	1	1	1	1	1	1	1	1	1	0	0	0	0	1	0	0	0	SAMN07357172	PRJNA394664	GCA_002237445.1	Complete	Bacteria	2.37191	Neisseria sp. KEM232	Pseudomonadota
GCF_002218195.1_ASM221819v1	0	0	0	0	2	0	0	0	0	0	0	0	0	0	0	0	0	0	0	1	1	1	0	0	0	0	1	1	0	1	0	0	0	0	0	0	1	0	0	1	0	SAMN07189730	PRJNA380207	GCA_002218195.1	Complete	Bacteria	3.47972	Sphingorhabdus sp. SMR4y	Pseudomonadota
GCF_017310015.1_ASM1731001v1	1	0	0	0	0	0	0	0	0	0	0	0	0	0	0	0	0	0	0	0	1	1	1	0	1	2	1	1	1	1	0	0	0	1	1	1	0	0	0	1	0	SAMN07302604	PRJNA392473	GCA_017310015.1	Complete	Bacteria	4.05329	Marinobacterium iners	Pseudomonadota
GCF_025143825.1_ASM2514382v1	0	0	0	0	0	0	0	0	0	0	0	0	0	0	0	0	0	0	0	0	1	1	0	0	0	0	1	2	0	1	0	0	0	0	0	0	1	0	1	0	0	SAMN20693676	PRJNA753157	GCA_025143825.1	Complete	Bacteria	4.03088	Sulfitobacter sp. S223	Pseudomonadota
GCF_017220215.1_ASM1722021v1	0	0	1	0	0	0	0	0	0	0	0	0	0	0	0	1	0	0	0	1	2	2	1	0	1	3	1	1	1	1	0	0	0	0	1	1	0	0	0	1	0	SAMN18042977	PRJNA704483	GCA_017220215.1	Complete	Bacteria	5.75554	Caballeronia sp. M1242	Pseudomonadota
GCF_004010775.1_ASM401077v1	0	0	0	0	0	0	0	1	0	0	0	1	0	0	0	0	0	0	0	0	1	1	0	0	0	0	1	1	0	1	0	0	0	0	0	0	1	0	1	0	0	SAMN10688318	PRJNA512564	GCA_004010775.1	Complete	Bacteria	4.04001	Paracoccus sp. Arc7-R13	Pseudomonadota
GCF_009789675.1_ASM978967v1	0	0	1	0	0	0	0	0	0	0	0	0	0	0	0	0	0	0	0	1	1	2	1	0	1	3	1	1	1	1	0	0	0	0	1	1	0	1	0	1	0	SAMN11476409	PRJNA534071	GCA_009789675.1	Complete	Bacteria	7.94506	Paraburkholderia acidisoli	Pseudomonadota
GCF_020866845.1_ASM2086684v1	0	0	0	0	0	0	0	1	0	0	0	0	0	0	0	0	0	0	0	0	1	1	0	0	0	0	1	1	0	1	0	0	0	0	0	0	1	0	0	1	0	SAMN22799546	PRJNA776563	GCA_020866845.1	Complete	Bacteria	3.67819	Sphingomonas radiodurans	Pseudomonadota
GCF_009796745.1_ASM979674v1	0	0	0	0	0	0	0	1	0	0	0	0	0	0	0	0	0	0	0	1	1	1	1	0	0	0	1	1	1	1	0	0	0	1	0	1	0	0	0	0	0	SAMN13567887	PRJNA595826	GCA_009796745.1	Complete	Bacteria	4.96571	Paraglaciecola sp. L1A13	Pseudomonadota
GCF_002237555.1_ASM223755v1	0	0	1	0	0	0	0	0	0	0	0	0	0	0	0	0	0	0	0	0	1	1	0	0	0	0	1	1	0	1	0	0	0	0	0	0	1	0	1	0	0	SAMN07322657	PRJNA380207	GCA_002237555.1	Complete	Bacteria	5.33119	Antarctobacter heliothermus	Pseudomonadota
GCF_019457655.1_ASM1945765v1	1	1	1	1	1	1	1	1	0	0	0	0	1	0	0	0	0	0	0	0	1	1	1	0	1	1	1	3	1	2	1	1	1	1	1	1	0	0	0	0	0	SAMN20447907	PRJNA750294	GCA_019457655.1	Complete	Bacteria	4.57872	Shewanella rhizosphaerae	Pseudomonadota
GCF_024749245.1_ASM2474924v1	0	0	1	0	0	0	0	1	0	0	0	0	0	0	0	0	0	0	0	0	1	1	1	0	1	2	1	1	1	1	2	1	1	0	1	1	0	0	0	1	0	SAMN23038776	PRJNA779451	GCA_024749245.1	Complete	Bacteria	6.55059	Pseudomonas sp. B21-017	Pseudomonadota
GCA_014896945.1_ASM1489694v1	0	0	0	0	0	0	0	0	0	0	0	0	0	0	0	0	0	0	0	0	1	0	0	0	0	0	1	1	0	0	0	0	0	0	0	0	1	0	0	1	0	SAMN14944068	PRJNA633468	GCA_014896945.1	Complete	Bacteria	1.39131	Candidatus Paracaedibacteraceae bacterium 'Lake Konstanz'	Pseudomonadota
GCF_014857065.1_ASM1485706v1	0	0	0	0	0	0	0	0	0	0	0	0	0	0	0	0	0	0	0	0	1	1	0	0	1	1	1	1	0	0	0	0	0	1	1	1	0	0	0	0	0	SAMN13439370	PRJNA592762	GCA_014857065.1	Complete	Bacteria	0.728116	Blochmannia endosymbiont of Colobopsis nipponica	Pseudomonadota
GCA_020541345.1_ASM2054134v1	0	0	0	0	0	0	0	0	0	0	0	0	0	0	0	0	0	0	0	0	0	0	0	0	0	1	0	0	0	0	0	0	0	0	0	0	0	0	0	0	0	SAMN12843126	PRJNA574620	GCA_020541345.1	Complete	Bacteria	0.980458	Candidatus Ecksteinia adelgidicola	Pseudomonadota
GCF_002072815.1_ASM207281v1	0	0	0	0	4	0	0	1	0	0	0	0	0	0	0	0	0	0	0	0	1	1	1	0	1	1	1	1	2	1	1	1	1	0	1	1	0	0	0	1	0	SAMN03965495	PRJNA161089	GCA_002072815.1	Complete	Bacteria	4.73395	Alloalcanivorax xenomutans	Pseudomonadota
GCF_023921225.1_ASM2392122v1	0	0	0	0	0	0	0	1	0	0	0	0	0	0	0	0	0	0	0	0	1	1	1	0	1	1	1	1	1	1	0	0	0	0	1	1	0	0	0	1	0	SAMN18221538	PRJNA708212	GCA_023921225.1	Complete	Bacteria	3.708	Legionella lytica	Pseudomonadota
GCF_011045835.1_ASM1104583v1	1	1	1	1	1	1	1	1	0	0	0	0	0	0	0	0	0	0	0	0	1	1	1	0	1	1	3	1	1	1	1	1	1	1	1	1	0	0	0	0	0	SAMN13738053	PRJNA599040	GCA_011045835.1	Complete	Bacteria	4.11875	Proteus terrae	Pseudomonadota
GCF_014706535.1_ASM1470653v1	0	0	1	0	0	0	0	0	0	0	0	0	0	0	0	0	0	0	0	0	1	1	1	0	1	2	1	1	1	2	1	0	0	0	1	1	0	0	0	1	0	SAMN12868568	PRJNA574744	GCA_014706535.1	Complete	Bacteria	6.13627	Pseudomonas sp. CFA	Pseudomonadota
GCF_000730165.1_ASM73016v2	0	0	0	0	0	0	0	0	0	0	0	0	0	0	0	0	0	0	0	1	1	1	0	0	1	1	1	1	0	1	1	1	1	0	0	0	1	0	0	1	0	SAMN02689882	PRJNA232577	GCA_000730165.2	Complete	Bacteria	7.38239	Nitrospirillum amazonense	Pseudomonadota
GCF_000007745.1_ASM774v1	1	1	2	1	1	1	1	1	0	0	0	0	0	0	0	0	0	0	0	0	0	0	0	0	0	0	1	0	0	0	0	0	0	0	0	0	0	0	0	0	0	SAMN02603473	PRJNA13068	GCA_000007745.1	Complete	Bacteria	2.31408	[Mannheimia] succiniciproducens	Pseudomonadota
GCF_016415705.1_ASM1641570v1	1	1	3	1	1	2	1	2	0	0	0	0	0	0	0	0	0	0	0	0	1	1	1	0	1	2	1	1	1	1	1	1	1	1	1	1	0	0	0	0	0	SAMN17016750	PRJNA683049	GCA_016415705.1	Complete	Bacteria	5.39112	Klebsiella quasipneumoniae	Pseudomonadota
GCF_022637475.1_ASM2263747v1	1	1	4	1	1	1	1	1	0	0	0	0	0	0	0	0	0	0	0	0	1	1	1	0	1	2	1	1	1	1	1	1	1	1	1	1	0	0	0	0	0	SAMN26520708	PRJNA631893	GCA_022637475.1	Complete	Bacteria	5.43017	Rahnella aceris	Pseudomonadota
GCF_019968725.1_ASM1996872v1	1	1	2	1	1	2	1	1	0	0	0	0	0	0	0	0	0	0	0	0	1	1	1	0	1	1	1	1	1	1	1	1	1	1	1	1	0	0	0	0	0	SAMN18917006	PRJNA725976	GCA_019968725.1	Complete	Bacteria	6.38412	Serratia sp. JSRIV002	Pseudomonadota
GCF_000022005.1_ASM2200v1	0	0	0	0	1	0	0	0	0	0	0	1	0	0	0	0	0	0	0	0	1	1	0	0	1	1	1	1	0	1	0	0	0	0	0	0	1	0	0	1	0	SAMN02604151	PRJNA32027	GCA_000022005.1	Complete	Bacteria	4.04293	Caulobacter vibrioides	Pseudomonadota
GCF_001663855.1_ASM166385v1	0	0	3	0	0	0	0	0	0	0	0	0	0	0	0	0	0	0	0	1	1	1	1	0	1	2	1	1	1	1	0	0	0	0	1	1	0	0	0	1	0	SAMN05212263	PRJNA324646	GCA_001663855.1	Complete	Bacteria	6.177	Ralstonia insidiosa	Pseudomonadota
GCF_000015725.1_ASM1572v1	0	0	1	0	0	0	0	0	0	0	0	0	0	0	0	0	0	0	0	1	1	1	0	1	1	1	1	1	1	0	0	0	0	0	1	1	0	0	0	2	0	SAMN02598264	PRJNA10789	GCA_000015725.1	Complete	Bacteria	4.64364	Methylibium petroleiphilum	Pseudomonadota
GCF_009708195.1_ASM970819v1	1	1	1	1	1	1	1	1	0	0	0	0	0	0	0	0	0	0	0	0	1	1	2	0	1	1	1	2	1	1	1	1	1	1	1	1	0	0	0	0	0	SAMN13091047	PRJNA547984	GCA_009708195.1	Complete	Bacteria	5.87917	Vibrio sp. THAF191c	Pseudomonadota
GCF_025345565.1_ASM2534556v1	1	0	0	0	0	0	0	4	0	0	0	0	0	0	0	0	0	0	0	0	1	1	1	0	1	1	1	1	1	1	1	1	1	0	1	1	0	0	0	1	0	SAMN15097743	PRJNA637151	GCA_025345565.1	Complete	Bacteria	4.06795	Thalassolituus hydrocarboniclasticus	Pseudomonadota
GCF_000807275.1_ASM80727v1	0	0	0	0	0	0	0	0	0	0	0	0	0	0	0	0	0	0	0	0	1	1	0	0	1	1	1	2	0	0	1	1	1	0	0	1	0	0	0	0	0	SAMN02900470	PRJNA254159	GCA_000807275.1	Complete	Bacteria	2.69235	Frischella perrara	Pseudomonadota
GCF_001808185.1_ASM180818v1	0	0	0	0	0	1	0	2	0	0	0	1	0	0	0	0	0	0	0	0	1	1	1	0	1	1	1	1	1	1	1	1	1	0	1	1	0	0	0	1	1	SAMN05862066	PRJNA345402	GCA_001808185.1	Complete	Bacteria	3.78881	Jeongeupia sp. USM3	Pseudomonadota
GCF_000788395.1_ASM78839v1	1	0	0	0	0	0	0	1	0	0	0	0	0	0	0	0	0	1	0	0	1	1	1	0	1	1	1	1	1	1	0	0	0	1	1	1	0	0	0	0	0	SAMN03160553	PRJNA266250	GCA_000788395.1	Complete	Bacteria	4.81599	Pseudoalteromonas piratica	Pseudomonadota
GCF_004684345.1_ASM468434v1	1	1	3	1	1	2	1	2	0	0	0	0	0	0	0	0	0	0	0	0	1	1	1	0	1	1	1	1	1	1	1	1	1	1	1	1	0	0	0	0	0	SAMN11282944	PRJNA529751	GCA_004684345.1	Complete	Bacteria	4.94657	Citrobacter tructae	Pseudomonadota
GCF_007833635.1_ASM783363v1	0	0	0	0	0	0	0	0	0	0	0	0	0	0	0	0	0	0	0	0	1	1	0	0	0	0	1	1	0	0	0	0	0	0	0	0	1	0	0	1	0	SAMN09644087	PRJNA480734	GCA_007833635.1	Complete	Bacteria	1.3641	Candidatus Pelagibacter sp. FZCC0015	Pseudomonadota
GCF_000230995.2_ASM23099v3	0	0	0	0	0	0	0	1	0	0	0	0	0	0	0	0	0	0	0	0	2	1	0	0	0	1	1	1	0	1	0	0	0	0	0	0	1	1	1	0	0	SAMN02232035	PRJNA47287	GCA_000230995.3	Complete	Bacteria	6.20053	Mesorhizobium australicum	Pseudomonadota
GCF_019431205.1_ASM1943120v1	1	1	3	1	1	2	1	2	0	0	0	0	0	0	0	0	0	0	0	0	1	1	1	0	1	1	1	1	1	1	1	1	1	1	1	1	0	0	0	0	0	SAMN20299478	PRJNA747892	GCA_019431205.1	Complete	Bacteria	4.67633	Escherichia sp. TM-G17TGC	Pseudomonadota
GCF_023716525.1_ASM2371652v1	1	1	1	1	2	1	1	1	0	0	0	0	0	0	0	0	0	0	0	0	1	1	1	0	1	1	1	1	1	1	1	1	1	1	1	1	0	0	0	0	0	SAMN18309766	PRJNA668462	GCA_023716525.1	Complete	Bacteria	5.36616	Vibrio sp. SCSIO 43009	Pseudomonadota
GCA_021730125.1_ASM2173012v1	0	0	0	0	0	0	0	0	0	0	0	0	0	0	0	0	0	0	0	0	1	1	1	0	0	0	1	1	0	0	0	0	0	0	0	1	0	1	0	0	0	SAMN15822723	PRJNA641445	GCA_021730125.1	Complete	Bacteria	1.01893	Candidatus Vesicomyosocius sp. Psoy_5_S11	Pseudomonadota
GCF_020911845.1_ASM2091184v1	0	0	1	0	0	0	0	0	0	0	0	0	0	0	0	0	0	0	0	0	1	1	1	0	1	2	1	1	1	1	1	0	0	0	1	1	0	0	0	1	0	SAMN22864319	PRJNA777571	GCA_020911845.1	Complete	Bacteria	6.47335	Pseudomonas sp. CIP-10	Pseudomonadota
GCF_023585745.1_ASM2358574v1	0	0	0	0	0	0	0	0	0	0	0	0	0	0	0	0	0	0	0	0	1	1	0	0	1	1	1	1	0	0	0	0	0	1	1	1	0	0	0	0	0	SAMN28534966	PRJNA839441	GCA_023585745.1	Complete	Bacteria	0.746321	Candidatus Blochmannia ocreatus	Pseudomonadota
GCF_020865585.1_ASM2086558v1	0	0	2	0	0	0	0	0	0	0	0	0	0	0	0	0	0	0	0	1	1	1	1	0	1	1	1	1	1	1	1	1	1	0	1	1	0	0	0	1	0	SAMN19872689	PRJNA741379	GCA_020865585.1	Complete	Bacteria	6.85259	Massilia sp. HC52	Pseudomonadota
GCF_018688335.1_ASM1868833v1	0	0	0	0	0	0	0	0	0	0	0	0	0	0	0	0	0	0	0	0	1	1	1	0	0	0	1	1	1	1	0	0	0	0	1	1	0	0	0	1	0	SAMN11609403	PRJNA295639	GCA_018688335.1	Complete	Bacteria	1.99816	Polynucleobacter sp. AP-Jannik-300A-C4	Pseudomonadota
GCF_000263795.2_Hint_PBC	0	0	1	0	1	0	0	1	0	0	0	0	0	0	0	0	0	0	0	1	1	1	0	1	0	0	1	1	1	0	0	0	0	0	0	1	0	0	0	1	0	SAMN02471431	PRJNA84413	GCA_000263795.2	Complete	Bacteria	5.23248	Hydrogenophaga sp. PBC	Pseudomonadota
GCF_008000895.1_ASM800089v1	0	0	0	0	0	0	0	0	0	0	0	0	0	0	0	0	0	0	0	0	1	2	0	0	0	0	1	1	0	1	0	0	0	0	0	0	1	0	0	0	0	SAMN12513123	PRJNA559472	GCA_008000895.1	Complete	Bacteria	6.25119	Methylobacterium sp. WL1	Pseudomonadota
GCF_011046025.1_ASM1104602v1	1	1	1	1	1	1	1	1	0	0	0	0	0	0	0	0	0	0	0	0	1	1	1	0	1	1	4	1	1	1	1	1	1	1	1	1	0	0	0	0	0	SAMN13742196	PRJNA599267	GCA_011046025.1	Complete	Bacteria	4.40824	Proteus sp. ZN5	Pseudomonadota
GCF_020510565.1_ASM2051056v1	1	1	1	1	1	1	0	0	0	0	0	0	0	0	0	0	0	0	0	0	1	1	1	1	1	1	1	1	1	1	1	1	1	0	1	1	0	0	0	1	0	SAMN19030603	PRJNA727717	GCA_020510565.1	Complete	Bacteria	4.15005	Ferribacterium limneticum	Pseudomonadota
GCF_014789585.1_ASM1478958v1	0	0	0	0	0	0	0	1	0	0	0	0	0	0	0	0	0	0	0	0	1	1	0	1	1	0	1	1	1	1	1	1	1	0	1	1	0	0	0	1	0	SAMN15773530	PRJNA648683	GCA_014789585.1	Complete	Bacteria	3.04317	Lysobacter sp. CW239	Pseudomonadota
GCF_019297855.1_ASM1929785v1	0	0	0	0	0	0	0	0	0	0	0	0	0	0	0	0	0	1	0	0	1	1	0	0	0	0	1	1	0	1	0	0	0	0	0	0	1	0	1	0	0	SAMN20089752	PRJNA695359	GCA_019297855.1	Complete	Bacteria	3.62197	Gymnodinialimonas ceratoperidinii	Pseudomonadota
GCF_947251595.1_ilEupTrip1.Wolbachia_sp_1.1	0	0	0	0	0	0	0	0	0	0	0	0	0	0	0	0	0	0	0	0	1	1	0	0	1	1	1	1	0	0	0	0	0	0	0	0	1	0	0	1	0	SAMEA111432282	PRJEB57018	GCA_947251595.1	Complete	Bacteria	1.47872	Wolbachia endosymbiont (group A) of Eupithecia tripunctaria	Pseudomonadota
GCF_003641105.1_ASM364110v1	1	1	3	1	1	2	1	1	0	0	0	0	0	0	0	0	0	0	0	0	1	1	1	0	1	1	1	1	1	1	1	1	1	1	1	1	0	0	0	0	0	SAMN10139427	PRJNA493633	GCA_003641105.1	Complete	Bacteria	5.55205	Serratia sp. 1D1416	Pseudomonadota
GCF_002863865.1_ASM286386v1	1	0	0	0	1	0	0	1	0	0	0	0	0	0	0	0	0	0	0	0	2	1	1	0	1	1	1	2	2	1	1	1	1	0	1	1	0	0	0	1	0	SAMN06011404	PRJNA353912	GCA_002863865.1	Complete	Bacteria	4.9145	Ketobacter alkanivorans	Pseudomonadota
GCF_013307225.1_ASM1330722v1	0	0	1	0	0	0	0	0	0	0	0	0	0	0	0	0	0	0	0	0	1	1	1	0	0	0	1	1	1	1	0	0	0	0	1	1	0	0	0	1	0	SAMN08941742	PRJNA295639	GCA_013307225.1	Complete	Bacteria	2.04081	Polynucleobacter tropicus	Pseudomonadota
GCF_009866705.1_ASM986670v1	0	0	0	0	0	0	0	1	0	0	0	0	0	0	0	0	0	0	0	0	1	1	1	0	1	1	1	1	1	1	2	1	1	0	1	1	0	0	0	1	0	SAMN06234845	PRJNA355625	GCA_009866705.1	Complete	Bacteria	5.64611	Pseudomonas sp. R32	Pseudomonadota
GCF_028865455.1_ASM2886545v1	0	0	0	0	0	0	0	0	0	0	0	0	0	0	0	0	0	0	0	1	1	1	1	0	1	1	1	2	1	1	0	0	0	1	1	1	0	0	0	0	0	SAMN32034847	PRJNA902427	GCA_028865455.1	Complete	Bacteria	4.43206	Alteromonas sp. 009811495	Pseudomonadota
GCF_002022585.1_ASM202258v1	0	0	0	0	0	0	0	0	0	0	0	0	0	0	0	0	0	0	0	0	1	1	0	0	0	0	1	1	0	1	0	0	0	0	0	0	1	0	1	0	0	SAMN06213874	PRJNA360985	GCA_002022585.1	Complete	Bacteria	1.6157	Bartonella sp. Raccoon60	Pseudomonadota
GCF_008274805.1_ASM827480v1	1	0	0	0	1	0	0	0	0	0	0	0	0	0	0	0	0	0	0	0	1	1	1	1	1	1	1	3	1	1	1	1	1	0	1	1	0	0	0	1	0	SAMN06840935	PRJNA384495	GCA_008274805.1	Complete	Bacteria	3.52642	Oryzomicrobium terrae	Pseudomonadota
GCF_003812205.1_ASM381220v1	0	0	0	0	0	1	0	2	0	0	0	0	0	0	0	0	0	0	0	0	1	1	1	0	0	0	1	1	1	2	0	0	0	0	1	1	0	0	0	1	0	SAMN10163184	PRJNA231221	GCA_003812205.1	Complete	Bacteria	4.1666	Acinetobacter sp. FDAARGOS_560	Pseudomonadota
GCF_002021755.1_ASM202175v1	1	1	1	1	2	2	1	1	0	0	0	0	0	0	0	0	0	0	0	2	1	1	1	0	1	1	1	1	1	1	1	1	1	1	1	1	0	0	0	0	0	SAMN05213947	PRJNA314425	GCA_002021755.1	Complete	Bacteria	5.8902	Vibrio owensii	Pseudomonadota
GCF_015209725.1_ASM1520972v1	0	0	0	0	0	0	0	1	0	0	0	0	0	0	0	0	0	0	0	0	1	1	0	1	0	0	1	1	1	1	0	0	0	0	1	1	0	0	0	1	0	SAMN16492141	PRJNA670304	GCA_015209725.1	Complete	Bacteria	2.91429	Lysobacter ciconiae	Pseudomonadota
GCF_009696665.2_ASM969666v2	0	0	0	0	0	1	0	0	0	0	0	0	0	0	0	0	0	0	0	0	1	1	0	0	0	1	1	1	0	1	0	0	0	0	0	0	1	0	1	0	0	SAMN13025267	PRJNA296849	GCA_009696665.2	Complete	Bacteria	3.123	Paracoccus sp. SMMA_5	Pseudomonadota
GCF_002266435.2_ASM226643v2	0	0	1	0	3	0	0	0	0	0	0	0	0	0	0	0	0	0	0	0	1	1	0	0	0	0	1	2	0	1	0	0	0	0	0	0	1	0	1	0	0	SAMN07448754	PRJNA397110	GCA_002266435.2	Complete	Bacteria	7.04452	Bradyrhizobium amphicarpaeae	Pseudomonadota
GCF_002903085.1_ASM290308v1	1	1	4	1	1	2	1	2	0	0	0	0	0	0	0	0	0	0	0	0	1	1	1	0	1	3	1	2	1	1	1	1	1	1	1	1	0	0	0	0	0	SAMN06040429	PRJNA430813	GCA_002903085.1	Complete	Bacteria	6.07913	Enterobacteriaceae bacterium ENNIH3	Pseudomonadota
GCF_019211725.1_ASM1921172v1	1	1	1	1	1	1	1	0	0	0	0	0	0	0	0	0	0	0	0	0	1	1	1	0	1	1	1	1	1	1	0	0	0	0	1	2	0	0	0	0	0	SAMN20058479	PRJNA743705	GCA_019211725.1	Complete	Bacteria	3.86306	Halomonas sp. 18071143	Pseudomonadota
GCF_003597675.1_ASM359767v1	0	0	0	0	0	0	0	0	0	0	0	0	0	0	0	0	0	0	0	0	1	1	0	0	1	1	1	1	0	1	1	1	1	0	0	0	1	0	1	0	0	SAMN05440177	PRJNA334364	GCA_003597675.1	Complete	Bacteria	6.35124	Neorhizobium sp. NCHU2750	Pseudomonadota
GCF_010977575.1_ASM1097757v1	0	0	1	0	0	0	0	0	0	0	0	0	0	0	0	0	0	0	0	0	1	1	1	0	1	1	1	1	1	1	1	1	1	0	1	2	0	0	0	1	0	SAMN14085629	PRJNA606118	GCA_010977575.1	Complete	Bacteria	4.7533	Halomonas socia	Pseudomonadota
GCF_011046895.1_ASM1104689v1	0	0	0	0	0	1	0	0	0	0	0	0	0	0	0	0	0	0	0	0	1	1	0	0	0	0	1	1	0	1	0	0	0	0	0	0	1	0	1	0	0	SAMN14167853	PRJNA608227	GCA_011046895.1	Complete	Bacteria	4.98409	Rhizobium rhizoryzae	Pseudomonadota
GCF_020691745.1_ASM2069174v1	0	0	1	0	0	0	0	1	0	0	0	0	0	0	0	0	0	0	0	0	1	1	1	0	1	2	1	1	1	1	1	0	0	0	1	1	0	0	0	1	0	SAMN22547226	PRJNA773966	GCA_020691745.1	Complete	Bacteria	5.99844	Pseudomonas sp. HN2-3	Pseudomonadota
GCF_003402535.2_ASM340253v2	0	2	1	0	3	0	0	0	0	0	0	0	0	0	0	0	0	0	0	1	2	1	1	0	1	2	1	1	1	1	1	1	1	0	1	1	0	0	0	1	0	SAMD00113021	PRJDB6228	GCA_003402535.2	Complete	Bacteria	9.0831	Cupriavidus sp. P-10	Pseudomonadota
GCF_002076895.1_ASM207689v1	0	0	0	0	0	0	0	1	0	0	0	0	0	0	0	0	0	0	0	0	1	1	1	0	1	1	1	2	1	1	0	0	0	1	1	1	0	0	0	0	0	SAMN06606376	PRJNA378583	GCA_002076895.1	Complete	Bacteria	4.66127	Cognaticolwellia beringensis	Pseudomonadota
GCF_009363435.1_ASM936343v1	0	0	0	0	0	0	0	0	0	0	0	0	0	0	0	0	0	0	0	0	2	1	0	0	1	1	1	3	0	1	1	1	1	0	0	0	1	0	1	0	0	SAMN11996126	PRJNA547984	GCA_009363435.1	Complete	Bacteria	6.39501	Labrenzia sp. THAF82	Pseudomonadota
GCF_006385135.1_ASM638513v1	0	0	0	0	1	0	0	0	0	0	0	0	0	0	0	0	0	0	0	0	1	1	0	0	1	1	1	1	0	1	2	1	1	0	0	0	1	0	0	1	0	SAMN12044301	PRJNA548597	GCA_006385135.1	Complete	Bacteria	4.18901	Paremcibacter congregatus	Pseudomonadota
GCF_918378365.1_Ntg6680	1	0	0	0	0	0	0	0	0	0	0	0	0	0	0	0	0	0	0	1	1	1	1	0	1	1	1	1	1	1	0	0	0	0	1	1	0	0	0	1	0	SAMEA10456467	PRJEB48217	GCA_918378365.1	Complete	Bacteria	3.30105	Candidatus Nitrotoga arctica	Pseudomonadota
GCF_000145945.2_ASM14594v2	0	0	2	0	0	0	0	1	0	0	0	0	0	0	0	0	0	0	0	0	1	1	1	0	1	2	1	1	1	1	1	0	0	0	1	1	0	0	0	1	0	SAMN02471315	PRJNA38647	GCA_000145945.2	Complete	Bacteria	6.20172	Pseudomonas amygdali	Pseudomonadota
GCF_900638345.1_57428_C01	1	0	0	0	0	0	0	0	0	0	0	0	0	0	0	0	0	0	0	0	1	1	1	0	1	1	1	1	1	1	0	0	0	0	1	1	0	1	0	0	0	SAMEA104210758	PRJEB6403	GCA_900638345.1	Complete	Bacteria	2.28394	Neisseria animaloris	Pseudomonadota
GCF_001187845.1_ASM118784v1	0	0	1	0	0	0	0	0	0	0	0	0	0	0	0	0	0	0	0	0	2	1	0	0	0	0	2	1	0	1	0	0	0	0	0	0	1	0	1	0	0	SAMN03891579	PRJNA290421	GCA_001187845.1	Complete	Bacteria	3.26463	Octadecabacter temperatus	Pseudomonadota
GCF_016027455.1_ASM1602745v1	0	0	2	0	0	0	0	0	0	0	0	0	0	0	0	0	0	0	0	1	1	1	1	0	1	1	1	1	1	1	1	1	1	0	1	1	0	0	0	1	0	SAMN13450429	PRJNA231221	GCA_016027455.1	Complete	Bacteria	7.28666	Burkholderia humptydooensis	Pseudomonadota
GCF_024347355.1_ASM2434735v1	1	1	1	1	2	1	1	1	0	0	0	0	0	0	0	0	0	0	0	0	1	1	1	0	1	1	1	1	1	1	1	1	1	1	1	1	0	0	0	0	0	SAMD00428686	PRJDB12639	GCA_024347355.1	Complete	Bacteria	5.5698	Vibrio chagasii	Pseudomonadota
GCF_025643275.1_ASM2564327v1	0	0	0	0	0	0	0	0	0	0	0	0	0	0	0	0	0	0	0	0	1	1	1	0	0	0	1	1	1	0	0	0	0	0	1	1	0	1	0	0	0	SAMN24016029	PRJNA788698	GCA_025643275.1	Complete	Bacteria	2.10667	Moraxella nasicaprae	Pseudomonadota
GCF_030036535.1_ASM3003653v1	0	0	1	0	0	1	0	0	0	0	0	0	0	0	0	0	0	0	0	0	1	1	0	0	1	1	2	1	0	1	1	1	1	0	0	0	1	0	1	0	0	SAMN20398584	PRJNA749724	GCA_030036535.1	Complete	Bacteria	5.70308	Agrobacterium cucumeris	Pseudomonadota
GCF_000013865.1_ASM1386v1	0	0	1	0	0	0	0	1	0	0	0	0	0	0	0	0	0	0	0	1	1	1	0	0	0	0	2	1	1	0	0	0	0	0	0	1	0	0	0	1	0	SAMN02598293	PRJNA13121	GCA_000013865.1	Complete	Bacteria	5.89868	Polaromonas sp. JS666	Pseudomonadota
GCF_014268455.2_ASM1426845v2	0	0	0	0	1	0	0	1	0	0	0	0	0	0	0	0	0	0	0	0	1	1	1	0	1	1	1	1	1	1	1	1	1	0	1	1	0	0	0	1	0	SAMN15248350	PRJNA639797	GCA_014268455.2	Complete	Bacteria	6.0542	Pseudomonas shahriarae	Pseudomonadota
GCF_022459015.1_ASM2245901v1	0	0	0	0	0	0	0	0	0	0	0	0	0	0	0	0	0	0	0	0	1	0	0	0	0	0	1	1	0	1	0	0	0	0	0	0	1	1	0	0	0	SAMN26211191	PRJNA809948	GCA_022459015.1	Complete	Bacteria	2.06288	Aristophania vespae	Pseudomonadota
GCF_017798005.1_ASM1779800v1	1	1	1	1	1	1	1	1	0	0	0	0	0	0	0	0	0	0	0	0	0	0	0	0	0	0	0	0	0	0	0	0	0	0	0	0	0	0	0	0	0	SAMN18435607	PRJNA716419	GCA_017798005.1	Complete	Bacteria	1.99951	Aggregatibacter sp. 2125159857	Pseudomonadota
GCF_001522635.2_ASM152263v2	0	0	0	0	0	1	0	1	0	0	0	0	0	0	0	0	0	0	0	1	1	1	1	0	1	1	1	1	1	1	1	1	1	0	1	1	0	0	0	1	0	SAMN03449222	PRJNA279182	GCA_001522635.2	Complete	Bacteria	7.35753	Burkholderia mayonis	Pseudomonadota
GCF_023101005.1_ASM2310100v1	0	0	1	0	3	0	0	0	0	0	0	0	0	0	0	0	0	0	0	0	1	1	0	0	0	0	1	1	0	2	0	0	0	0	0	0	1	0	1	0	0	SAMN16538611	PRJNA671608	GCA_023101005.1	Complete	Bacteria	8.35821	Bradyrhizobium sp. 187	Pseudomonadota
GCF_003851745.1_ASM385174v1	0	0	2	0	0	0	0	1	0	0	0	0	0	0	0	0	0	0	0	0	1	1	1	0	1	1	1	1	1	1	1	0	0	0	1	1	0	0	0	1	0	SAMN08359164	PRJNA433211	GCA_003851745.1	Complete	Bacteria	5.92681	Pseudomonas sp. R3-52-08	Pseudomonadota
GCF_011764485.1_ASM1176448v1	0	0	0	0	0	0	0	1	0	0	0	1	0	0	0	0	0	0	0	0	1	1	0	0	1	1	2	1	0	1	1	1	1	0	0	0	1	0	1	0	0	SAMD00183295	PRJDB8706	GCA_011764485.1	Complete	Bacteria	5.64749	Bosea sp. ANAM02	Pseudomonadota
GCF_019856535.1_ASM1985653v1	0	0	1	0	0	0	0	1	0	0	0	0	0	0	0	0	0	0	0	0	1	1	1	0	1	2	1	1	1	1	1	0	0	0	1	1	0	0	0	1	0	SAMN20865594	PRJNA756436	GCA_019856535.1	Complete	Bacteria	6.25586	Pseudomonas sp. SC3(2021)	Pseudomonadota
GCF_023100945.1_ASM2310094v1	0	0	0	0	3	0	0	0	0	0	0	0	0	0	0	0	0	0	0	0	2	1	0	0	0	0	2	1	0	1	0	0	0	0	0	0	1	0	1	0	0	SAMN16538622	PRJNA671608	GCA_023100945.1	Complete	Bacteria	9.49473	Bradyrhizobium sp. 200	Pseudomonadota
GCF_022492935.1_ASM2249293v1	0	0	0	0	0	0	0	0	0	0	0	0	0	0	0	0	0	0	0	1	2	1	1	0	1	1	1	1	1	1	1	1	1	0	1	1	0	0	0	1	0	SAMN26146637	PRJNA809127	GCA_022492935.1	Complete	Bacteria	6.25788	Massilia sp. MB5	Pseudomonadota
GCF_000227745.2_ASM22774v3	1	1	1	1	1	1	1	0	0	0	0	0	1	0	0	0	0	0	0	0	1	1	0	2	1	1	2	2	1	2	1	1	1	0	1	1	0	0	0	1	0	SAMN02232062	PRJNA60641	GCA_000227745.3	Complete	Bacteria	5.01707	Thiocystis violascens	Pseudomonadota
GCF_022760135.1_ASM2276013v1	0	0	0	0	0	0	0	2	0	0	0	0	0	0	0	0	0	0	0	0	1	1	1	0	1	1	1	1	1	1	1	1	1	0	1	1	0	1	0	1	0	SAMN02471891	PRJNA62721	GCA_022760135.1	Complete	Bacteria	6.98468	Pseudomonas sp. M1	Pseudomonadota
GCF_001632775.1_ASM163277v1	0	0	0	0	0	0	0	1	0	0	0	0	0	0	0	0	0	0	0	0	1	1	0	1	0	0	1	1	1	1	0	0	0	0	1	1	0	1	0	1	0	SAMN04631807	PRJNA191951	GCA_001632775.1	Complete	Bacteria	4.44662	Dokdonella koreensis	Pseudomonadota
GCF_024224615.1_ASM2422461v1	1	1	3	1	1	2	1	2	0	0	0	0	0	0	0	0	0	0	0	1	1	1	1	0	1	2	1	1	1	1	1	1	1	1	1	1	0	0	0	0	0	SAMN29499320	PRJNA855630	GCA_024224615.1	Complete	Bacteria	4.77885	Atlantibacter subterranea	Pseudomonadota
GCA_022828425.1_ASM2282842v1	1	0	0	0	0	0	0	0	0	0	0	0	0	0	0	0	0	0	0	0	1	1	0	1	1	1	1	1	1	1	0	0	0	0	1	1	0	0	0	1	0	SAMN24970680	PRJNA719636	GCA_022828425.1	Complete	Bacteria	3.69232	Candidatus Thiothrix sulfatifontis	Pseudomonadota
GCF_001658025.2_ASM165802v2	1	1	3	1	1	2	1	2	0	0	0	0	0	0	0	0	0	0	0	0	1	1	1	0	1	3	1	1	1	1	1	1	1	1	1	1	0	0	0	0	0	SAMN04419549	PRJNA309028	GCA_001658025.2	Complete	Bacteria	5.41616	Kosakonia oryzae	Pseudomonadota
GCF_003368325.1_ASM336832v1	0	0	2	1	1	0	0	0	0	0	0	1	0	0	0	0	0	0	0	1	2	2	1	0	1	1	1	1	1	1	0	0	0	0	1	1	0	0	0	1	0	SAMN09537319	PRJNA479521	GCA_003368325.1	Complete	Bacteria	8.32464	Paraburkholderia caffeinilytica	Pseudomonadota
GCF_029537255.1_ASM2953725v1	0	0	1	0	0	0	0	0	0	0	0	0	0	0	0	0	0	0	0	0	1	1	1	0	1	1	1	1	1	1	1	0	0	0	1	1	0	0	0	1	0	SAMN33769208	PRJNA944955	GCA_029537255.1	Complete	Bacteria	5.4431	Pseudomonas sp. NyZ480	Pseudomonadota
GCF_001632845.1_ASM163284v1	1	1	1	1	1	1	1	1	0	0	0	0	0	0	0	0	0	0	0	0	1	1	0	1	1	1	2	2	1	1	1	1	1	0	1	1	0	0	0	1	0	SAMN03795182	PRJNA232800	GCA_001632845.1	Complete	Bacteria	3.55008	Ectothiorhodospira sp. BSL-9	Pseudomonadota
GCF_000054005.1_ASM5400v1	0	0	0	0	0	1	0	0	0	0	0	0	0	0	0	0	0	0	0	0	2	1	0	0	1	1	1	1	0	1	1	1	1	0	0	0	1	0	1	0	0	SAMEA3138256	PRJNA16203	GCA_000054005.1	Complete	Bacteria	3.27831	Brucella abortus	Pseudomonadota
GCF_022828975.1_ASM2282897v1	0	0	0	0	0	0	0	3	0	0	0	0	0	0	0	0	0	0	0	2	1	1	1	0	0	0	1	1	1	2	0	0	0	0	1	1	0	0	0	2	0	SAMN27006111	PRJNA820370	GCA_022828975.1	Complete	Bacteria	4.87903	Acinetobacter sp. NyZ410	Pseudomonadota
GCF_002117815.2_ASM211781v2	0	0	0	0	0	0	0	0	0	0	0	0	0	0	0	0	0	0	0	0	1	2	0	0	0	0	1	1	0	1	0	0	0	0	0	0	1	0	1	0	0	SAMN06436009	PRJNA376590	GCA_002117815.2	Complete	Bacteria	5.61035	Methylorubrum zatmanii	Pseudomonadota
GCF_002688705.1_ASM268870v1	0	0	0	0	0	0	0	0	0	0	0	0	0	0	0	0	0	0	0	0	1	1	1	0	1	2	1	1	1	1	1	0	0	0	1	1	0	0	0	1	0	SAMN07516126	PRJNA398728	GCA_002688705.1	Complete	Bacteria	5.01169	Pseudomonas fulva	Pseudomonadota
GCF_007833215.1_ASM783321v1	0	0	0	0	0	0	0	0	0	0	0	0	0	0	0	0	0	0	0	0	1	1	0	0	0	0	1	1	0	1	0	0	0	0	0	0	1	0	0	1	0	SAMN12359489	PRJNA556558	GCA_007833215.1	Complete	Bacteria	4.15429	Sphingomonas suaedae	Pseudomonadota
GCF_003852065.1_ASM385206v1	0	0	2	0	0	0	0	1	0	0	0	0	0	0	0	0	0	0	0	0	1	1	1	0	1	2	1	1	1	1	1	0	0	0	1	1	0	0	0	1	0	SAMN08359165	PRJNA433211	GCA_003852065.1	Complete	Bacteria	5.81008	Pseudomonas sp. R3-18-08	Pseudomonadota
GCF_001758625.2_ASM175862v2	0	0	0	0	0	0	0	1	0	0	0	1	0	0	0	0	0	0	0	1	1	1	1	0	1	1	1	1	1	1	1	1	1	0	1	1	0	0	0	1	0	SAMN04320687	PRJNA309037	GCA_001758625.2	Complete	Bacteria	6.67565	Janthinobacterium sp. HH102	Pseudomonadota
GCF_003611275.1_ASM361127v1	0	0	0	0	0	0	0	0	0	0	0	0	0	0	0	0	0	0	0	0	1	1	0	0	0	0	1	1	0	1	0	0	0	0	0	0	1	0	1	0	0	SAMN06562986	PRJNA378866	GCA_003611275.1	Complete	Bacteria	3.96311	Sulfitobacter sp. D7	Pseudomonadota
GCF_004114915.1_ASM411491v1	0	0	1	0	3	0	0	0	0	0	0	0	0	0	0	0	0	0	0	0	1	1	0	0	1	2	1	1	0	1	1	1	1	0	0	0	1	0	1	0	0	SAMN02418808	PRJNA229447	GCA_004114915.1	Complete	Bacteria	8.20012	Bradyrhizobium guangxiense	Pseudomonadota
GCF_009586235.1_ASM958623v1	0	0	2	0	0	1	0	0	0	0	0	0	0	0	0	0	0	0	0	2	1	1	1	1	1	1	1	2	1	1	0	0	0	0	1	1	0	0	0	1	0	SAMN12612766	PRJNA561256	GCA_009586235.1	Complete	Bacteria	8.36687	Burkholderia cepacia	Pseudomonadota
GCF_030295935.1_ASM3029593v1	1	0	0	0	0	0	0	0	0	0	0	0	0	0	0	0	0	0	0	0	1	1	1	0	1	1	1	1	1	1	1	1	1	1	1	1	0	0	0	0	0	SAMD00582804	PRJDB5109	GCA_030295935.1	Complete	Bacteria	3.90398	Thalassotalea piscium	Pseudomonadota
GCF_017161425.1_ASM1716142v1	0	0	0	0	0	0	0	0	0	0	0	0	0	0	0	0	0	0	0	0	1	1	0	0	1	1	1	1	0	0	0	0	0	0	0	0	1	0	0	1	0	SAMN17980852	PRJNA702823	GCA_017161425.1	Complete	Bacteria	3.42485	Marinicauda algicola	Pseudomonadota
GCF_003851705.1_ASM385170v1	0	0	2	0	0	0	0	1	0	0	0	0	0	0	0	0	0	0	0	0	1	1	1	0	1	1	1	1	1	1	1	0	0	0	1	1	0	0	0	1	0	SAMN08359166	PRJNA433211	GCA_003851705.1	Complete	Bacteria	5.83315	Pseudomonas sp. R2-37-08W	Pseudomonadota
GCF_001687805.1_ASM168780v1	1	1	1	1	1	1	1	1	0	0	0	0	1	0	0	0	0	0	0	1	1	1	1	0	1	1	1	2	1	1	1	1	1	1	1	1	0	0	0	0	0	SAMN05225356	PRJNA325197	GCA_001687805.1	Complete	Bacteria	4.80285	Vibrio scophthalmi	Pseudomonadota
GCF_010977555.1_ASM1097755v1	0	0	0	0	1	0	0	0	0	0	0	0	0	0	0	0	0	0	0	0	1	1	0	0	1	1	1	1	0	1	0	0	0	0	0	0	1	0	0	1	0	SAMN14056236	PRJNA605366	GCA_010977555.1	Complete	Bacteria	5.96391	Caulobacter rhizosphaerae	Pseudomonadota
GCF_947251915.1_iyHylComm1.Wolbachia_sp_1.1	0	0	0	0	0	0	0	0	0	0	0	0	0	0	0	0	0	0	0	0	1	1	0	0	1	1	1	1	0	0	0	0	0	0	0	0	1	0	0	1	0	SAMEA111432285	PRJEB56996	GCA_947251915.1	Complete	Bacteria	1.5269	Wolbachia endosymbiont (group A) of Hylaeus communis	Pseudomonadota
GCF_023311915.1_ASM2331191v1	1	0	0	0	0	0	0	1	0	0	0	0	0	0	0	0	0	0	0	0	1	1	1	0	1	2	2	2	1	1	1	1	1	1	1	1	0	0	0	1	0	SAMN25815052	PRJNA540708	GCA_023311915.1	Complete	Bacteria	4.74531	Marinobacter sp. M2C	Pseudomonadota
GCF_001713475.1_ASM171347v1	0	0	0	0	1	0	0	0	0	0	0	0	0	0	0	0	0	0	0	0	2	1	0	0	1	1	1	1	0	1	1	1	1	0	0	0	1	0	1	0	0	SAMN04909720	PRJNA319838	GCA_001713475.1	Complete	Bacteria	4.96465	Agrobacterium sp. RAC06	Pseudomonadota
GCF_002327145.1_ASM232714v1	0	0	0	0	0	0	0	1	0	0	0	0	0	0	0	0	0	0	0	1	1	1	1	0	1	1	1	1	1	1	1	1	1	0	1	1	0	0	0	1	0	SAMN07638148	PRJNA407061	GCA_002327145.1	Complete	Bacteria	6.27408	Janthinobacterium svalbardensis	Pseudomonadota
GCA_016745215.1_scaff03	1	1	1	1	3	1	1	0	0	0	0	0	0	0	0	0	0	0	0	2	2	1	0	0	1	1	1	2	1	1	1	1	1	0	1	1	0	0	0	1	0	SAMN17298418	PRJNA684324	GCA_016745215.1	Complete	Bacteria	7.95063	Thiohalocapsa sp. PB-PSB1	Pseudomonadota
GCF_015871485.1_ASM1587148v1	0	0	0	0	0	0	0	0	0	0	0	0	0	0	0	0	0	0	0	0	1	1	0	0	1	1	1	2	0	1	1	1	1	0	0	0	1	0	1	0	0	SAMN16708466	PRJNA675455	GCA_015871485.1	Complete	Bacteria	4.34022	Thalassospira sp. A40-3	Pseudomonadota
GCF_015167655.1_ASM1516765v1	1	1	4	1	1	2	1	2	0	0	0	0	0	0	0	0	0	0	0	0	1	1	1	0	1	3	1	1	1	1	1	1	1	1	1	1	0	0	0	0	0	SAMN16456053	PRJNA670042	GCA_015167655.1	Complete	Bacteria	5.34955	Citrobacter sp. BDA59-3	Pseudomonadota
GCF_001708405.1_ASM170840v1	0	0	0	0	0	0	0	1	0	0	0	0	0	0	0	0	0	0	0	0	1	1	1	0	1	1	1	1	1	1	1	1	1	0	1	1	0	0	0	1	0	SAMN03997282	PRJNA293128	GCA_001708405.1	Complete	Bacteria	2.49614	Kangiella sediminilitoris	Pseudomonadota
GCF_022870985.1_ASM2287098v1	0	0	0	0	0	0	0	0	0	0	0	0	0	0	0	0	0	0	0	0	1	1	1	0	1	1	1	1	1	1	0	0	0	0	0	0	0	1	0	0	0	SAMN24043408	PRJNA788950	GCA_022870985.1	Complete	Bacteria	2.45143	Kingella potus	Pseudomonadota
GCF_017487405.1_ASM1748740v1	0	0	0	0	0	0	0	1	0	0	0	1	0	0	0	0	0	0	0	0	1	1	0	0	1	1	1	1	0	1	0	0	0	0	0	0	1	0	0	1	0	SAMN16237121	PRJNA664918	GCA_017487405.1	Complete	Bacteria	3.98495	Brevundimonas goettingensis	Pseudomonadota
GCF_008247605.1_ASM824760v1	0	0	2	0	0	0	0	0	0	0	0	0	0	0	0	0	0	0	0	0	1	1	1	0	1	1	1	1	1	1	0	0	0	0	1	2	0	0	0	1	0	SAMN12640605	PRJNA562415	GCA_008247605.1	Complete	Bacteria	3.62462	Kushneria phosphatilytica	Pseudomonadota
GCF_029542345.1_ASM2954234v1	1	1	1	1	1	2	1	1	0	0	0	0	0	0	0	0	0	0	0	0	1	1	1	0	1	1	1	1	1	1	2	1	1	1	1	1	0	0	0	0	0	SAMN32686647	PRJNA909031	GCA_029542345.1	Complete	Bacteria	4.3121	Providencia vermicola	Pseudomonadota
GCF_019355055.1_ASM1935505v1	0	1	2	0	0	1	0	1	0	0	0	0	0	0	0	0	0	0	0	0	1	1	1	0	1	1	1	1	1	1	1	1	1	0	1	1	0	0	0	1	0	SAMN13944655	PRJNA603942	GCA_019355055.1	Complete	Bacteria	4.69463	Pseudomonas sp. MTM4	Pseudomonadota
GCF_016756615.1_ASM1675661v1	0	0	0	0	0	0	0	0	0	0	0	0	0	0	0	0	0	0	0	0	2	1	0	0	0	0	1	1	0	1	0	0	0	0	0	0	1	1	1	0	0	SAMD00233076	PRJDB10077	GCA_016756615.1	Complete	Bacteria	8.44595	Mesorhizobium sp. L-8-3	Pseudomonadota
GCF_001664485.1_ASM166448v1	0	0	0	0	1	0	0	0	0	0	0	0	0	0	0	0	0	0	0	0	2	1	0	0	0	0	1	1	0	1	0	0	0	0	0	0	1	0	1	0	0	SAMN03998646	PRJNA293118	GCA_001664485.1	Complete	Bacteria	6.97259	Rhizobium sp. N324	Pseudomonadota
GCF_000013765.1_ASM1376v1	1	0	0	0	0	0	0	1	0	0	0	0	0	0	0	0	0	0	0	0	1	1	1	0	1	1	1	1	1	1	1	1	1	1	1	1	0	0	0	0	0	SAMN02598300	PRJNA13390	GCA_000013765.1	Complete	Bacteria	4.54591	Shewanella denitrificans	Pseudomonadota
GCF_021729845.1_ASM2172984v1	0	0	0	0	0	0	0	0	0	0	0	0	0	0	0	0	0	0	0	0	1	1	0	0	0	0	1	1	0	1	0	0	0	0	0	0	1	0	1	0	0	SAMN16451206	PRJNA669345	GCA_021729845.1	Complete	Bacteria	5.166	Rhizobium sp. SL42	Pseudomonadota
GCF_004851605.1_ASM485160v1	1	0	0	0	0	0	0	2	0	0	0	0	0	0	0	0	0	0	0	0	1	1	1	0	1	1	1	1	1	1	0	0	0	1	1	1	0	0	0	0	0	SAMN09602974	PRJNA479718	GCA_004851605.1	Complete	Bacteria	4.2585	Hydrocarboniclastica marina	Pseudomonadota
GCF_012030695.1_ASM1203069v1	0	0	0	0	0	0	0	0	0	0	0	0	0	0	0	0	0	0	0	0	1	1	0	0	1	1	1	1	0	0	0	0	0	0	0	0	1	0	0	1	0	SAMN14437413	PRJNA393873	GCA_012030695.1	Complete	Bacteria	1.07297	Wolbachia endosymbiont of Brugia pahangi	Pseudomonadota
GCF_000828815.1_ASM82881v1	0	0	0	0	0	0	0	0	0	0	0	0	0	0	0	0	0	0	0	0	0	0	0	0	0	0	0	0	0	0	0	0	0	0	0	0	0	0	0	0	0	SAMD00013964	PRJDB1515	GCA_000828815.1	Complete	Bacteria	0.708439	Candidatus Tachikawaea gelatinosa	Pseudomonadota
GCF_003568845.1_ASM356884v1	0	0	0	0	1	0	0	0	0	0	0	0	0	0	0	0	0	0	0	1	1	1	0	0	1	1	1	1	0	1	0	0	0	0	0	0	1	0	0	1	0	SAMN09405541	PRJNA475899	GCA_003568845.1	Complete	Bacteria	5.37498	Indioceanicola profundi	Pseudomonadota
GCF_019355375.1_ASM1935537v1	0	0	0	0	0	0	0	0	0	0	0	0	0	0	0	0	0	0	0	0	1	2	0	0	1	1	1	1	0	0	0	0	0	0	0	0	0	0	0	2	0	SAMN13940804	PRJNA603775	GCA_019355375.1	Complete	Bacteria	1.51576	Wolbachia endosymbiont of Diaphorina citri	Pseudomonadota
GCF_006517835.1_ASM651783v1	0	0	0	0	0	0	0	0	0	0	0	0	0	0	0	0	0	0	0	0	1	1	0	0	0	0	1	0	0	1	0	0	0	0	0	0	1	0	1	0	0	SAMN12098111	PRJNA549811	GCA_006517835.1	Complete	Bacteria	4.05454	Rhizobium sp. NIBRBAC000502774	Pseudomonadota
GCF_002216815.1_ASM221681v1	0	0	0	0	0	0	0	0	0	0	0	0	0	0	0	0	0	0	0	0	1	1	0	0	0	0	1	1	0	1	0	0	0	0	0	0	0	0	1	0	0	SAMN06446703	PRJNA376787	GCA_002216815.1	Complete	Bacteria	1.22516	Candidatus Liberibacter asiaticus	Pseudomonadota
GCF_002291405.1_ASM229140v1	0	0	1	0	0	0	0	0	0	0	0	0	0	0	0	0	0	0	0	2	1	1	0	1	0	0	0	1	1	0	0	0	0	0	0	1	0	0	0	1	0	SAMN07569770	PRJNA400539	GCA_002291405.1	Complete	Bacteria	7.1379	Variovorax boronicumulans	Pseudomonadota
GCF_030297115.1_ASM3029711v1	1	0	0	0	0	0	0	3	0	0	0	0	0	0	0	0	0	0	0	0	1	1	1	0	1	1	1	1	1	1	1	1	1	1	1	1	0	0	0	0	0	SAMD00599713	PRJDB15760	GCA_030297115.1	Complete	Bacteria	4.47539	Marinobacter shengliensis	Pseudomonadota
GCF_008807375.1_ASM880737v1	0	0	0	0	1	0	0	2	0	0	0	0	0	0	0	0	0	0	0	0	1	1	1	0	1	1	1	1	1	1	1	1	1	0	1	1	0	0	0	1	0	SAMN12607303	PRJNA561124	GCA_008807375.1	Complete	Bacteria	6.05695	Pseudomonas lalkuanensis	Pseudomonadota
GCF_005937855.2_ASM593785v2	0	0	2	0	0	1	0	1	0	0	0	0	0	0	0	0	0	0	0	1	2	1	1	1	1	1	1	1	1	1	0	0	0	0	1	1	0	0	0	1	0	SAMN11620957	PRJNA539822	GCA_005937855.2	Complete	Bacteria	7.38187	Burkholderia sp. KBS0801	Pseudomonadota
GCF_002356535.2_ASM235653v2	0	0	2	0	0	0	0	2	0	0	0	0	0	0	0	0	0	0	0	0	1	1	1	0	1	2	1	1	1	1	2	0	0	0	1	1	0	0	0	1	0	SAMD00047326	PRJDB4583	GCA_002356535.2	Complete	Bacteria	6.73229	Pseudomonas izuensis	Pseudomonadota
GCF_025639885.1_ASM2563988v1	0	0	0	0	1	0	0	0	0	0	0	0	0	0	0	0	0	0	0	0	1	1	0	0	0	0	1	1	0	1	0	0	0	0	0	0	1	0	1	0	0	SAMN30943149	PRJNA882603	GCA_025639885.1	Complete	Bacteria	4.27326	Roseovarius pelagicus	Pseudomonadota
GCF_014843395.1_ASM1484339v1	0	0	1	0	0	0	0	1	0	0	0	0	0	0	0	0	0	0	0	2	1	1	0	1	0	0	1	1	1	0	0	0	0	0	0	1	0	0	0	1	0	SAMN16231215	PRJNA664737	GCA_014843395.1	Complete	Bacteria	6.87063	Variovorax sp. 38R	Pseudomonadota
GCF_024266725.1_ASM2426672v1	0	0	0	0	0	1	0	0	0	0	0	0	0	0	0	0	0	0	0	0	1	1	1	0	1	1	1	1	1	1	1	1	1	0	1	1	0	0	0	1	0	SAMN25982028	PRJNA807446	GCA_024266725.1	Complete	Bacteria	4.43122	Alcaligenes sp. NLF5-7	Pseudomonadota
GCF_001683395.1_ASM168339v1	1	1	3	1	1	2	1	2	0	0	0	0	0	0	0	0	0	0	0	0	1	1	1	0	1	1	1	1	1	1	1	1	1	1	1	1	0	0	0	0	0	SAMN05349011	PRJNA327605	GCA_001683395.1	Complete	Bacteria	4.90211	Kosakonia sacchari	Pseudomonadota
GCF_030291895.1_ASM3029189v1	0	0	0	0	0	0	0	2	0	0	0	0	0	0	0	0	0	0	0	0	1	1	1	0	1	1	1	1	1	1	0	0	0	1	1	1	0	0	0	0	0	SAMN35717816	PRJNA699263	GCA_030291895.1	Complete	Bacteria	5.65508	Pseudoalteromonas sp. JC3	Pseudomonadota
GCF_018687615.1_ASM1868761v1	0	0	0	0	0	0	0	0	0	0	0	0	0	0	0	0	0	0	0	0	1	1	1	0	0	0	1	2	1	1	0	0	0	0	1	1	0	0	0	1	0	SAMN13615247	PRJNA295639	GCA_018687615.1	Complete	Bacteria	1.70532	Polynucleobacter sp. MWH-CaK5	Pseudomonadota
GCF_014495845.1_ASM1449584v1	0	0	0	0	1	0	0	0	0	0	0	0	0	0	0	0	0	1	0	0	1	1	0	0	0	1	1	1	0	1	0	0	0	0	0	0	1	0	1	0	0	SAMN15935146	PRJNA660088	GCA_014495845.1	Complete	Bacteria	6.10926	Aquibium microcysteis	Pseudomonadota
GCA_019623805.1_ASM1962380v1	1	1	1	1	1	1	0	0	0	0	0	0	0	0	0	0	0	0	0	0	1	1	1	0	1	1	1	1	1	1	1	1	1	0	1	1	0	0	0	1	0	SAMN14986678	PRJNA629652	GCA_019623805.1	Complete	Bacteria	4.32375	Gammaproteobacteria bacterium (ex Lamellibrachia satsuma)	Pseudomonadota
GCF_907163065.1_AM_assembly	1	1	1	1	1	2	1	1	0	0	0	0	0	0	0	0	0	0	0	0	1	1	1	0	1	1	1	1	1	1	1	1	1	1	1	1	0	0	0	0	0	SAMEA8533644	PRJEB44171	GCA_907163065.1	Complete	Bacteria	4.56251	Aeromonas australiensis	Pseudomonadota
GCF_025200925.1_ASM2520092v1	0	0	1	0	2	0	0	0	0	0	0	0	0	0	0	0	0	0	0	0	1	1	0	0	0	0	1	1	0	1	0	0	0	0	0	0	1	0	1	0	0	SAMN30617553	PRJNA783123	GCA_025200925.1	Complete	Bacteria	8.41273	Bradyrhizobium sp. CB1015	Pseudomonadota
GCF_009913435.1_ASM991343v1	0	0	0	0	0	0	0	0	0	0	0	0	0	0	0	0	0	0	0	0	1	0	0	0	0	0	1	0	0	1	0	0	0	0	0	0	1	0	0	1	0	SAMN13864533	PRJNA601246	GCA_009913435.1	Complete	Bacteria	3.00509	Sphingomonas changnyeongensis	Pseudomonadota
GCF_013177355.1_ASM1317735v1	0	0	0	0	1	0	0	1	0	0	0	0	0	0	0	0	0	0	0	0	1	1	0	1	0	0	1	1	1	1	0	0	0	0	1	1	0	0	0	1	0	SAMN14772551	PRJNA629348	GCA_013177355.1	Complete	Bacteria	4.88678	Xanthomonas axonopodis	Pseudomonadota
GCF_011045635.1_ASM1104563v1	1	1	1	1	1	1	1	1	0	0	0	0	0	0	0	0	0	0	0	0	1	1	1	0	1	1	1	1	1	1	1	1	1	1	1	1	0	0	0	0	0	SAMN12560231	PRJNA559806	GCA_011045635.1	Complete	Bacteria	4.62393	Providencia sp. 1701091	Pseudomonadota
GCF_000508205.1_ASM50820v1	0	0	1	0	0	0	0	2	0	0	0	0	0	0	0	0	0	1	0	0	1	1	1	0	1	1	1	1	1	1	1	1	1	0	1	1	0	0	0	1	0	SAMN02389528	PRJNA225946	GCA_000508205.1	Complete	Bacteria	7.01267	Pseudomonas sp. TKP	Pseudomonadota
GCF_023314135.1_ASM2331413v1	1	0	0	0	0	0	0	1	0	0	0	0	0	0	0	0	0	0	0	0	1	1	1	0	1	2	2	2	1	1	1	1	1	1	1	1	0	0	0	1	0	SAMN25815051	PRJNA540708	GCA_023314135.1	Complete	Bacteria	4.74603	Marinobacter sp. M1C	Pseudomonadota
GCF_000021765.1_ASM2176v1	1	0	0	0	0	0	0	0	0	0	0	0	0	0	0	0	0	0	0	0	1	1	1	0	1	1	1	1	1	1	1	1	1	0	1	1	0	0	0	1	0	SAMN00000048	PRJNA20091	GCA_000021765.1	Complete	Bacteria	4.57459	Thauera sp. MZ1T	Pseudomonadota
GCF_029982035.1_ASM2998203v1	0	0	0	0	0	0	0	0	0	0	0	0	0	0	0	0	0	0	0	0	1	1	0	0	1	1	1	1	0	1	0	0	0	0	0	0	1	0	0	1	0	SAMN30671969	PRJNA876733	GCA_029982035.1	Complete	Bacteria	2.00055	Candidatus Megaera polyxenophila	Pseudomonadota
GCF_002291425.1_ASM229142v1	1	1	1	1	1	1	1	1	0	0	0	0	0	0	0	0	0	0	0	0	1	1	1	0	1	2	1	1	1	1	1	1	1	1	1	1	0	0	0	0	0	SAMN04388492	PRJNA308223	GCA_002291425.1	Complete	Bacteria	5.54851	Gibbsiella quercinecans	Pseudomonadota
GCF_000530755.1_W_O_volvulus_Cameroon_v3	0	0	0	0	0	0	0	0	0	0	0	0	0	0	0	0	0	0	0	0	1	1	0	0	1	1	1	1	0	0	0	0	0	0	0	0	1	0	0	1	0	SAMEA3138891	PRJEB4840	GCA_000530755.1	Complete	Bacteria	0.960618	Wolbachia endosymbiont of Onchocerca volvulus	Pseudomonadota
GCF_002285905.1_ASM228590v1	0	0	0	0	0	0	0	0	0	0	0	0	0	0	0	0	0	0	0	0	1	1	0	0	1	1	1	1	0	2	0	0	0	0	0	0	1	0	0	1	0	SAMN05292331	PRJNA312470	GCA_002285905.1	Complete	Bacteria	1.37862	Rickettsia endosymbiont of Bemisia tabaci	Pseudomonadota
GCF_013114975.1_ASM1311497v1	1	1	3	1	1	2	1	2	0	0	0	0	0	0	0	0	0	0	0	0	1	1	1	0	1	2	1	1	1	1	1	1	1	1	1	1	0	0	0	0	0	SAMN14558686	PRJNA623775	GCA_013114975.1	Complete	Bacteria	4.98897	Salmonella sp. SCFS4	Pseudomonadota
GCF_002288285.1_ASM228828v1	0	0	0	0	0	0	0	0	0	0	0	0	0	0	0	0	0	0	0	0	1	1	0	0	0	0	1	1	0	1	0	0	0	0	0	0	1	0	0	1	0	SAMN07488776	PRJNA397800	GCA_002288285.1	Complete	Bacteria	4.60264	Sphingobium xenophagum	Pseudomonadota
GCF_012295615.1_ASM1229561v1	1	0	0	0	0	0	0	0	0	0	0	0	0	0	1	0	0	0	0	0	1	1	1	0	1	1	1	1	1	1	0	0	0	0	1	1	0	0	0	1	0	SAMN14559901	PRJNA622823	GCA_012295615.1	Complete	Bacteria	3.55039	Bermanella marisrubri	Pseudomonadota
GCF_005281455.1_ASM528145v1	0	0	0	0	0	1	0	2	0	0	0	0	0	0	0	0	0	0	0	0	1	1	1	0	0	0	1	1	2	2	0	0	0	0	1	1	0	0	0	1	0	SAMN02471153	PRJNA541289	GCA_005281455.1	Complete	Bacteria	3.82497	Acinetobacter nosocomialis	Pseudomonadota
GCF_003367315.1_ASM336731v1	2	0	0	1	0	0	0	0	0	0	0	0	0	0	0	0	0	0	0	0	1	1	0	0	1	1	1	1	1	1	0	0	0	0	1	1	0	0	0	1	0	SAMN09742601	PRJNA483515	GCA_003367315.1	Complete	Bacteria	3.68691	Saccharospirillum mangrovi	Pseudomonadota
GCF_001999225.1_ASM199922v1	0	0	0	0	0	0	0	2	0	0	0	0	0	0	0	0	0	0	0	0	1	1	1	0	1	1	1	1	1	1	0	0	0	1	1	1	0	0	0	0	0	SAMN06298625	PRJNA371403	GCA_001999225.1	Complete	Bacteria	4.5947	Pseudoalteromonas aliena	Pseudomonadota
GCF_900149695.1_Anderseniella_sp._Alg231_50	0	0	0	0	0	0	0	0	0	0	0	0	0	0	0	0	0	0	0	0	1	1	0	0	0	0	1	1	0	1	0	0	0	0	0	0	1	0	1	0	0	SAMEA19229668	PRJEB18465	GCA_900149695.1	Complete	Bacteria	4.61397	Anderseniella sp. Alg231-50	Pseudomonadota
GCF_014843375.1_ASM1484337v1	0	0	0	0	0	0	0	0	0	0	0	0	0	0	0	0	0	0	0	0	1	1	0	0	1	2	1	1	0	1	1	1	1	0	0	0	1	0	1	0	0	SAMN16231216	PRJNA664737	GCA_014843375.1	Complete	Bacteria	7.36735	Aminobacter sp. SR38	Pseudomonadota
GCF_008728835.1_ASM872883v1	0	0	0	0	1	0	0	0	0	0	0	0	0	0	0	0	0	0	0	1	1	1	0	0	1	1	1	1	0	1	0	0	0	0	0	0	1	0	0	1	0	SAMN12429833	PRJNA558203	GCA_008728835.1	Complete	Bacteria	5.86525	Hypericibacter adhaerens	Pseudomonadota
GCF_008806995.1_ASM880699v1	0	0	0	0	0	0	0	0	0	0	0	0	0	0	0	0	0	0	0	0	1	1	1	0	1	1	1	1	1	1	0	0	0	0	0	0	0	1	0	0	0	SAMN09853482	PRJNA486547	GCA_008806995.1	Complete	Bacteria	2.23693	Neisseria animalis	Pseudomonadota
GCF_020025155.1_ASM2002515v1	0	0	0	0	0	0	0	0	0	0	0	0	0	0	0	0	0	0	0	0	1	1	1	0	1	1	1	1	1	1	2	1	1	0	1	1	0	0	0	1	0	SAMN18869291	PRJNA725069	GCA_020025155.1	Complete	Bacteria	3.65315	Halopseudomonas nanhaiensis	Pseudomonadota
GCF_014236855.1_ASM1423685v1	0	0	0	0	0	0	0	1	0	0	0	0	0	0	0	0	0	0	0	0	1	1	0	1	0	0	1	1	1	1	0	0	0	0	1	1	0	1	0	1	0	SAMN14490121	PRJNA616385	GCA_014236855.1	Complete	Bacteria	5.24642	Xanthomonas sp. SI	Pseudomonadota
GCF_029223865.1_ASM2922386v1	0	0	2	0	0	0	0	1	0	0	0	0	0	0	0	0	0	0	0	1	2	1	1	0	1	2	1	1	1	1	1	1	1	0	1	1	0	0	0	1	0	SAMN33586098	PRJNA941043	GCA_029223865.1	Complete	Bacteria	7.44462	Telluria mixta	Pseudomonadota
GCF_016132545.1_ASM1613254v1	1	0	0	0	2	0	0	1	0	0	0	0	0	0	0	0	0	0	0	0	1	1	1	0	1	1	1	1	1	1	0	0	0	0	1	1	0	0	0	1	0	SAMN16992955	PRJNA682507	GCA_016132545.1	Complete	Bacteria	4.07857	Spongiibacter nanhainus	Pseudomonadota
GCF_009662475.1_ASM966247v1	0	0	0	0	0	0	0	0	0	0	0	1	0	0	0	0	0	0	0	0	1	1	1	1	1	1	1	1	0	1	0	0	0	0	1	1	0	0	0	1	0	SAMN13037501	PRJNA577769	GCA_009662475.1	Complete	Bacteria	3.41573	Acidithiobacillus thiooxidans	Pseudomonadota
GCF_013342985.1_ASM1334298v1	0	0	0	0	0	0	0	0	0	0	0	0	0	0	0	0	0	0	0	0	1	1	1	0	1	1	1	1	1	0	0	0	0	0	0	1	0	1	0	0	0	SAMN14943776	PRJNA562081	GCA_013342985.1	Complete	Bacteria	1.18881	Candidatus Ruthia endofausta	Pseudomonadota
GCF_000347675.2_ASM34767v2	0	0	0	0	0	0	0	1	0	0	0	0	0	0	0	0	0	0	0	0	1	1	0	0	0	0	1	1	0	1	0	0	0	0	0	0	1	0	0	1	0	SAMN02603295	PRJNA185470	GCA_000347675.2	Complete	Bacteria	4.63361	Sphingomonas sp. MM-1	Pseudomonadota
GCF_947250735.1_idSphTaen1.Wolbachia_sp_1.1	0	0	0	0	0	0	0	0	0	0	0	0	0	0	0	0	0	0	0	0	1	1	0	0	1	1	1	1	0	0	0	0	0	0	0	0	1	0	0	1	0	SAMEA111432225	PRJEB57019	GCA_947250735.1	Complete	Bacteria	1.35458	Wolbachia endosymbiont (group A) of Sphaerophoria taeniata	Pseudomonadota
GCF_015240255.1_ASM1524025v1	0	0	0	0	0	0	0	0	0	0	0	0	0	0	0	0	0	0	0	0	1	1	0	0	1	1	1	1	0	1	0	0	0	0	0	0	1	0	0	1	0	SAMN16069864	PRJNA481858	GCA_015240255.1	Complete	Bacteria	4.04166	Kordiimonas pumila	Pseudomonadota
GCF_013340845.1_ASM1334084v1	1	0	0	0	0	0	0	0	0	0	0	0	0	0	0	0	0	0	0	0	1	1	1	0	0	0	1	1	1	1	1	0	0	0	1	1	0	0	0	0	0	SAMD00183296	PRJDB8698	GCA_013340845.1	Complete	Bacteria	2.49129	Hydrogenovibrio marinus	Pseudomonadota
GCF_000340865.1_ASM34086v1	0	0	0	0	0	0	0	0	0	0	0	0	0	0	0	0	0	0	0	0	1	1	0	0	1	1	1	1	1	1	0	0	0	0	1	1	0	0	0	1	0	SAMN02641644	PRJNA169068	GCA_000340865.1	Complete	Bacteria	0.810172	Candidatus Kinetoplastibacterium oncopeltii	Pseudomonadota
GCF_009831665.3_ASM983166v3	1	0	0	1	0	2	1	1	0	0	0	0	0	0	0	0	0	0	0	0	1	1	1	0	1	1	1	1	1	1	1	0	0	1	1	1	0	0	0	0	0	SAMN13545458	PRJNA595064	GCA_009831665.3	Complete	Bacteria	3.21017	Serratia symbiotica	Pseudomonadota
GCF_029714365.1_ASM2971436v1	0	0	0	0	0	0	0	0	0	0	0	0	0	0	0	0	0	0	0	0	1	1	0	0	1	1	1	1	0	1	1	1	1	0	0	0	1	0	1	0	0	SAMN34043458	PRJNA783123	GCA_029714365.1	Complete	Bacteria	6.62997	Sinorhizobium terangae	Pseudomonadota
GCF_947250465.1_ilPolCalb1.Wolbachia_sp_2.1	0	0	0	0	0	0	0	0	0	0	0	0	0	0	0	0	0	0	0	0	1	1	0	0	1	1	1	1	0	0	0	0	0	0	0	0	1	0	0	1	0	SAMEA111432210	PRJEB56968	GCA_947250465.1	Complete	Bacteria	1.23625	Wolbachia endosymbiont (group B) of Nymphalis c-album	Pseudomonadota
GCF_005937845.2_ASM593784v2	0	0	1	0	0	0	0	0	0	0	0	0	0	0	0	0	0	0	0	0	1	1	1	1	1	2	1	1	1	2	1	0	0	0	1	1	0	0	0	1	0	SAMN11620958	PRJNA539822	GCA_005937845.2	Complete	Bacteria	6.31689	Pseudomonas sp. KBS0802	Pseudomonadota
GCF_000019845.1_ASM1984v1	0	0	0	0	0	0	0	0	0	0	0	1	0	0	0	0	0	0	0	0	1	1	0	0	0	0	1	1	0	1	0	0	0	0	0	0	0	0	1	0	0	SAMN02598441	PRJNA20841	GCA_000019845.1	Complete	Bacteria	4.41862	Beijerinckia indica	Pseudomonadota
GCF_030322905.1_ASM3032290v1	0	0	0	0	1	0	0	1	0	0	0	0	0	0	0	0	0	0	0	0	1	1	0	1	0	1	1	1	1	1	0	0	0	0	1	1	0	1	0	1	0	SAMN27511238	PRJNA825291	GCA_030322905.1	Complete	Bacteria	4.45085	Pseudoxanthomonas winnipegensis	Pseudomonadota
GCF_019702485.1_ASM1970248v1	0	0	1	0	0	0	0	1	0	0	0	0	0	0	0	0	0	0	0	0	1	1	1	0	1	1	1	1	1	1	0	0	0	0	1	1	0	0	0	1	0	SAMN20591843	PRJNA752276	GCA_019702485.1	Complete	Bacteria	6.4962	Pseudomonas sp. ERGC3:05	Pseudomonadota
GCF_000069965.1_ASM6996v1	1	1	1	1	1	1	1	1	0	0	0	0	0	0	0	0	0	0	0	0	1	1	1	0	1	1	3	1	1	1	1	1	1	1	1	1	0	0	0	0	0	SAMEA1705945	PRJNA12624	GCA_000069965.1	Complete	Bacteria	4.0999	Proteus mirabilis	Pseudomonadota
GCF_020405165.1_ASM2040516v1	0	0	0	0	1	1	0	2	0	0	0	0	0	0	0	0	0	0	0	0	1	1	1	0	1	2	1	2	1	1	1	1	1	0	1	1	0	0	0	1	0	SAMN21162574	PRJNA759283	GCA_020405165.1	Complete	Bacteria	7.75104	Pseudomonas sp. PS1(2021)	Pseudomonadota
GCF_020731415.2_ASM2073141v2	0	0	0	0	0	0	0	1	0	0	1	0	0	0	0	0	0	0	0	0	1	1	0	0	0	0	1	1	0	1	0	0	0	0	0	0	1	0	1	0	0	SAMN22636286	PRJNA775963	GCA_020731415.2	Complete	Bacteria	5.07403	Phyllobacterium sp. T1293	Pseudomonadota
GCF_002162135.1_ASM216213v1	0	0	0	0	0	0	0	0	0	0	0	0	0	0	0	0	0	0	0	1	1	1	1	1	1	1	2	1	1	1	1	1	1	0	1	1	0	0	0	1	0	SAMN06842957	PRJNA369694	GCA_002162135.1	Complete	Bacteria	5.25707	Cellvibrio sp. PSBB006	Pseudomonadota
GCF_023101085.1_ASM2310108v1	0	0	0	0	4	0	0	0	0	0	0	0	0	0	0	0	0	0	0	0	1	1	0	0	0	0	1	2	0	1	0	0	0	0	0	0	1	0	1	0	0	SAMN16538597	PRJNA671608	GCA_023101085.1	Complete	Bacteria	9.19522	Bradyrhizobium sp. 170	Pseudomonadota
GCF_017815515.1_ASM1781551v1	0	0	0	0	0	0	0	0	0	0	0	0	0	0	0	0	0	0	0	0	1	1	0	0	0	0	1	1	0	1	0	0	0	0	0	0	1	0	1	0	0	SAMN18559412	PRJNA718710	GCA_017815515.1	Complete	Bacteria	3.82231	Aureimonas populi	Pseudomonadota
GCF_000632805.1_ASM63280v1	0	0	0	0	0	0	0	1	0	0	0	0	0	0	0	0	0	0	0	0	1	1	0	1	2	0	1	1	1	1	2	2	2	0	1	1	0	1	0	1	0	SAMN02673293	PRJNA240144	GCA_000632805.1	Complete	Bacteria	5.39699	Dyella jiangningensis	Pseudomonadota
GCF_003330885.1_ASM333088v1	0	0	0	0	2	0	0	0	0	0	0	0	0	0	0	0	0	0	0	0	1	1	0	0	0	0	1	1	0	1	0	0	0	0	0	0	1	0	0	1	0	SAMN09453063	PRJNA380207	GCA_003330885.1	Complete	Bacteria	3.86226	Rhodobiaceae bacterium	Pseudomonadota
GCF_014524625.1_ASM1452462v1	0	0	1	0	0	0	0	2	0	0	0	0	0	0	0	0	0	0	0	0	1	1	1	0	1	1	1	1	1	1	2	1	1	0	1	1	0	0	0	1	0	SAMN14832907	PRJNA630361	GCA_014524625.1	Complete	Bacteria	6.82768	Pseudomonas chlororaphis	Pseudomonadota
GCF_000175935.2_ASM17593v2	0	0	2	0	0	1	0	1	0	0	0	0	0	0	0	0	0	0	0	0	1	1	1	0	1	4	1	1	1	1	1	1	1	1	1	1	0	0	0	0	0	SAMN00002769	PRJNA33803	GCA_000175935.2	Complete	Bacteria	6.31278	Pantoea sp. At-9b	Pseudomonadota
GCF_023101665.1_ASM2310166v1	0	0	1	0	3	0	0	1	0	0	0	0	0	0	0	0	0	1	0	0	1	1	0	0	0	0	1	1	0	1	0	0	0	0	0	0	1	0	1	0	0	SAMN16538618	PRJNA671608	GCA_023101665.1	Complete	Bacteria	9.13708	Bradyrhizobium sp. 195	Pseudomonadota
GCF_013394145.1_ASM1339414v1	1	1	1	1	1	1	1	1	0	0	0	0	0	0	0	0	0	0	0	0	1	1	1	0	1	1	1	2	1	1	1	1	1	1	1	1	0	0	0	0	0	SAMN12071508	PRJNA549111	GCA_013394145.1	Complete	Bacteria	5.12964	Shewanella sp. Scap07	Pseudomonadota
GCF_001971685.1_ASM197168v1	0	0	1	0	0	0	0	0	0	0	0	0	0	0	0	0	0	0	0	0	1	1	1	0	1	1	1	1	2	1	1	1	1	0	1	2	0	0	0	1	0	SAMN05417700	PRJNA361518	GCA_001971685.1	Complete	Bacteria	4.12952	Halomonas sp. 1513	Pseudomonadota
GCF_029028125.1_ASM2902812v1	0	0	2	0	0	1	0	0	0	0	0	0	0	0	0	0	0	0	0	1	1	1	1	0	1	1	1	1	1	1	0	0	0	0	1	1	0	0	0	1	0	SAMN33443759	PRJNA938762	GCA_029028125.1	Complete	Bacteria	6.38708	Pseudoduganella chitinolytica	Pseudomonadota
GCF_023573145.1_ASM2357314v1	0	0	1	0	0	0	0	0	0	0	0	0	0	0	0	0	0	0	0	1	1	1	1	0	1	2	2	2	1	0	0	0	0	0	1	1	0	0	0	1	0	SAMN27545081	PRJNA825766	GCA_023573145.1	Complete	Bacteria	7.11011	Aquincola tertiaricarbonis	Pseudomonadota
GCF_008632455.1_ASM863245v1	0	0	0	0	0	0	0	0	0	0	0	1	0	0	0	0	0	0	0	0	1	1	1	0	1	1	1	1	1	1	0	0	0	1	1	0	0	0	0	0	0	SAMN12710709	PRJNA564367	GCA_008632455.1	Complete	Bacteria	4.55401	Methylomonas rhizoryzae	Pseudomonadota
GCF_001183865.1_ASM118386v1	0	0	0	0	0	0	0	0	0	0	0	0	0	0	0	0	0	0	0	0	1	1	1	0	0	0	1	1	1	1	0	0	0	0	1	1	0	0	0	1	0	SAMN03754658	PRJNA285521	GCA_001183865.1	Complete	Bacteria	3.07904	Methylophilus sp. TWE2	Pseudomonadota
GCF_029643245.1_ASM2964324v1	0	0	0	0	1	1	0	0	0	0	0	0	0	0	0	0	0	0	0	0	1	1	1	0	1	1	1	1	1	1	0	0	0	1	1	0	0	0	0	0	0	SAMN32781761	PRJNA701963	GCA_029643245.1	Complete	Bacteria	4.44366	Methylomonas sp. EFPC3	Pseudomonadota
GCF_004296535.1_ASM429653v1	0	0	0	0	0	0	0	0	0	0	0	0	0	0	0	0	0	0	0	0	0	0	0	0	0	0	0	0	0	0	0	0	0	0	0	0	0	0	0	0	0	SAMD00080337	PRJDB5645	GCA_004296535.1	Complete	Bacteria	0.219841	endosymbiont of Euscepes postfasciatus	Pseudomonadota
GCF_009792355.1_ASM979235v1	0	0	0	0	2	0	0	0	0	0	0	0	0	0	0	0	0	0	0	0	1	1	0	0	0	0	1	1	0	1	0	0	0	0	0	0	1	0	0	1	0	SAMN13567885	PRJNA595824	GCA_009792355.1	Complete	Bacteria	3.86476	Terricaulis silvestris	Pseudomonadota
GCF_002288505.1_ASM228850v1	0	0	0	0	0	0	0	0	0	0	0	0	0	0	0	0	0	0	0	0	2	1	0	0	1	1	2	1	0	2	1	1	1	0	0	0	1	0	1	0	0	SAMN07445559	PRJNA353922	GCA_002288505.1	Complete	Bacteria	6.38735	Sinorhizobium sp. CCBAU 05631	Pseudomonadota
GCF_002006565.1_ASM200656v1	0	0	0	0	0	0	0	0	0	0	0	0	0	1	0	0	0	0	0	0	1	0	0	0	0	0	2	1	0	1	0	0	0	0	0	0	1	0	0	0	0	SAMN04396916	PRJNA311264	GCA_002006565.1	Complete	Bacteria	3.75668	Acetobacter persici	Pseudomonadota
GCF_015679265.1_ASM1567926v1	0	0	0	0	0	0	0	0	0	0	0	0	0	0	0	0	0	0	0	0	1	1	0	0	0	0	1	2	0	1	0	0	0	0	0	0	1	0	1	0	0	SAMN16815333	PRJNA678847	GCA_015679265.1	Complete	Bacteria	4.19936	Pontivivens ytuae	Pseudomonadota
GCF_000310105.2_ASM31010v2	0	0	0	0	0	0	0	2	0	0	0	0	0	0	0	0	0	0	0	0	1	1	1	0	1	1	1	1	1	1	1	0	0	1	1	1	0	0	0	0	0	SAMN02470817	PRJNA177043	GCA_000310105.2	Complete	Bacteria	4.83023	Pseudoalteromonas sp. Bsw20308	Pseudomonadota
GCF_020546665.1_ASM2054666v1	1	0	0	0	2	0	0	3	0	0	0	0	1	0	0	0	0	0	0	0	1	1	1	0	1	1	1	1	1	1	1	1	1	1	1	1	0	0	0	0	0	SAMN18236320	PRJNA710741	GCA_020546665.1	Complete	Bacteria	4.7218	Marinobacter sp. CA1	Pseudomonadota
GCF_019048585.1_ASM1904858v1	1	1	1	1	1	2	1	1	0	0	0	0	0	0	0	0	1	0	0	0	1	1	1	0	1	1	1	1	1	1	1	1	1	1	1	1	0	0	0	0	0	SAMN16357560	PRJNA231221	GCA_019048585.1	Complete	Bacteria	4.45404	Aeromonas sp. FDAARGOS 1418	Pseudomonadota
GCF_023243115.1_ASM2324311v1	0	0	0	0	1	0	0	1	0	0	0	0	0	0	0	0	0	0	0	0	1	0	0	0	0	0	2	1	0	1	0	0	0	0	0	0	1	0	0	1	0	SAMN22243406	PRJNA770878	GCA_023243115.1	Complete	Bacteria	4.91125	Sediminicoccus rosea	Pseudomonadota
GCF_005843885.1_ASM584388v1	1	1	1	1	1	2	1	2	0	0	0	0	0	0	0	0	0	0	0	0	1	1	1	0	1	2	1	1	1	1	1	1	1	1	1	1	0	0	0	0	0	SAMN07759781	PRJNA542980	GCA_005843885.1	Complete	Bacteria	5.12075	Escherichia sp. E4742	Pseudomonadota
GCF_002946595.1_ASM294659v1	0	0	0	0	0	0	0	0	0	0	0	0	0	0	0	0	0	0	0	0	1	1	1	0	0	0	1	1	1	2	0	0	0	0	1	1	0	0	0	1	0	SAMN08449481	PRJNA432443	GCA_002946595.1	Complete	Bacteria	2.95304	Acinetobacter sp. SWBY1	Pseudomonadota
GCF_005153485.1_ASM515348v1	0	0	0	0	0	0	0	0	0	0	0	0	0	0	0	0	0	0	0	0	1	1	0	0	0	0	1	1	0	1	1	1	1	0	0	0	1	0	1	0	0	SAMN11430865	PRJNA529537	GCA_005153485.1	Complete	Bacteria	4.51752	Pseudolabrys sp. FHR47	Pseudomonadota
GCF_005877035.1_ASM587703v1	0	0	0	0	0	0	0	2	0	0	0	0	0	0	0	0	0	0	0	0	1	1	1	0	1	1	1	1	1	1	0	0	0	1	1	1	0	0	0	0	0	SAMN11811722	PRJNA544130	GCA_005877035.1	Complete	Bacteria	4.53144	Pseudoalteromonas distincta	Pseudomonadota
GCF_018436245.1_ASM1843624v1	0	0	0	0	0	0	0	0	0	0	0	0	0	0	0	0	0	0	0	0	1	1	0	0	0	0	1	1	0	1	0	0	0	0	0	0	1	0	1	0	0	SAMN19040384	PRJNA727810	GCA_018436245.1	Complete	Bacteria	4.00099	Pseudochrobactrum algeriensis	Pseudomonadota
GCF_001856665.1_ASM185666v1	1	0	0	0	0	0	0	0	0	0	0	0	0	0	0	0	0	0	0	0	2	1	0	0	0	0	2	1	0	1	1	1	1	0	0	0	1	0	1	0	0	SAMN05726021	PRJNA341558	GCA_001856665.1	Complete	Bacteria	3.78083	Rhodobacter sp. LPB0142	Pseudomonadota
GCF_016629525.1_ASM1662952v1	0	0	0	0	0	0	0	0	0	0	1	0	0	0	0	0	0	0	0	0	1	1	0	0	0	0	1	1	0	1	0	0	0	0	0	0	1	0	1	0	0	SAMD00262792	PRJDB10901	GCA_016629525.1	Complete	Bacteria	5.35229	Kaistia sp. 32K	Pseudomonadota
GCF_007182895.1_ASM718289v1	0	0	0	0	0	0	0	0	0	0	0	0	0	0	0	0	0	0	0	0	1	0	1	0	0	0	1	1	1	0	0	0	0	0	1	1	0	0	0	1	0	SAMN10888087	PRJNA521446	GCA_007182895.1	Complete	Bacteria	3.18821	Psychrobacter sp. KH172YL61	Pseudomonadota
GCF_003352065.1_ASM335206v1	0	0	0	0	0	0	0	0	0	0	0	0	0	0	0	0	0	0	0	0	1	1	0	0	0	0	1	1	0	1	0	0	0	0	0	0	1	0	1	0	0	SAMN08329202	PRJNA429096	GCA_003352065.1	Complete	Bacteria	4.19079	Sulfitobacter sp. SK011	Pseudomonadota
GCF_017347565.1_ASM1734756v1	0	0	0	0	0	0	0	0	0	0	0	0	0	0	0	0	0	0	0	0	1	2	0	0	0	0	1	1	0	1	0	0	0	0	0	0	1	0	1	0	0	SAMD00238607	PRJDB10317	GCA_017347565.1	Complete	Bacteria	7.05275	Methylobacterium indicum	Pseudomonadota
GCF_000696485.1_ASM69648v1	1	0	0	0	0	0	0	0	0	0	0	0	0	0	0	0	0	0	0	0	1	1	1	0	1	1	1	1	2	1	0	0	0	0	1	2	0	0	0	0	0	SAMN02798098	PRJNA248383	GCA_000696485.1	Complete	Bacteria	4.07405	Halomonas campaniensis	Pseudomonadota
GCF_001522585.2_ASM152258v2	0	0	2	0	0	0	0	0	0	0	0	0	0	0	0	0	0	0	0	1	1	1	1	1	1	1	1	1	1	1	0	0	0	0	1	1	0	0	0	1	0	SAMN03449153	PRJNA279182	GCA_001522585.2	Complete	Bacteria	7.07994	Burkholderia sp. NRF60-BP8	Pseudomonadota
GCF_000024465.1_ASM2446v1	0	0	0	0	1	0	0	0	0	0	0	0	0	0	0	0	0	0	0	0	1	1	0	0	0	0	1	1	0	1	0	0	0	0	0	1	0	0	0	1	0	SAMN02603472	PRJNA28081	GCA_000024465.1	Complete	Bacteria	2.75353	Candidatus Puniceispirillum marinum	Pseudomonadota
GCF_003991975.1_ASM399197v1	1	0	2	0	0	0	0	0	0	0	0	0	0	0	0	0	0	0	0	0	1	1	1	0	1	1	2	1	1	0	1	1	1	0	1	1	0	0	0	1	0	SAMN09355261	PRJNA474573	GCA_003991975.1	Complete	Bacteria	3.33748	Entomomonas moraniae	Pseudomonadota
GCF_016026735.1_ASM1602673v1	1	1	3	1	1	2	1	1	0	0	0	0	0	0	0	0	0	0	0	0	1	1	1	0	1	1	1	1	1	1	1	1	1	1	1	1	0	0	0	0	0	SAMN13450456	PRJNA231221	GCA_016026735.1	Complete	Bacteria	4.99501	Serratia rubidaea	Pseudomonadota
GCF_001266795.1_ASM126679v1	1	2	0	0	0	0	0	2	0	0	0	0	0	0	0	0	0	0	0	0	1	1	1	0	1	1	2	1	1	2	1	1	1	1	1	1	0	0	0	0	0	SAMN03776897	PRJNA244670	GCA_001266795.1	Complete	Bacteria	4.76842	Marinobacter sp. CP1	Pseudomonadota
GCF_003265225.1_ASM326522v1	1	1	1	1	1	1	1	1	0	0	0	0	0	0	0	0	0	0	0	0	1	1	1	0	1	1	1	1	1	1	0	0	0	1	1	1	0	0	0	0	0	SAMN07252868	PRJNA386969	GCA_003265225.1	Complete	Bacteria	1.8875	Mergibacter septicus	Pseudomonadota
GCF_000011965.2_ASM1196v2	0	0	0	0	0	0	0	0	0	0	0	0	0	0	0	0	0	0	0	0	1	1	0	0	0	0	1	1	0	1	0	0	0	0	0	0	1	0	1	0	0	SAMN02604003	PRJNA281	GCA_000011965.2	Complete	Bacteria	4.60105	Ruegeria pomeroyi	Pseudomonadota
GCF_009734485.1_ASM973448v1	1	1	3	1	1	2	1	2	0	0	0	1	0	0	0	0	0	0	0	0	1	1	1	0	1	2	1	1	1	1	1	1	1	1	1	1	0	0	0	0	0	SAMN13394079	PRJNA591972	GCA_009734485.1	Complete	Bacteria	4.87387	Leclercia sp. 119287	Pseudomonadota
GCF_009372175.1_ASM937217v1	1	1	2	2	2	2	2	1	0	0	0	0	0	0	0	0	0	0	0	0	1	1	1	0	1	1	1	1	1	1	2	1	1	1	1	1	0	0	0	0	0	SAMN12496327	PRJNA558679	GCA_009372175.1	Complete	Bacteria	6.22549	Shewanella sp. YLB-09	Pseudomonadota
GCF_009831415.1_ASM983141v1	1	1	1	1	1	2	1	1	0	0	0	0	0	0	0	0	0	0	0	0	1	1	1	0	1	1	1	1	1	1	1	1	1	1	1	1	0	0	0	0	0	SAMN12676035	PRJNA563543	GCA_009831415.1	Complete	Bacteria	4.71015	Yersinia canariae	Pseudomonadota
GCF_025200885.1_ASM2520088v1	0	0	1	0	4	0	0	0	0	0	0	0	0	0	0	0	0	1	0	0	1	1	0	0	0	1	1	1	0	2	0	0	0	0	0	0	1	0	1	0	0	SAMN30617555	PRJNA783123	GCA_025200885.1	Complete	Bacteria	9.61405	Bradyrhizobium sp. CB3035	Pseudomonadota
GCF_029581395.1_ASM2958139v1	1	0	0	0	1	0	0	0	0	0	0	0	0	0	0	0	0	0	0	0	1	1	0	0	1	1	1	1	0	1	1	1	1	0	0	0	1	0	1	0	0	SAMN33772687	PRJNA945066	GCA_029581395.1	Complete	Bacteria	4.44585	Roseinatronobacter sp. S2	Pseudomonadota
GCF_014236815.1_ASM1423681v1	0	0	0	0	0	0	0	1	0	0	0	0	0	0	0	0	0	0	0	0	1	1	0	1	0	0	1	1	1	1	0	0	0	0	1	1	0	1	0	1	0	SAMN14490119	PRJNA616385	GCA_014236815.1	Complete	Bacteria	5.23335	Xanthomonas sp. GW	Pseudomonadota
GCF_028751155.1_ASM2875115v1	1	1	1	1	1	2	1	1	0	0	0	0	0	0	0	0	0	0	0	1	1	1	1	0	1	1	1	1	2	1	1	1	1	1	1	1	0	0	0	0	0	SAMN10245535	PRJNA496566	GCA_028751155.1	Complete	Bacteria	4.75129	Aeromonas bestiarum	Pseudomonadota
GCF_014303735.1_ASM1430373v1	0	0	1	0	0	0	0	1	0	0	0	0	0	0	0	0	0	0	0	1	1	1	0	1	0	0	1	1	1	0	0	0	0	0	0	1	0	0	0	1	0	SAMN15794725	PRJNA656649	GCA_014303735.1	Complete	Bacteria	4.69353	Variovorax sp. PAMC28562	Pseudomonadota
GCF_009498235.1_ASM949823v1	0	0	0	0	0	0	0	0	0	0	0	0	0	0	0	0	0	0	0	0	1	1	1	1	1	1	1	2	1	1	0	0	0	1	1	0	0	0	0	0	0	SAMN12811188	PRJNA573467	GCA_009498235.1	Complete	Bacteria	4.70353	Candidatus Methylospira mobilis	Pseudomonadota
GCF_009834515.1_ASM983451v1	0	0	2	0	0	0	0	2	0	0	0	0	0	0	0	0	0	0	0	0	1	1	1	0	1	2	1	1	1	1	1	0	0	0	1	1	0	0	0	1	0	SAMN06245909	PRJNA355625	GCA_009834515.1	Complete	Bacteria	6.6018	Pseudomonas sp. R84	Pseudomonadota
GCF_018687815.1_ASM1868781v1	0	0	0	0	0	0	0	0	0	0	0	0	0	0	0	0	0	0	0	0	1	1	1	0	0	0	1	1	1	1	0	0	0	0	1	1	0	0	0	1	0	SAMN16057879	PRJNA295639	GCA_018687815.1	Complete	Bacteria	2.01924	Polynucleobacter sp. JS-JIR-II-b4	Pseudomonadota
GCF_028607105.1_ASM2860710v1	0	0	2	0	0	0	0	0	0	0	0	0	0	0	0	0	0	0	0	0	1	1	0	0	0	0	1	1	0	1	0	0	0	0	0	0	1	0	0	1	0	SAMN33039045	PRJNA930975	GCA_028607105.1	Complete	Bacteria	4.89058	Novosphingobium humi	Pseudomonadota
GCF_000147055.1_ASM14705v1	1	1	3	1	1	2	1	2	0	0	0	0	0	0	0	0	0	0	0	0	1	1	1	0	1	1	2	2	1	1	1	1	1	1	1	1	0	0	0	0	0	SAMN02603422	PRJNA30	GCA_000147055.1	Complete	Bacteria	4.9228	Dickeya dadantii	Pseudomonadota
GCF_003443775.1_ASM344377v1	1	1	2	1	2	2	1	1	0	0	0	0	0	0	0	0	0	0	0	0	1	1	1	0	1	1	1	1	1	1	2	1	1	1	1	1	0	0	0	0	0	SAMN08915441	PRJNA449627	GCA_003443775.1	Complete	Bacteria	5.4886	Vibrio sp. dhg	Pseudomonadota
GCF_022788715.1_ASM2278871v1	0	0	0	0	0	0	0	0	0	0	0	0	0	0	0	0	0	0	0	1	1	1	0	0	0	1	1	1	0	1	0	0	0	0	0	0	1	0	1	0	0	SAMN22210413	PRJNA770147	GCA_022788715.1	Complete	Bacteria	4.34003	Sulfitobacter sp. DSM 110093	Pseudomonadota
GCF_023311875.1_ASM2331187v1	1	0	0	0	0	0	0	1	0	0	0	0	0	0	0	0	0	0	0	0	1	1	1	0	1	2	2	2	1	1	1	1	1	1	1	1	0	0	0	1	0	SAMN25815054	PRJNA540708	GCA_023311875.1	Complete	Bacteria	4.74782	Marinobacter sp. M4C	Pseudomonadota
GCF_000012805.1_ASM1280v1	0	0	0	0	0	0	0	0	0	0	0	0	0	0	0	0	0	0	0	0	1	1	0	1	1	1	2	1	1	1	0	0	0	0	1	1	0	0	0	1	0	SAMN02598329	PRJNA13993	GCA_000012805.1	Complete	Bacteria	3.52211	Nitrosococcus oceani	Pseudomonadota
GCF_007859655.1_ASM785965v1	0	0	0	0	0	0	0	0	0	0	0	1	0	0	0	0	0	0	0	0	1	1	0	0	1	1	1	1	0	1	1	1	1	0	0	0	1	0	1	0	0	SAMN12358552	PRJNA556505	GCA_007859655.1	Complete	Bacteria	4.48031	Devosia ginsengisoli	Pseudomonadota
GCF_003008515.1_ASM300851v1	0	0	0	0	1	0	0	0	0	0	0	0	0	0	0	0	0	0	0	0	2	1	0	0	0	0	1	1	0	1	0	0	0	0	0	0	1	0	1	0	0	SAMN08666935	PRJNA437502	GCA_003008515.1	Complete	Bacteria	4.49444	Phreatobacter cathodiphilus	Pseudomonadota
GCF_029866845.1_ASM2986684v1	0	0	3	0	0	1	0	1	0	0	0	0	0	0	0	0	0	0	0	0	1	1	1	0	1	1	1	1	1	1	1	1	1	1	1	1	0	0	0	0	0	SAMN33040131	PRJNA929199	GCA_029866845.1	Complete	Bacteria	5.20374	Pantoea sp. SS70	Pseudomonadota
GCF_020526085.1_ASM2052608v1	1	1	3	1	1	2	1	2	0	0	0	0	0	0	0	0	0	0	0	0	1	1	1	0	1	2	1	1	1	1	1	1	1	1	1	1	0	0	0	0	0	SAMN22024779	PRJNA768294	GCA_020526085.1	Complete	Bacteria	5.4438	Klebsiella africana	Pseudomonadota
GCF_002847445.1_ASM284744v1	0	0	0	0	0	1	0	0	0	0	0	0	0	0	0	0	0	0	0	1	1	1	0	0	0	0	1	1	0	1	1	0	0	0	0	0	1	0	1	0	0	SAMN08166682	PRJNA422342	GCA_002847445.1	Complete	Bacteria	4.63725	Paracoccus zhejiangensis	Pseudomonadota
GCF_029674625.1_ASM2967462v1	0	0	0	0	0	0	0	0	0	0	0	0	0	0	0	0	0	0	0	0	1	1	0	0	1	1	1	1	0	1	1	1	1	0	0	0	1	1	1	1	0	SAMN34002243	PRJNA950555	GCA_029674625.1	Complete	Bacteria	6.68113	Mesorhizobium sp. WSM4906	Pseudomonadota
GCF_013797615.1_ASM1379761v1	1	1	3	1	1	2	1	2	0	0	0	0	0	0	0	0	0	0	0	0	1	1	1	0	1	1	1	1	1	1	1	1	1	1	1	1	0	0	0	0	0	SAMN15148454	PRJNA605147	GCA_013797615.1	Complete	Bacteria	5.05961	Citrobacter sp. RHBSTW-00017	Pseudomonadota
GCF_001612555.1_ASM161255v1	0	0	0	0	0	0	0	1	0	0	0	0	0	0	0	0	0	0	0	0	1	1	1	0	0	0	1	1	1	2	0	0	0	0	1	1	0	0	0	1	0	SAMN04002505	PRJNA293381	GCA_001612555.1	Complete	Bacteria	3.69129	Acinetobacter sp. TGL-Y2	Pseudomonadota
GCF_014169935.1_ASM1416993v1	0	0	1	0	0	1	0	1	0	0	0	0	0	0	0	0	0	0	0	0	1	1	1	0	0	0	1	1	1	2	0	0	0	0	1	1	0	0	0	1	0	SAMD00194714	PRJDB6962	GCA_014169935.1	Complete	Bacteria	4.0317	Acinetobacter sp. BEC1-S18-ESBL-01	Pseudomonadota
GCF_900635875.1_35661_G01	1	1	1	1	1	1	1	1	0	0	0	0	0	0	0	0	0	0	0	0	1	1	1	0	1	1	1	1	1	1	1	1	1	1	1	1	0	0	0	0	0	SAMEA3222068	PRJEB6403	GCA_900635875.1	Complete	Bacteria	3.91385	Providencia rustigianii	Pseudomonadota
GCA_023703575.1_ASM2370357v1	0	0	0	0	2	0	0	0	0	0	0	0	0	0	0	0	0	0	0	0	1	1	0	0	0	0	1	1	0	0	0	0	0	0	0	1	0	0	0	1	0	SAMN28522248	PRJNA838745	GCA_023703575.1	Complete	Bacteria	1.59181	SAR86 cluster bacterium	Pseudomonadota
GCF_000145255.1_ASM14525v1	1	0	0	0	0	0	0	0	0	0	0	0	0	0	0	0	0	0	0	0	1	1	1	0	1	1	1	1	1	1	0	0	0	0	1	1	0	0	0	1	0	SAMN00002572	PRJNA32827	GCA_000145255.1	Complete	Bacteria	3.16247	Gallionella capsiferriformans	Pseudomonadota
GCF_018343795.1_ASM1834379v1	1	1	1	1	1	0	1	1	0	0	0	0	0	0	0	0	0	0	0	0	1	1	1	0	1	1	1	1	1	1	0	0	0	1	1	1	0	0	0	0	0	SAMN19004907	PRJNA727067	GCA_018343795.1	Complete	Bacteria	2.30165	Pasteurella atlantica	Pseudomonadota
GCF_002269255.1_ASM226925v1	1	1	3	1	1	2	1	2	0	0	0	0	0	0	0	0	0	0	0	0	1	1	1	0	1	2	1	1	1	1	1	1	1	1	1	1	0	0	0	0	0	SAMN06438648	PRJNA376414	GCA_002269255.1	Complete	Bacteria	5.94671	Klebsiella quasivariicola	Pseudomonadota
GCF_027944005.1_ASM2794400v1	0	0	0	0	0	0	0	0	0	0	0	0	0	0	0	1	0	0	0	0	1	1	0	0	0	1	1	1	1	1	0	0	0	0	1	1	0	0	0	1	0	SAMD00571188	PRJDB15085	GCA_027944005.1	Complete	Bacteria	2.48529	Polynucleobacter sp. SHI8	Pseudomonadota
GCF_021184225.1_ASM2118422v1	1	1	3	1	1	2	1	2	0	0	0	0	0	0	0	0	0	0	0	0	1	1	1	0	1	2	1	1	1	1	1	1	1	1	1	1	0	0	0	0	0	SAMN23314262	PRJNA782057	GCA_021184225.1	Complete	Bacteria	5.64773	Klebsiella sp. KPN54798	Pseudomonadota
GCF_000521725.1_ASM52172v1	1	1	1	1	1	1	1	1	0	0	0	0	0	0	0	0	0	0	0	0	1	1	1	0	1	1	1	1	1	1	0	0	0	1	1	1	0	0	0	0	0	SAMN03081509	PRJNA182311	GCA_000521725.1	Complete	Bacteria	2.34097	Bibersteinia trehalosi	Pseudomonadota
GCF_004135585.1_ASM413558v1	0	0	0	0	0	0	0	0	0	0	0	0	0	0	0	0	0	0	0	0	1	1	0	0	0	0	1	1	0	1	0	0	0	0	0	0	1	0	0	1	0	SAMN10797701	PRJNA516784	GCA_004135585.1	Complete	Bacteria	6.07708	Sphingosinicella sp. BN140058	Pseudomonadota
GCF_000172795.2_ASM17279v2	0	0	0	0	0	0	0	0	0	0	0	0	0	0	0	0	0	0	0	0	2	1	0	0	0	0	1	1	0	1	0	0	0	0	0	0	1	0	1	0	0	SAMN02469455	PRJNA29565	GCA_000172795.2	Complete	Bacteria	6.65795	Rhizobium sp. CIAT894	Pseudomonadota
GCF_001532025.2_ASM153202v2	0	0	2	0	0	1	0	1	0	0	0	0	0	0	0	0	0	0	0	1	1	1	1	0	1	1	1	1	1	1	1	1	1	0	1	1	0	0	0	1	0	SAMN03449615	PRJNA279182	GCA_001532025.2	Complete	Bacteria	6.9138	Burkholderia sp. MSMB617WGS	Pseudomonadota
GCF_027105035.1_ASM2710503v1	0	0	0	0	0	0	0	2	0	0	0	0	0	0	0	0	0	0	0	0	1	1	1	0	0	0	1	1	1	2	0	0	0	0	1	1	0	0	0	1	0	SAMN32040087	PRJNA908737	GCA_027105035.1	Complete	Bacteria	3.39074	Acinetobacter sp. TR11	Pseudomonadota
GCF_027595165.1_ASM2759516v1	1	1	1	1	1	1	1	1	0	0	0	0	0	0	0	0	0	0	0	0	1	1	1	0	1	1	2	1	1	1	1	1	1	1	1	1	0	0	0	0	0	SAMN27964235	PRJNA828374	GCA_027595165.1	Complete	Bacteria	4.02434	Providencia sp. PROV188	Pseudomonadota
GCF_017301775.1_ASM1730177v1	0	0	0	0	0	0	0	1	0	0	0	0	0	0	0	0	0	0	0	0	1	1	0	1	0	0	1	1	2	1	0	0	0	0	1	1	0	1	0	1	0	SAMN16598364	PRJNA673289	GCA_017301775.1	Complete	Bacteria	4.64933	Xanthomonas translucens	Pseudomonadota
GCF_004114975.1_ASM411497v1	0	0	1	0	2	0	0	0	0	0	0	0	0	0	0	0	0	0	0	0	1	1	0	0	1	2	1	2	0	2	1	1	1	0	0	0	1	0	1	0	0	SAMN02415993	PRJNA229440	GCA_004114975.1	Complete	Bacteria	8.43799	Bradyrhizobium guangdongense	Pseudomonadota
GCF_011047315.1_ASM1104731v1	0	0	0	0	2	0	0	0	0	0	0	0	0	0	0	0	0	0	0	0	1	1	0	0	0	0	1	1	0	1	0	0	0	0	0	0	1	0	0	1	0	SAMN14167855	PRJNA608229	GCA_011047315.1	Complete	Bacteria	3.03572	Altererythrobacter sp. BO-6	Pseudomonadota
GCF_000009985.1_ASM998v1	2	0	0	0	0	0	0	0	0	0	1	0	0	0	0	0	0	0	0	0	1	1	0	0	1	1	2	1	0	1	1	1	1	0	0	0	1	0	0	2	0	SAMD00061077	PRJNA16217	GCA_000009985.1	Complete	Bacteria	4.96715	Magnetospirillum magneticum	Pseudomonadota
GCF_900749825.1_MTUNDRAET4_v1	0	0	0	0	0	0	0	0	0	0	0	0	0	0	0	0	0	0	0	0	1	1	0	0	0	0	1	1	0	1	0	0	0	0	0	0	0	0	1	0	0	SAMEA5419085	PRJEB31709	GCA_900749825.1	Complete	Bacteria	4.42246	Methylocella tundrae	Pseudomonadota
GCF_015624425.1_ASM1562442v1	0	0	1	0	0	0	0	0	0	0	0	0	0	0	0	0	0	0	0	0	1	1	1	0	1	1	1	1	1	0	1	1	1	0	1	1	0	1	0	1	0	SAMN14262758	PRJNA609912	GCA_015624425.1	Complete	Bacteria	6.01058	Kinneretia sp. DAIF2	Pseudomonadota
GCF_947251475.1_ilEpiAlte1.Wolbachia_sp_1.1	0	0	0	0	0	0	0	0	0	0	0	0	0	0	0	0	0	0	0	0	1	1	0	0	1	1	1	1	0	0	0	0	0	0	0	0	1	0	0	1	0	SAMEA111432273	PRJEB56992	GCA_947251475.1	Complete	Bacteria	1.19741	Wolbachia endosymbiont (group A) of Epirrhoe alternata	Pseudomonadota
GCF_030388245.1_ASM3038824v1	0	0	0	0	0	1	0	0	0	0	0	0	0	0	0	0	0	0	0	0	1	1	0	0	1	2	1	1	0	1	1	1	1	0	0	0	1	0	1	0	0	SAMN28729050	PRJNA843357	GCA_030388245.1	Complete	Bacteria	4.50695	Paracoccus sp. TOH	Pseudomonadota
GCF_023651955.1_ASM2365195v1	0	0	1	0	0	1	0	2	0	0	0	0	0	0	0	0	0	0	0	0	1	1	1	0	1	1	1	1	1	1	2	1	1	0	1	1	0	0	0	1	0	SAMN17614311	PRJNA695428	GCA_023651955.1	Complete	Bacteria	7.02157	Pseudomonas sp. Y39-6	Pseudomonadota
GCF_006442545.2_ASM644254v2	0	0	0	0	0	0	0	0	0	0	0	0	0	0	0	0	0	0	1	0	2	1	0	0	1	1	1	1	0	1	1	1	1	0	0	0	1	0	1	0	0	SAMN12071651	PRJNA549135	GCA_006442545.2	Complete	Bacteria	6.87059	Mesorhizobium sp. B2-1-8	Pseudomonadota
GCF_017743015.1_ASM1774301v1	1	1	1	1	1	1	1	1	0	0	0	0	0	0	0	0	0	0	0	0	1	1	1	0	1	1	1	1	1	1	0	0	0	1	1	1	0	0	0	0	0	SAMN14595202	PRJNA625211	GCA_017743015.1	Complete	Bacteria	4.36641	Xenorhabdus budapestensis	Pseudomonadota
GCF_001922345.1_ASM192234v1	0	0	0	1	2	0	0	0	0	0	0	0	0	0	0	1	0	0	0	1	1	2	2	0	1	5	1	1	1	1	0	0	0	0	1	1	0	0	0	1	0	SAMN06114787	PRJNA357122	GCA_001922345.1	Complete	Bacteria	7.50291	Paraburkholderia sp. SOS3	Pseudomonadota
GCF_000330865.1_ASM33086v1	1	1	3	1	1	2	1	1	0	0	0	0	0	0	0	0	0	0	0	0	1	1	1	0	1	1	1	1	1	1	1	1	1	1	1	1	0	0	0	0	0	SAMN02604288	PRJNA178957	GCA_000330865.1	Complete	Bacteria	4.85822	Serratia sp. FGI94	Pseudomonadota
GCF_016026875.1_ASM1602687v1	1	1	1	1	1	2	1	1	0	0	0	0	0	0	0	0	0	0	0	1	1	1	1	0	1	1	1	1	1	1	1	1	1	1	1	1	0	0	0	0	0	SAMN13450446	PRJNA231221	GCA_016026875.1	Complete	Bacteria	4.7337	Aeromonas hydrophila	Pseudomonadota
GCF_008727795.1_ASM872779v1	1	0	0	0	0	0	0	0	0	0	0	0	0	0	0	0	0	0	0	0	1	1	1	0	1	2	1	1	1	1	1	1	1	1	1	1	0	0	0	0	0	SAMN12792670	PRJNA568599	GCA_008727795.1	Complete	Bacteria	4.17299	Nitrincola iocasae	Pseudomonadota
GCF_017372215.1_ASM1737221v1	1	1	3	1	1	2	1	2	0	0	0	0	0	0	0	0	0	0	0	0	1	1	1	0	1	2	1	1	1	1	1	1	1	1	1	1	0	0	0	0	0	SAMN18175061	PRJNA707128	GCA_017372215.1	Complete	Bacteria	4.76881	Salmonella sp. SAL-020	Pseudomonadota
GCF_018324385.1_ASM1832438v1	1	0	0	0	0	0	0	0	0	0	0	0	0	0	0	0	0	0	0	0	1	1	1	0	1	1	1	1	1	1	0	0	0	0	1	1	0	0	0	1	1	SAMD00161215	PRJDB7995	GCA_018324385.1	Complete	Bacteria	2.5726	Ferrigenium kumadai	Pseudomonadota
GCF_916618955.1_PRJEB467191	0	0	1	0	0	0	0	0	0	0	0	0	0	0	0	0	0	0	0	0	1	1	1	0	1	2	1	1	1	1	1	0	0	0	1	1	0	0	0	1	0	SAMEA9543696	PRJEB46719	GCA_916618955.1	Complete	Bacteria	5.55711	Pseudomonas sp. Marseille-Q3773	Pseudomonadota
GCF_012979535.1_ASM1297953v1	0	0	0	0	2	0	0	1	0	0	0	0	0	0	0	0	0	0	0	0	1	1	0	0	0	0	1	1	0	1	0	0	0	0	0	0	1	0	0	1	0	SAMN13870492	PRJNA601563	GCA_012979535.1	Complete	Bacteria	2.97783	Sphingomonas lacunae	Pseudomonadota
GCF_001713375.1_ASM171337v1	0	0	2	0	0	0	0	0	0	0	0	0	0	0	0	0	0	0	0	1	1	1	0	1	0	0	1	1	1	0	0	0	0	0	0	1	0	0	0	1	0	SAMN04909718	PRJNA319837	GCA_001713375.1	Complete	Bacteria	4.67468	Hydrogenophaga sp. RAC07	Pseudomonadota
GCF_009740165.1_ASM974016v1	1	1	3	1	1	2	1	2	0	0	0	1	0	0	0	0	0	0	0	0	1	1	1	0	1	2	1	1	1	1	1	1	1	1	1	1	0	0	0	0	0	SAMN13394552	PRJNA591978	GCA_009740165.1	Complete	Bacteria	4.8509	Leclercia sp. Colony189	Pseudomonadota
GCF_013341275.1_ASM1334127v1	0	0	0	0	0	0	0	0	0	0	0	0	0	0	0	0	0	0	0	0	1	1	0	0	0	0	1	1	0	1	0	0	0	0	0	0	1	0	1	0	0	SAMN15103857	PRJNA637368	GCA_013341275.1	Complete	Bacteria	3.23079	Methyloligella sp. GL2	Pseudomonadota
GCF_014168815.1_ASM1416881v1	1	1	2	1	1	2	1	2	0	0	0	0	0	0	0	0	0	0	0	0	1	1	1	0	1	3	1	1	1	1	1	1	1	1	1	1	0	0	0	0	0	SAMD00194408	PRJDB6962	GCA_014168815.1	Complete	Bacteria	5.61286	Klebsiella sp. WP3-W18-ESBL-02	Pseudomonadota
GCF_016615645.1_ASM1661564v1	0	0	1	0	0	0	0	2	0	0	0	0	0	0	0	0	0	0	0	0	1	1	1	0	1	2	1	1	1	1	2	1	1	0	1	1	0	0	0	1	0	SAMN17214455	PRJNA689676	GCA_016615645.1	Complete	Bacteria	6.53806	Pseudomonas sp. SW-3	Pseudomonadota
GCF_023169845.1_ASM2316984v1	0	0	1	0	0	0	0	1	0	0	0	0	0	0	0	0	0	0	0	0	1	1	1	0	1	1	1	1	1	1	1	1	1	0	1	1	0	0	0	1	0	SAMD00399172	PRJDB12044	GCA_023169845.1	Complete	Bacteria	6.68754	Pseudomonas sp. CYM-20-01	Pseudomonadota
GCF_015689195.1_ASM1568919v1	1	1	3	1	1	2	1	1	0	0	0	0	0	0	0	0	0	0	0	0	1	1	1	0	1	1	1	1	1	2	1	1	1	1	1	1	0	0	0	0	0	SAMN16830343	PRJNA679357	GCA_015689195.1	Complete	Bacteria	4.9959	Pectobacterium aroidearum	Pseudomonadota
GCF_001886615.1_ASM188661v1	1	0	0	0	0	0	0	0	0	0	0	0	0	0	0	0	0	0	0	0	1	1	1	0	1	1	1	1	1	1	1	1	1	0	1	1	0	0	0	1	0	SAMN06019500	PRJNA353720	GCA_001886615.1	Complete	Bacteria	3.54389	Halomonas aestuarii	Pseudomonadota
GCF_003952345.1_ASM395234v1	0	0	0	0	0	0	0	0	0	0	0	0	0	0	0	0	0	0	0	0	1	1	1	0	1	1	1	1	1	1	1	1	1	0	1	1	0	0	0	1	1	SAMN10578776	PRJNA509323	GCA_003952345.1	Complete	Bacteria	3.87738	Iodobacter ciconiae	Pseudomonadota
GCF_003261575.2_ASM326157v2	1	1	3	1	1	2	1	2	0	0	0	0	0	0	0	0	0	0	0	0	1	1	1	0	1	3	1	1	1	1	1	1	1	1	1	1	0	0	0	0	0	SAMN08861555	PRJNA353728	GCA_003261575.2	Complete	Bacteria	6.30083	Klebsiella huaxiensis	Pseudomonadota
GCF_000016185.1_ASM1618v1	0	0	0	0	0	0	0	0	0	0	0	0	0	0	0	0	0	0	0	1	1	1	0	0	1	1	1	1	0	1	1	1	1	0	0	0	1	1	0	1	0	SAMN02603908	PRJNA18307	GCA_000016185.1	Complete	Bacteria	4.35554	Rhodospirillum centenum	Pseudomonadota
GCF_008329985.2_ASM832998v2	0	0	2	0	0	0	0	0	0	0	0	0	0	0	0	0	0	0	0	1	1	1	1	0	1	1	1	1	1	1	0	0	0	0	1	1	0	1	0	1	0	SAMN11269531	PRJNA529556	GCA_008329985.2	Complete	Bacteria	4.89527	Halomonas binhaiensis	Pseudomonadota
GCF_029962605.1_ASM2996260v1	1	1	1	1	1	2	1	1	0	0	0	1	0	0	0	0	0	0	0	0	1	1	1	0	1	1	1	1	1	1	1	1	1	1	1	1	0	0	0	0	0	SAMN32727621	PRJNA923618	GCA_029962605.1	Complete	Bacteria	5.18562	Serratia sp. K-M0706	Pseudomonadota
GCF_002831585.1_ASM283158v1	0	1	1	0	2	1	0	0	0	0	0	0	0	0	0	0	0	0	0	0	2	1	0	0	0	0	1	1	0	1	0	0	0	0	0	0	1	0	1	0	0	SAMN08116651	PRJNA420598	GCA_002831585.1	Complete	Bacteria	8.28857	Bradyrhizobium sp. SK17	Pseudomonadota
GCF_007922615.2_ASM792261v2	0	0	0	0	1	0	0	1	0	0	0	0	0	0	0	0	0	0	0	0	2	1	0	0	0	1	1	1	0	1	0	0	0	0	0	0	1	0	1	0	0	SAMN12400551	PRJNA557672	GCA_007922615.2	Complete	Bacteria	4.85532	Nitratireductor mangrovi	Pseudomonadota
GCF_023823125.1_ASM2382312v1	0	0	0	0	2	0	0	0	0	0	0	0	0	0	0	0	0	0	0	0	1	1	0	0	0	0	1	1	0	1	0	0	0	0	0	0	1	0	0	1	0	SAMN24783967	PRJNA481858	GCA_023823125.1	Complete	Bacteria	3.42208	Erythrobacter aurantius	Pseudomonadota
GCF_000743945.1_ASM74394v1	0	0	0	0	0	0	0	0	0	0	0	0	0	0	0	0	0	0	0	0	1	1	1	0	1	1	1	1	1	1	0	0	0	0	1	1	0	0	0	1	0	SAMN02940631	PRJNA256137	GCA_000743945.1	Complete	Bacteria	1.95907	Basilea psittacipulmonis	Pseudomonadota
GCF_003096015.2_ASM309601v2	1	1	3	1	1	1	1	1	0	0	0	0	0	0	0	0	0	0	0	1	1	1	1	0	1	1	1	1	1	1	1	1	1	1	1	1	0	0	0	0	0	SAMN08969739	PRJNA451400	GCA_003096015.2	Complete	Bacteria	3.84177	Limnobaculum parvum	Pseudomonadota
GCF_009388985.1_ASM938898v1	2	0	0	0	5	0	0	0	0	0	0	0	0	0	0	0	0	0	0	0	1	1	1	0	1	1	1	1	1	1	0	0	0	0	1	1	0	0	0	1	0	SAMN10929370	PRJNA522358	GCA_009388985.1	Complete	Bacteria	4.30644	Halioglobus maricola	Pseudomonadota
GCF_020511155.1_ASM2051115v1	1	1	1	1	1	1	1	1	0	0	0	0	0	0	0	0	0	0	0	0	1	1	1	0	1	1	1	1	1	1	1	1	1	1	1	1	0	0	0	0	0	SAMN12099356	PRJNA549918	GCA_020511155.1	Complete	Bacteria	4.45645	Shewanella glacialimarina	Pseudomonadota
GCF_000828615.1_ASM82861v1	1	1	1	1	1	1	0	0	0	0	0	0	0	0	0	0	0	0	0	0	1	1	1	0	1	1	1	1	1	1	1	1	1	0	1	1	0	0	0	1	0	SAMD00060997	PRJDA72157	GCA_000828615.1	Complete	Bacteria	3.15364	Thiolapillus brandeum	Pseudomonadota
GCF_013889015.1_ASM1388901v1	1	1	3	1	1	2	1	2	0	0	0	0	0	0	0	0	0	0	0	0	1	1	1	0	1	2	1	1	1	1	1	1	1	1	1	1	0	0	0	0	0	SAMN15148189	PRJNA605147	GCA_013889015.1	Complete	Bacteria	4.65201	Citrobacter sp. RHB21-C05	Pseudomonadota
GCF_010983895.1_ASM1098389v1	1	0	0	0	0	0	0	0	0	0	0	0	0	0	0	0	0	0	0	0	1	1	1	1	1	1	1	1	1	1	1	1	1	0	1	1	0	0	0	1	1	SAMN14086252	PRJNA606142	GCA_010983895.1	Complete	Bacteria	4.23664	Nitrogeniibacter mangrovi	Pseudomonadota
GCF_024362845.1_ASM2436284v1	1	1	1	1	1	1	1	1	0	0	0	0	0	0	0	0	0	0	0	0	1	1	1	0	1	1	1	1	1	1	1	1	1	1	1	1	0	0	0	0	0	SAMN24583363	PRJNA793771	GCA_024362845.1	Complete	Bacteria	4.63596	Vibrio pelagius	Pseudomonadota
GCF_025200905.1_ASM2520090v1	0	0	1	0	2	0	0	0	0	0	0	0	0	0	0	0	0	0	0	1	1	1	0	0	0	0	1	1	0	1	0	0	0	0	0	0	1	0	1	0	0	SAMN30617554	PRJNA783123	GCA_025200905.1	Complete	Bacteria	7.8403	Bradyrhizobium sp. CB1024	Pseudomonadota
GCF_019355575.1_ASM1935557v1	0	0	0	0	0	1	0	0	0	0	0	0	0	0	0	0	0	0	0	0	2	1	0	0	0	0	1	1	0	1	0	0	0	0	0	0	1	0	1	0	0	SAMN18342110	PRJNA715259	GCA_019355575.1	Complete	Bacteria	6.66016	Rhizobium sp. K1/93	Pseudomonadota
GCF_002355275.1_ASM235527v1	0	1	0	0	3	0	0	0	0	0	0	0	0	0	0	0	0	0	0	0	1	1	0	0	0	0	1	1	0	1	0	0	0	0	0	0	1	0	0	1	0	SAMN07626873	PRJNA403958	GCA_002355275.1	Complete	Bacteria	5.5413	Rhizorhabdus dicambivorans	Pseudomonadota
GCF_001708485.1_ASM170848v1	0	0	1	0	0	0	0	2	0	0	0	0	0	0	0	0	0	0	0	0	1	1	1	0	1	1	1	1	1	1	0	0	0	0	1	1	0	0	0	1	0	SAMN04992598	PRJNA320923	GCA_001708485.1	Complete	Bacteria	6.25333	Pseudomonas lurida	Pseudomonadota
GCF_000264765.2_ASM26476v2	1	1	1	1	1	1	1	1	0	0	0	0	0	0	0	0	0	0	0	0	1	1	1	0	1	1	1	1	1	1	1	1	1	1	1	1	0	0	0	0	0	SAMN02469761	PRJNA39899	GCA_000264765.2	Complete	Bacteria	4.32965	Edwardsiella anguillarum	Pseudomonadota
GCF_001651805.1_ASM165180v1	0	0	2	1	0	0	0	0	0	0	0	0	0	0	1	0	0	0	0	0	1	1	1	0	1	2	2	1	1	1	0	0	0	1	1	1	0	0	0	0	0	SAMN04939310	PRJNA320435	GCA_001651805.1	Complete	Bacteria	5.19161	Marinobacterium aestuarii	Pseudomonadota
GCF_000296215.2_ASM29621v2	0	0	1	0	4	0	0	0	0	0	0	0	0	0	0	0	0	1	0	1	2	1	0	0	0	0	1	1	0	1	0	0	0	0	0	0	1	0	1	0	0	SAMN02469422	PRJNA172908	GCA_000296215.2	Complete	Bacteria	7.8335	Bradyrhizobium sp. CCGE-LA001	Pseudomonadota
GCF_014396585.1_ASM1439658v1	0	0	0	0	0	0	0	0	0	0	0	0	0	0	0	0	0	0	0	0	1	1	0	0	0	0	1	1	0	1	0	0	0	0	0	0	1	0	0	1	0	SAMN15892355	PRJNA658875	GCA_014396585.1	Complete	Bacteria	2.55748	Sphingomonas rhizophila	Pseudomonadota
GCF_004216475.1_ASM421647v1	0	0	0	0	0	0	0	0	0	0	0	0	0	0	0	0	0	0	0	0	1	1	0	0	0	0	1	1	0	1	0	0	0	0	0	0	1	0	1	0	0	SAMN07302928	PRJNA392480	GCA_004216475.1	Complete	Bacteria	5.0019	Thalassococcus sp. S3	Pseudomonadota
GCA_900010175.1_TPPLON	0	0	0	0	0	0	0	0	0	0	0	0	0	0	0	0	0	0	0	0	0	0	0	0	0	0	0	0	0	0	0	0	0	0	0	0	0	0	0	0	0	SAMEA3723484	PRJEB12068	GCA_900010175.1	Complete	Bacteria	0.144042	Candidatus Tremblaya princeps	Pseudomonadota
GCF_019139815.1_ASM1913981v1	0	0	2	0	0	0	0	1	0	0	0	0	0	0	0	0	0	0	0	0	1	1	1	0	1	1	1	1	1	1	2	1	1	0	1	1	0	0	0	2	0	SAMN19473665	PRJNA639797	GCA_019139815.1	Complete	Bacteria	6.10703	Pseudomonas asgharzadehiana	Pseudomonadota
GCF_024347655.1_ASM2434765v1	1	1	1	1	1	1	1	1	0	0	0	0	0	0	0	0	0	0	0	0	1	1	1	0	1	1	1	1	1	1	1	1	1	1	1	1	0	0	0	0	0	SAMD00428701	PRJDB12639	GCA_024347655.1	Complete	Bacteria	4.60595	Vibrio toranzoniae	Pseudomonadota
GCF_012109195.1_ASM1210919v1	1	1	1	1	1	2	1	2	0	0	0	0	0	0	0	1	0	0	0	0	1	1	1	0	1	3	1	1	1	2	1	1	1	1	1	1	0	0	0	0	0	SAMN14501730	PRJNA622229	GCA_012109195.1	Complete	Bacteria	5.21915	Yokenella regensburgei	Pseudomonadota
GCF_014117385.1_ASM1411738v1	0	0	0	0	0	0	0	2	0	0	0	0	0	0	0	0	0	0	0	0	1	1	1	0	1	1	1	1	1	1	1	1	1	1	1	1	0	0	0	0	0	SAMN15675754	PRJNA649605	GCA_014117385.1	Complete	Bacteria	4.45492	Pseudoalteromonas sp. MT33b	Pseudomonadota
GCF_018467135.1_ASM1846713v1	0	0	0	0	0	0	0	0	0	0	0	0	0	0	0	0	0	0	0	0	1	1	0	0	1	1	1	1	0	0	0	0	0	0	0	0	1	0	0	1	0	SAMN17528249	PRJNA694504	GCA_018467135.1	Complete	Bacteria	1.40909	Wolbachia endosymbiont of Drosophila santomea	Pseudomonadota
GCF_002504165.1_ASM250416v1	0	0	0	0	0	0	0	0	0	0	0	0	0	0	0	0	0	0	0	0	1	1	0	0	0	0	1	1	0	1	0	0	0	0	0	0	1	0	1	0	0	SAMN07150770	PRJNA387378	GCA_002504165.1	Complete	Bacteria	3.9568	Pacificitalea manganoxidans	Pseudomonadota
GCF_002850255.1_ASM285025v1	0	0	0	0	0	0	0	2	0	0	0	0	0	0	0	0	0	0	0	0	1	1	1	0	1	1	1	1	1	1	0	0	0	1	1	1	0	0	0	0	0	SAMN07357684	PRJNA394709	GCA_002850255.1	Complete	Bacteria	5.37832	Pseudoalteromonas sp. NC201	Pseudomonadota
GCF_003994855.1_ASM399485v1	0	1	0	0	0	0	0	2	0	0	0	0	0	0	0	0	0	0	0	0	1	1	1	0	1	1	1	1	1	2	1	1	1	1	1	1	0	0	0	0	0	SAMN10417204	PRJNA295339	GCA_003994855.1	Complete	Bacteria	4.62587	Marinobacter sp. NP-4(2019)	Pseudomonadota
GCF_000015565.1_ASM1556v1	0	0	0	0	2	0	0	1	0	0	0	0	0	0	0	0	0	0	0	0	1	1	0	0	0	0	1	1	1	0	0	0	0	0	0	1	0	0	0	1	0	SAMN02598379	PRJNA17187	GCA_000015565.1	Complete	Bacteria	5.59794	Verminephrobacter eiseniae	Pseudomonadota
GCF_029814935.1_ASM2981493v1	0	0	0	0	0	0	0	2	0	0	0	0	0	0	0	0	0	0	0	0	1	1	1	0	1	1	1	1	1	1	0	0	0	0	1	1	0	1	0	1	0	SAMN30525375	PRJNA868296	GCA_029814935.1	Complete	Bacteria	4.65839	Pseudomonas sp. GD03919	Pseudomonadota
GCF_016801755.1_ASM1680175v1	0	0	0	0	1	0	0	0	0	0	0	0	0	0	0	0	0	0	0	0	1	1	0	0	0	0	1	1	0	1	0	0	0	0	0	0	1	0	1	0	0	SAMN17369681	PRJNA691705	GCA_016801755.1	Complete	Bacteria	4.04607	Sulfitobacter mediterraneus	Pseudomonadota
GCF_016919445.1_ASM1691944v1	0	0	0	0	1	0	0	2	0	0	0	0	0	0	0	0	0	0	0	0	1	1	1	0	1	1	1	1	1	1	0	0	0	0	1	1	0	1	0	1	0	SAMN17844874	PRJNA610894	GCA_016919445.1	Complete	Bacteria	6.39349	Pseudomonas sp. PDNC002	Pseudomonadota
GCF_025813715.1_ASM2581371v1	0	0	1	0	0	0	0	0	0	0	1	0	0	0	0	0	0	0	0	0	1	1	0	0	0	0	1	1	0	1	0	0	0	0	0	0	1	0	1	0	0	SAMN31221500	PRJNA888815	GCA_025813715.1	Complete	Bacteria	5.99153	Methylobacterium sp. FF17	Pseudomonadota
GCF_902459475.1_pb_189-1_HGAP3_CTR	0	0	0	0	0	0	0	1	0	0	0	0	0	0	0	0	0	0	0	0	1	1	0	0	0	0	1	1	1	2	0	0	0	0	1	1	0	0	0	1	0	SAMEA5080414	PRJEB29684	GCA_902459475.1	Complete	Bacteria	2.62489	Aquicella lusitana	Pseudomonadota
GCF_021391555.1_ASM2139155v1	0	0	0	0	0	0	0	1	0	0	0	0	0	0	0	0	0	0	0	0	1	1	1	0	0	0	1	1	1	2	0	0	0	0	1	1	0	0	0	1	0	SAMN24291981	PRJNA791516	GCA_021391555.1	Complete	Bacteria	3.60627	Acinetobacter sp. SH20PTE14	Pseudomonadota
GCF_018223725.1_ASM1822372v1	0	1	1	0	3	0	0	0	0	0	0	0	0	0	0	0	0	0	0	1	1	1	1	0	1	4	1	1	1	1	1	1	1	0	1	1	0	0	0	1	0	SAMN18744514	PRJNA722091	GCA_018223725.1	Complete	Bacteria	8.35039	Cupriavidus sp. KK10	Pseudomonadota
GCF_026810445.1_ASM2681044v1	0	0	2	0	0	0	0	1	0	0	0	0	0	0	0	0	0	0	0	0	1	1	1	0	1	1	1	1	1	1	0	0	0	0	1	1	0	0	0	1	0	SAMN32035613	PRJNA908525	GCA_026810445.1	Complete	Bacteria	5.73929	Pseudomonas sp. BSw22131	Pseudomonadota
GCF_024970895.1_ASM2497089v1	0	0	0	0	0	1	0	0	0	0	0	0	0	0	0	0	0	0	0	0	2	1	0	0	1	1	1	1	0	1	1	1	1	0	0	0	1	0	1	0	0	SAMN30501171	PRJNA873769	GCA_024970895.1	Complete	Bacteria	3.42066	Brucella sp. 2594	Pseudomonadota
GCF_003296175.1_ASM329617v1	0	0	0	0	1	0	0	0	0	0	0	0	0	0	0	0	0	0	0	0	2	1	0	0	0	0	1	1	0	1	1	1	1	0	0	0	1	0	1	0	0	SAMN09011615	PRJNA454674	GCA_003296175.1	Complete	Bacteria	4.83576	Nitratireductor sp. OM-1	Pseudomonadota
GCF_000785705.2_ASM78570v2	0	0	0	0	0	0	0	0	0	0	0	0	0	0	0	0	0	0	0	1	2	1	1	0	1	1	1	1	1	1	0	0	0	1	1	0	0	0	0	0	0	SAMN02997349	PRJNA258394	GCA_000785705.2	Complete	Bacteria	5.1721	Methylomonas denitrificans	Pseudomonadota
GCF_022648765.1_ASM2264876v1	0	0	1	0	0	1	0	1	0	0	0	0	0	0	0	0	0	0	0	0	1	1	1	0	1	2	1	1	1	1	0	0	0	0	1	1	0	0	0	1	0	SAMN20340948	PRJNA748696	GCA_022648765.1	Complete	Bacteria	6.77418	Pseudomonas sp. ArH3a	Pseudomonadota
GCF_002887555.1_ASM288755v1	1	1	3	1	1	2	1	2	0	0	0	0	0	0	0	0	0	0	0	1	1	1	1	0	1	1	2	1	1	1	1	1	1	1	1	1	0	0	0	0	0	SAMN08333636	PRJNA429264	GCA_002887555.1	Complete	Bacteria	4.74005	Dickeya zeae	Pseudomonadota
GCF_016584425.1_ASM1658442v1	0	0	0	0	0	0	0	0	0	0	0	0	0	0	0	0	0	0	0	0	1	1	0	0	1	1	1	1	0	0	0	0	0	0	0	0	1	0	0	1	0	SAMN13190960	PRJNA587443	GCA_016584425.1	Complete	Bacteria	1.26778	Wolbachia endosymbiont of Drosophila melanogaster	Pseudomonadota
GCF_029215585.1_ASM2921558v1	0	0	1	0	0	0	0	0	0	0	0	0	0	0	0	0	0	0	0	0	1	1	1	0	1	2	1	1	1	1	1	0	0	0	1	1	0	0	0	1	0	SAMN33574227	PRJNA940569	GCA_029215585.1	Complete	Bacteria	6.21324	Pseudomonas kermanshahensis	Pseudomonadota
GCF_030406665.1_ASM3040666v1	0	0	1	0	0	0	0	0	0	0	0	0	0	0	0	0	0	0	0	0	1	1	1	0	1	1	1	1	1	1	0	0	0	0	1	1	0	0	0	1	0	SAMN36017675	PRJNA988394	GCA_030406665.1	Complete	Bacteria	3.56322	Halomonas halophila	Pseudomonadota
GCF_023585725.1_ASM2358572v1	0	0	0	0	0	0	0	0	0	0	0	0	0	0	0	0	0	0	0	0	1	1	0	0	1	1	1	1	0	0	0	0	0	1	1	1	0	0	0	0	0	SAMN28534978	PRJNA839441	GCA_023585725.1	Complete	Bacteria	0.790899	Candidatus Blochmannia herculeanus	Pseudomonadota
GCF_001579845.1_ASM157984v1	0	0	1	0	1	0	0	0	0	0	1	0	0	2	0	1	0	0	0	0	1	1	0	0	0	1	1	2	0	1	0	0	0	0	0	1	1	0	1	0	0	SAMN04521129	PRJNA238489	GCA_001579845.1	Complete	Bacteria	8.19389	Rhodoplanes sp. Z2-YC6860	Pseudomonadota
GCF_900698925.1_ErCicurvipes_v1.0	0	0	0	0	0	0	0	0	0	0	0	0	0	0	0	0	0	0	0	0	1	1	0	0	1	1	1	1	1	1	0	0	0	1	1	0	0	0	0	0	0	SAMEA5379129	PRJEB31188	GCA_900698925.1	Complete	Bacteria	1.11295	Candidatus Erwinia haradaeae	Pseudomonadota
GCF_027924565.1_ASM2792456v1	0	0	0	0	0	0	0	1	0	0	0	0	0	0	0	0	0	0	0	0	1	1	0	1	1	0	1	1	1	1	1	1	1	0	1	1	0	1	0	1	0	SAMD00554065	PRJDB14709	GCA_027924565.1	Complete	Bacteria	4.15545	Lysobacter auxotrophicus	Pseudomonadota
GCF_002173515.1_ASM217351v1	0	0	0	0	0	0	0	0	0	0	0	0	0	0	0	0	0	0	0	0	1	0	0	0	0	1	1	1	0	1	0	0	0	0	0	0	1	1	0	0	0	SAMN07125940	PRJNA386757	GCA_002173515.1	Complete	Bacteria	3.79791	Komagataeibacter europaeus	Pseudomonadota
GCF_014171595.1_ASM1417159v1	0	0	1	0	0	0	0	0	0	0	0	0	0	0	0	0	0	0	0	1	1	1	1	0	1	1	1	1	1	1	0	0	0	0	1	1	0	0	0	1	0	SAMN14081052	PRJNA605861	GCA_014171595.1	Complete	Bacteria	5.35129	Massilia sp. Se16.2.3	Pseudomonadota
GCF_020447175.2_ASM2044717v2	0	0	0	0	0	0	0	0	0	0	0	0	0	0	0	0	0	0	0	0	1	1	1	0	1	1	1	1	1	1	0	0	0	0	1	1	0	0	0	1	0	SAMN22060402	PRJNA768660	GCA_020447175.2	Complete	Bacteria	3.22576	Methylophaga pinxianii	Pseudomonadota
GCF_004564135.1_ASM456413v1	1	0	0	0	0	0	0	0	0	0	0	0	0	0	0	0	0	0	0	0	1	1	0	0	1	1	1	1	0	1	1	1	1	0	0	0	1	0	0	1	1	SAMN11257831	PRJNA529092	GCA_004564135.1	Complete	Bacteria	3.83257	Terasakiella sp. SH-1	Pseudomonadota
GCF_004345025.1_ASM434502v1	0	0	0	0	0	0	0	0	0	0	0	0	0	0	0	0	0	0	0	0	1	1	1	0	1	1	1	1	1	1	1	1	1	1	1	1	0	0	0	0	0	SAMN11047479	PRJNA525346	GCA_004345025.1	Complete	Bacteria	3.30835	Rheinheimera sp. D18	Pseudomonadota
GCF_022354085.1_ASM2235408v1	1	1	3	1	1	2	1	2	0	0	0	0	0	0	0	0	0	0	0	0	1	1	1	0	1	2	1	1	1	1	1	1	1	1	1	1	0	0	0	0	0	SAMN13925583	PRJNA603241	GCA_022354085.1	Complete	Bacteria	5.19267	Shigella dysenteriae	Pseudomonadota
GCF_028621855.1_ASM2862185v1	0	0	0	0	0	0	0	0	0	0	0	0	0	0	0	0	0	0	0	0	2	1	0	0	0	0	1	1	0	1	0	0	0	0	0	0	1	0	0	1	0	SAMN32952401	PRJNA929117	GCA_028621855.1	Complete	Bacteria	5.57043	Sphingobium sp. YC-XJ3	Pseudomonadota
GCF_020401845.1_ASM2040184v1	0	0	0	0	1	0	0	2	0	0	0	0	0	0	0	0	0	0	0	0	1	1	1	0	1	2	1	1	1	1	1	1	1	0	1	1	0	1	0	1	0	SAMN21854795	PRJNA766597	GCA_020401845.1	Complete	Bacteria	6.59495	Pseudomonas sp. HS-18	Pseudomonadota
GCF_029856955.1_ASM2985695v1	0	0	0	0	0	0	0	0	0	0	0	0	0	0	0	0	0	0	0	0	1	1	0	0	1	1	1	1	0	0	0	0	0	0	0	0	1	0	0	1	0	SAMN28095534	PRJNA835209	GCA_029856955.1	Complete	Bacteria	1.46388	Wolbachia endosymbiont of Frankliniella intonsa	Pseudomonadota
GCF_018732205.1_ASM1873220v1	0	0	0	0	0	0	0	2	0	0	0	0	0	0	0	0	0	0	0	0	1	1	1	0	1	1	1	1	1	1	0	0	0	1	1	1	0	0	0	0	0	SAMN19340384	PRJNA732760	GCA_018732205.1	Complete	Bacteria	4.07064	Pseudoalteromonas sp. SiA1	Pseudomonadota
GCF_024347475.1_ASM2434747v1	1	1	1	1	2	1	1	1	0	0	0	0	0	0	0	0	0	0	0	0	1	1	1	0	1	1	1	1	1	1	1	1	1	1	1	1	0	0	0	0	0	SAMD00428692	PRJDB12639	GCA_024347475.1	Complete	Bacteria	5.28164	Vibrio fortis	Pseudomonadota
GCF_023330585.1_ASM2333058v1	0	0	2	0	0	0	0	2	0	0	0	0	0	0	0	0	0	0	0	0	1	1	1	0	1	2	1	1	1	1	2	1	1	0	1	1	0	0	0	1	0	SAMN28095535	PRJNA835202	GCA_023330585.1	Complete	Bacteria	6.66896	Pseudomonas bijieensis	Pseudomonadota
GCF_002407505.1_ASM240750v1	0	0	0	0	0	0	0	2	0	1	0	0	0	0	0	0	0	0	0	0	1	1	1	0	1	1	1	1	1	1	0	0	0	1	1	1	0	0	0	0	0	SAMN04096401	PRJNA296374	GCA_002407505.1	Complete	Bacteria	4.85988	Pseudoalteromonas sp. 1_2015MBL_MicDiv	Pseudomonadota
GCF_012935775.1_ASM1293577v1	0	0	0	0	0	0	0	1	0	0	0	0	0	0	0	0	0	0	0	0	1	1	1	0	1	2	1	1	1	1	1	1	1	0	1	1	0	0	0	1	0	SAMN14692984	PRJNA627971	GCA_012935775.1	Complete	Bacteria	6.00395	Pseudomonas sp. ADAK20	Pseudomonadota
GCF_019048625.1_ASM1904862v1	1	1	3	1	1	1	1	1	0	0	0	0	0	0	0	0	0	0	0	0	1	1	1	0	1	2	1	1	1	1	1	1	1	1	1	1	0	0	0	0	0	SAMN16357577	PRJNA231221	GCA_019048625.1	Complete	Bacteria	4.76244	Enterobacter hormaechei	Pseudomonadota
GCF_001412535.1_ASM141253v1	0	0	2	0	2	0	0	0	0	0	0	0	0	0	0	0	0	0	0	1	1	1	0	0	0	0	1	1	1	0	0	0	0	0	0	1	0	0	0	1	0	SAMN03569611	PRJNA282432	GCA_001412535.1	Complete	Bacteria	3.37299	Limnohabitans sp. 63ED37-2	Pseudomonadota
GCF_018406605.1_ASM1840660v1	0	0	0	0	0	0	0	1	0	0	0	0	0	0	0	0	0	0	0	0	1	1	0	1	0	0	1	1	1	1	0	0	0	0	1	1	0	0	0	1	0	SAMN18451832	PRJNA716779	GCA_018406605.1	Complete	Bacteria	3.27065	Lysobacter caseinilyticus	Pseudomonadota
GCF_014054965.1_ASM1405496v1	1	0	0	0	0	0	0	2	0	0	0	0	0	0	0	0	0	0	0	0	1	1	1	0	1	1	1	1	1	1	0	0	0	0	0	0	0	1	0	0	0	SAMN15603183	PRJNA647881	GCA_014054965.1	Complete	Bacteria	2.41974	Neisseria shayeganii	Pseudomonadota
GCF_002796605.1_ASM279660v1	0	0	0	0	0	0	0	0	0	0	0	0	0	0	0	0	0	0	0	0	1	1	0	0	0	0	1	1	0	1	0	0	0	0	0	0	1	1	0	1	0	SAMN08038453	PRJNA418884	GCA_002796605.1	Complete	Bacteria	5.03848	Sphingomonas psychrotolerans	Pseudomonadota
GCF_024802625.1_ASM2480262v1	0	0	0	0	0	0	0	1	0	0	0	0	0	0	0	0	0	0	0	0	1	1	1	0	1	1	1	1	1	1	0	0	0	0	1	1	0	0	0	1	0	SAMN30135409	PRJNA865807	GCA_024802625.1	Complete	Bacteria	4.52894	Massilia sp. H6	Pseudomonadota
GCF_001995825.2_ASM199582v2	1	1	1	1	1	1	1	1	0	0	0	0	0	0	0	0	1	0	0	0	1	1	1	0	1	1	1	1	1	1	1	1	1	1	1	1	0	0	0	0	0	SAMN06115650	PRJNA356504	GCA_001995825.2	Complete	Bacteria	4.6687	Vibrio kanaloae	Pseudomonadota
GCF_015291745.1_ASM1529174v1	0	0	1	0	3	0	0	0	0	0	0	0	0	0	0	0	0	0	0	0	1	1	0	0	1	1	1	1	0	1	1	1	1	0	0	0	1	0	1	0	0	SAMN03459136	PRJNA279921	GCA_015291745.1	Complete	Bacteria	8.34332	Bradyrhizobium sp. CCBAU 53351	Pseudomonadota
GCF_004193915.1_ASM419391v1	0	0	2	0	0	0	0	0	0	0	0	0	0	0	0	0	0	0	0	1	1	1	1	0	1	1	1	1	1	1	0	0	0	0	1	1	0	0	0	1	0	SAMN09518031	PRJNA478480	GCA_004193915.1	Complete	Bacteria	5.05621	Pandoraea sp. XY-2	Pseudomonadota
GCF_002356115.1_ASM235611v1	0	0	0	0	0	0	0	0	0	0	0	0	0	0	0	0	0	0	0	0	1	1	0	1	1	1	1	1	1	1	0	0	0	0	1	1	0	0	0	1	0	SAMD00027389	PRJDB3593	GCA_002356115.1	Complete	Bacteria	2.01831	Candidatus Nitrosoglobus terrae	Pseudomonadota
GCF_001647695.1_ASM164769v1	1	1	1	1	1	1	1	1	0	0	0	0	0	0	0	0	0	0	0	0	1	1	0	0	1	1	1	1	1	1	0	0	0	1	1	1	0	0	0	0	0	SAMN04632440	PRJNA318024	GCA_001647695.1	Complete	Bacteria	1.58962	[Haemophilus] ducreyi	Pseudomonadota
GCF_005156885.1_ASM515688v1	0	0	1	0	3	0	0	0	0	0	0	0	0	0	0	0	0	0	0	0	1	1	0	0	0	0	1	1	0	1	0	0	0	0	0	0	1	0	1	0	0	SAMN08812751	PRJNA447889	GCA_005156885.1	Complete	Bacteria	8.286	Bradyrhizobium sp. WBAH10	Pseudomonadota
GCF_001870665.2_ASM187066v2	0	0	0	0	0	0	0	0	0	0	0	0	0	0	0	0	0	0	0	0	1	1	0	0	1	1	1	2	0	1	1	1	1	0	0	0	1	0	1	0	0	SAMN05717329	PRJNA341262	GCA_001870665.2	Complete	Bacteria	3.89942	Rhodobaca barguzinensis	Pseudomonadota
GCF_029873475.1_ASM2987347v1	1	1	1	1	1	1	1	1	0	0	0	0	0	0	0	0	0	0	0	0	1	1	1	0	1	1	1	1	1	1	1	1	1	1	1	1	0	0	0	0	0	SAMN34236252	PRJNA956975	GCA_029873475.1	Complete	Bacteria	3.46585	Arsenophonus sp. aPb	Pseudomonadota
GCF_018687195.1_ASM1868719v1	1	0	0	0	0	0	0	0	0	0	0	0	0	0	0	0	0	0	0	0	1	1	1	0	0	0	1	1	1	1	0	0	0	0	1	1	0	0	0	1	0	SAMN16057887	PRJNA295639	GCA_018687195.1	Complete	Bacteria	2.02109	Polynucleobacter sp. MWH-UH2A	Pseudomonadota
GCF_023195835.1_ASM2319583v1	1	1	1	1	1	1	1	1	0	0	0	0	0	0	0	0	0	0	0	0	1	1	1	0	1	1	1	1	1	1	1	1	1	1	1	1	0	0	0	0	0	SAMN27006116	PRJNA820373	GCA_023195835.1	Complete	Bacteria	4.16721	Vibrio sinaloensis	Pseudomonadota
GCF_021117295.1_ASM2111729v1	0	0	0	0	0	0	0	0	0	0	0	0	0	0	0	0	0	0	0	0	1	2	0	0	0	0	1	1	0	1	0	0	0	0	0	0	1	0	1	0	0	SAMN23296441	PRJNA781798	GCA_021117295.1	Complete	Bacteria	5.4962	Methylorubrum sp. B1-46	Pseudomonadota
GCF_002005305.1_ASM200530v1	1	1	1	1	1	1	1	1	0	0	0	0	0	0	0	0	0	0	0	0	1	1	2	0	1	1	1	2	1	1	2	1	1	1	1	1	0	0	0	0	0	SAMN04370084	PRJNA306925	GCA_002005305.1	Complete	Bacteria	6.35341	Shewanella psychrophila	Pseudomonadota
GCF_025309455.1_ASM2530945v1	0	0	2	0	0	0	0	1	0	0	0	0	0	0	0	0	0	0	0	2	1	1	0	0	0	0	1	1	1	0	0	0	0	0	0	1	0	0	0	1	0	SAMN30697778	PRJNA877399	GCA_025309455.1	Complete	Bacteria	5.1113	Comamonas sp. PR12	Pseudomonadota
GCF_947251795.1_iyAnoNige1.Wolbachia_sp_1.1	0	0	0	0	0	0	0	0	0	0	0	0	0	0	0	0	0	0	0	0	1	1	0	0	1	1	1	1	0	0	0	0	0	0	0	0	1	0	0	1	0	SAMEA111432242	PRJEB57045	GCA_947251795.1	Complete	Bacteria	1.3458	Wolbachia endosymbiont (group A) of Anoplius nigerrimus	Pseudomonadota
GCF_011306175.1_ASM1130617v1	1	1	1	1	1	1	1	1	0	0	0	0	0	0	0	0	0	0	0	0	1	1	1	0	1	1	1	1	1	1	1	1	1	1	1	1	0	0	0	0	0	SAMN14260702	PRJNA609874	GCA_011306175.1	Complete	Bacteria	3.13637	Vibrio sp. HDW18	Pseudomonadota
GCF_027286305.1_ASM2728630v1	0	0	0	0	0	0	0	1	0	0	1	0	0	0	0	0	0	0	0	1	1	1	0	0	1	1	1	1	0	1	0	0	0	0	0	0	1	0	0	1	0	SAMN32302156	PRJNA913615	GCA_027286305.1	Complete	Bacteria	4.28999	Phenylobacterium sp. NIBR 498073	Pseudomonadota
GCF_014076455.1_ASM1407645v1	0	0	0	0	0	0	0	1	0	0	0	0	0	0	0	0	0	0	0	0	1	1	1	0	1	2	1	1	1	1	0	0	0	0	1	1	0	0	0	1	0	SAMN12671330	PRJNA563298	GCA_014076455.1	Complete	Bacteria	5.80426	Pseudomonas migulae	Pseudomonadota
GCF_001676745.1_ASM167674v1	0	0	0	0	0	0	0	0	0	0	0	0	0	1	0	0	0	0	0	1	1	1	1	0	1	2	1	1	1	1	0	0	0	0	1	1	0	0	0	1	0	SAMN05257179	PRJNA318508	GCA_001676745.1	Complete	Bacteria	5.96692	Bordetella bronchialis	Pseudomonadota
GCF_001655615.1_ASM165561v1	0	0	1	0	0	0	0	1	0	0	0	0	0	0	0	0	0	0	0	0	1	1	1	0	1	2	1	1	1	1	2	1	1	0	1	1	0	0	0	1	0	SAMN03701341	PRJNA284318	GCA_001655615.1	Complete	Bacteria	6.50035	Pseudomonas sp. GR 6-02	Pseudomonadota
GCF_029855125.1_ASM2985512v1	0	0	0	0	0	0	0	0	0	0	0	0	0	0	0	0	0	0	0	0	1	1	0	0	0	0	1	1	0	1	0	0	0	0	0	0	0	0	1	0	0	SAMN34178530	PRJNA858590	GCA_029855125.1	Complete	Bacteria	4.15139	Methylocapsa sp. D3K7	Pseudomonadota
GCF_009905335.1_ASM990533v1	1	1	3	1	1	2	1	2	0	0	0	0	0	0	0	0	0	0	0	0	1	1	1	0	1	3	1	1	1	1	1	1	1	1	1	1	0	0	0	0	0	SAMN13818259	PRJNA600386	GCA_009905335.1	Complete	Bacteria	5.82363	Klebsiella sp. MPUS7	Pseudomonadota
GCA_943846685.1_07052020-pm_METABAT_111	0	0	0	0	0	0	0	1	0	0	0	0	0	0	0	0	0	0	0	0	1	1	1	0	1	1	1	1	1	1	0	0	0	0	1	1	0	0	0	1	0	SAMEA110055883	PRJEB52999	GCA_943846685.1	Complete	Bacteria	2.21156	uncultured Pseudomonadales bacterium	Pseudomonadota
GCF_001186335.1_ASM118633v1	0	0	2	0	0	0	0	1	0	0	0	0	0	0	0	0	0	0	0	0	1	1	1	0	1	1	1	1	1	1	1	1	1	0	1	1	0	0	0	1	0	SAMN03699826	PRJNA284214	GCA_001186335.1	Complete	Bacteria	6.4528	Pseudomonas trivialis	Pseudomonadota
GCF_008932225.1_ASM893222v1	0	0	0	0	1	0	0	0	0	0	0	0	0	0	0	0	0	0	0	0	1	1	0	0	0	0	1	1	0	1	0	0	0	0	0	0	1	0	0	1	0	SAMN09862513	PRJNA486729	GCA_008932225.1	Complete	Bacteria	3.22967	Qipengyuania flava	Pseudomonadota
GCF_001742225.1_ASM174222v1	0	0	0	0	0	0	0	0	0	0	0	0	0	0	0	0	0	0	0	0	1	1	1	0	0	0	1	1	0	1	0	0	0	0	0	0	1	0	0	1	0	SAMN05507135	PRJNA336270	GCA_001742225.1	Complete	Bacteria	6.91813	Novosphingobium resinovorum	Pseudomonadota
GCA_021730265.1_ASM2173026v1	0	0	0	0	0	0	0	0	0	0	0	0	0	0	0	0	0	0	0	0	1	1	1	0	0	0	1	1	0	0	0	0	0	0	0	1	0	1	0	0	0	SAMN15822716	PRJNA641445	GCA_021730265.1	Complete	Bacteria	1.02392	Candidatus Vesicomyosocius sp. Adia_1_S1	Pseudomonadota
GCF_020541245.1_ASM2054124v1	0	0	0	0	0	0	0	0	0	0	0	0	0	0	0	0	0	0	0	0	0	0	0	0	0	0	0	1	0	0	0	0	0	0	0	0	0	0	0	0	0	SAMN13148951	PRJNA580003	GCA_020541245.1	Complete	Bacteria	0.34858	Candidatus Annandia pinicola	Pseudomonadota
GCF_000330885.1_ASM33088v1	0	0	0	0	0	0	0	0	0	0	0	0	0	0	0	0	0	0	0	0	2	1	0	0	0	1	1	1	0	1	0	0	0	0	0	0	1	0	1	0	0	SAMN02604105	PRJNA42391	GCA_000330885.1	Complete	Bacteria	6.68633	Rhizobium tropici	Pseudomonadota
GCF_002865605.1_ASM286560v1	0	0	0	0	0	0	0	0	0	0	0	0	0	0	0	0	0	0	0	0	1	1	0	0	0	0	1	1	0	1	1	1	1	0	0	0	1	0	1	0	0	SAMN08211554	PRJNA423136	GCA_002865605.1	Complete	Bacteria	3.29917	Paracoccus jeotgali	Pseudomonadota
GCF_003940825.1_ASM394082v1	0	0	1	0	0	0	0	0	0	0	0	0	0	0	0	0	0	0	0	0	1	1	1	0	1	1	1	1	1	1	0	0	0	0	1	1	0	0	0	1	0	SAMN10524910	PRJNA508546	GCA_003940825.1	Complete	Bacteria	6.0496	Pseudomonas oryziphila	Pseudomonadota
GCF_030062355.1_ASM3006235v1	0	0	0	0	0	0	0	0	0	0	0	0	0	0	0	0	0	0	0	0	1	1	0	0	0	0	1	1	0	0	0	0	0	0	0	0	0	0	1	0	0	SAMN33744835	PRJNA944230	GCA_030062355.1	Complete	Bacteria	5.18267	Methylosinus trichosporium	Pseudomonadota
GCF_014489595.1_ASM1448959v1	0	0	0	0	0	0	0	1	0	0	0	0	0	0	0	0	0	0	0	1	1	1	0	0	0	0	1	1	0	0	0	0	0	0	0	0	0	1	0	1	0	SAMN15892564	PRJNA658891	GCA_014489595.1	Complete	Bacteria	4.67999	Paenacidovorax monticola	Pseudomonadota
GCF_000282175.2_ASM28217v2	0	0	1	0	1	0	0	1	0	0	0	0	0	0	0	0	0	0	0	0	1	1	1	0	1	1	1	1	1	1	2	1	1	0	1	1	0	0	0	1	0	SAMN00839631	PRJNA83069	GCA_000282175.2	Complete	Bacteria	6.86681	Pseudomonas sp. GM17	Pseudomonadota
GCF_011612385.1_ASM1161238v1	0	0	0	0	0	0	0	0	0	0	0	0	0	0	0	0	0	0	0	0	1	1	0	0	1	1	1	1	1	1	0	0	0	0	0	0	0	1	0	0	0	SAMN14365913	PRJNA549513	GCA_011612385.1	Complete	Bacteria	2.05853	Kingella kingae	Pseudomonadota
GCF_001855275.1_ASM185527v1	0	0	0	0	0	1	0	0	0	0	0	0	0	0	0	0	0	0	0	0	1	1	1	0	1	1	1	2	1	1	1	1	1	1	1	1	0	0	0	1	1	SAMN05761789	PRJNA342532	GCA_001855275.1	Complete	Bacteria	5.04123	Chromobacterium vaccinii	Pseudomonadota
GCF_000015345.1_ASM1534v1	1	0	0	0	0	0	0	0	0	0	0	0	0	0	0	0	0	0	0	0	1	1	0	0	0	0	1	1	1	1	0	0	0	0	0	0	0	1	0	0	0	SAMN02603972	PRJNA50	GCA_000015345.1	Complete	Bacteria	1.38935	Dichelobacter nodosus	Pseudomonadota
GCF_009834345.1_ASM983434v1	1	0	0	0	0	0	0	0	0	0	0	0	0	0	0	0	0	0	0	0	1	1	1	0	1	1	1	1	1	1	1	1	1	0	1	1	0	0	0	1	0	SAMN10605342	PRJNA510464	GCA_009834345.1	Complete	Bacteria	5.01512	Halomonas tianxiuensis	Pseudomonadota
GCF_023746615.1_ASM2374661v1	1	1	1	1	1	1	1	1	0	0	0	0	0	0	0	0	0	0	0	0	1	1	1	0	1	1	1	1	1	1	2	1	1	1	1	1	0	0	0	0	0	SAMN20938798	PRJNA757174	GCA_023746615.1	Complete	Bacteria	5.51922	Grimontia kaedaensis	Pseudomonadota
GCF_030316055.1_ASM3031605v1	0	0	0	0	0	0	0	0	0	0	0	0	0	0	0	0	0	0	0	1	1	1	1	0	1	1	1	1	1	1	0	0	0	0	1	1	0	0	0	1	0	SAMN35686367	PRJNA982138	GCA_030316055.1	Complete	Bacteria	4.00938	Paraburkholderia bonniea	Pseudomonadota
GCF_026104315.1_ASM2610431v1	0	0	2	0	0	1	0	1	0	0	0	0	0	0	0	0	0	0	0	0	1	1	1	0	1	1	1	1	1	1	1	1	1	1	1	1	0	0	0	0	0	SAMN31416257	PRJNA893243	GCA_026104315.1	Complete	Bacteria	4.59406	Pantoea anthophila	Pseudomonadota
GCF_024347215.1_ASM2434721v1	1	0	0	0	0	0	0	0	0	0	0	0	0	0	0	0	0	0	0	0	1	1	2	0	1	1	1	2	1	1	1	1	1	1	1	1	0	1	0	0	0	SAMD00425492	PRJDB12633	GCA_024347215.1	Complete	Bacteria	5.21321	Aliamphritea ceti	Pseudomonadota
GCF_009671065.1_ASM967106v1	1	0	0	0	0	0	0	0	0	0	0	0	0	0	0	0	0	0	0	0	1	1	1	0	1	1	1	1	1	1	1	1	1	0	0	1	0	1	0	0	0	SAMN13243042	PRJNA588397	GCA_009671065.1	Complete	Bacteria	2.61751	Neisseria brasiliensis	Pseudomonadota
GCF_000281715.2_ASM28171v2	0	0	0	0	0	0	0	0	0	0	0	0	0	0	0	0	0	0	0	0	1	1	0	0	0	0	1	1	0	1	0	0	0	0	0	0	1	0	0	1	0	SAMN00839615	PRJNA83037	GCA_000281715.2	Complete	Bacteria	4.50619	Sphingobium sp. AP49	Pseudomonadota
GCF_000144605.1_ASM14460v1	0	0	0	0	0	0	0	0	0	0	0	0	0	0	0	0	0	0	0	0	1	1	0	0	1	1	1	1	0	1	0	0	0	0	0	0	1	0	0	1	0	SAMN00007485	PRJNA36643	GCA_000144605.1	Complete	Bacteria	3.44526	Brevundimonas subvibrioides	Pseudomonadota
GCF_008245065.1_ASM824506v1	0	0	0	0	0	0	0	0	0	0	0	0	0	0	0	0	0	0	0	0	1	1	0	0	1	1	1	1	0	0	0	0	0	0	0	0	1	0	0	1	0	SAMN06885781	PRJNA385248	GCA_008245065.1	Complete	Bacteria	1.37687	Wolbachia endosymbiont of Chrysomya megacephala	Pseudomonadota
GCF_019710535.1_ASM1971053v1	0	0	2	0	0	0	0	2	0	0	0	0	0	0	0	0	0	0	0	0	1	1	2	0	1	2	1	1	1	1	1	0	0	0	1	1	0	0	0	1	0	SAMN20708547	PRJNA753773	GCA_019710535.1	Complete	Bacteria	6.44148	Pseudomonas sp. 3-2	Pseudomonadota
GCF_001262075.1_ASM126207v1	1	0	0	0	0	0	0	0	0	0	0	0	0	0	0	0	0	0	0	0	1	1	0	0	1	1	1	1	1	0	1	1	1	0	0	1	0	1	0	0	0	SAMN03704033	PRJNA282954	GCA_001262075.1	Complete	Bacteria	2.92578	Ottowia sp. oral taxon 894	Pseudomonadota
GCF_000224005.2_ASM22400v3	1	1	1	1	0	1	1	0	0	0	0	0	1	0	0	0	0	0	0	0	1	1	0	0	1	1	1	2	1	3	1	1	1	0	1	1	0	0	0	1	0	SAMN02256540	PRJNA62513	GCA_000224005.3	Complete	Bacteria	3.77911	Marichromatium purpuratum	Pseudomonadota
GCF_003443595.1_ASM344359v1	0	0	0	0	0	0	0	0	0	0	0	0	0	0	0	0	0	0	0	0	1	1	0	0	0	0	1	1	0	1	0	0	0	0	0	0	1	0	1	0	0	SAMN09780821	PRJNA485019	GCA_003443595.1	Complete	Bacteria	4.03824	Phaeobacter sp. LSS9	Pseudomonadota
GCF_905175355.1_B1ASS3-Hybrid_2	1	1	1	1	2	2	1	1	0	0	0	0	0	0	0	0	0	0	0	2	1	1	1	0	1	1	1	1	1	1	1	1	1	1	1	1	0	0	0	0	0	SAMEA7746098	PRJEB42241	GCA_905175355.2	Complete	Bacteria	6.33762	Vibrio sp. B1ASS3	Pseudomonadota
GCF_002022665.1_ASM202266v1	0	0	0	0	0	0	0	0	0	0	0	0	0	0	0	0	0	0	0	0	1	1	0	0	0	0	1	1	0	1	0	0	0	0	0	0	1	0	1	0	0	SAMN06213869	PRJNA360985	GCA_002022665.1	Complete	Bacteria	1.49369	Bartonella sp. JB63	Pseudomonadota
GCF_016920955.1_ASM1692095v1	1	1	1	1	2	1	1	1	0	0	0	0	0	0	0	0	0	0	0	0	1	1	1	0	1	1	1	1	1	1	1	1	1	1	1	1	0	0	0	0	0	SAMN15892354	PRJNA658874	GCA_016920955.1	Complete	Bacteria	5.18004	Vibrio sp. sp1	Pseudomonadota
GCF_030316135.1_ASM3031613v1	0	0	0	0	1	0	0	0	0	0	0	0	0	0	0	0	0	0	0	0	1	1	1	0	1	1	1	2	1	1	0	0	0	1	1	1	0	0	0	0	0	SAMN35721805	PRJNA983119	GCA_030316135.1	Complete	Bacteria	4.41193	Aliiglaciecola sp. LCG003	Pseudomonadota
GCF_025452215.1_ASM2545221v1	0	0	0	0	0	0	0	1	0	0	0	0	0	0	0	0	0	0	0	0	2	1	0	0	0	1	1	1	0	1	0	0	0	0	0	0	1	0	1	0	0	SAMN30789409	PRJNA329489	GCA_025452215.1	Complete	Bacteria	5.80504	Phyllobacterium sp. A18/5-2	Pseudomonadota
GCF_007035975.1_ASM703597v1	1	1	3	1	1	2	1	2	0	0	0	0	0	0	0	0	0	0	0	0	1	1	1	0	1	2	1	1	1	1	1	1	1	1	1	1	0	0	0	0	0	SAMD00166969	PRJDB8163	GCA_007035975.1	Complete	Bacteria	4.81186	Enterobacter sp. 18A13	Pseudomonadota
GCF_015711015.1_ASM1571101v1	0	0	0	0	0	0	0	0	0	0	0	0	0	1	0	0	0	0	0	0	1	1	1	0	1	1	1	2	1	1	0	0	0	1	1	0	0	0	0	0	0	SAMN16686212	PRJNA674997	GCA_015711015.1	Complete	Bacteria	4.92389	Methylomonas sp. LL1	Pseudomonadota
GCF_018199995.1_ASM1819999v1	1	0	1	1	1	1	0	1	0	0	0	0	0	0	0	0	0	0	0	0	1	1	3	0	1	1	1	1	1	1	1	1	1	1	1	1	0	0	0	0	0	SAMN18805711	PRJNA723139	GCA_018199995.1	Complete	Bacteria	5.3102	Photobacterium sp. GJ3	Pseudomonadota
GCF_002025205.1_ASM202520v1	0	0	0	0	1	0	0	2	0	0	0	0	0	0	0	0	0	0	0	0	1	1	1	0	1	1	2	1	1	1	1	1	1	0	1	1	0	0	0	1	0	SAMN06394991	PRJNA376459	GCA_002025205.1	Complete	Bacteria	5.04079	Pseudomonas sp. CC6-YY-74	Pseudomonadota
GCF_000277165.1_ASM27716v1	0	0	0	0	0	0	0	0	0	0	0	0	0	0	0	0	0	0	0	0	1	1	0	0	1	1	1	1	0	0	0	0	0	0	0	0	1	0	0	1	0	SAMN02603542	PRJNA74999	GCA_000277165.1	Complete	Bacteria	1.1098	Rickettsia prowazekii	Pseudomonadota
GCF_003999525.1_ASM399952v1	0	0	0	0	1	0	0	1	0	0	0	0	0	0	0	0	0	0	0	0	1	1	0	1	0	0	1	1	1	1	0	0	0	0	1	1	0	0	0	1	0	SAMN03842214	PRJNA289080	GCA_003999525.1	Complete	Bacteria	5.33087	Xanthomonas sp. ISO98C4	Pseudomonadota
GCF_002947975.1_ASM294797v1	0	0	1	0	0	0	0	0	0	0	0	0	0	0	0	0	0	0	0	0	1	1	1	0	1	1	1	1	1	1	1	0	0	0	1	1	0	0	0	1	0	SAMN08475769	PRJNA433544	GCA_002947975.1	Complete	Bacteria	5.65205	Pseudomonas sp. SWI6	Pseudomonadota
GCF_945836005.1_Assembly	0	0	0	0	0	0	0	0	0	0	0	0	0	0	0	0	0	0	0	0	2	1	0	1	1	1	1	2	1	1	0	0	0	0	1	1	0	0	0	1	0	SAMEA110369805	PRJEB52462	GCA_945836005.1	Complete	Bacteria	1.84855	Candidatus Nitrosacidococcus sp. I8	Pseudomonadota
GCF_014054985.1_ASM1405498v1	1	0	0	0	0	0	0	0	0	0	0	0	0	0	0	0	0	0	0	0	1	1	1	1	1	2	1	1	1	1	0	0	0	0	0	0	0	1	0	0	0	SAMN15603182	PRJNA647881	GCA_014054985.1	Complete	Bacteria	2.42053	Kingella oralis	Pseudomonadota
GCF_023822065.1_ASM2382206v1	0	0	0	0	0	0	0	0	0	0	0	0	0	0	0	0	0	0	0	1	1	1	0	0	0	0	1	1	0	1	0	0	0	0	0	0	1	0	0	1	0	SAMN22218079	PRJNA770456	GCA_023822065.1	Complete	Bacteria	4.23972	Sphingomonas morindae	Pseudomonadota
GCF_947251565.1_ilPheGnom1.Wolbachia_sp_1.1	0	0	0	0	0	0	0	0	0	0	0	0	0	0	0	0	0	0	0	0	1	1	0	0	1	1	1	1	0	0	0	0	0	0	0	0	1	0	0	1	0	SAMEA111432213	PRJEB57031	GCA_947251565.1	Complete	Bacteria	1.35373	Wolbachia endosymbiont (group A) of Pheosia gnoma	Pseudomonadota
GCF_023078455.1_ASM2307845v1	0	0	0	0	0	0	0	1	0	0	0	0	0	0	0	0	0	0	0	0	2	1	0	1	0	0	1	1	1	1	0	0	0	0	1	1	0	0	0	1	0	SAMN25128120	PRJNA798845	GCA_023078455.1	Complete	Bacteria	4.75794	Luteibacter aegosomatis	Pseudomonadota
GCF_002002925.1_ASM200292v1	0	0	0	0	0	0	0	0	0	0	0	0	0	0	0	0	0	0	0	0	1	1	0	0	0	0	1	1	0	1	0	0	0	0	0	0	1	1	0	1	0	SAMN06263770	PRJNA363095	GCA_002002925.1	Complete	Bacteria	4.15551	Sphingomonas sp. LM7	Pseudomonadota
GCF_024496245.1_ASM2449624v1	0	0	0	0	0	0	0	0	0	0	0	0	0	0	0	0	0	0	0	0	1	1	0	0	0	0	1	1	0	1	0	0	0	0	0	0	1	0	0	1	0	SAMN29636101	PRJNA857758	GCA_024496245.1	Complete	Bacteria	3.42915	Sphingomonas qomolangmaensis	Pseudomonadota
GCF_022576045.1_ASM2257604v1	0	0	2	0	0	1	0	1	0	0	0	0	0	0	0	0	0	0	0	0	1	1	1	0	1	1	1	1	1	1	1	1	1	0	1	1	0	0	0	1	0	SAMN26205498	PRJNA809863	GCA_022576045.1	Complete	Bacteria	5.07419	[Pseudomonas] zhaodongensis	Pseudomonadota
GCF_025665335.1_ASM2566533v1	0	0	0	0	0	0	0	1	0	0	0	0	0	0	0	0	0	0	0	0	1	1	0	1	0	0	1	1	1	1	0	0	0	0	1	1	0	1	0	1	0	SAMN31047222	PRJNA884759	GCA_025665335.1	Complete	Bacteria	4.91734	Xanthomonas sp. AM6	Pseudomonadota
GCF_014268495.2_ASM1426849v2	0	0	1	0	0	0	0	1	0	0	0	0	0	0	0	0	0	0	0	0	1	1	1	0	1	3	1	1	1	1	1	0	0	0	1	1	0	0	0	1	0	SAMN15248347	PRJNA639797	GCA_014268495.2	Complete	Bacteria	6.42273	Pseudomonas monsensis	Pseudomonadota
GCF_021432085.1_ASM2143208v1	0	0	2	0	0	0	0	1	0	0	0	0	0	0	0	0	0	0	0	0	1	1	1	0	1	1	1	1	1	1	1	1	1	0	1	1	0	0	0	1	0	SAMN24291337	PRJNA791496	GCA_021432085.1	Complete	Bacteria	4.77587	Stutzerimonas kunmingensis	Pseudomonadota
GCF_000195085.1_ASM19508v1	0	0	0	0	0	0	0	0	0	0	0	0	0	0	0	0	0	0	0	0	1	1	0	0	0	0	1	1	0	0	0	0	0	0	0	0	1	0	0	1	0	SAMN02603337	PRJNA62303	GCA_000195085.1	Complete	Bacteria	1.28473	Candidatus Pelagibacter sp. IMCC9063	Pseudomonadota
GCF_000981505.1_Candidatus_Methylopumilus_planktonicus_MMS-2-53	0	0	0	0	0	0	0	0	0	0	0	0	0	0	0	0	0	0	0	0	1	1	1	0	0	0	1	1	1	1	0	0	0	0	1	1	0	0	0	1	0	SAMEA3165955	PRJEB7906	GCA_000981505.1	Complete	Bacteria	1.35643	Candidatus Methylopumilus planktonicus	Pseudomonadota
GCF_003669015.1_ASM366901v1	0	0	1	0	0	0	0	1	0	0	0	0	0	0	0	0	0	0	0	1	1	1	0	0	1	1	1	1	1	0	1	1	1	0	0	1	0	1	0	1	0	SAMN10228555	PRJNA495607	GCA_003669015.1	Complete	Bacteria	5.04588	Acidovorax sp. 1608163	Pseudomonadota
GCF_019803445.1_ASM1980344v1	0	0	0	0	0	0	0	0	0	0	0	0	0	0	0	0	0	0	0	0	1	1	0	0	0	0	1	2	0	2	0	0	0	0	0	0	1	0	0	1	0	SAMN20864561	PRJNA756387	GCA_019803445.1	Complete	Bacteria	3.49147	Caenibius sp. WL	Pseudomonadota
GCF_900235895.1_PL963	0	0	2	0	0	0	0	1	0	0	0	0	0	0	0	0	0	0	0	0	1	1	1	0	1	1	1	1	1	1	1	0	0	0	1	1	0	0	0	1	0	SAMEA104365391	PRJEB23287	GCA_900235895.1	Complete	Bacteria	6.37936	Pseudomonas cerasi	Pseudomonadota
GCF_029223545.1_ASM2922354v1	1	0	0	0	0	0	0	0	0	0	0	0	0	0	0	0	0	0	0	0	1	1	1	0	1	1	1	1	1	1	1	1	1	0	1	1	0	0	0	1	0	SAMN28513098	PRJNA838737	GCA_029223545.1	Complete	Bacteria	3.87039	Thauera sp. GDN1	Pseudomonadota
GCF_013234275.1_ASM1323427v1	1	1	3	1	1	2	1	2	0	0	0	0	0	0	0	0	0	0	0	0	1	1	1	0	1	1	1	1	1	1	1	1	1	1	1	1	0	0	0	0	0	SAMD00224198	PRJDB9774	GCA_013234275.1	Complete	Bacteria	4.56625	Buttiauxella agrestis	Pseudomonadota
GCF_014269025.2_ASM1426902v2	0	0	1	0	0	1	0	0	0	0	0	0	0	0	0	0	0	0	0	0	1	1	1	0	1	1	1	1	1	1	1	0	0	0	1	1	0	0	0	1	0	SAMN15248319	PRJNA639797	GCA_014269025.2	Complete	Bacteria	5.04652	Pseudomonas promysalinigenes	Pseudomonadota
GCF_029201665.1_ASM2920166v1	0	0	1	0	0	0	0	0	0	0	0	0	0	0	0	0	0	0	0	0	1	1	0	0	0	1	1	1	0	1	0	0	0	0	0	0	1	0	1	0	0	SAMN30631407	PRJNA798730	GCA_029201665.1	Complete	Bacteria	6.55291	Sinorhizobium sp. C101	Pseudomonadota
GCF_947250695.1_idEupLati1.Wolbachia_sp_1.1	0	0	0	0	0	0	0	0	0	0	0	0	0	0	0	0	0	0	0	0	1	1	0	0	1	1	1	1	0	0	0	0	0	0	0	0	1	0	0	1	0	SAMEA111432280	PRJEB57002	GCA_947250695.1	Complete	Bacteria	1.27427	Wolbachia endosymbiont (group B) of Eupeodes latifasciatus	Pseudomonadota
GCF_015224665.2_ASM1522466v2	0	0	0	0	1	0	0	1	0	0	0	0	0	0	0	0	0	0	0	0	1	1	0	1	0	0	1	1	1	1	0	0	0	0	1	1	0	0	0	1	0	SAMN16287648	PRJNA666296	GCA_015224665.2	Complete	Bacteria	5.5393	Xanthomonas sp. WG16	Pseudomonadota
GCF_014169555.1_ASM1416955v1	1	1	2	1	1	2	1	2	0	0	0	0	0	0	0	0	0	0	0	0	1	1	1	0	1	3	1	1	1	1	1	1	1	1	1	1	0	0	0	0	0	SAMD00194574	PRJDB6962	GCA_014169555.1	Complete	Bacteria	5.37725	Klebsiella sp. WP7-S18-ESBL-04	Pseudomonadota
GCF_002056295.1_ASM205629v1	0	0	0	0	0	0	0	0	0	0	0	0	0	0	0	0	0	0	0	0	1	1	1	0	1	1	1	1	1	2	2	1	1	0	1	1	0	0	0	1	0	SAMN06197296	PRJNA359732	GCA_002056295.1	Complete	Bacteria	4.03515	Halopseudomonas phragmitis	Pseudomonadota
GCF_016865525.2_ASM1686552v2	1	1	3	1	1	1	1	1	0	0	1	0	0	0	0	1	0	0	0	0	1	1	1	0	1	2	1	1	1	1	1	1	1	1	1	1	0	0	0	0	0	SAMN13762420	PRJNA599932	GCA_016865525.2	Complete	Bacteria	6.44369	Sodalis ligni	Pseudomonadota
GCF_018394335.1_ASM1839433v1	1	1	1	1	1	1	1	1	0	0	0	0	0	0	0	0	0	0	0	0	1	1	1	0	1	1	1	1	1	1	1	1	1	1	1	1	0	0	0	0	0	SAMN19103065	PRJNA728757	GCA_018394335.1	Complete	Bacteria	4.12741	Shewanella dokdonensis	Pseudomonadota
GCF_900048045.1_MEPMAR	0	0	0	0	0	0	0	0	0	0	0	0	0	0	0	0	0	0	0	0	0	0	0	0	0	0	0	0	0	0	0	0	0	0	0	0	0	0	0	0	0	SAMEA3725907	PRJEB12069	GCA_900048045.1	Complete	Bacteria	0.352837	Candidatus Mikella endobia	Pseudomonadota
GCF_003019815.1_ASM301981v1	0	0	1	0	0	0	0	1	0	0	0	0	0	0	0	0	0	0	0	2	1	1	0	1	0	0	1	1	1	0	0	0	0	0	0	1	0	0	0	1	0	SAMN08473591	PRJNA433268	GCA_003019815.1	Complete	Bacteria	7.01524	Variovorax sp. PMC12	Pseudomonadota
GCF_900638685.1_58882_C02	1	0	0	0	0	0	0	0	0	0	0	0	0	0	0	0	0	0	0	0	1	1	1	0	1	1	1	1	1	1	0	0	0	0	1	1	0	1	0	0	0	SAMEA104338429	PRJEB6403	GCA_900638685.1	Complete	Bacteria	2.23848	Neisseria weaveri	Pseudomonadota
GCF_900637555.1_51726_E01	1	0	0	0	0	1	0	0	0	0	0	0	0	0	0	0	0	0	0	0	1	1	0	0	1	1	1	1	1	2	1	1	1	0	1	1	0	1	0	0	0	SAMEA4504063	PRJEB6403	GCA_900637555.1	Complete	Bacteria	3.17201	Lautropia mirabilis	Pseudomonadota
GCF_002903065.1_ASM290306v1	1	1	4	1	1	2	1	2	0	0	0	0	0	0	0	0	0	0	0	0	1	1	1	0	1	3	1	1	1	1	1	1	1	1	1	1	0	0	0	0	0	SAMN06040390	PRJNA430813	GCA_002903065.1	Complete	Bacteria	5.66633	Enterobacteriaceae bacterium ENNIH1	Pseudomonadota
GCF_000013885.1_ASM1388v1	0	0	0	0	0	0	0	0	0	0	0	0	0	0	0	0	0	1	0	0	1	1	0	0	0	0	1	1	0	1	0	0	0	0	0	0	1	0	1	0	0	SAMN02598307	PRJNA13473	GCA_000013885.1	Complete	Bacteria	5.01152	Nitrobacter hamburgensis	Pseudomonadota
GCF_019977755.1_ASM1997775v1	1	1	2	1	1	2	1	1	0	0	0	0	1	0	0	0	0	0	0	0	1	1	1	0	1	1	2	1	1	1	1	1	1	1	1	1	0	0	0	0	0	SAMD00318911	PRJDB11598	GCA_019977755.1	Complete	Bacteria	6.78296	Vibrio penaeicida	Pseudomonadota
GCF_002278035.1_ASM227803v1	0	0	0	0	0	0	0	0	0	0	0	0	0	0	0	0	0	0	0	1	2	1	0	0	1	3	1	1	0	1	1	1	1	0	0	0	1	0	1	0	0	SAMN07259827	PRJNA391243	GCA_002278035.1	Complete	Bacteria	5.64529	[Ochrobactrum] quorumnocens	Pseudomonadota
GCF_001887595.1_ASM188759v1	0	0	0	0	0	0	0	1	0	0	0	0	0	0	0	0	0	0	0	0	1	1	0	1	0	1	1	1	1	0	0	0	0	0	1	1	0	0	0	1	0	SAMN05853519	PRJNA344944	GCA_001887595.1	Complete	Bacteria	4.76549	Luteibacter rhizovicinus	Pseudomonadota
GCF_002843235.3_ASM284323v3	1	1	1	1	1	1	1	1	0	0	0	0	0	0	0	0	0	0	0	0	1	1	1	0	1	1	1	1	1	1	1	1	1	1	1	1	0	0	0	0	0	SAMN07508212	PRJNA417881	GCA_002843235.3	Complete	Bacteria	4.80041	Providencia huaxiensis	Pseudomonadota
GCF_001721185.1_ASM172118v1	1	1	1	1	1	1	1	1	0	0	0	0	0	0	0	0	0	0	0	0	1	1	1	0	1	1	1	1	1	1	1	0	0	1	1	1	0	0	0	0	0	SAMN05207277	PRJNA324515	GCA_001721185.1	Complete	Bacteria	4.5227	Xenorhabdus hominickii	Pseudomonadota
GCF_014395975.1_ASM1439597v1	0	0	2	0	0	0	0	1	0	0	0	0	0	0	0	0	1	0	0	1	1	1	0	0	0	1	1	1	1	0	0	0	0	0	0	1	0	1	0	1	0	SAMN15892347	PRJNA658867	GCA_014395975.1	Complete	Bacteria	5.16737	Diaphorobacter ruginosibacter	Pseudomonadota
GCA_943846725.1_07052020-am_METABAT_302	0	0	0	0	0	0	0	0	0	0	0	0	0	0	0	0	0	0	0	0	1	1	1	0	1	1	1	1	1	1	0	0	0	0	1	1	0	0	0	1	0	SAMEA110055879	PRJEB52999	GCA_943846725.1	Complete	Bacteria	1.95006	uncultured Gammaproteobacteria bacterium	Pseudomonadota
GCF_001534665.1_ASM153466v1	0	0	0	0	0	0	0	0	0	0	0	0	0	0	0	0	0	0	0	0	1	1	0	0	1	1	1	1	1	1	0	0	0	1	1	1	0	0	0	0	0	SAMN04338047	PRJNA306001	GCA_001534665.1	Complete	Bacteria	0.836724	Candidatus Arsenophonus lipoptenae	Pseudomonadota
GCF_022965755.1_ASM2296575v1	0	0	0	0	1	0	0	1	0	0	0	0	0	0	0	0	0	0	0	0	1	1	0	1	1	0	1	1	1	1	1	1	1	0	1	1	0	1	0	1	0	SAMN27304966	PRJNA823530	GCA_022965755.1	Complete	Bacteria	3.97165	Pseudoxanthomonas sp. F37	Pseudomonadota
GCF_003967075.1_ASM396707v1	0	0	0	0	2	0	0	0	0	0	0	0	0	0	0	0	0	0	0	0	1	1	0	0	0	0	1	1	0	1	0	0	0	0	0	0	1	0	0	1	0	SAMD00116355	PRJDB6948	GCA_003967075.1	Complete	Bacteria	4.77392	Sphingobium amiense	Pseudomonadota
GCF_000260985.4_ASM26098v3	0	0	0	0	0	0	0	0	0	0	0	0	0	0	0	0	0	0	0	0	1	1	1	0	1	1	1	1	1	1	1	1	1	0	1	1	0	0	0	1	0	SAMN02603342	PRJNA84457	GCA_000260985.3	Complete	Bacteria	3.1371	Methylophaga nitratireducenticrescens	Pseudomonadota
GCF_000221005.1_ASM22100v1	0	0	0	0	0	1	0	0	0	0	0	0	0	0	0	0	0	0	0	0	2	1	0	0	1	1	1	1	0	1	1	1	1	0	0	0	1	0	1	0	0	SAMN02603341	PRJNA41867	GCA_000221005.1	Complete	Bacteria	3.39927	Brucella pinnipedialis	Pseudomonadota
GCF_015074805.1_ASM1507480v1	0	0	0	0	0	0	0	0	0	0	0	0	0	0	0	0	0	0	0	0	2	1	0	0	0	1	1	1	0	1	0	0	0	0	0	0	1	0	0	1	0	SAMD00011324	PRJNA655586	GCA_015074805.1	Complete	Bacteria	4.98417	Sphingobium fuliginis	Pseudomonadota
GCF_001854285.1_ASM185428v1	0	0	1	0	3	0	0	1	0	0	0	0	0	0	0	0	0	0	0	1	1	1	1	0	1	1	1	1	1	1	0	0	0	0	1	1	0	0	0	1	0	SAMN05904706	PRJNA348156	GCA_001854285.1	Complete	Bacteria	7.82082	Cupriavidus sp. USMAHM13	Pseudomonadota
GCF_001605015.1_ASM160501v1	0	0	0	0	0	0	0	0	0	0	0	0	0	0	0	0	0	0	0	0	1	1	0	0	1	3	1	1	0	1	1	1	1	0	0	0	1	0	1	0	0	SAMN04589126	PRJNA316647	GCA_001605015.1	Complete	Bacteria	6.89073	Aminobacter aminovorans	Pseudomonadota
GCF_030297655.1_ASM3029765v1	0	0	0	0	0	0	0	0	0	0	0	0	0	0	0	0	0	0	0	0	1	1	1	0	0	0	1	1	1	1	0	0	0	0	1	1	0	0	0	1	0	SAMD00613838	PRJDB15919	GCA_030297655.1	Complete	Bacteria	1.81378	Polynucleobacter sp. HIN10	Pseudomonadota
GCF_016834455.1_ASM1683445v1	1	1	1	1	1	1	1	1	0	0	0	0	0	0	0	0	0	0	0	0	1	1	1	0	1	1	1	1	1	1	1	1	1	1	1	1	0	0	0	0	0	SAMN17717471	PRJNA698398	GCA_016834455.1	Complete	Bacteria	4.23777	Shewanella litorisediminis	Pseudomonadota
GCF_018138105.1_ASM1813810v1	0	0	0	0	0	1	0	0	0	0	0	0	0	0	0	0	0	0	0	0	2	1	0	0	0	0	1	1	0	1	0	0	0	0	0	0	1	0	1	0	0	SAMN18739337	PRJNA721796	GCA_018138105.1	Complete	Bacteria	7.11137	Agrobacterium rhizogenes	Pseudomonadota
GCF_000632475.1_ASM63247v2	0	0	0	0	1	1	0	0	0	0	0	0	0	0	0	0	0	0	0	1	1	1	0	0	1	1	1	1	0	1	1	1	1	0	0	0	1	0	0	1	0	SAMN02644441	PRJNA238398	GCA_000632475.2	Complete	Bacteria	7.39128	Azospirillum argentinense	Pseudomonadota
GCF_006547045.1_ASM654704v1	0	0	0	0	0	0	0	1	0	0	0	0	0	0	0	0	0	0	0	0	1	1	0	1	0	0	1	1	1	1	0	0	0	0	1	1	0	1	0	1	0	SAMN12136107	PRJNA550965	GCA_006547045.1	Complete	Bacteria	3.85709	Lysobacter alkalisoli	Pseudomonadota
GCF_900637635.1_52313_A01	0	0	0	0	0	0	0	1	0	0	0	0	0	0	0	0	0	0	0	0	1	1	1	0	1	1	1	1	1	1	0	0	0	0	1	1	0	0	0	1	0	SAMEA4552886	PRJEB6403	GCA_900637635.1	Complete	Bacteria	3.13372	Legionella jordanis	Pseudomonadota
GCA_021044545.1_ASM2104454v1	0	0	0	0	0	0	0	0	0	0	0	0	0	0	0	0	0	0	0	0	1	1	0	0	0	0	1	1	1	0	0	0	0	0	0	1	0	0	0	1	0	SAMN23015073	PRJNA779211	GCA_021044545.1	Complete	Bacteria	2.3653	Comamonadaceae bacterium M7527	Pseudomonadota
GCF_001886735.1_ASM188673v1	0	0	0	0	0	0	0	1	0	0	0	0	0	0	0	0	0	0	0	0	1	1	0	0	0	0	1	1	0	1	0	0	0	0	0	0	1	0	1	0	0	SAMN06013870	PRJNA353330	GCA_001886735.1	Complete	Bacteria	4.69101	Sulfitobacter alexandrii	Pseudomonadota
GCF_000935025.1_ASM93502v1	0	0	0	0	0	0	0	0	0	0	0	0	0	0	0	0	0	0	0	0	1	1	0	0	0	0	1	1	0	1	0	0	0	0	0	0	1	0	0	1	0	SAMN03329624	PRJNA274606	GCA_000935025.1	Complete	Bacteria	5.22839	Sphingomonas hengshuiensis	Pseudomonadota
GCF_001278035.1_ASM127803v1	0	0	0	0	1	0	0	0	0	0	0	0	0	0	0	0	0	0	0	0	1	1	0	0	0	0	1	1	0	1	0	0	0	0	0	0	1	0	0	1	0	SAMN03031198	PRJNA260765	GCA_001278035.1	Complete	Bacteria	4.66421	Sphingopyxis sp. 113P3	Pseudomonadota
GCF_022655595.1_ASM2265559v1	0	0	0	0	0	0	0	1	0	0	0	0	0	0	0	0	0	0	0	0	1	1	1	0	1	1	2	1	0	1	1	1	1	0	1	1	0	0	0	0	0	SAMN26377311	PRJNA812364	GCA_022655595.1	Complete	Bacteria	3.07473	Ignatzschineria rhizosphaerae	Pseudomonadota
GCF_000214195.1_ASM21419v1	1	1	1	1	1	2	1	1	0	0	0	0	0	0	0	0	0	0	0	0	1	2	1	0	1	1	1	1	1	1	1	1	1	1	1	1	0	0	0	0	0	SAMN00713623	PRJNA60453	GCA_000214195.1	Complete	Bacteria	5.44301	Serratia sp. AS12	Pseudomonadota
GCF_013284055.1_ASM1328405v1	0	0	0	0	0	0	0	0	0	0	0	0	0	0	0	0	0	0	0	0	1	1	1	0	1	1	1	1	1	1	1	1	1	0	1	1	0	0	0	1	1	SAMN15014496	PRJNA634984	GCA_013284055.1	Complete	Bacteria	3.42879	Deefgea piscis	Pseudomonadota
GCF_000012725.1_ASM1272v1	0	0	0	0	0	0	0	0	0	0	0	0	0	0	0	0	0	0	0	0	1	1	0	0	0	0	1	1	0	1	0	0	0	0	0	0	1	0	1	0	0	SAMN02598308	PRJNA13474	GCA_000012725.1	Complete	Bacteria	3.40209	Nitrobacter winogradskyi	Pseudomonadota
GCF_001715385.1_ASM171538v1	0	0	0	0	0	1	0	0	0	0	0	0	0	0	0	0	0	0	0	0	2	1	0	0	1	1	1	1	0	1	1	1	1	0	0	0	1	0	1	0	0	SAMN05577733	PRJNA338952	GCA_001715385.1	Complete	Bacteria	3.28349	Brucella sp. 2002734562	Pseudomonadota
GCF_025140295.1_ASM2514029v1	0	0	0	0	0	0	0	0	0	0	0	0	0	0	0	0	0	0	0	0	1	1	0	0	0	0	1	1	0	1	0	0	0	0	0	0	1	0	1	0	0	SAMN20692925	PRJNA753157	GCA_025140295.1	Complete	Bacteria	4.66829	Ruegeria conchae	Pseudomonadota
GCF_011604605.1_ASM1160460v1	0	0	0	0	0	1	0	1	0	0	0	0	0	0	0	0	0	0	0	0	1	2	0	1	0	0	1	1	1	1	0	0	0	0	1	1	0	1	0	1	0	SAMN14342413	PRJNA611695	GCA_011604605.1	Complete	Bacteria	4.26816	Stenotrophomonas rhizophila	Pseudomonadota
GCF_000017645.1_ASM1764v1	0	0	0	0	1	0	0	0	0	0	0	0	0	0	0	0	0	0	0	0	1	1	0	0	0	0	1	2	0	1	0	0	0	0	0	0	1	0	1	0	0	SAMN02598342	PRJNA15756	GCA_000017645.1	Complete	Bacteria	5.6251	Xanthobacter autotrophicus	Pseudomonadota
GCF_000801295.1_ASM80129v1	1	1	1	0	1	0	0	0	0	0	0	0	0	0	0	0	0	0	0	0	1	1	1	0	1	1	1	1	1	1	1	1	1	0	0	1	0	1	0	1	0	SAMD00061055	PRJDB691	GCA_000801295.1	Complete	Bacteria	2.59776	endosymbiont of unidentified scaly snail isolate Monju	Pseudomonadota
GCF_000769405.2_CC275e2020	0	0	0	0	1	0	0	0	0	0	0	0	0	0	0	0	0	0	0	0	1	1	0	0	0	1	1	1	0	1	0	0	0	0	0	0	1	0	1	0	0	SAMN03010502	PRJNA623954	GCA_000769405.2	Complete	Bacteria	7.11866	Rhizobium brockwellii	Pseudomonadota
GCF_002764115.1_ASM276411v1	0	0	0	0	0	0	0	0	0	0	1	0	0	0	0	0	0	0	0	0	2	1	0	0	0	0	1	1	0	1	0	0	0	0	0	0	1	0	1	0	0	SAMN05946057	PRJNA329489	GCA_002764115.1	Complete	Bacteria	6.20801	Phyllobacterium zundukense	Pseudomonadota
GCF_001750105.1_ASM175010v1	0	0	0	0	1	0	0	1	0	0	0	0	0	0	0	0	0	0	0	0	1	1	1	0	1	1	1	1	1	1	0	0	0	0	1	1	0	0	0	1	0	SAMN04334609	PRJNA305828	GCA_001750105.1	Complete	Bacteria	3.86433	Microbulbifer aggregans	Pseudomonadota
GCF_005222245.1_ASM522224v1	0	0	2	0	0	0	0	0	0	0	0	0	0	0	0	0	0	0	0	0	1	1	1	0	0	0	1	1	1	1	0	0	0	0	0	1	0	0	0	1	0	SAMN08348217	PRJNA429498	GCA_005222245.1	Complete	Bacteria	3.96488	Marinomonas sp. FW-1	Pseudomonadota
GCF_018399035.1_ASM1839903v1	1	1	1	1	1	1	1	0	0	0	0	0	0	0	0	0	0	0	0	0	1	1	0	1	1	1	1	2	1	1	1	1	1	0	1	1	0	0	0	1	0	SAMN18869341	PRJNA721826	GCA_018399035.1	Complete	Bacteria	5.72634	Thiocapsa sp.	Pseudomonadota
GCF_000183665.1_ASM18366v1	0	0	0	0	0	0	0	0	0	0	0	0	0	0	0	0	0	0	0	0	1	1	0	0	0	0	1	1	0	1	0	0	0	0	0	0	0	0	1	0	0	SAMN02604277	PRJNA39273	GCA_000183665.1	Complete	Bacteria	1.25828	Candidatus Liberibacter solanacearum	Pseudomonadota
GCF_019797845.1_ASM1979784v1	1	1	2	1	1	3	1	1	0	0	0	0	0	0	0	0	0	0	0	0	1	1	1	0	1	1	2	1	1	1	1	1	1	1	1	1	0	0	0	0	0	SAMN20924929	PRJNA756769	GCA_019797845.1	Complete	Bacteria	4.94243	Symbiopectobacterium purcellii	Pseudomonadota
GCF_003028855.1_ASM302885v1	0	0	2	0	0	1	0	0	0	0	0	0	0	0	0	0	0	0	0	1	1	1	1	0	1	1	1	1	1	1	1	1	1	0	1	1	0	0	0	1	0	SAMN08793633	PRJNA445560	GCA_003028855.1	Complete	Bacteria	6.33749	Pseudoduganella armeniaca	Pseudomonadota
GCF_020883455.1_ASM2088345v1	0	0	1	0	0	0	0	0	0	0	0	0	0	0	0	0	0	0	0	0	1	1	1	0	1	1	1	2	1	1	1	1	1	0	1	2	0	0	0	0	0	SAMN22860966	PRJNA777438	GCA_020883455.1	Complete	Bacteria	4.17235	Spiribacter halobius	Pseudomonadota
GCF_004000605.1_ASM400060v1	0	0	0	0	0	0	0	0	0	0	0	0	0	0	0	0	0	0	0	0	1	1	0	0	1	1	1	1	0	1	0	0	0	0	0	0	1	0	0	1	0	SAMN02442382	PRJNA230771	GCA_004000605.1	Complete	Bacteria	3.01966	Glycocaulis alkaliphilus	Pseudomonadota
GCF_029866885.1_ASM2986688v1	1	1	3	1	1	2	1	2	0	0	0	0	0	0	0	0	0	0	0	0	1	1	1	0	1	2	1	1	1	1	1	1	1	1	1	1	0	0	0	0	0	SAMN33419351	PRJNA937772	GCA_029866885.1	Complete	Bacteria	5.24019	Salmonella sp. SA17155	Pseudomonadota
GCF_024398035.1_ASM2439803v1	0	0	0	0	1	0	0	0	0	0	0	0	0	0	0	0	0	0	0	0	1	1	0	0	1	1	1	1	0	1	0	0	0	0	0	0	1	0	0	1	0	SAMN18818384	PRJNA723412	GCA_024398035.1	Complete	Bacteria	3.85085	Kordiimonas sp. SCSIO 12603	Pseudomonadota
GCF_009936175.1_ASM993617v1	0	0	0	0	0	0	0	0	0	0	0	0	0	0	0	0	0	0	0	0	1	1	1	0	0	0	1	1	0	1	0	0	0	0	0	0	1	0	1	0	0	SAMD00165657	PRJDB8098	GCA_009936175.1	Complete	Bacteria	1.58868	Bartonella quintana	Pseudomonadota
GCF_012769535.1_ASM1276953v1	0	0	0	0	0	0	0	0	0	0	0	0	0	0	0	0	0	0	0	0	1	1	1	1	1	1	1	2	1	1	0	0	0	1	1	0	0	0	0	0	0	SAMN13402798	PRJNA592014	GCA_012769535.1	Complete	Bacteria	3.37103	Methylococcus geothermalis	Pseudomonadota
GCF_024707505.1_ASM2470750v1	0	0	3	0	0	1	0	1	0	0	0	0	0	0	0	0	0	0	0	0	1	1	1	0	1	1	1	1	1	1	1	1	1	1	1	1	0	0	0	0	0	SAMN30153628	PRJNA866139	GCA_024707505.1	Complete	Bacteria	5.15387	Pantoea sp. SOD02	Pseudomonadota
GCA_021611515.1_ASM2161151v1	0	0	0	0	0	0	0	0	0	0	0	0	0	0	0	0	0	0	0	0	1	1	0	0	0	0	1	1	0	1	0	0	0	0	0	0	1	0	1	0	0	SAMN24566056	PRJNA793618	GCA_021611515.1	Complete	Bacteria	3.44686	Mariluticola halotolerans	Pseudomonadota
GCF_009906855.1_ASM990685v1	0	0	1	0	0	0	0	0	0	0	0	0	0	0	0	0	0	0	0	1	1	1	0	0	0	0	1	1	1	0	0	0	0	0	0	1	0	0	0	1	0	SAMN13783577	PRJNA600143	GCA_009906855.1	Complete	Bacteria	5.8734	Xylophilus rhododendri	Pseudomonadota
GCF_005281435.1_ASM528143v1	0	0	3	0	0	1	0	1	0	0	0	0	0	0	0	0	0	0	0	0	1	1	1	0	1	1	1	1	1	1	1	1	1	1	1	1	0	0	0	0	0	SAMN11523821	PRJNA540191	GCA_005281435.1	Complete	Bacteria	5.1045	Pantoea sp. SO10	Pseudomonadota
GCF_018687275.1_ASM1868727v1	1	0	1	0	0	0	0	0	0	0	0	0	0	0	0	0	0	0	0	0	1	1	1	0	0	0	1	1	1	1	0	0	0	0	1	1	0	0	0	1	0	SAMN16057886	PRJNA295639	GCA_018687275.1	Complete	Bacteria	2.23158	Polynucleobacter sp. MWH-Aus1W21	Pseudomonadota
GCF_029855045.1_ASM2985504v1	0	0	1	0	1	0	0	0	0	0	0	0	0	0	0	0	0	0	0	0	1	1	0	0	1	1	1	1	1	0	0	0	0	0	1	1	0	0	0	1	0	SAMN33980145	PRJNA950220	GCA_029855045.1	Complete	Bacteria	6.6482	Piscinibacter sp. XHJ-5	Pseudomonadota
GCF_028752115.1_ASM2875211v1	0	0	0	0	0	1	0	1	0	0	0	0	0	0	0	0	0	0	0	0	1	1	0	0	0	0	1	1	1	1	0	0	0	0	1	1	0	1	0	1	0	SAMN20849343	PRJNA756010	GCA_028752115.1	Complete	Bacteria	4.81973	Stenotrophomonas sp. DFS-20110405	Pseudomonadota
GCF_020341615.1_ASM2034161v1	0	0	0	0	0	0	0	0	0	0	0	0	0	0	0	0	0	0	0	0	1	1	0	0	0	0	1	1	0	1	0	0	0	0	0	0	1	0	1	0	0	SAMN21874617	PRJNA766778	GCA_020341615.1	Complete	Bacteria	3.89583	Pseudochrobactrum sp. XF203	Pseudomonadota
GCF_030035605.1_ASM3003560v1	0	0	0	0	0	0	0	1	0	0	1	0	0	0	0	0	0	0	0	0	1	1	1	0	1	1	1	1	1	1	2	1	1	0	1	1	0	0	0	1	1	SAMN30949746	PRJNA882750	GCA_030035605.1	Complete	Bacteria	4.50823	Silvimonas sp. 17_6	Pseudomonadota
GCF_029542205.1_ASM2954220v1	0	0	0	0	0	0	0	1	0	0	0	0	0	0	0	0	0	0	0	0	1	1	0	1	0	0	1	1	1	1	0	0	0	0	1	1	0	1	0	1	0	SAMN31866041	PRJNA905125	GCA_029542205.1	Complete	Bacteria	4.22937	Pseudoxanthomonas sp. SE1	Pseudomonadota
GCF_009914335.1_ASM991433v1	1	1	1	1	1	1	1	1	0	0	0	0	0	0	0	0	0	0	0	0	1	1	1	0	1	1	3	1	1	1	1	1	1	1	1	1	0	0	0	0	0	SAMN12714205	PRJNA564457	GCA_009914335.1	Complete	Bacteria	4.11448	Proteus columbae	Pseudomonadota
GCF_009931615.1_ASM993161v1	0	0	0	0	0	0	0	0	0	0	0	0	0	0	0	0	0	0	0	0	1	1	0	0	0	0	1	1	0	1	0	0	0	0	0	0	1	0	1	0	0	SAMN13509249	PRJNA594247	GCA_009931615.1	Complete	Bacteria	3.99476	Algicella marina	Pseudomonadota
GCF_013285525.1_ASM1328552v1	0	0	1	0	0	1	0	0	0	0	0	0	0	0	0	0	0	0	0	0	1	1	0	0	1	1	1	1	0	1	1	1	1	0	0	0	1	0	1	0	0	SAMN14930919	PRJNA633024	GCA_013285525.1	Complete	Bacteria	5.37596	Agrobacterium pusense	Pseudomonadota
GCF_023311895.1_ASM2331189v1	1	0	0	0	0	0	0	1	0	0	0	0	0	0	0	0	0	0	0	0	1	1	1	0	1	1	2	1	1	1	1	1	1	1	1	1	0	0	0	1	0	SAMN25815053	PRJNA540708	GCA_023311895.1	Complete	Bacteria	5.02225	Marinobacter sp. M3C	Pseudomonadota
GCF_022592155.1_ASM2259215v1	1	1	1	1	1	2	1	2	0	0	0	0	0	0	0	0	0	0	0	0	1	1	1	0	1	1	1	1	1	1	1	1	1	1	1	1	0	0	0	0	0	SAMN26537327	PRJNA814053	GCA_022592155.1	Complete	Bacteria	5.20017	Escherichia marmotae	Pseudomonadota
GCF_025133195.1_ASM2513319v1	1	1	1	1	1	2	1	1	0	0	0	0	0	0	0	0	0	0	0	0	1	1	1	0	1	1	1	1	1	1	1	1	1	1	1	1	0	0	0	0	0	SAMN30493426	PRJNA269675	GCA_025133195.1	Complete	Bacteria	4.9014	Yersinia alsatica	Pseudomonadota
GCF_011611525.1_ASM1161152v1	0	0	0	0	0	0	0	0	0	0	0	0	0	0	0	0	0	0	0	0	1	0	0	0	0	0	1	1	0	1	0	0	0	0	0	0	1	1	0	0	0	SAMN13895132	PRJNA602409	GCA_011611525.1	Complete	Bacteria	3.64483	Komagataeibacter rhaeticus	Pseudomonadota
GCF_001456115.1_ASM145611v1	0	0	0	0	0	0	0	0	0	0	0	0	0	0	0	0	0	0	0	0	1	1	0	0	0	0	1	1	0	1	0	0	0	0	0	0	1	0	0	1	0	SAMN04219548	PRJNA300354	GCA_001456115.1	Complete	Bacteria	4.58342	Sphingobium baderi	Pseudomonadota
GCF_011764585.1_ASM1176458v1	1	1	1	1	1	1	0	0	0	0	0	0	0	0	0	0	0	0	0	0	1	1	1	1	1	1	2	1	1	1	1	1	1	0	1	1	0	0	0	1	0	SAMD00209865	PRJDB9431	GCA_011764585.1	Complete	Bacteria	3.82632	Sulfurimicrobium lacus	Pseudomonadota
GCF_002902985.1_ASM290298v1	1	1	3	1	1	2	1	2	0	0	0	1	0	0	0	0	0	0	0	0	1	1	1	0	1	2	1	1	1	1	1	1	1	1	1	1	0	0	0	0	0	SAMN06040403	PRJNA430813	GCA_002902985.1	Complete	Bacteria	5.41194	Leclercia sp. LSNIH1	Pseudomonadota
GCF_014268595.2_ASM1426859v2	0	0	2	0	0	0	0	2	0	0	0	0	0	0	0	0	0	0	0	0	1	1	1	0	1	2	1	1	1	1	1	0	0	0	1	1	0	0	0	1	0	SAMN15248342	PRJNA639797	GCA_014268595.2	Complete	Bacteria	6.04534	Pseudomonas hamedanensis	Pseudomonadota
GCF_003691445.1_ASM369144v1	0	0	1	0	0	0	0	0	0	0	0	0	0	0	0	0	0	0	0	0	1	1	1	0	1	2	1	1	1	1	1	0	0	0	1	1	0	0	0	1	0	SAMN10219285	PRJNA495108	GCA_003691445.1	Complete	Bacteria	6.07328	Pseudomonas sp. LTGT-11-2Z	Pseudomonadota
GCF_013305685.1_ASM1330568v1	0	0	1	0	0	0	0	0	0	0	0	0	0	0	0	0	0	0	0	0	1	1	1	0	1	2	1	1	1	1	1	0	0	0	1	1	0	0	0	1	0	SAMN13107336	PRJNA579250	GCA_013305685.1	Complete	Bacteria	5.97729	Pseudomonas sp. 13159349	Pseudomonadota
GCF_000014785.1_ASM1478v1	1	0	0	0	1	0	0	0	0	0	0	0	0	0	0	0	0	0	0	0	1	1	1	0	1	1	1	1	1	1	2	1	1	0	1	2	0	0	0	0	0	SAMN02598349	PRJNA15763	GCA_000014785.1	Complete	Bacteria	3.27594	Alkalilimnicola ehrlichii	Pseudomonadota
GCF_003323835.1_ASM332383v1	1	1	3	1	1	2	1	2	0	0	0	0	0	0	0	0	0	0	0	0	1	1	1	0	1	1	1	1	1	1	1	1	1	1	1	1	0	0	0	0	0	SAMN09580335	PRJNA479566	GCA_003323835.1	Complete	Bacteria	5.44848	Raoultella sp. X13	Pseudomonadota
GCF_004295665.1_ASM429566v1	1	0	0	0	0	0	0	0	0	0	0	0	0	0	0	0	0	0	0	0	1	1	1	0	1	1	2	1	1	1	1	1	1	1	1	1	0	0	0	0	0	SAMN10662180	PRJNA512160	GCA_004295665.1	Complete	Bacteria	4.27572	Litorilituus sediminis	Pseudomonadota
GCF_009755645.1_ASM975564v1	0	0	0	0	0	0	0	0	0	0	0	0	0	0	0	0	0	0	0	0	1	1	1	0	1	1	1	1	1	1	2	1	1	0	1	1	0	0	0	1	0	SAMN13494299	PRJNA593854	GCA_009755645.1	Complete	Bacteria	5.61201	Pseudomonas alkylphenolica	Pseudomonadota
GCF_018139125.1_ASM1813912v1	0	0	1	0	0	1	0	1	0	0	0	0	0	0	0	0	0	0	0	0	1	1	1	0	0	0	1	1	1	2	0	0	0	0	1	1	0	0	0	1	0	SAMN18781099	PRJNA722602	GCA_018139125.1	Complete	Bacteria	3.52075	Acinetobacter soli	Pseudomonadota
GCF_000013325.1_ASM1332v1	0	0	0	0	1	0	0	1	0	0	0	0	0	0	0	0	0	0	0	0	1	1	0	0	0	1	1	1	0	1	0	0	0	0	0	0	1	0	0	1	0	SAMN02598432	PRJNA204	GCA_000013325.1	Complete	Bacteria	4.23331	Novosphingobium aromaticivorans	Pseudomonadota
GCF_017815595.1_ASM1781559v1	0	0	2	0	0	0	0	0	0	0	0	0	0	0	0	0	0	0	0	1	2	1	1	0	1	1	1	1	1	1	0	0	0	0	1	1	0	0	0	1	0	SAMN18497774	PRJNA717300	GCA_017815595.1	Complete	Bacteria	5.68998	Burkholderia latens	Pseudomonadota
GCF_023702715.1_ASM2370271v1	0	0	0	0	0	0	0	2	0	0	0	0	0	0	0	0	0	0	0	0	1	1	1	0	0	0	1	1	2	2	0	0	0	0	1	1	0	0	0	1	0	SAMN28658291	PRJNA842366	GCA_023702715.1	Complete	Bacteria	4.19369	Acinetobacter sp. C32I	Pseudomonadota
GCF_000018025.1_ASM1802v1	1	1	1	1	1	1	1	1	0	0	0	0	0	0	0	0	0	0	0	0	1	1	1	0	1	1	2	2	1	1	2	1	1	1	1	1	0	0	0	0	0	SAMN02598412	PRJNA18789	GCA_000018025.1	Complete	Bacteria	5.51767	Shewanella sediminis	Pseudomonadota
GCF_002903215.1_ASM290321v1	1	1	3	1	1	2	1	2	0	0	0	0	0	0	0	0	0	0	0	0	1	1	1	0	1	1	1	1	1	1	1	1	1	1	1	1	0	0	0	0	0	SAMN03455982	PRJNA430813	GCA_002903215.1	Complete	Bacteria	5.63484	Citrobacter freundii complex sp. CFNIH3	Pseudomonadota
GCF_024206795.1_ASM2420679v1	0	0	0	0	0	0	0	0	0	0	0	0	0	0	0	0	0	0	0	0	1	1	0	0	0	0	1	2	0	1	0	0	0	0	0	0	1	0	1	0	0	SAMN18712143	PRJNA721246	GCA_024206795.1	Complete	Bacteria	3.91384	Loktanella salsilacus	Pseudomonadota
GCF_001753245.1_ASM175324v1	0	0	0	0	0	0	0	1	0	0	0	0	0	0	0	0	0	0	0	0	1	1	0	1	1	1	1	1	1	1	1	1	1	0	1	1	0	0	0	1	0	SAMN05828143	PRJNA344521	GCA_001753245.1	Complete	Bacteria	3.56694	Acidihalobacter yilgarnensis	Pseudomonadota
GCF_023151555.2_ASM2315155v2	1	1	1	1	2	1	1	1	0	0	0	0	0	0	0	0	0	0	0	0	1	1	1	0	1	1	1	1	1	1	1	1	1	1	1	1	0	0	0	0	0	SAMN25271433	PRJNA800629	GCA_023151555.2	Complete	Bacteria	5.16814	Photobacterium sp. CCB-ST2H9	Pseudomonadota
GCF_001559235.2_ASM155923v2	1	1	3	1	1	2	1	2	0	0	0	0	0	0	0	0	0	0	0	0	1	1	1	0	1	2	1	1	1	1	1	1	1	1	1	1	0	0	0	0	0	SAMN03996300	PRJNA231221	GCA_001559235.2	Complete	Bacteria	4.7275	Citrobacter sp. FDAARGOS_156	Pseudomonadota
GCF_000828475.1_ASM82847v1	0	0	0	0	0	0	0	0	0	0	0	0	0	0	0	0	0	0	0	0	1	1	0	0	0	0	1	1	0	1	0	0	0	0	0	0	1	0	1	0	0	SAMD00019677	PRJDB3104	GCA_000828475.1	Complete	Bacteria	3.42496	Methyloceanibacter caenitepidi	Pseudomonadota
GCF_003852355.1_ASM385235v1	0	0	2	0	0	0	0	1	0	0	0	0	0	0	0	0	0	0	0	0	1	1	1	0	1	1	1	1	1	1	1	0	0	0	1	1	0	0	0	1	0	SAMN08359159	PRJNA433211	GCA_003852355.1	Complete	Bacteria	5.79913	Pseudomonas sp. R2-7-07	Pseudomonadota
GCF_000012945.1_ASM1294v1	0	0	2	0	0	1	0	0	0	0	0	0	0	0	0	0	0	0	0	1	1	1	1	1	1	2	1	1	1	1	0	0	0	0	1	1	0	0	0	1	0	SAMN02598262	PRJNA10695	GCA_000012945.1	Complete	Bacteria	8.67628	Burkholderia lata	Pseudomonadota
GCF_006970545.1_ASM697054v1	0	0	0	0	0	1	0	0	0	0	0	0	0	0	0	0	0	0	0	0	1	1	0	0	1	1	1	1	0	1	1	1	1	0	0	0	1	0	1	0	0	SAMN11783636	PRJNA542961	GCA_006970545.1	Complete	Bacteria	5.65179	Agrobacterium sp. T29	Pseudomonadota
GCF_003074995.2_ASM307499v2	1	1	1	1	1	1	1	1	0	0	0	0	0	0	0	0	0	0	0	0	1	1	1	0	1	1	1	1	1	1	1	1	1	1	1	1	0	0	0	0	0	SAMN08930813	PRJNA450136	GCA_003074995.2	Complete	Bacteria	3.84424	Edwardsiella ictaluri	Pseudomonadota
GCF_004683885.1_ASM468388v1	0	0	0	0	0	0	0	0	0	0	0	0	0	0	0	0	0	0	0	0	1	1	0	0	1	1	1	1	0	1	0	0	0	0	0	0	1	0	0	1	0	SAMN11263567	PRJNA529298	GCA_004683885.1	Complete	Bacteria	2.80113	Brevundimonas sp. MF30-B	Pseudomonadota
GCF_003391335.1_ASM339133v1	0	0	0	0	0	0	0	0	0	0	0	0	0	0	0	0	0	0	0	0	0	0	0	0	0	0	0	0	0	0	0	0	0	0	0	0	0	0	0	0	0	SAMN08744566	PRJNA439325	GCA_003391335.1	Complete	Bacteria	0.479855	Candidatus Purcelliella pentastirinorum	Pseudomonadota
GCA_016865035.1_ASM1686503v1	0	0	0	0	3	0	0	0	0	0	0	0	0	0	0	0	0	0	0	0	1	1	0	0	1	1	1	1	0	1	0	0	0	0	0	0	1	0	0	1	0	SAMN05967213	PRJNA352117	GCA_016865035.1	Complete	Bacteria	4.29144	Kordiimonadales bacterium IMCC3096	Pseudomonadota
GCF_018107685.1_ASM1810768v1	0	0	0	0	0	0	0	1	0	0	0	0	0	0	0	0	0	0	0	0	1	1	0	0	0	0	1	1	1	1	0	0	0	0	1	1	0	0	0	1	0	SAMN15425021	PRJNA643508	GCA_018107685.1	Complete	Bacteria	1.00303	Coxiella endosymbiont of Amblyomma nuttalli	Pseudomonadota
GCF_004114795.1_ASM411479v1	0	0	0	0	1	0	0	1	0	0	0	0	0	0	0	0	0	0	0	0	1	1	1	0	1	1	1	1	1	1	1	1	1	0	1	1	0	0	0	1	0	SAMN10605494	PRJNA510480	GCA_004114795.1	Complete	Bacteria	4.02007	Janthinobacterium sp. 17J80-10	Pseudomonadota
GCF_003594935.2_ASM359493v2	1	1	3	1	1	2	1	2	0	0	0	0	0	0	0	0	0	0	0	0	1	1	1	0	1	2	1	1	1	2	1	1	1	1	1	1	0	0	0	0	0	SAMN09845186	PRJNA415108	GCA_003594935.2	Complete	Bacteria	5.03775	Enterobacter huaxiensis	Pseudomonadota
GCF_002217795.2_ASM221779v2	1	0	1	0	0	0	0	0	0	0	0	0	0	0	0	0	0	0	0	0	1	1	1	0	1	1	1	1	1	1	1	1	1	1	1	1	0	0	0	1	1	SAMD00080950	PRJDB5811	GCA_002217795.2	Complete	Bacteria	4.85213	Aquitalea magnusonii	Pseudomonadota
GCF_003967275.1_ASM396727v1	0	0	0	0	0	0	0	0	0	0	0	0	0	0	0	0	0	0	0	0	1	1	1	0	1	1	1	1	1	1	1	1	1	0	1	1	0	0	0	1	0	SAMD00126344	PRJDB7001	GCA_003967275.1	Complete	Bacteria	2.72064	Sulfuritortus calidifontis	Pseudomonadota
GCF_028473585.1_ASM2847358v1	0	0	1	0	0	0	0	1	0	0	0	0	0	0	0	0	0	0	0	1	1	1	0	0	0	0	1	2	1	0	0	0	0	0	0	1	0	1	0	1	0	SAMN28084391	PRJNA834920	GCA_028473585.1	Complete	Bacteria	5.59375	Acidovorax sp. NCPPB 3859	Pseudomonadota
GCF_013783065.1_ASM1378306v1	1	1	3	1	1	2	1	2	0	0	0	0	0	0	0	0	0	0	0	0	1	1	1	0	1	1	1	1	1	1	1	1	1	1	1	1	0	0	0	0	0	SAMN15148762	PRJNA605147	GCA_013783065.1	Complete	Bacteria	5.36393	Citrobacter sp. RHBSTW-00986	Pseudomonadota
GCF_001298525.1_ASM129852v1	0	0	0	0	0	0	0	0	0	0	0	0	0	0	0	0	0	0	0	0	1	1	1	0	0	0	1	1	2	0	0	0	0	0	1	1	0	0	0	1	0	SAMN04076494	PRJNA295628	GCA_001298525.1	Complete	Bacteria	2.93158	Psychrobacter urativorans	Pseudomonadota
GCF_007998985.1_ASM799898v1	0	0	0	0	0	0	0	0	0	0	0	0	0	0	0	0	0	0	0	0	1	1	0	0	0	0	1	1	0	1	0	0	0	0	0	0	1	0	0	1	0	SAMN12217311	PRJNA552758	GCA_007998985.1	Complete	Bacteria	2.22732	Sphingomonas xanthus	Pseudomonadota
GCF_000219355.1_ASM21935v1	0	0	0	0	0	0	0	0	0	0	0	0	0	0	0	0	0	0	0	0	1	1	0	0	0	0	1	1	0	1	0	0	0	0	0	0	1	0	0	1	0	SAMN02604106	PRJNA42125	GCA_000219355.1	Complete	Bacteria	1.18373	Candidatus Midichloria mitochondrii	Pseudomonadota
GCF_000283595.1_ASM28359v1	0	0	0	0	0	0	0	0	0	0	0	0	0	0	0	0	0	0	0	0	1	1	0	0	1	1	1	1	0	1	0	0	0	0	0	0	1	0	0	1	0	SAMD00060967	PRJDA38487	GCA_000283595.1	Complete	Bacteria	1.28309	Rickettsia japonica	Pseudomonadota
GCF_020342455.1_ASM2034245v1	0	0	0	0	0	0	0	0	0	0	0	0	0	0	0	0	0	0	0	0	0	0	0	0	0	0	0	0	0	0	0	0	0	0	0	0	0	0	0	0	0	SAMN20461139	PRJNA750493	GCA_020342455.1	Complete	Bacteria	1.18562	Candidatus Profftia sp. (ex Adelges kitamiensis)	Pseudomonadota
GCF_002310835.1_ASM231083v1	0	0	0	0	0	0	0	2	0	0	0	0	0	0	0	0	0	0	0	0	1	1	1	0	1	1	1	1	1	1	0	0	0	1	1	1	0	0	0	0	0	SAMN03380228	PRJNA196225	GCA_002310835.1	Complete	Bacteria	4.1284	Pseudoalteromonas tetraodonis	Pseudomonadota
GCF_014076495.1_ASM1407649v1	0	0	2	0	0	0	0	1	0	0	0	0	0	0	0	0	0	0	0	2	1	1	0	0	0	0	1	1	1	0	0	0	0	0	0	1	0	0	0	1	0	SAMN12671333	PRJNA563301	GCA_014076495.1	Complete	Bacteria	5.21719	Comamonas koreensis	Pseudomonadota
GCF_015534835.1_ASM1553483v1	1	1	3	1	1	2	1	2	0	0	0	0	0	0	0	0	0	0	0	0	1	1	1	0	1	2	1	1	1	1	1	1	1	1	1	1	0	0	0	0	0	SAMN15296093	PRJNA639960	GCA_015534835.1	Complete	Bacteria	5.05249	Salmonella sp. SJTUF14076	Pseudomonadota
GCF_022870865.1_ASM2287086v1	1	0	0	0	0	0	0	1	0	0	0	0	0	0	0	0	0	0	0	0	1	1	1	0	1	1	1	1	1	1	0	0	0	0	1	1	0	1	0	1	0	SAMN24043414	PRJNA788950	GCA_022870865.1	Complete	Bacteria	2.94912	Uruburuella testudinis	Pseudomonadota
GCF_014236795.1_ASM1423679v1	0	0	0	0	0	0	0	1	0	0	0	0	0	0	0	0	0	0	0	0	1	1	0	1	0	0	1	1	1	1	0	0	0	0	1	1	0	0	0	1	0	SAMN14114378	PRJNA606814	GCA_014236795.1	Complete	Bacteria	4.7856	Xanthomonas theicola	Pseudomonadota
GCF_013365455.1_ASM1336545v1	0	0	0	0	0	0	0	0	0	0	0	0	0	0	0	0	0	0	0	0	1	1	0	0	1	1	1	1	0	0	0	0	0	0	0	0	1	0	0	1	0	SAMN13482488	PRJNA593581	GCA_013365455.1	Complete	Bacteria	0.920122	Wolbachia endosymbiont of Dirofilaria (Dirofilaria) immitis	Pseudomonadota
GCF_011046245.1_ASM1104624v1	0	0	0	0	0	0	0	0	0	0	0	0	0	0	0	0	0	0	0	0	1	1	0	0	1	1	1	1	0	1	1	1	1	0	0	0	1	0	1	0	0	SAMN14167797	PRJNA608222	GCA_011046245.1	Complete	Bacteria	5.37555	Allorhizobium pseudoryzae	Pseudomonadota
GCF_020985305.1_ASM2098530v1	0	0	0	0	0	0	0	0	0	0	0	0	0	0	0	0	0	0	0	0	1	1	0	0	0	1	1	1	0	1	0	0	0	0	0	0	1	0	0	1	0	SAMN23226874	PRJNA781011	GCA_020985305.1	Complete	Bacteria	3.63319	Croceicoccus sp. Ery15	Pseudomonadota
GCF_018141365.1_ASM1814136v1	0	0	0	0	0	0	0	2	0	0	0	0	0	0	0	0	0	0	0	0	1	1	1	0	1	1	1	1	1	1	0	0	0	1	1	1	0	0	0	0	0	SAMN13697797	PRJNA598074	GCA_018141365.1	Complete	Bacteria	5.67482	Pseudoalteromonas sp. M8	Pseudomonadota
GCF_018135955.1_ASM1813595v1	0	0	0	0	0	0	0	0	0	0	0	0	0	0	0	0	0	0	0	1	1	1	1	0	0	0	1	1	1	1	0	0	0	0	0	1	1	0	0	1	0	SAMN16400346	PRJNA668170	GCA_018135955.1	Complete	Bacteria	2.01754	Francisella philomiragia	Pseudomonadota
GCF_001047675.1_ASM104767v1	1	1	1	1	1	1	1	0	0	0	0	0	0	0	0	0	0	0	0	0	1	1	1	0	1	1	1	1	1	1	1	1	1	1	1	1	0	0	0	0	0	SAMN03801505	PRJNA288628	GCA_001047675.1	Complete	Bacteria	4.00031	Yersinia aleksiciae	Pseudomonadota
GCF_013374115.1_ASM1337411v1	0	0	0	0	0	0	0	0	0	0	0	0	0	0	0	0	0	0	0	0	1	1	0	0	0	0	1	1	0	1	0	0	0	0	0	0	1	0	0	1	0	SAMD00018494	PRJDB2948	GCA_013374115.1	Complete	Bacteria	4.00342	Sphingomonas sp. HMP9	Pseudomonadota
GCF_020991125.1_ASM2099112v1	0	0	0	0	0	0	0	1	0	0	0	0	0	0	0	0	0	0	0	0	1	1	1	0	1	1	1	1	1	1	0	0	0	0	1	1	0	0	0	1	0	SAMN23371667	PRJNA782265	GCA_020991125.1	Complete	Bacteria	4.346	Microbulbifer celer	Pseudomonadota
GCF_029714345.1_ASM2971434v1	0	0	1	0	3	0	0	0	0	0	0	0	0	0	0	0	0	0	0	1	2	1	0	0	0	0	1	1	0	1	0	0	0	0	0	0	1	0	1	0	0	SAMN34043452	PRJNA783123	GCA_029714345.1	Complete	Bacteria	8.9762	Bradyrhizobium australafricanum	Pseudomonadota
GCF_002795825.1_ASM279582v1	0	0	0	0	0	0	0	0	0	0	0	0	0	0	0	0	0	0	0	0	1	1	1	0	1	1	1	1	1	1	0	0	0	0	1	1	0	0	0	1	1	SAMN06046393	PRJNA354470	GCA_002795825.1	Complete	Bacteria	2.30166	Mariprofundus ferrinatatus	Pseudomonadota
GCF_016695175.1_ASM1669517v1	0	0	0	0	0	1	0	2	0	0	0	0	0	0	0	0	0	0	0	0	1	1	1	0	1	1	1	1	1	1	0	0	0	1	1	1	0	0	0	0	0	SAMN17278193	PRJNA691114	GCA_016695175.1	Complete	Bacteria	5.47235	Pseudoalteromonas sp. GCY	Pseudomonadota
GCF_916618745.1_PRJEB46696	1	0	0	0	0	0	0	0	0	0	0	0	0	0	0	0	0	0	0	0	2	1	1	0	0	0	1	1	1	1	0	0	0	0	0	0	0	1	0	0	0	SAMEA9542875	PRJEB46696	GCA_916618745.1	Complete	Bacteria	2.62737	Cardiobacterium sp. Marseille-Q4385	Pseudomonadota
GCF_019931735.1_ASM1993173v1	1	1	1	1	1	1	1	1	0	0	0	0	0	0	0	0	0	0	0	0	1	1	1	0	1	1	1	1	1	1	1	1	1	1	1	1	0	0	0	0	0	SAMN21199278	PRJNA759840	GCA_019931735.1	Complete	Bacteria	4.83164	Shewanella inventionis	Pseudomonadota
GCF_014297595.1_ASM1429759v1	1	0	0	0	0	0	0	0	0	0	0	0	0	0	0	0	0	0	0	0	1	1	1	0	1	1	1	1	1	1	0	0	0	0	0	1	0	1	0	0	0	SAMN15791842	PRJNA656535	GCA_014297595.1	Complete	Bacteria	2.93307	Neisseria musculi	Pseudomonadota
GCF_000196495.1_ASM19649v1	1	1	1	1	2	1	1	1	0	0	0	0	0	0	0	0	0	0	0	1	1	1	1	0	1	1	1	1	1	2	1	1	1	1	1	1	0	0	0	0	0	SAMEA1705917	PRJEA30703	GCA_000196495.1	Complete	Bacteria	4.65566	Aliivibrio salmonicida	Pseudomonadota
GCF_003711185.1_ASM371118v1	0	0	0	0	0	0	0	0	0	0	0	0	0	0	0	0	0	0	0	0	1	1	0	0	0	0	1	1	0	1	0	0	0	0	0	0	1	0	0	1	0	SAMN07426437	PRJNA396438	GCA_003711185.1	Complete	Bacteria	4.57255	Sphingobium sp. LF-16	Pseudomonadota
GCF_001455205.1_ASM145520v1	0	0	0	0	0	0	0	1	0	0	0	0	0	0	0	0	0	0	0	0	1	1	1	0	1	1	1	1	1	1	0	0	0	0	1	1	0	0	0	1	0	SAMN04305135	PRJNA304608	GCA_001455205.1	Complete	Bacteria	3.30782	Nitrosomonas ureae	Pseudomonadota
GCF_002934425.1_ASM293442v1	1	1	1	1	1	2	1	1	0	0	0	0	0	0	0	0	0	0	0	1	1	1	1	0	1	1	1	1	1	1	1	1	1	1	1	1	0	0	0	0	0	SAMN03455984	PRJNA430813	GCA_002934425.1	Complete	Bacteria	5.4802	Aeromonas sp. ASNIH4	Pseudomonadota
GCF_009363275.1_ASM936327v1	1	0	0	0	0	0	0	2	0	0	0	0	0	0	0	0	0	0	0	0	1	1	1	0	1	1	1	1	1	1	1	1	1	1	1	1	0	0	0	0	0	SAMN11996134	PRJNA547984	GCA_009363275.1	Complete	Bacteria	4.26402	Marinobacter sp. THAF197a	Pseudomonadota
GCF_014189505.1_ASM1418950v1	0	0	0	0	0	0	0	2	0	0	0	0	0	0	0	0	0	0	0	0	1	1	0	0	0	0	1	1	0	1	0	0	0	0	0	0	1	0	1	0	0	SAMN14403982	PRJNA329489	GCA_014189505.1	Complete	Bacteria	5.25443	Phyllobacterium sp. 628	Pseudomonadota
GCF_019457535.1_ASM1945753v1	1	1	1	1	1	1	1	1	0	0	0	0	2	0	0	0	0	0	0	0	1	1	1	0	1	1	1	2	1	2	1	1	1	1	1	1	0	0	0	0	0	SAMN20447866	PRJNA750287	GCA_019457535.1	Complete	Bacteria	4.66156	Shewanella halotolerans	Pseudomonadota
GCF_002215585.1_ASM221558v1	1	1	1	1	1	1	1	1	0	0	0	0	2	0	0	0	0	0	0	0	1	1	1	0	1	1	1	2	1	2	1	1	1	1	1	1	0	0	0	0	0	SAMN07296262	PRJNA392357	GCA_002215585.1	Complete	Bacteria	4.32145	Shewanella marisflavi	Pseudomonadota
GCF_001278715.1_ASM127871v1	0	0	0	0	0	0	0	1	0	0	0	0	0	0	0	0	0	0	0	0	1	1	1	0	0	0	1	1	2	2	0	0	0	0	1	1	0	0	0	1	0	SAMN04008121	PRJNA293585	GCA_001278715.1	Complete	Bacteria	2.96245	Acinetobacter sp. TTH0-4	Pseudomonadota
GCF_030053775.1_ASM3005377v1	0	0	0	0	0	1	0	2	0	0	1	0	0	0	0	0	0	0	0	0	1	1	1	0	0	0	1	1	1	2	0	0	0	0	1	1	0	0	0	1	0	SAMN34728612	PRJNA967839	GCA_030053775.1	Complete	Bacteria	4.152	Acinetobacter sp. KCTC 92772	Pseudomonadota
GCF_030285925.1_ASM3028592v1	0	0	1	0	0	0	0	0	0	0	0	0	0	0	0	0	0	0	0	0	2	1	0	0	0	0	1	1	0	1	0	0	0	0	0	0	1	0	1	0	0	SAMN32424466	PRJNA916380	GCA_030285925.1	Complete	Bacteria	3.29276	Devosia sp. YIM 151766	Pseudomonadota
GCF_024628725.1_ASM2462872v1	0	0	0	0	0	0	0	0	0	0	0	0	0	0	0	0	0	0	0	0	1	1	0	0	1	1	1	1	0	1	1	1	1	0	0	0	1	0	1	0	0	SAMN29844564	PRJNA860533	GCA_024628725.1	Complete	Bacteria	4.29779	Ruegeria sp. YS9	Pseudomonadota
GCF_022701295.1_ASM2270129v1	0	0	0	0	2	0	0	0	0	0	0	0	0	0	0	0	0	0	0	0	1	1	0	0	0	0	1	1	0	1	0	0	0	0	0	0	1	0	0	1	0	SAMN10255236	PRJNA497336	GCA_022701295.1	Complete	Bacteria	4.3674	Sphingopyxis sp. YF1	Pseudomonadota
GCF_014268375.2_ASM1426837v2	0	0	1	0	0	2	0	1	0	0	0	0	0	0	0	0	0	0	0	0	1	1	1	0	1	2	1	1	1	1	1	0	0	0	1	1	0	0	0	1	0	SAMN15248353	PRJNA639797	GCA_014268375.2	Complete	Bacteria	6.28906	Pseudomonas salmasensis	Pseudomonadota
GCF_024760305.1_ASM2476030v1	0	0	0	0	0	0	0	1	0	0	0	1	0	0	0	0	0	0	0	0	1	1	1	0	1	1	1	1	1	1	0	0	0	0	1	1	0	0	0	1	0	SAMN30369231	PRJNA870303	GCA_024760305.1	Complete	Bacteria	4.06784	Nitrosomonas sp. PLL12	Pseudomonadota
GCF_028994275.1_ASM2899427v1	0	0	0	0	0	0	0	0	0	0	0	0	0	0	0	0	0	0	0	0	1	1	0	0	0	0	1	1	0	1	0	0	0	0	0	0	1	0	1	0	0	SAMN32951230	PRJNA929079	GCA_028994275.1	Complete	Bacteria	4.55437	Rhizobium sp. BJ04	Pseudomonadota
GCF_009931455.1_ASM993145v1	0	0	0	0	0	0	0	0	0	0	0	0	0	0	0	0	0	0	0	0	1	1	1	0	1	1	1	1	1	1	0	0	0	0	1	1	0	0	0	1	0	SAMN12612893	PRJNA560759	GCA_009931455.1	Complete	Bacteria	4.19519	Cobetia pacifica	Pseudomonadota
GCF_026409565.1_ASM2640956v1	0	1	0	0	1	0	0	0	0	0	0	0	0	0	0	0	0	0	0	0	1	1	0	0	1	1	1	1	0	1	0	0	0	0	0	0	1	0	0	1	0	SAMN31370863	PRJNA892221	GCA_026409565.1	Complete	Bacteria	3.94185	Sneathiella aquimaris	Pseudomonadota
GCF_001524625.2_ASM152462v2	0	0	2	0	0	1	0	1	0	0	0	0	0	0	0	0	0	0	0	1	1	1	1	0	1	1	1	1	1	1	1	1	1	0	1	1	0	0	0	1	0	SAMN03449280	PRJNA279182	GCA_001524625.2	Complete	Bacteria	7.08117	Burkholderia savannae	Pseudomonadota
GCF_001664385.1_ASM166438v1	0	0	0	0	1	0	0	0	0	0	0	0	0	0	0	0	0	0	0	0	2	1	0	0	0	0	2	1	0	1	0	0	0	0	0	0	1	0	1	0	0	SAMN03998634	PRJNA293118	GCA_001664385.1	Complete	Bacteria	6.72604	Rhizobium phaseoli	Pseudomonadota
GCF_027913215.1_ASM2791321v1	0	0	0	0	0	0	0	0	0	0	0	0	0	0	0	0	0	0	0	0	1	1	0	0	0	0	1	1	0	1	0	0	0	0	0	0	1	0	1	0	0	SAMN32491002	PRJNA916711	GCA_027913215.1	Complete	Bacteria	3.55809	Paracoccus aerodenitrificans	Pseudomonadota
GCF_000019505.1_ASM1950v1	0	0	2	0	0	1	0	0	0	0	0	1	0	0	0	0	0	0	0	1	1	1	1	0	1	1	1	1	1	1	0	0	0	0	1	1	0	0	0	1	0	SAMN02598404	PRJNA17929	GCA_000019505.1	Complete	Bacteria	7.97139	Burkholderia orbicola	Pseudomonadota
GCF_018687515.1_ASM1868751v1	0	0	0	0	0	0	0	0	0	0	0	0	0	0	0	0	0	0	0	0	1	1	0	0	0	0	1	1	1	1	0	0	0	0	1	1	0	0	0	1	0	SAMN16057884	PRJNA295639	GCA_018687515.1	Complete	Bacteria	1.78574	Polynucleobacter sp. MWH-Spelu-300-X4	Pseudomonadota
GCF_016919705.1_ASM1691970v1	0	0	0	0	0	1	0	0	0	0	0	0	0	0	0	0	0	0	0	0	1	1	0	0	1	3	1	1	0	1	1	1	1	0	0	0	1	0	1	0	0	SAMN17922161	PRJNA631893	GCA_016919705.1	Complete	Bacteria	4.38142	Paracoccus methylovorus	Pseudomonadota
GCF_005144965.1_ASM514496v1	0	0	0	0	0	0	0	0	0	0	0	0	0	0	0	0	1	0	0	0	1	0	0	0	0	0	1	1	0	1	0	0	0	0	0	0	1	0	0	0	0	SAMN11393911	PRJNA532297	GCA_005144965.1	Complete	Bacteria	2.88081	Hankyongella ginsenosidimutans	Pseudomonadota
GCF_000012985.1_ASM1298v1	1	0	0	0	0	1	0	0	0	0	0	0	0	0	0	0	0	0	0	0	1	1	1	0	1	1	1	1	1	1	1	1	1	1	1	1	0	0	0	0	0	SAMN02603483	PRJNA16064	GCA_000012985.1	Complete	Bacteria	7.21527	Hahella chejuensis	Pseudomonadota
GCF_030406165.1_ASM3040616v1	1	1	3	1	1	2	1	2	0	0	0	0	0	0	0	0	0	0	0	0	1	0	1	0	0	2	0	1	0	1	1	1	1	1	1	1	0	0	0	0	0	SAMN35981009	PRJNA987424	GCA_030406165.1	Complete	Bacteria	4.73029	Enterobacter pseudoroggenkampii	Pseudomonadota
GCF_030062115.1_ASM3006211v1	0	0	0	0	0	0	0	1	0	0	0	0	0	0	0	0	0	0	0	0	1	1	1	0	1	1	1	1	0	1	0	0	0	0	1	1	0	0	0	0	0	SAMN32638741	PRJNA921934	GCA_030062115.1	Complete	Bacteria	2.13202	Wohlfahrtiimonas chitiniclastica	Pseudomonadota
GCF_002952315.1_ASM295231v1	0	0	0	0	0	0	0	0	0	0	0	0	0	0	0	0	0	0	0	0	1	1	1	0	1	1	1	2	1	1	0	0	0	1	1	1	0	0	0	0	0	SAMN07689503	PRJNA411857	GCA_002952315.1	Complete	Bacteria	4.07568	Erwinia pyrifoliae	Pseudomonadota
GCF_019046985.1_ASM1904698v1	1	1	1	1	1	2	1	1	0	0	0	0	0	0	0	0	0	0	0	1	1	1	1	0	1	1	1	1	1	1	1	1	1	1	1	1	0	0	0	0	0	SAMN16357559	PRJNA231221	GCA_019046985.1	Complete	Bacteria	4.79322	Aeromonas sp. FDAARGOS 1417	Pseudomonadota
GCF_000961515.1_ASM96151v1	0	0	1	0	0	0	0	0	0	0	0	0	0	0	0	0	0	0	0	1	1	2	1	0	1	3	1	1	1	1	0	0	0	0	1	1	0	0	0	1	0	SAMN03174512	PRJNA265859	GCA_000961515.1	Complete	Bacteria	9.05898	Paraburkholderia fungorum	Pseudomonadota
GCF_000331065.1_ASM33106v1	0	0	0	0	0	0	0	0	0	0	0	0	0	0	0	0	0	0	0	0	1	1	0	0	1	1	1	1	0	0	0	0	0	1	1	1	0	0	0	0	0	SAMN02603213	PRJNA176942	GCA_000331065.1	Complete	Bacteria	0.791219	Candidatus Blochmannia chromaiodes	Pseudomonadota
GCF_016756495.1_ASM1675649v1	0	0	0	0	0	0	0	0	0	0	1	0	0	0	0	0	0	0	0	0	3	1	0	0	0	0	1	1	0	1	0	0	0	0	0	0	1	1	1	0	0	SAMD00233070	PRJDB10077	GCA_016756495.1	Complete	Bacteria	7.73106	Mesorhizobium sp. 113-3-3	Pseudomonadota
GCF_002269345.1_ASM226934v1	0	0	0	0	1	0	0	1	0	0	0	0	0	0	0	0	0	0	0	0	1	1	0	0	0	0	1	1	0	1	0	0	0	0	0	0	1	0	0	1	0	SAMN07502071	PRJNA398148	GCA_002269345.1	Complete	Bacteria	2.70285	Tsuneonella mangrovi	Pseudomonadota
GCF_028473685.1_ASM2847368v1	0	0	1	0	0	0	0	0	0	0	0	0	0	0	0	0	0	0	0	1	1	2	1	0	1	2	1	1	1	1	0	0	0	0	1	1	0	0	0	1	0	SAMN28869333	PRJNA846155	GCA_028473685.1	Complete	Bacteria	8.17154	Paraburkholderia bryophila	Pseudomonadota
GCF_016919265.1_ASM1691926v1	0	0	1	0	0	0	0	1	0	0	0	0	0	0	0	0	0	0	0	2	1	1	0	1	0	0	1	1	1	0	0	0	0	0	0	1	0	0	0	1	0	SAMN17844883	PRJNA610894	GCA_016919265.1	Complete	Bacteria	7.11014	Variovorax sp. PDNC026	Pseudomonadota
GCF_030323105.1_ASM3032310v1	0	0	0	0	0	0	0	0	0	0	1	0	0	0	0	0	0	0	0	0	1	1	0	0	0	0	1	1	0	1	0	0	0	0	0	0	1	1	1	0	0	SAMN29271995	PRJNA852284	GCA_030323105.1	Complete	Bacteria	6.62881	Mesorhizobium sp. C120A	Pseudomonadota
GCF_013283895.1_ASM1328389v1	0	0	2	0	0	0	0	1	0	0	0	0	0	0	0	0	0	0	0	0	1	1	1	0	1	2	1	1	1	1	2	1	1	0	1	1	0	0	0	1	0	SAMN15042621	PRJNA635523	GCA_013283895.1	Complete	Bacteria	6.21396	Pseudomonas sp. MPDS	Pseudomonadota
GCF_009363635.1_ASM936363v1	0	0	0	0	1	0	0	0	0	0	0	0	0	0	0	0	0	0	0	0	1	1	0	0	0	0	1	1	0	1	0	0	0	0	0	0	1	0	0	1	0	SAMN11996116	PRJNA547984	GCA_009363635.1	Complete	Bacteria	3.20387	Erythrobacter sp. THAF29	Pseudomonadota
GCF_014218315.1_ASM1421831v1	0	0	0	0	0	0	0	0	0	0	0	0	0	0	0	0	0	0	0	0	1	0	0	0	0	0	2	1	0	1	0	0	0	0	0	0	1	1	0	0	0	SAMD00237440	PRJDB10254	GCA_014218315.1	Complete	Bacteria	3.96789	Acetobacter aceti	Pseudomonadota
GCF_023100985.1_ASM2310098v1	0	0	1	0	4	0	0	0	0	0	0	0	0	0	0	0	0	0	0	0	1	1	0	0	0	0	1	1	0	1	0	0	0	0	0	0	1	0	1	0	0	SAMN16538615	PRJNA671608	GCA_023100985.1	Complete	Bacteria	8.31287	Bradyrhizobium sp. 191	Pseudomonadota
GCF_001046955.1_ASM104695v1	0	0	0	0	0	0	0	0	0	0	0	0	0	0	0	0	0	0	0	0	2	1	0	0	0	0	2	1	0	1	0	0	0	0	0	0	1	0	1	0	0	SAMN03840244	PRJNA63153	GCA_001046955.1	Complete	Bacteria	5.25239	Marinovum algicola	Pseudomonadota
GCF_002863805.1_ASM286380v1	1	0	0	0	0	0	0	0	0	0	0	0	0	0	0	0	0	0	0	0	1	1	1	0	1	1	1	1	1	1	1	1	1	0	1	1	0	0	0	1	1	SAMN06545307	PRJNA378339	GCA_002863805.1	Complete	Bacteria	3.19238	Rhodocyclaceae bacterium	Pseudomonadota
GCF_000733715.2_ASM73371v2	0	0	2	0	1	0	0	2	0	0	0	0	0	0	0	0	0	0	0	0	1	1	1	0	1	1	1	1	1	2	1	1	1	0	1	1	0	1	0	1	0	SAMN02728191	PRJNA173199	GCA_000733715.2	Complete	Bacteria	5.37247	Pseudomonas mendocina	Pseudomonadota
GCF_019139795.1_ASM1913979v1	0	0	1	0	0	0	0	2	0	0	0	0	0	0	0	0	0	0	0	0	1	1	1	0	1	2	1	1	1	1	1	0	0	0	1	1	0	0	0	1	0	SAMN19473666	PRJNA639797	GCA_019139795.1	Complete	Bacteria	6.22822	Pseudomonas azerbaijanorientalis	Pseudomonadota
GCF_022749535.1_ASM2274953v1	0	0	2	0	0	0	0	1	0	0	0	0	0	0	0	0	0	0	0	1	1	1	0	0	0	0	1	1	1	0	0	0	0	0	0	1	0	0	0	1	0	SAMN26804845	PRJNA817629	GCA_022749535.1	Complete	Bacteria	5.50441	Comamonas sp. 7D-2evo1	Pseudomonadota
GCF_025398155.2_ASM2539815v2	0	0	1	0	0	0	0	0	0	0	0	0	0	0	0	0	0	0	0	0	1	1	1	0	1	1	1	2	1	0	0	0	0	0	1	1	0	0	0	1	0	SAMN30823903	PRJNA880039	GCA_025398155.2	Complete	Bacteria	6.28937	Roseateles sp. BIM B-1768	Pseudomonadota
GCF_030297575.1_ASM3029757v1	0	0	0	0	0	0	0	0	0	0	0	0	0	0	0	0	0	0	0	0	1	1	1	0	0	0	1	1	1	1	0	0	0	0	1	1	0	0	0	1	0	SAMD00613834	PRJDB15919	GCA_030297575.1	Complete	Bacteria	1.85049	Polynucleobacter sp. HIN6	Pseudomonadota
GCF_000284155.1_ASM28415v1	0	0	0	0	0	0	0	0	0	0	0	0	0	0	0	0	0	0	0	0	1	1	0	0	1	1	1	1	0	1	0	0	0	0	0	0	1	0	0	1	0	SAMN02603558	PRJNA75037	GCA_000284155.1	Complete	Bacteria	1.32328	Rickettsia australis	Pseudomonadota
GCF_004114935.1_ASM411493v1	0	1	1	0	4	0	0	0	0	0	0	0	0	0	0	0	0	0	0	0	1	1	0	0	1	1	1	1	0	1	2	1	1	0	0	0	1	0	1	0	0	SAMN03459138	PRJNA279921	GCA_004114935.1	Complete	Bacteria	9.34202	Bradyrhizobium zhanjiangense	Pseudomonadota
GCF_018326065.1_ASM1832606v1	0	0	1	0	0	1	0	1	0	0	0	0	0	0	0	0	0	0	0	0	1	1	2	0	1	2	1	1	1	1	0	0	0	0	1	1	0	0	0	1	0	SAMD00195115	PRJDB9018	GCA_018326065.1	Complete	Bacteria	7.35796	Pseudomonas sp. Ost2	Pseudomonadota
GCA_020541285.1_ASM2054128v1	0	0	0	0	0	0	0	0	0	0	0	0	0	0	0	0	0	0	0	0	0	0	0	0	0	0	0	0	0	0	0	0	0	0	0	0	0	0	0	0	0	SAMN13223219	PRJNA588075	GCA_020541285.1	Complete	Bacteria	1.41321	Candidatus Gillettellia cooleyia	Pseudomonadota
GCF_947251965.1_iySphMoni1.Wolbachia_sp_2.1	0	0	0	0	0	0	0	0	0	0	0	0	0	0	0	0	0	0	0	0	1	1	0	0	1	1	1	1	0	0	0	0	0	0	0	0	1	0	0	1	0	SAMEA111432229	PRJEB57009	GCA_947251965.1	Complete	Bacteria	1.14192	Wolbachia endosymbiont (group A) of Sphecodes monilicornis	Pseudomonadota
GCA_023374955.1_ASM2337495v1	1	0	1	0	1	0	1	2	0	0	0	0	0	0	0	0	0	0	0	0	1	0	1	0	0	0	1	1	1	1	1	1	1	0	0	0	0	0	0	0	0	SAMN27606337	PRJNA827233	GCA_023374955.1	Complete	Bacteria	4.84743	Salmonella sp. WGH-01	Pseudomonadota
GCF_009834565.1_ASM983456v1	0	0	1	0	0	1	0	1	0	0	0	0	0	0	0	0	0	0	0	0	3	1	1	0	1	1	1	1	1	1	0	0	0	0	1	1	0	0	0	1	0	SAMN06242059	PRJNA355625	GCA_009834565.1	Complete	Bacteria	6.82909	Pseudomonas sp. R76	Pseudomonadota
GCF_023278125.1_ASM2327812v1	0	0	2	0	0	0	0	1	0	0	0	0	0	0	0	0	0	0	0	0	1	1	1	0	1	3	1	1	1	1	1	0	0	0	1	1	0	0	0	1	0	SAMN17034053	PRJNA587608	GCA_023278125.1	Complete	Bacteria	5.88774	Pseudomonas tremae	Pseudomonadota
GCF_016919405.1_ASM1691940v1	0	0	0	0	0	0	0	0	0	0	0	0	0	0	0	0	0	0	0	0	2	1	0	0	1	2	1	1	0	1	1	1	1	0	0	0	1	0	1	0	0	SAMN17844876	PRJNA610894	GCA_016919405.1	Complete	Bacteria	6.7782	Ensifer sp. PDNC004	Pseudomonadota
GCF_014109825.1_ASM1410982v1	0	0	0	0	0	0	0	1	0	0	0	0	0	0	0	0	0	0	0	0	2	1	1	0	1	1	1	1	1	1	0	0	0	0	1	1	0	0	0	1	0	SAMN15458482	PRJNA640050	GCA_014109825.1	Complete	Bacteria	3.97959	Legionella sp. PC997	Pseudomonadota
GCF_008843145.1_ASM884314v1	0	0	0	0	0	0	0	0	0	0	0	0	0	0	0	0	0	0	0	1	1	1	0	0	1	1	1	1	0	1	0	0	0	0	0	0	1	0	0	1	0	SAMN09464431	PRJNA477274	GCA_008843145.1	Complete	Bacteria	5.86943	Skermanella pratensis	Pseudomonadota
GCF_016743815.1_ASM1674381v1	0	0	0	0	0	0	0	0	0	0	0	0	0	0	0	0	0	0	0	0	1	1	0	0	0	0	1	1	0	1	0	0	0	0	0	0	1	0	0	1	0	SAMN15666296	PRJNA649412	GCA_016743815.1	Complete	Bacteria	4.26201	Sphingomonas aliaeris	Pseudomonadota
GCF_000954135.1_ASM95413v2	0	0	1	0	0	0	0	0	0	0	0	0	0	0	0	0	0	0	0	1	1	1	1	0	1	2	1	1	1	1	0	0	0	0	1	1	0	0	0	1	0	SAMN03295199	PRJNA273689	GCA_000954135.2	Complete	Bacteria	5.0723	Ralstonia mannitolilytica	Pseudomonadota
GCF_011064825.1_ASM1106482v1	0	0	0	0	0	0	0	0	0	0	0	1	0	0	0	0	0	0	0	0	1	1	0	0	1	1	1	1	0	2	1	1	1	0	0	0	1	1	0	1	0	SAMN13943399	PRJNA603877	GCA_011064825.1	Complete	Bacteria	3.38337	Brevundimonas mediterranea	Pseudomonadota
GCA_019356535.1_ASM1935653v1	1	1	1	1	1	1	0	0	0	0	0	0	0	0	0	0	0	0	0	0	1	1	1	0	1	1	1	1	1	1	1	1	1	0	1	1	0	1	0	1	0	SAMN11074020	PRJNA525762	GCA_019356535.1	Complete	Bacteria	2.74538	Chromatiaceae bacterium	Pseudomonadota
GCF_012571345.1_ASM1257134v1	0	0	0	0	0	0	0	0	0	0	0	0	0	0	0	0	0	0	0	0	0	0	0	0	0	0	0	0	0	0	0	0	0	0	0	0	0	0	0	0	0	SAMN13256172	PRJNA587602	GCA_012571345.1	Complete	Bacteria	0.474063	Enterobacteriaceae endosymbiont of Macroplea mutica	Pseudomonadota
GCF_002220155.1_ASM222015v1	0	0	1	0	0	0	0	0	0	0	0	0	0	0	0	0	0	0	0	0	1	1	1	0	1	2	1	1	1	1	0	0	0	0	1	1	0	0	0	1	0	SAMN03775251	PRJNA287026	GCA_002220155.1	Complete	Bacteria	5.02306	Azotobacter chroococcum	Pseudomonadota
GCF_020883495.1_ASM2088349v1	0	0	0	0	0	0	0	1	0	0	0	0	0	0	0	0	1	0	0	0	1	1	0	0	1	1	1	1	0	1	1	1	1	0	0	0	1	0	1	0	0	SAMN21211842	PRJNA760276	GCA_020883495.1	Complete	Bacteria	4.84807	Shinella zoogloeoides	Pseudomonadota
GCF_024749305.1_ASM2474930v1	0	0	0	0	0	1	0	0	0	0	0	0	0	0	0	0	0	0	0	0	1	1	1	0	1	1	1	1	1	1	2	1	1	0	1	1	0	0	0	1	0	SAMN23038773	PRJNA779451	GCA_024749305.1	Complete	Bacteria	5.93576	Pseudomonas sp. B21-012	Pseudomonadota
GCF_018219435.1_ASM1821943v1	1	1	1	1	1	1	1	0	0	0	0	0	0	0	0	0	0	0	0	0	1	1	2	0	1	1	1	1	1	1	1	1	1	1	1	1	0	0	0	0	0	SAMN15297287	PRJNA639995	GCA_018219435.1	Complete	Bacteria	5.09742	Moritella sp. 28	Pseudomonadota
GCF_947251575.1_ilYpoPlub1.Wolbachia_sp_1.1	0	0	0	0	0	0	0	0	0	0	0	0	0	0	0	0	0	0	0	0	1	1	0	0	1	1	1	1	0	0	0	0	0	0	0	0	1	0	0	1	0	SAMEA111432238	PRJEB57029	GCA_947251575.1	Complete	Bacteria	1.41856	Wolbachia endosymbiont (group A) of Yponomeuta plumbellus	Pseudomonadota
GCF_008806975.1_ASM880697v1	0	0	0	0	0	0	0	0	0	0	0	0	0	0	0	0	0	0	0	0	1	1	1	0	1	1	1	1	1	1	1	1	1	0	0	1	0	0	0	1	0	SAMN09841514	PRJNA486222	GCA_008806975.1	Complete	Bacteria	5.76239	Cellvibrio sp. KY-GH-1	Pseudomonadota
GCF_014189455.1_ASM1418945v1	0	0	1	0	0	0	0	0	0	0	0	0	0	0	0	0	0	0	1	0	2	1	0	0	0	0	1	1	0	1	0	0	0	0	0	0	1	1	1	0	0	SAMN14403981	PRJNA329489	GCA_014189455.1	Complete	Bacteria	8.44925	Mesorhizobium huakuii	Pseudomonadota
GCF_017750945.1_ASM1775094v1	1	1	1	1	1	1	1	1	0	0	0	0	0	0	0	0	0	0	0	0	1	1	1	0	1	1	1	1	1	1	0	0	0	1	1	1	0	0	0	0	0	SAMN13386969	PRJNA591738	GCA_017750945.1	Complete	Bacteria	2.19738	Mannheimia sp. ZY171111	Pseudomonadota
GCA_020410805.1_ASM2041080v1	0	0	0	0	0	0	0	0	0	0	0	0	0	0	0	0	0	0	0	0	1	1	0	0	1	1	1	1	0	0	0	0	0	0	0	0	1	0	0	1	0	SAMN21822562	PRJNA763820	GCA_020410805.1	Complete	Bacteria	1.61173	Rickettsia endosymbiont of Cimex lectularius	Pseudomonadota
GCF_001308265.1_ASM130826v1	0	0	0	0	0	0	0	0	0	0	0	0	0	0	0	0	0	0	0	0	1	1	0	0	0	1	1	1	0	1	0	0	0	0	0	0	1	0	1	0	0	SAMN03837864	PRJNA280136	GCA_001308265.1	Complete	Bacteria	3.09671	Celeribacter marinus	Pseudomonadota
GCF_013426915.1_ASM1342691v1	0	0	1	0	1	0	0	0	0	0	0	0	0	0	0	0	0	0	0	1	1	2	1	0	1	2	1	1	1	1	0	0	0	0	1	1	0	0	0	1	0	SAMD00227921	PRJDB9848	GCA_013426915.1	Complete	Bacteria	11.2464	Paraburkholderia sp. PGU19	Pseudomonadota
GCF_013458095.1_ASM1345809v1	1	1	3	1	1	2	1	2	0	0	0	0	0	0	0	0	0	0	0	0	1	1	1	0	1	1	1	1	1	1	1	1	1	1	1	1	0	0	0	0	0	SAMN13520946	PRJNA594544	GCA_013458095.1	Complete	Bacteria	5.16317	Citrobacter sp. 172116965	Pseudomonadota
GCF_013116765.2_ASM1311676v2	0	0	0	0	0	0	0	0	0	0	0	0	0	0	0	0	0	0	0	1	1	1	1	0	1	1	1	1	1	1	1	1	1	0	1	1	0	0	0	1	0	SAMN14825907	PRJNA630109	GCA_013116765.2	Complete	Bacteria	6.47076	Achromobacter deleyi	Pseudomonadota
GCF_008807395.1_ASM880739v1	0	0	0	0	0	0	0	0	0	0	0	0	0	0	0	0	0	0	0	0	1	1	1	0	1	1	2	1	1	1	1	1	1	0	1	1	0	0	0	1	0	SAMN12606040	PRJNA561040	GCA_008807395.1	Complete	Bacteria	3.21737	Pseudomonas sp. C27(2019)	Pseudomonadota
GCF_026967615.1_ASM2696761v1	0	0	1	0	0	0	0	2	0	0	0	0	0	0	0	0	0	0	0	0	1	1	1	0	1	2	1	1	1	1	1	1	1	0	1	1	0	0	0	1	0	SAMN32084726	PRJNA909457	GCA_026967615.1	Complete	Bacteria	7.25375	Pseudomonas sp. GXZC	Pseudomonadota
GCF_003073275.1_ASM307327v1	1	1	4	1	1	2	1	2	0	0	0	0	0	0	0	0	0	0	0	0	1	1	1	0	1	2	1	1	1	1	1	1	1	1	1	1	0	0	0	0	0	SAMN08605481	PRJNA435851	GCA_003073275.1	Complete	Bacteria	5.59933	Phytobacter sp. SCO41	Pseudomonadota
GCF_000513295.1_MGMSRv2	1	0	0	0	0	0	0	0	0	0	0	0	0	0	0	0	0	0	0	0	1	1	0	0	1	1	2	1	0	1	1	1	1	0	0	0	1	0	0	1	0	SAMEA3138838	PRJEB4690	GCA_000513295.1	Complete	Bacteria	4.3658	Magnetospirillum gryphiswaldense	Pseudomonadota
GCF_003051885.1_ASM305188v1	1	1	3	1	1	2	1	2	0	0	0	0	0	0	0	0	0	0	0	0	1	1	1	0	1	1	1	1	1	1	1	1	1	1	1	1	0	0	0	0	0	SAMN08822631	PRJNA448142	GCA_003051885.1	Complete	Bacteria	4.73407	Lelliottia sp. WB101	Pseudomonadota
GCF_013784105.1_ASM1378410v1	1	1	3	1	1	2	1	2	0	0	0	0	0	0	0	0	0	0	0	0	1	1	1	0	1	2	1	1	1	1	1	1	1	1	1	1	0	0	0	0	0	SAMN15148659	PRJNA605147	GCA_013784105.1	Complete	Bacteria	5.01813	Enterobacter sp. RHBSTW-00593	Pseudomonadota
GCF_003952445.1_ASM395244v1	0	0	0	0	0	0	0	0	0	0	1	0	0	0	0	0	0	0	0	0	1	0	0	0	0	0	0	1	0	1	0	0	0	0	0	0	1	1	1	0	0	SAMN09232657	PRJNA453501	GCA_003952445.1	Complete	Bacteria	6.74919	Mesorhizobium sp. M2A.F.Ca.ET.043.05.1.1	Pseudomonadota
GCF_013347125.1_ASM1334712v1	0	0	0	0	1	0	0	0	0	0	0	0	0	0	0	0	0	0	0	0	1	1	0	0	0	0	1	1	0	1	0	0	0	0	0	0	1	0	1	0	0	SAMN15150473	PRJNA637683	GCA_013347125.1	Complete	Bacteria	4.9337	Pseudosulfitobacter pseudonitzschiae	Pseudomonadota
GCF_014268485.2_ASM1426848v2	0	0	2	0	0	0	0	2	0	0	0	0	0	0	0	0	0	0	0	0	1	1	1	0	1	3	1	1	1	1	1	0	0	0	1	1	0	0	0	1	0	SAMN15248348	PRJNA639797	GCA_014268485.2	Complete	Bacteria	6.63074	Pseudomonas zeae	Pseudomonadota
GCF_000083545.1_ASM8354v1	0	0	0	0	0	0	0	0	0	0	0	1	0	0	0	0	0	0	0	0	1	2	0	0	0	0	1	1	0	1	0	0	0	0	0	0	1	0	1	0	0	SAMEA3138288	PRJNA16093	GCA_000083545.1	Complete	Bacteria	6.12385	Methylorubrum extorquens	Pseudomonadota
GCF_002808045.1_ASM280804v1	0	0	0	0	0	0	0	0	0	0	0	0	0	0	0	0	0	0	0	0	1	1	1	0	1	1	1	1	1	1	1	1	1	1	1	1	0	0	0	0	0	SAMN08093585	PRJNA419615	GCA_002808045.1	Complete	Bacteria	2.61672	Idiomarina sp. X4	Pseudomonadota
GCF_003015165.1_ASM301516v1	1	1	1	1	1	2	1	1	0	0	0	0	0	0	0	0	0	0	0	0	1	1	1	0	1	1	1	1	1	1	1	1	1	1	1	1	0	0	0	0	0	SAMN08721782	PRJNA438570	GCA_003015165.1	Complete	Bacteria	4.5089	Aeromonas rivipollensis	Pseudomonadota
GCF_001887265.1_ASM188726v1	0	0	0	0	0	0	0	0	0	0	1	0	0	0	0	0	0	0	0	0	1	1	0	0	1	1	1	1	0	1	1	1	1	0	0	0	1	0	1	0	0	SAMN06016468	PRJNA353569	GCA_001887265.1	Complete	Bacteria	4.09517	Chelatococcus daeguensis	Pseudomonadota
GCF_011455875.1_ASM1145587v1	1	1	2	1	1	1	1	1	0	0	0	0	0	0	0	0	0	0	0	0	0	0	0	0	0	0	1	0	0	0	0	0	0	0	0	0	0	0	0	0	0	SAMN04536521	PRJNA283783	GCA_011455875.1	Complete	Bacteria	2.25319	Basfia succiniciproducens	Pseudomonadota
GCF_009176705.1_ASM917670v1	0	0	0	0	0	0	0	2	0	0	0	0	0	0	0	0	0	0	0	0	1	1	1	0	1	1	1	1	1	1	1	0	0	1	1	1	0	0	0	0	0	SAMD00180048	PRJDB8578	GCA_009176705.1	Complete	Bacteria	4.73784	Pseudoalteromonas sp. A25	Pseudomonadota
GCF_014250155.1_ASM1425015v1	0	0	0	0	0	0	0	0	0	0	0	0	0	0	0	0	0	0	0	0	1	1	0	0	1	1	1	1	0	1	1	1	1	0	0	0	1	0	1	0	0	SAMN15735005	PRJNA655428	GCA_014250155.1	Complete	Bacteria	6.60783	Aminobacter sp. MDW-2	Pseudomonadota
GCF_000300005.1_ASM30000v1	0	0	0	0	4	1	0	1	0	0	0	0	0	0	0	0	0	0	0	0	1	1	1	0	1	2	1	1	2	1	1	1	1	0	1	1	0	0	0	1	0	SAMN02603961	PRJNA60443	GCA_000300005.1	Complete	Bacteria	4.92822	Alloalcanivorax dieselolei	Pseudomonadota
GCF_000833355.1_ASM83335v1	0	0	0	0	0	0	0	0	0	0	0	0	0	0	0	0	0	0	0	1	1	1	1	0	0	0	1	1	1	1	0	0	0	0	0	1	1	0	0	1	0	SAMN03092276	PRJNA235892	GCA_000833355.1	Complete	Bacteria	1.87021	Francisella tularensis	Pseudomonadota
GCF_017968885.1_ASM1796888v1	0	0	2	0	0	0	0	2	0	0	0	0	0	0	0	0	0	0	0	0	1	1	1	0	1	2	1	1	1	1	1	1	1	0	1	1	0	0	0	1	0	SAMN18650572	PRJNA720446	GCA_017968885.1	Complete	Bacteria	6.70795	Pseudomonas sp. Tri1	Pseudomonadota
GCF_019443405.1_ASM1944340v1	0	0	0	0	0	0	0	0	0	0	0	0	0	0	0	0	0	0	0	0	1	1	0	0	1	1	1	1	0	0	0	0	0	0	0	0	1	0	0	1	0	SAMN20309283	PRJNA748182	GCA_019443405.1	Complete	Bacteria	2.91559	Brevundimonas sp. PAMC22021	Pseudomonadota
GCF_028335745.1_ASM2833574v1	1	1	3	1	1	2	1	1	0	0	0	0	0	0	0	0	0	0	0	0	1	1	1	0	1	1	1	1	1	2	1	1	1	1	1	1	0	0	0	0	0	SAMN32156144	PRJNA910984	GCA_028335745.1	Complete	Bacteria	4.41007	Pectobacterium sp. A5351	Pseudomonadota
GCF_001010285.1_ASM101028v1	1	1	1	1	1	1	1	1	0	0	0	0	0	0	0	0	0	0	0	0	1	1	1	0	1	1	1	1	1	1	1	0	0	1	1	1	0	0	0	0	0	SAMN03433286	PRJNA278805	GCA_001010285.1	Complete	Bacteria	5.1471	Photorhabdus thracensis	Pseudomonadota
GCF_003173735.1_ASM317373v1	0	0	1	0	0	0	0	0	0	0	0	0	0	0	0	0	0	0	0	0	2	2	0	0	0	0	1	1	0	1	0	0	0	0	0	0	1	0	1	0	0	SAMN09235362	PRJNA472427	GCA_003173735.1	Complete	Bacteria	5.5397	Methylobacterium radiodurans	Pseudomonadota
GCF_019048365.1_ASM1904836v1	1	1	1	1	1	2	1	1	0	0	0	0	0	0	0	0	0	0	0	0	1	1	1	0	1	1	1	1	1	1	1	1	1	1	1	1	0	0	0	0	0	SAMN16357557	PRJNA231221	GCA_019048365.1	Complete	Bacteria	4.34643	Aeromonas sp. FDAARGOS 1415	Pseudomonadota
GCF_000238255.3_ASM23825v4	1	0	0	0	0	0	0	1	0	0	0	0	0	0	0	0	0	0	0	0	1	1	1	0	1	1	2	1	1	1	0	0	0	1	1	1	0	0	0	0	0	SAMN02470926	PRJNA77687	GCA_000238255.4	Complete	Bacteria	4.75241	Pseudoalteromonas spongiae	Pseudomonadota
GCF_003443535.1_ASM344353v1	0	0	0	0	0	0	0	0	0	0	0	0	0	0	0	0	0	0	0	0	1	1	0	0	1	1	1	1	0	1	1	1	1	0	0	0	1	0	1	0	0	SAMN09780824	PRJNA485019	GCA_003443535.1	Complete	Bacteria	4.40556	Ruegeria sp. AD91A	Pseudomonadota
GCF_021227995.1_ASM2122799v1	0	0	0	0	0	0	0	0	0	0	0	0	0	0	0	0	0	0	0	0	1	1	0	0	0	0	1	1	0	1	0	0	0	0	0	0	1	0	0	1	0	SAMN23259152	PRJNA781437	GCA_021227995.1	Complete	Bacteria	5.69813	Novosphingobium kaempferiae	Pseudomonadota
GCF_002968395.1_ASM296839v1	0	0	0	0	0	0	0	0	0	0	0	0	0	0	0	0	0	0	0	0	1	1	1	0	1	2	1	1	1	1	1	1	1	1	1	1	0	0	0	0	0	SAMN08606195	PRJNA435907	GCA_002968395.1	Complete	Bacteria	2.89352	Idiomarina sp. OT37-5b	Pseudomonadota
GCF_011388215.1_ASM1138821v1	0	0	1	0	0	0	0	1	0	0	0	0	0	0	0	0	0	0	0	1	1	1	0	1	0	0	1	1	1	0	0	0	0	0	0	1	0	0	0	1	0	SAMN14330252	PRJNA611009	GCA_011388215.1	Complete	Bacteria	4.56113	Hydrogenophaga crocea	Pseudomonadota
GCF_001713415.1_ASM171341v1	0	0	0	0	0	0	0	0	0	0	0	0	0	0	0	0	0	0	0	0	1	1	0	0	0	0	1	1	0	1	0	0	0	0	0	0	1	0	0	1	0	SAMN04909708	PRJNA319832	GCA_001713415.1	Complete	Bacteria	4.36975	Sphingobium sp. RAC03	Pseudomonadota
GCF_000165815.1_ASM16581v1	0	0	0	0	0	0	0	0	0	0	0	0	0	0	0	0	0	0	0	0	1	1	1	0	1	1	1	1	1	1	0	0	0	1	1	1	0	0	0	0	0	SAMN02603467	PRJNA51141	GCA_000165815.1	Complete	Bacteria	3.95768	Erwinia sp. Ejp617	Pseudomonadota
GCF_015377145.2_2T-2-5-2v4	0	0	0	0	0	0	0	1	0	0	0	0	0	0	0	0	0	0	0	0	1	1	1	0	1	1	1	1	1	1	1	0	0	0	1	1	0	0	0	1	0	SAMN16253275	PRJNA665389	GCA_015377145.2	Complete	Bacteria	4.93414	Pseudomonas lundensis	Pseudomonadota
GCF_013004065.1_ASM1300406v1	0	0	0	0	0	0	0	2	0	0	0	0	0	0	0	0	0	0	0	0	1	1	1	0	1	1	1	1	1	1	0	0	0	0	1	1	0	0	0	1	0	SAMN14784919	PRJNA629641	GCA_013004065.1	Complete	Bacteria	3.29722	Limnobacter sp. SAORIC-580	Pseudomonadota
GCF_011039955.1_ASM1103995v1	0	0	1	0	0	0	0	0	0	0	0	0	0	0	0	0	0	0	0	1	1	2	2	0	1	3	1	1	1	1	0	0	0	0	1	1	0	0	0	1	0	SAMN13973596	PRJNA604525	GCA_011039955.1	Complete	Bacteria	9.32342	Caballeronia sp. SBC2	Pseudomonadota
GCF_000442595.1_ASM44259v1	1	0	0	0	0	0	0	0	0	0	0	0	0	0	0	0	0	0	0	0	1	1	1	0	1	1	1	1	1	1	0	0	0	0	1	1	0	0	0	1	0	SAMN02603046	PRJNA201013	GCA_000442595.1	Complete	Bacteria	2.65543	Cycloclasticus zancles	Pseudomonadota
GCF_019226825.1_ASM1922682v1	1	1	3	1	1	1	1	1	0	0	0	0	0	0	0	0	0	0	0	0	1	1	1	0	1	2	1	1	1	1	1	1	1	1	1	1	0	0	0	0	0	SAMN19522531	PRJNA734724	GCA_019226825.1	Complete	Bacteria	4.80768	Vibrio ostreae	Pseudomonadota
GCF_021560075.1_ASM2156007v1	0	0	1	0	0	0	0	0	0	0	0	0	0	0	0	0	0	0	0	0	1	1	1	0	1	2	1	1	1	2	1	0	0	0	1	1	0	0	0	1	0	SAMN24966705	PRJNA796941	GCA_021560075.1	Complete	Bacteria	5.6302	Pseudomonas juntendi	Pseudomonadota
GCF_000008385.1_ASM838v1	0	0	0	0	0	0	0	0	0	0	0	0	0	0	0	0	0	0	0	0	1	1	0	0	1	1	1	1	0	0	0	0	0	0	0	0	1	0	0	1	0	SAMN02603678	PRJNA12475	GCA_000008385.1	Complete	Bacteria	1.08008	Wolbachia endosymbiont of Brugia malayi	Pseudomonadota
GCF_026016325.1_ASM2601632v1	0	0	2	0	0	0	0	1	0	0	0	0	0	0	0	0	0	0	0	0	1	1	1	0	1	2	1	1	1	1	1	0	0	0	1	1	0	0	0	1	0	SAMN23037927	PRJNA779433	GCA_026016325.1	Complete	Bacteria	6.44872	Pseudomonas sp. B21-056	Pseudomonadota
GCF_011326135.1_ASM1132613v1	0	0	0	0	0	0	0	1	0	0	0	0	0	0	0	0	0	0	0	0	1	1	1	0	1	1	1	1	1	1	1	1	1	0	1	1	0	0	0	1	0	SAMN13420656	PRJNA592320	GCA_011326135.1	Complete	Bacteria	4.68477	Microbulbifer sp. SH-1	Pseudomonadota
GCF_947250625.1_idCheSoro1.Wolbachia_sp_1.1	0	0	0	0	0	0	0	0	0	0	0	0	0	0	0	0	0	0	0	0	1	1	0	0	1	1	1	1	0	0	0	0	0	0	0	0	1	0	0	1	0	SAMEA111432259	PRJEB56957	GCA_947250625.1	Complete	Bacteria	1.36813	Wolbachia endosymbiont (group A) of Cheilosia soror	Pseudomonadota
GCF_020023735.2_ASM2002373v2	0	0	0	0	0	0	0	0	0	0	0	0	0	0	0	0	0	0	0	0	1	1	1	0	1	1	1	1	1	1	0	0	0	0	1	1	0	0	0	1	0	SAMN19459917	PRJNA733818	GCA_020023735.2	Complete	Bacteria	2.25489	Mycoavidus sp. HKI	Pseudomonadota
GCF_008369605.1_ASM836960v1	1	1	1	1	1	2	1	1	0	0	0	0	0	0	0	0	0	0	0	0	1	1	1	0	1	1	2	1	1	1	1	1	1	1	1	1	0	0	0	0	0	SAMN12572458	PRJNA560225	GCA_008369605.1	Complete	Bacteria	4.13841	Vibrio cholerae	Pseudomonadota
GCF_018219415.1_ASM1821941v1	1	1	1	1	1	1	1	0	0	0	0	0	0	0	0	0	0	0	0	0	1	1	2	0	1	1	1	1	1	1	1	1	1	1	1	1	0	0	0	0	0	SAMN15297288	PRJNA639995	GCA_018219415.1	Complete	Bacteria	5.03737	Moritella sp. 36	Pseudomonadota
GCF_030296755.1_ASM3029675v1	0	0	0	0	0	0	0	0	0	0	0	0	0	0	0	0	0	0	0	0	1	1	1	0	1	1	1	1	1	1	0	0	0	0	1	1	0	0	0	1	0	SAMD00582133	PRJDB15044	GCA_030296755.1	Complete	Bacteria	3.10698	Methylophaga marina	Pseudomonadota
GCF_002221505.1_ASM222150v1	0	0	0	0	0	0	0	2	0	0	0	0	0	0	0	0	0	0	0	0	1	1	1	0	1	1	1	1	1	1	0	0	0	1	1	1	0	0	0	0	0	SAMN03380226	PRJNA196219	GCA_002221505.1	Complete	Bacteria	4.27478	Pseudoalteromonas nigrifaciens	Pseudomonadota
GCF_001581975.1_ASM158197v1	0	0	0	0	0	1	0	1	0	0	0	0	0	0	0	0	0	0	0	0	1	1	1	0	0	0	1	1	1	2	0	0	0	0	1	1	0	0	0	1	0	SAMN04525297	PRJNA313514	GCA_001581975.1	Complete	Bacteria	4.07267	Acinetobacter sp. DUT-2	Pseudomonadota
GCF_018802765.1_ASM1880276v1	0	0	0	0	0	0	0	0	0	0	0	0	0	0	0	0	0	0	0	0	1	1	1	2	1	1	1	1	1	1	1	1	1	0	1	1	0	0	0	1	1	SAMN17600831	PRJNA695077	GCA_018802765.1	Complete	Bacteria	3.62687	Paludibacterium sp. B53371	Pseudomonadota
GCF_021730305.1_ASM2173030v1	0	1	0	0	0	1	0	0	0	0	0	0	0	0	0	0	0	0	0	0	1	1	0	0	0	2	1	1	0	1	0	0	0	0	0	0	1	0	1	0	0	SAMN10147848	PRJNA494041	GCA_021730305.1	Complete	Bacteria	5.39241	Xanthobacter sp. YC-JY1	Pseudomonadota
GCF_003970735.1_ASM397073v1	0	0	0	0	0	0	0	0	0	0	0	0	0	0	0	0	0	0	0	0	1	1	0	0	0	0	1	1	0	1	0	0	0	0	0	0	1	0	1	0	0	SAMN10396653	PRJNA504651	GCA_003970735.1	Complete	Bacteria	4.35166	Silicimonas algicola	Pseudomonadota
GCF_020810675.1_ASM2081067v1	1	1	1	1	1	1	1	1	0	0	0	0	0	0	0	0	0	0	0	0	1	1	1	0	1	1	1	1	1	1	0	0	0	1	1	1	0	0	0	0	0	SAMN21033083	PRJNA758720	GCA_020810675.1	Complete	Bacteria	2.21963	Pasteurella canis	Pseudomonadota
GCF_001037485.2_ASM103748v3	1	1	3	1	1	2	1	2	0	0	0	0	0	0	0	0	0	0	0	0	1	1	1	0	1	2	1	1	1	1	1	1	1	1	1	1	0	0	0	0	0	SAMN03280165	PRJNA271899	GCA_001037485.3	Complete	Bacteria	5.54343	Citrobacter sp. MGH105	Pseudomonadota
GCA_911810475.1_August2016_Plant3_pacbio_assembly	1	1	1	1	2	1	1	1	0	0	0	0	0	0	0	0	0	0	0	0	1	1	1	0	1	1	1	1	1	1	1	1	1	1	1	1	0	0	0	0	0	SAMEA8997773	PRJEB37438	GCA_911810475.1	Complete	Bacteria	4.13214	Candidatus Celerinatantimonas neptuna	Pseudomonadota
GCF_001518835.1_ASM151883v1	1	1	3	1	1	2	1	2	0	0	0	1	0	0	0	0	0	0	0	0	1	1	1	0	1	2	1	1	1	1	1	1	1	1	1	1	0	0	0	0	0	SAMN04158503	PRJNA281531	GCA_001518835.1	Complete	Bacteria	4.80392	Leclercia adecarboxylata	Pseudomonadota
GCF_904848675.1_Pt_Alt_01	0	0	0	0	0	0	0	0	0	0	0	0	0	0	0	0	0	0	0	0	1	1	0	0	1	1	1	1	1	1	0	0	0	1	1	1	0	0	0	0	0	SAMEA7376173	PRJEB40648	GCA_904848675.1	Complete	Bacteria	1.22579	Candidatus Profftia tarda	Pseudomonadota
GCF_024748715.1_ASM2474871v1	0	0	2	0	0	0	0	2	0	0	0	0	0	0	0	0	0	0	0	0	1	1	1	0	1	2	1	1	1	1	1	0	0	0	1	1	0	0	0	1	0	SAMN23038793	PRJNA779451	GCA_024748715.1	Complete	Bacteria	6.05666	Pseudomonas moraviensis	Pseudomonadota
GCF_024398015.1_ASM2439801v1	0	0	0	0	1	0	0	0	0	0	0	0	0	0	0	0	0	0	0	0	1	1	0	0	1	1	1	1	0	1	0	0	0	0	0	0	1	0	0	1	0	SAMN18818385	PRJNA723412	GCA_024398015.1	Complete	Bacteria	3.50165	Kordiimonas sp. SCSIO 12610	Pseudomonadota
GCF_011045655.1_ASM1104565v1	1	1	1	1	1	1	1	1	0	0	0	0	0	0	0	0	0	0	0	0	1	1	1	0	1	1	1	1	1	1	1	1	1	1	1	1	0	0	0	0	0	SAMN12560326	PRJNA559816	GCA_011045655.1	Complete	Bacteria	4.64924	Providencia sp. 1709051003	Pseudomonadota
GCF_003258335.1_ASM325833v1	0	0	0	0	0	0	0	1	0	0	0	0	0	0	0	0	0	0	0	0	1	1	1	0	0	0	1	1	1	2	0	0	0	0	1	1	0	0	0	1	0	SAMN09423269	PRJNA475995	GCA_003258335.1	Complete	Bacteria	3.08978	Acinetobacter radioresistens	Pseudomonadota
GCF_029714405.1_ASM2971440v1	0	0	1	0	3	0	0	0	0	0	0	0	0	0	0	0	0	1	0	1	1	1	0	0	0	1	1	1	0	1	0	0	0	0	0	1	1	0	1	0	0	SAMN34043463	PRJNA783123	GCA_029714405.1	Complete	Bacteria	10.1425	Bradyrhizobium sp. CB82	Pseudomonadota
GCF_024347115.1_ASM2434711v1	1	1	1	1	1	2	1	1	0	0	0	0	0	0	0	0	0	0	0	0	1	1	1	0	1	2	1	1	1	1	1	1	1	1	1	1	0	0	0	0	0	SAMD00393696	PRJDB11924	GCA_024347115.1	Complete	Bacteria	4.68743	Vibrio ruber	Pseudomonadota
GCF_002776575.1_ASM277657v1	0	0	0	0	2	0	0	1	0	0	0	0	0	0	0	0	0	0	0	1	1	1	0	0	0	1	1	1	0	1	0	0	0	0	0	0	1	0	0	1	0	SAMN07411820	PRJNA395636	GCA_002776575.1	Complete	Bacteria	4.06076	Sphingorhabdus sp. YGSMI21	Pseudomonadota
GCF_005931095.1_ASM593109v1	0	0	0	0	0	0	0	0	0	0	0	0	0	0	0	0	0	0	0	0	1	1	1	0	1	1	1	1	1	1	0	0	0	1	1	1	0	0	0	0	0	SAMN10752162	PRJNA515283	GCA_005931095.1	Complete	Bacteria	4.99888	Methylotuvimicrobium buryatense	Pseudomonadota
GCF_017948405.1_ASM1794840v1	0	0	0	0	0	0	0	0	0	0	0	0	0	0	0	0	0	0	0	0	1	1	1	0	1	1	1	1	1	1	0	0	0	1	1	1	0	0	0	0	0	SAMN18642714	PRJNA720233	GCA_017948405.1	Complete	Bacteria	3.04978	Psychrosphaera aestuarii	Pseudomonadota
GCF_017607425.1_ASM1760742v1	0	0	0	0	0	0	0	0	0	0	0	0	0	0	0	0	0	0	0	0	1	1	0	0	0	1	1	1	0	2	0	0	0	0	0	0	1	0	0	1	0	SAMN15053340	PRJNA635787	GCA_017607425.1	Complete	Bacteria	6.07318	Rhizorhabdus wittichii	Pseudomonadota
GCF_003010695.1_ASM301069v1	1	1	3	1	1	2	1	2	0	0	0	0	0	0	0	0	0	0	0	0	1	1	1	0	1	2	1	1	1	1	1	1	1	1	1	1	0	0	0	0	0	SAMN04014973	PRJNA292902	GCA_003010695.1	Complete	Bacteria	4.97144	Enterobacter cloacae complex sp. FDA-CDC-AR_0132	Pseudomonadota
GCF_024584585.1_ASM2458458v1	0	0	2	0	0	0	0	1	0	0	0	0	0	0	0	0	0	0	0	0	1	1	1	0	1	2	1	1	1	1	1	0	0	0	1	1	0	0	0	1	0	SAMN22503690	PRJNA773656	GCA_024584585.1	Complete	Bacteria	6.45657	Pseudomonas ficuserectae	Pseudomonadota
GCF_019703875.1_ASM1970387v1	0	0	0	0	0	0	0	0	0	0	0	0	0	0	0	0	0	0	0	0	1	1	1	1	0	0	1	1	1	1	0	0	0	0	1	1	0	0	0	1	0	SAMD00252853	PRJDB10664	GCA_019703875.1	Complete	Bacteria	2.80041	Methyloradius palustris	Pseudomonadota
GCF_900465055.1_MORIYA_PRJEB24680v2	1	1	1	1	1	1	1	0	0	0	0	0	1	0	0	0	0	0	0	0	1	1	1	0	1	1	1	1	1	1	2	1	1	1	1	1	0	0	0	0	0	SAMEA104555970	PRJEB24680	GCA_900465055.1	Complete	Bacteria	4.43365	Moritella yayanosii	Pseudomonadota
GCF_026016345.1_ASM2601634v1	0	0	2	0	0	1	0	1	0	0	0	0	0	0	0	0	0	0	0	0	1	1	1	0	1	2	1	1	1	1	2	1	1	0	1	1	0	0	0	1	0	SAMN23037926	PRJNA779433	GCA_026016345.1	Complete	Bacteria	6.85534	Pseudomonas sp. B21-054	Pseudomonadota
GCF_011765605.1_ASM1176560v1	1	1	1	1	1	1	1	1	0	0	0	0	0	0	0	0	0	0	0	0	1	1	1	0	1	1	1	1	1	1	0	0	0	1	1	1	0	0	0	0	0	SAMN14403341	PRJNA232651	GCA_011765605.1	Complete	Bacteria	2.52113	Avibacterium paragallinarum	Pseudomonadota
GCF_029277445.1_ASM2927744v1	0	0	0	0	0	0	0	0	0	0	0	0	0	0	0	0	0	0	0	0	1	1	0	0	0	0	1	1	0	1	0	0	0	0	0	0	1	0	1	0	0	SAMN33549475	PRJNA939345	GCA_029277445.1	Complete	Bacteria	6.24237	Pararhizobium sp. T808	Pseudomonadota
GCF_000277895.2_ASM27789v2	0	0	0	0	0	0	0	1	0	0	0	0	0	0	0	0	0	0	0	0	1	1	0	1	0	0	1	1	1	1	0	0	0	0	1	1	0	0	0	1	0	SAMN00991242	PRJNA73877	GCA_000277895.2	Complete	Bacteria	4.83758	Xanthomonas vasicola	Pseudomonadota
GCF_936269705.1_RiOegib_v1.0	0	0	0	0	0	0	0	0	0	0	0	0	0	0	0	0	0	0	0	0	1	1	0	0	1	1	1	1	0	0	0	0	0	0	0	0	1	0	0	1	0	SAMEA13846915	PRJEB52003	GCA_936269705.1	Complete	Bacteria	2.62397	Rickettsia endosymbiont of Oedothorax gibbosus	Pseudomonadota
GCF_010669145.1_ASM1066914v1	0	0	1	0	0	1	0	0	0	0	0	0	0	0	0	0	0	0	0	0	1	1	0	0	0	0	1	1	0	1	0	0	0	0	0	0	1	0	1	0	0	SAMN14048699	PRJNA605095	GCA_010669145.1	Complete	Bacteria	5.85874	Rhizobium oryzihabitans	Pseudomonadota
GCF_009363375.1_ASM936337v1	0	0	0	0	0	1	0	0	0	0	0	0	0	0	0	0	0	0	0	0	1	1	0	0	1	1	1	1	0	1	1	1	1	0	0	0	1	0	1	0	0	SAMN11996129	PRJNA547984	GCA_009363375.1	Complete	Bacteria	6.8459	Labrenzia sp. THAF187b	Pseudomonadota
GCF_025398175.1_ASM2539817v1	1	1	1	1	1	2	1	2	0	0	0	0	0	0	0	0	0	0	0	0	1	1	1	0	1	1	1	1	1	1	1	1	1	1	1	1	0	0	0	0	0	SAMN29206379	PRJNA252390	GCA_025398175.1	Complete	Bacteria	5.60767	Photobacterium sp. TY1-4	Pseudomonadota
GCF_000498975.2_ASM49897v2	0	0	1	0	1	1	0	0	0	0	0	0	0	0	0	0	0	0	0	0	1	1	1	1	1	1	1	1	1	1	1	0	0	0	1	1	0	0	0	1	0	SAMN02470220	PRJNA215706	GCA_000498975.2	Complete	Bacteria	6.24786	Pseudomonas soli	Pseudomonadota
GCF_002005485.1_ASM200548v1	0	0	0	0	0	0	0	0	0	0	0	0	0	0	0	0	0	0	0	0	1	0	1	0	0	0	1	1	0	0	0	0	0	0	0	0	1	1	0	0	0	SAMN04396919	PRJNA311264	GCA_002005485.1	Complete	Bacteria	3.3693	Gluconobacter albidus	Pseudomonadota
GCF_019356055.1_ASM1935605v1	1	1	3	1	1	2	1	2	0	0	0	0	0	0	0	0	0	0	0	0	1	1	1	0	1	1	1	1	1	1	1	1	1	1	1	1	0	0	0	0	0	SAMN20166933	PRJNA745485	GCA_019356055.1	Complete	Bacteria	4.60019	Escherichia sp. TC-EC600-tetX4	Pseudomonadota
GCF_019973775.1_ASM1997377v1	0	0	0	0	0	0	0	0	0	0	0	0	0	0	0	0	0	0	0	0	2	1	0	0	0	0	1	1	0	1	0	0	0	0	0	0	1	0	1	0	0	SAMD00298282	PRJDB11543	GCA_019973775.1	Complete	Bacteria	5.09984	Aureimonas sp. SA4125	Pseudomonadota
GCF_023634805.2_ASM2363480v2	0	0	2	0	0	0	0	2	0	0	0	0	0	0	0	0	0	0	0	1	1	1	0	0	0	0	1	1	1	0	0	0	0	0	0	1	0	0	0	1	0	SAMN28648202	PRJNA842168	GCA_023634805.2	Complete	Bacteria	4.48856	Acidovorax sp. 5MLIR	Pseudomonadota
GCF_000503895.1_ASM50389v1	0	0	0	0	0	0	0	0	0	0	0	0	0	0	0	0	0	1	0	0	1	1	0	0	1	1	1	1	0	1	1	1	1	0	0	0	1	0	1	0	0	SAMN02641510	PRJNA229194	GCA_000503895.1	Complete	Bacteria	3.65384	Hyphomicrobium nitrativorans	Pseudomonadota
GCF_018394375.1_ASM1839437v1	0	0	2	0	0	0	0	1	0	0	0	0	0	0	0	0	0	0	0	0	1	1	1	0	1	1	1	1	1	1	1	0	0	0	1	1	0	0	0	1	0	SAMN19068034	PRJNA728054	GCA_018394375.1	Complete	Bacteria	5.86837	Pseudomonas syringae	Pseudomonadota
GCF_018687075.1_ASM1868707v1	1	0	0	0	0	0	0	0	0	0	0	0	0	0	0	0	0	0	0	0	1	1	1	0	0	0	1	1	1	1	0	0	0	0	1	1	0	0	0	1	0	SAMN16057889	PRJNA295639	GCA_018687075.1	Complete	Bacteria	1.96056	Polynucleobacter sp. MWH-UH35A	Pseudomonadota
GCF_004010735.1_ASM401073v1	1	1	3	1	1	2	1	2	0	0	0	0	0	0	0	0	0	0	0	0	1	1	1	0	1	2	1	1	1	1	1	1	1	1	1	1	0	0	0	0	0	SAMN10689135	PRJNA512639	GCA_004010735.1	Complete	Bacteria	5.2508	Salmonella sp. SSDFZ54	Pseudomonadota
GCF_001889605.1_ASM188960v1	0	0	0	0	0	0	0	1	0	0	0	0	0	0	0	0	0	0	0	0	1	1	0	0	0	0	1	1	0	1	0	0	0	0	0	0	1	0	1	1	0	SAMN06054042	PRJNA354894	GCA_001889605.1	Complete	Bacteria	5.32456	Aquibium oceanicum	Pseudomonadota
GCF_016724805.1_ASM1672480v1	1	1	0	0	1	0	0	0	0	0	0	0	0	0	0	0	0	0	0	0	0	0	0	0	0	0	2	0	0	0	0	0	0	0	0	0	0	0	0	0	0	SAMN16357328	PRJNA231221	GCA_016724805.1	Complete	Bacteria	3.02652	Sutterella wadsworthensis	Pseudomonadota
GCF_018199955.1_ASM1819995v1	1	1	3	1	1	2	1	2	0	0	0	0	0	0	0	0	0	0	0	0	1	1	1	0	1	3	1	1	1	1	1	1	1	1	1	1	0	0	0	0	0	SAMN18746132	PRJNA722138	GCA_018199955.1	Complete	Bacteria	5.65077	Klebsiella sp. P1954	Pseudomonadota
GCF_018972165.1_ASM1897216v1	1	1	0	0	0	0	0	2	0	0	0	0	0	0	0	0	0	0	0	0	1	1	1	0	1	1	2	1	1	2	0	0	0	1	1	1	0	0	0	0	0	SAMN19272548	PRJNA731154	GCA_018972165.1	Complete	Bacteria	4.42086	Marinobacter adhaerens	Pseudomonadota
GCF_002277895.1_ASM227789v1	0	0	0	0	0	0	0	0	0	0	0	0	0	0	0	0	0	0	0	0	2	1	0	0	0	0	1	1	0	1	0	0	0	0	0	0	1	0	1	0	0	SAMN07522840	PRJNA399130	GCA_002277895.1	Complete	Bacteria	7.07032	Rhizobium sp. 11515TR	Pseudomonadota
GCF_002209385.1_ASM220938v1	0	0	0	0	0	0	0	0	0	0	0	0	0	0	0	0	0	0	0	1	1	1	1	0	1	1	1	1	1	1	1	0	0	1	1	0	0	0	0	0	0	SAMN07256813	PRJNA391059	GCA_002209385.1	Complete	Bacteria	4.9234	Methylovulum psychrotolerans	Pseudomonadota
GCF_006494715.1_ASM649471v1	1	1	1	1	1	1	1	1	0	0	0	0	0	0	0	0	0	0	0	0	1	1	1	0	1	1	1	1	1	1	1	1	1	1	1	1	0	0	0	0	0	SAMN12084175	PRJNA549365	GCA_006494715.1	Complete	Bacteria	4.1297	Shewanella sp. SNU WT4	Pseudomonadota
GCF_007633355.1_ASM763335v1	0	0	1	0	0	0	0	0	0	0	0	0	0	0	0	0	0	0	0	0	1	1	1	0	1	2	1	1	1	1	1	0	0	0	1	1	0	0	0	1	0	SAMN12325360	PRJNA555658	GCA_007633355.1	Complete	Bacteria	5.59707	Pseudomonas sp. BJP69	Pseudomonadota
GCF_016756315.1_ASM1675631v1	0	0	0	0	0	0	0	0	0	0	0	0	0	0	0	0	0	0	0	1	1	1	1	0	1	1	1	2	1	1	0	0	0	1	1	1	0	0	0	0	0	SAMD00262790	PRJDB10900	GCA_016756315.1	Complete	Bacteria	4.56165	Alteromonas sp. KC3	Pseudomonadota
GCF_022014715.1_ASM2201471v1	1	1	3	1	1	2	1	2	0	0	0	0	0	0	0	0	0	0	0	0	1	1	1	0	1	2	1	1	1	1	1	1	1	1	1	1	0	0	0	0	0	SAMN25390741	PRJNA801791	GCA_022014715.1	Complete	Bacteria	4.84401	Enterobacter mori	Pseudomonadota
GCF_004802635.2_ASM480263v2	0	0	0	0	0	0	0	0	0	0	0	0	0	0	0	1	0	0	0	0	1	1	0	0	0	1	1	1	0	0	0	0	0	0	0	0	0	0	1	0	0	SAMN11168656	PRJNA528078	GCA_004802635.2	Complete	Bacteria	4.72779	Methylocystis heyeri	Pseudomonadota
GCF_947251665.1_iyTryClav1.Wolbachia_sp_1.1	0	0	0	0	0	0	0	0	0	0	0	0	0	0	0	0	0	0	0	0	1	1	0	0	1	1	1	1	0	0	0	0	0	0	0	0	1	0	0	1	0	SAMEA111432233	PRJEB57043	GCA_947251665.1	Complete	Bacteria	1.28727	Wolbachia endosymbiont (group A) of Trypoxylon clavicerum	Pseudomonadota
GCF_004353845.1_ASM435384v1	1	1	3	1	1	2	1	2	0	0	0	0	0	0	0	0	0	0	0	0	1	1	1	0	1	2	1	1	1	2	1	1	1	1	1	1	0	0	0	0	0	SAMN11080768	PRJNA525916	GCA_004353845.1	Complete	Bacteria	5.37023	Citrobacter arsenatis	Pseudomonadota
GCF_001642805.2_ASM164280v2	1	1	1	1	1	2	1	1	0	0	0	1	0	0	0	0	0	0	0	0	1	1	1	0	1	2	1	1	1	1	1	1	1	1	1	1	0	0	0	0	0	SAMN04226521	PRJNA303098	GCA_001642805.2	Complete	Bacteria	5.11764	Serratia surfactantfaciens	Pseudomonadota
GCF_025133575.1_ASM2513357v1	0	0	0	0	1	0	0	2	0	0	0	0	0	0	0	0	0	0	0	0	1	1	1	0	1	1	1	1	1	1	0	0	0	0	1	1	0	1	0	1	0	SAMN30377400	PRJNA870473	GCA_025133575.1	Complete	Bacteria	6.22984	Pseudomonas sp. GCEP-101	Pseudomonadota
GCF_001720465.1_ASM172046v1	0	0	0	0	2	0	0	0	0	0	0	0	0	0	0	0	0	0	0	0	1	1	0	0	0	0	1	1	0	1	0	0	0	0	0	0	1	0	0	1	0	SAMN05714719	PRJNA340879	GCA_001720465.1	Complete	Bacteria	2.97926	Porphyrobacter sp. LM 6	Pseudomonadota
GCF_017869285.1_ASM1786928v1	0	0	0	0	0	0	0	0	0	0	0	0	0	0	0	0	0	0	0	0	1	1	0	0	1	1	1	1	0	0	0	0	0	0	0	0	1	0	0	1	0	SAMN15163053	PRJNA637974	GCA_017869285.1	Complete	Bacteria	1.2787	Wolbachia endosymbiont of Wiebesia pumilae	Pseudomonadota
GCF_015534795.1_ASM1553479v1	1	1	3	1	1	2	1	2	0	0	0	0	0	0	0	0	0	0	0	0	1	1	1	0	1	2	1	1	1	1	1	1	1	1	1	1	0	0	0	0	0	SAMN15296095	PRJNA639960	GCA_015534795.1	Complete	Bacteria	4.99543	Salmonella sp. SJTUF14152	Pseudomonadota
GCF_030294985.1_ASM3029498v1	0	0	0	0	0	0	0	0	0	0	0	0	0	0	0	0	0	0	0	0	1	1	1	0	1	1	1	1	1	1	0	0	0	1	1	0	0	0	0	0	0	SAMD00325878	PRJDB11749	GCA_030294985.1	Complete	Bacteria	2.44239	Methylomarinovum sp. IN45	Pseudomonadota
GCF_001461805.1_ASM146180v1	1	1	1	1	1	2	1	2	0	0	0	0	0	0	0	0	0	0	0	0	1	1	1	0	1	1	1	1	1	1	1	1	1	1	1	1	0	0	0	0	0	SAMN04074888	PRJNA297567	GCA_001461805.1	Complete	Bacteria	4.70295	[Enterobacter] lignolyticus	Pseudomonadota
GCF_021654855.1_ASM2165485v1	1	0	0	0	0	0	0	0	0	0	0	0	0	0	0	0	0	0	0	0	1	1	1	0	0	0	1	1	1	1	0	0	0	0	1	1	0	0	0	0	0	SAMD00260132	PRJDB8866	GCA_021654855.1	Complete	Bacteria	2.53944	Thiomicrorhabdus immobilis	Pseudomonadota
GCF_015138375.1_ASM1513837v1	1	1	3	1	1	2	1	2	0	0	0	0	0	0	0	0	0	0	0	0	1	1	1	0	1	2	1	1	1	1	1	1	1	1	1	1	0	0	0	0	0	SAMD00195991	PRJDB9036	GCA_015138375.1	Complete	Bacteria	5.33236	Enterobacter cloacae	Pseudomonadota
GCF_020535245.1_ASM2053524v1	0	0	0	0	0	0	0	0	0	0	0	0	0	0	0	0	0	0	0	0	1	1	0	0	1	1	1	1	0	1	0	0	0	0	0	0	1	0	0	1	0	SAMN19460183	PRJNA733824	GCA_020535245.1	Complete	Bacteria	4.05331	Asticcacaulis sp. AND118	Pseudomonadota
GCF_022701215.1_ASM2270121v1	0	0	0	0	0	0	0	0	0	0	0	0	0	0	0	0	0	0	0	0	1	1	1	0	0	0	1	1	1	0	0	0	0	0	0	0	0	1	0	0	0	SAMN24016007	PRJNA788692	GCA_022701215.1	Complete	Bacteria	2.02824	Moraxella nasovis	Pseudomonadota
GCF_903989465.1_ASM90398946v1	0	0	0	0	1	0	0	1	0	0	0	0	0	0	0	0	0	0	0	0	1	1	0	1	0	0	1	1	1	1	0	0	0	0	1	1	0	1	0	1	0	SAMEA7068331	PRJEB39139	GCA_903989465.1	Complete	Bacteria	4.90065	Xanthomonas sp. CPBF 426	Pseudomonadota
GCF_004535885.1_ASM453588v1	0	0	0	0	0	0	0	0	0	0	0	0	0	0	0	0	0	0	0	0	1	1	0	0	0	0	1	1	0	1	1	0	0	0	0	0	1	0	1	0	0	SAMN10756573	PRJNA515513	GCA_004535885.1	Complete	Bacteria	5.13776	Leisingera sp. NJS201	Pseudomonadota
GCF_017352135.1_ASM1735213v1	0	0	0	0	1	0	0	0	0	0	0	0	0	0	0	0	0	0	0	0	1	1	0	0	0	0	1	1	0	1	0	0	0	0	0	0	1	0	1	0	0	SAMN18139228	PRJNA706660	GCA_017352135.1	Complete	Bacteria	6.423	Rhizobium lentis	Pseudomonadota
GCF_003938225.2_ASM393822v2	0	0	0	0	0	1	0	0	0	0	0	0	0	0	0	0	0	0	0	0	1	1	1	0	1	1	1	1	1	1	1	1	1	0	1	1	0	0	0	1	0	SAMN10249222	PRJNA497126	GCA_003938225.2	Complete	Bacteria	4.28403	Alcaligenes aquatilis	Pseudomonadota
GCF_017357225.1_ASM1735722v1	0	0	0	0	2	0	0	0	0	0	0	0	0	0	0	0	0	0	0	0	1	1	0	0	0	0	1	1	0	1	0	0	0	0	0	0	1	0	1	0	0	SAMN18219163	PRJNA627791	GCA_017357225.1	Complete	Bacteria	7.05529	Rhizobium binae	Pseudomonadota
GCF_027912515.1_ASM2791251v1	0	0	0	0	0	0	0	1	0	0	0	0	0	0	0	0	0	0	0	0	1	1	0	0	1	1	1	1	0	1	0	0	0	0	0	0	1	0	0	1	0	SAMN32316759	PRJNA913979	GCA_027912515.1	Complete	Bacteria	4.00638	Brevundimonas sp. NIBR10	Pseudomonadota
GCF_009930815.1_ASM993081v1	0	0	0	0	3	0	0	0	0	0	0	0	0	0	0	0	0	0	0	0	1	1	0	0	0	1	1	1	0	1	1	0	0	0	0	0	1	0	1	0	0	SAMN03459128	PRJNA279921	GCA_009930815.1	Complete	Bacteria	9.09937	Bradyrhizobium sp. CCBAU 051011	Pseudomonadota
GCF_000725385.1_ASM72538v1	0	0	0	0	0	0	0	1	0	0	0	0	0	0	0	0	0	0	0	0	1	1	0	1	0	0	1	1	1	1	0	0	0	0	1	1	0	1	0	1	0	SAMN02899689	PRJNA254093	GCA_000725385.1	Complete	Bacteria	4.83118	Dyella japonica	Pseudomonadota
GCF_023100865.1_ASM2310086v1	1	0	1	0	0	0	0	0	0	0	0	0	0	0	0	0	0	0	0	0	1	1	1	0	1	2	1	1	1	1	1	0	0	0	1	1	0	0	0	1	0	SAMN11357028	PRJNA531364	GCA_023100865.1	Complete	Bacteria	6.22293	Pseudomonas sp. A2	Pseudomonadota
GCF_016127755.1_ASM1612775v1	0	0	2	0	0	1	0	1	0	0	0	0	0	0	0	0	0	0	0	1	1	1	1	1	1	1	1	1	1	1	0	0	0	0	1	1	0	0	0	1	0	SAMN16357196	PRJNA231221	GCA_016127755.1	Complete	Bacteria	7.5236	Burkholderia ambifaria	Pseudomonadota
GCF_030252285.1_ASM3025228v1	1	1	1	1	1	1	1	1	0	0	0	0	0	0	0	0	0	0	0	0	1	1	1	0	1	2	1	1	1	1	0	0	0	1	1	1	0	0	0	0	0	SAMN35537957	PRJNA977853	GCA_030252285.1	Complete	Bacteria	2.59965	Gallibacterium anatis	Pseudomonadota
GCF_023546785.1_ASM2354678v1	0	0	0	0	0	0	0	0	0	0	0	0	0	0	0	0	0	0	0	0	1	1	1	0	1	1	1	1	1	3	1	0	0	0	1	1	0	0	0	1	0	SAMN28421774	PRJNA838403	GCA_023546785.1	Complete	Bacteria	6.00387	Pseudomonas sp. BYT-5	Pseudomonadota
GCF_002288525.1_ASM228852v1	0	0	0	0	0	0	0	0	0	0	0	0	0	0	0	0	0	0	0	0	1	1	0	0	0	0	1	1	0	1	0	0	0	0	0	0	1	0	1	0	0	SAMN07445560	PRJNA353922	GCA_002288525.1	Complete	Bacteria	6.09403	Sinorhizobium sojae	Pseudomonadota
GCF_003290225.1_ASM329022v1	0	0	2	0	0	0	0	1	0	0	0	0	0	0	0	0	0	0	0	0	1	1	1	0	1	2	1	1	1	1	2	0	0	0	1	1	0	0	0	1	0	SAMN09380208	PRJNA475136	GCA_003290225.1	Complete	Bacteria	6.24336	Pseudomonas sp. LG1E9	Pseudomonadota
GCF_000012565.1_ASM1256v1	0	0	0	0	0	0	0	0	0	0	0	0	0	0	0	0	0	0	0	0	2	1	0	0	0	0	1	1	0	0	0	0	0	0	0	0	1	0	0	1	0	SAMN02598261	PRJNA10694	GCA_000012565.1	Complete	Bacteria	1.31503	Ehrlichia canis	Pseudomonadota
GCF_002007485.1_ASM200748v1	0	0	0	0	0	0	0	0	0	0	0	0	0	0	0	0	0	0	0	0	1	1	0	0	0	0	1	1	0	1	0	0	0	0	0	0	1	0	1	0	0	SAMN04505062	PRJNA312663	GCA_002007485.1	Complete	Bacteria	2.60117	Bartonella apihabitans	Pseudomonadota
GCF_014268585.2_ASM1426858v2	0	0	2	0	0	0	0	2	0	0	0	0	0	0	0	0	0	0	0	0	1	1	1	0	1	2	1	1	1	1	1	0	0	0	1	1	0	0	0	1	0	SAMN15248341	PRJNA639797	GCA_014268585.2	Complete	Bacteria	6.07351	Pseudomonas iranensis	Pseudomonadota
GCF_947251695.1_iyEctCont1.Wolbachia_sp_1.1	0	0	0	0	0	0	0	0	0	0	0	0	0	0	0	0	0	0	0	0	1	1	0	0	1	1	1	1	0	0	0	0	0	0	0	0	1	0	0	1	0	SAMEA111432267	PRJEB56990	GCA_947251695.1	Complete	Bacteria	1.29922	Wolbachia endosymbiont (group A) of Ectemnius continuus	Pseudomonadota
GCF_005144885.1_ASM514488v1	0	0	0	0	0	0	0	0	0	0	0	0	0	0	0	0	0	0	0	0	1	1	0	0	0	0	1	1	0	1	0	0	0	0	0	0	1	0	1	0	0	SAMN11431409	PRJNA533003	GCA_005144885.1	Complete	Bacteria	7.35467	Phreatobacter stygius	Pseudomonadota
GCF_023170545.1_ASM2317054v1	0	0	1	0	0	0	0	0	0	0	0	0	0	0	0	0	0	0	0	1	1	2	1	0	1	2	1	2	1	1	0	0	0	0	1	1	0	0	0	1	0	SAMN21547030	PRJNA765207	GCA_023170545.1	Complete	Bacteria	6.00864	Caballeronia sp. Sq4a	Pseudomonadota
GCF_019973615.1_ASM1997361v1	1	0	0	0	0	0	0	1	0	0	0	0	0	0	0	0	0	0	0	1	1	1	1	0	1	1	1	1	1	0	1	1	1	0	0	1	0	0	0	1	2	SAMD00265974	PRJDB10411	GCA_019973615.1	Complete	Bacteria	4.93668	Rhodoferax sp. MIZ03	Pseudomonadota
GCF_947251675.1_idMerWest1.Wolbachia_sp_1.1	0	0	0	0	0	0	0	0	0	0	0	0	0	0	0	0	0	0	0	0	1	1	0	0	1	1	1	1	0	0	0	0	0	0	0	0	1	0	0	1	0	SAMEA111432196	PRJEB56999	GCA_947251675.1	Complete	Bacteria	1.29546	Wolbachia endosymbiont (group A) of Merzomyia westermanni	Pseudomonadota
GCF_000022525.1_ASM2252v1	0	0	0	0	0	0	0	0	0	0	0	0	0	0	0	0	0	0	0	0	1	1	0	0	0	0	1	1	0	0	0	0	0	0	0	0	1	0	0	1	0	SAMN02603947	PRJNA19099	GCA_000022525.1	Complete	Bacteria	0.879977	Neorickettsia risticii	Pseudomonadota
GCF_017357245.1_ASM1735724v1	0	0	0	0	1	0	0	0	0	0	0	0	0	0	0	0	0	0	0	0	1	1	0	0	0	0	1	1	0	1	0	0	0	0	0	0	1	0	1	0	0	SAMN18219174	PRJNA627789	GCA_017357245.1	Complete	Bacteria	6.34861	Rhizobium bangladeshense	Pseudomonadota
GCF_003015145.1_ASM301514v1	0	0	0	0	0	0	0	0	0	0	0	0	0	0	0	0	0	0	0	0	1	1	0	0	0	0	1	1	0	0	0	0	0	0	0	0	1	0	0	1	0	SAMN08668684	PRJNA437624	GCA_003015145.1	Complete	Bacteria	1.47241	Candidatus Phycorickettsia trachydisci	Pseudomonadota
GCF_002165295.2_ASM216529v2	0	0	0	0	0	1	0	1	0	0	0	0	0	0	0	0	0	0	0	0	1	1	1	0	0	0	1	1	2	2	0	0	0	0	1	1	0	0	0	1	0	SAMN07138952	PRJNA387062	GCA_002165295.2	Complete	Bacteria	3.63057	Acinetobacter sp. WCHAc010052	Pseudomonadota
GCF_013737455.1_ASM1373745v1	1	1	3	1	1	2	1	2	0	0	0	0	0	0	0	0	0	0	0	0	1	1	1	0	1	1	1	1	1	1	1	1	1	1	1	1	0	0	0	0	0	SAMN15148616	PRJNA605147	GCA_013737455.1	Complete	Bacteria	5.5826	Citrobacter sp. RHBSTW-00446	Pseudomonadota
GCF_009363895.1_ASM936389v1	0	0	0	0	0	0	0	1	0	0	0	0	0	0	0	0	0	0	0	0	1	1	0	0	0	0	1	1	0	1	1	0	0	0	0	0	1	0	0	1	0	SAMN13053092	PRJNA578213	GCA_009363895.1	Complete	Bacteria	3.03729	Sphingomonas ginsengisoli An et al. 2013	Pseudomonadota
GCF_014084005.1_ASM1408400v1	0	0	0	0	0	1	0	0	0	0	0	0	0	0	0	0	0	0	0	0	2	1	0	0	1	1	1	1	0	1	1	1	1	0	0	0	1	0	1	0	0	SAMN13656845	PRJNA597040	GCA_014084005.1	Complete	Bacteria	3.37831	Brucella sp. BO3	Pseudomonadota
GCF_029016285.1_ASM2901628v1	1	1	1	1	1	1	1	1	0	0	0	0	0	0	0	0	0	0	0	0	1	1	1	0	1	1	1	1	1	1	1	1	1	1	1	1	0	0	0	0	0	SAMN25211475	PRJNA799898	GCA_029016285.1	Complete	Bacteria	5.45602	Vibrio sp. DW001	Pseudomonadota
GCF_009730055.1_ASM973005v1	1	1	1	1	1	1	1	1	0	0	0	0	0	0	0	0	0	0	0	0	1	1	1	0	1	1	1	1	1	1	1	1	1	1	1	1	0	0	0	0	0	SAMN11056445	PRJNA231221	GCA_009730055.1	Complete	Bacteria	4.92891	Yersinia intermedia	Pseudomonadota
GCF_001586165.1_ASM158616v1	1	1	1	1	1	1	1	1	0	0	0	0	0	0	0	0	0	0	0	0	1	1	1	0	1	1	1	1	1	1	1	1	1	1	1	1	0	0	0	0	0	SAMN04487151	PRJNA311640	GCA_001586165.1	Complete	Bacteria	5.0118	Obesumbacterium proteus	Pseudomonadota
GCF_029201445.1_ASM2920144v1	1	0	0	0	0	0	0	0	0	0	0	0	0	0	0	0	0	1	0	0	1	1	1	0	0	0	1	2	1	1	0	0	0	0	1	1	0	0	0	0	0	SAMN28772118	PRJNA843889	GCA_029201445.1	Complete	Bacteria	2.5162	Thiomicrorhabdus sp. XGS-01	Pseudomonadota
GCF_017948245.1_ASM1794824v1	0	0	0	0	2	0	0	0	0	0	0	0	0	0	0	0	0	0	0	0	1	1	0	0	0	0	1	1	0	1	0	0	0	0	0	0	1	0	1	0	0	SAMN18525573	PRJNA718242	GCA_017948245.1	Complete	Bacteria	6.5756	Rhizobium sp. NLR16a	Pseudomonadota
GCF_021545785.1_ASM2154578v1	0	0	0	0	0	0	0	2	0	0	0	0	0	0	0	0	0	0	0	0	1	1	1	0	1	1	1	1	1	1	2	1	1	0	1	1	0	1	0	1	0	SAMN15321260	PRJNA640475	GCA_021545785.1	Complete	Bacteria	3.93561	Halopseudomonas sp. RR6	Pseudomonadota
GCF_023586525.1_ASM2358652v1	0	0	0	0	0	0	0	0	0	0	0	0	0	0	0	0	0	0	0	0	1	1	0	0	1	1	1	1	0	0	0	0	0	1	1	1	0	0	0	0	0	SAMN28534965	PRJNA839441	GCA_023586525.1	Complete	Bacteria	0.778501	Candidatus Blochmannia vicinus	Pseudomonadota
GCF_002952215.1_ASM295221v1	0	0	0	0	2	0	0	0	0	0	0	0	0	0	0	0	0	0	0	0	1	1	0	0	0	0	1	1	0	2	0	0	0	0	0	0	1	0	0	1	0	SAMN07411404	PRJNA369278	GCA_002952215.1	Complete	Bacteria	3.27915	Porphyrobacter sp. HT-58-2	Pseudomonadota
GCF_001831495.1_ASM183149v1	1	0	0	0	0	0	0	0	0	0	0	0	0	0	0	0	0	0	0	0	1	1	1	0	1	1	1	1	1	1	0	0	0	1	1	1	0	0	0	0	0	SAMN05725820	PRJNA341534	GCA_001831495.1	Complete	Bacteria	3.86167	Thalassotalea crassostreae	Pseudomonadota
GCF_013733095.1_ASM1373309v1	1	1	3	1	1	2	1	2	0	0	0	0	0	0	0	0	0	0	0	0	1	1	1	0	1	1	1	1	1	1	1	1	1	1	1	1	0	0	0	0	0	SAMN15148686	PRJNA605147	GCA_013733095.1	Complete	Bacteria	5.78412	Citrobacter sp. RHBSTW-00696	Pseudomonadota
GCF_000025485.1_ASM2548v1	1	1	1	1	0	1	1	0	0	0	0	0	0	0	0	0	0	0	0	0	1	1	0	0	1	1	1	2	1	2	1	1	1	0	1	1	0	0	0	1	0	SAMN02598487	PRJNA32547	GCA_000025485.1	Complete	Bacteria	3.66907	Allochromatium vinosum	Pseudomonadota
GCA_021730145.1_ASM2173014v1	0	0	0	0	0	0	0	0	0	0	0	0	0	0	0	0	0	0	0	0	1	1	1	0	0	0	1	1	0	0	0	0	0	0	0	1	0	1	0	0	0	SAMN15822722	PRJNA641445	GCA_021730145.1	Complete	Bacteria	1.01719	Candidatus Vesicomyosocius sp. Psoy_4_S8	Pseudomonadota
GCF_008330945.1_ASM833094v1	0	0	1	0	0	1	0	0	0	0	0	0	0	0	0	0	0	0	0	0	1	1	0	0	0	0	2	1	0	1	0	0	0	0	0	0	1	0	1	0	0	SAMN12641115	PRJNA562463	GCA_008330945.1	Complete	Bacteria	7.55129	Labrys sp. KNU-23	Pseudomonadota
GCF_009177135.1_ASM917713v1	1	1	1	1	1	1	0	0	0	0	0	0	0	0	0	0	0	0	0	0	1	1	1	0	1	1	1	1	1	1	1	1	1	0	1	1	0	0	0	1	0	SAMD00186029	PRJDB8801	GCA_009177135.1	Complete	Bacteria	4.16739	Azospira sp. I09	Pseudomonadota
GCF_016250455.1_ASM1625045v1	0	0	0	0	0	0	0	0	0	0	0	0	0	0	0	0	0	0	0	0	1	1	1	1	1	1	1	1	0	1	1	1	1	0	1	1	0	0	0	1	0	SAMN15644336	PRJNA648684	GCA_016250455.1	Complete	Bacteria	3.16138	Acidithiobacillus ferrivorans	Pseudomonadota
GCF_000185965.1_ASM18596v1	0	0	0	0	0	0	0	1	0	0	0	0	0	0	0	0	0	0	0	0	1	1	0	1	0	0	1	1	1	1	0	0	0	0	1	1	0	1	0	1	0	SAMN00713577	PRJNA48619	GCA_000185965.1	Complete	Bacteria	3.41905	Pseudoxanthomonas suwonensis	Pseudomonadota
GCF_900476035.1_53694_C01	1	1	1	1	1	1	1	1	0	0	0	0	0	0	0	0	0	0	0	0	0	0	1	0	0	0	0	0	0	0	0	0	0	0	0	0	0	0	0	0	0	SAMEA87357418	PRJEB6403	GCA_900476035.1	Complete	Bacteria	2.02283	Aggregatibacter segnis	Pseudomonadota
GCF_019395145.1_ASM1939514v1	0	0	0	0	0	1	0	0	0	0	0	0	0	0	0	0	0	0	0	0	1	1	0	0	1	1	1	1	0	1	0	0	0	0	0	0	1	0	0	1	0	SAMN20089657	PRJNA744386	GCA_019395145.1	Complete	Bacteria	3.82422	Brevundimonas nasdae	Pseudomonadota
GCF_012221805.1_ASM1222180v1	1	1	1	1	1	1	1	1	0	0	0	0	0	0	0	0	0	0	0	0	1	1	1	0	1	1	1	1	1	1	0	0	0	1	1	1	0	0	0	0	0	SAMN04590101	PRJNA283783	GCA_012221805.1	Complete	Bacteria	2.31445	Pasteurellaceae bacterium RH1A	Pseudomonadota
GCF_013460135.1_ASM1346013v1	1	0	0	1	0	1	1	1	0	0	0	0	0	0	0	0	0	0	0	0	1	1	1	0	1	1	1	1	1	1	1	1	1	1	1	1	0	0	0	0	0	SAMN11191591	PRJNA528480	GCA_013460135.1	Complete	Bacteria	2.42444	Arsenophonus endosymbiont of Aphis craccivora	Pseudomonadota
GCF_015168335.1_ASM1516833v1	0	0	1	0	0	0	0	0	0	0	0	0	0	0	0	0	0	0	0	0	1	1	1	0	1	2	1	1	1	1	1	0	0	0	1	1	0	0	0	1	0	SAMN16409504	PRJNA668445	GCA_015168335.1	Complete	Bacteria	6.0241	Pseudomonas shirazica	Pseudomonadota
GCF_002736065.1_ASM273606v1	0	0	0	0	0	1	0	0	0	0	0	0	0	0	0	0	0	0	0	0	2	1	1	0	1	1	1	1	1	1	1	0	0	0	1	1	0	0	0	1	0	SAMN07812005	PRJNA415012	GCA_002736065.1	Complete	Bacteria	5.74216	Pseudomonas mosselii	Pseudomonadota
GCF_018968705.1_ASM1896870v1	0	0	3	0	0	1	0	1	0	0	0	0	0	0	0	0	0	0	0	0	1	1	1	0	1	2	1	1	1	1	1	0	0	0	1	1	0	0	0	1	0	SAMN19679079	PRJNA737108	GCA_018968705.1	Complete	Bacteria	5.87023	Pseudomonas lijiangensis	Pseudomonadota
GCF_000412755.1_ASM41275v1	0	0	0	0	0	0	0	0	0	0	0	0	0	0	0	0	0	0	0	0	0	0	0	0	0	0	0	0	0	0	0	0	0	0	0	0	0	0	0	0	0	SAMN02604242	PRJNA182905	GCA_000412755.1	Complete	Bacteria	0.1715	Candidatus Tremblaya phenacola	Pseudomonadota
GCF_001941825.1_ASM194182v1	0	0	2	0	0	0	0	0	0	0	0	0	0	0	0	0	0	0	0	1	1	1	1	0	1	1	1	1	1	1	0	0	0	0	1	1	0	0	0	1	0	SAMN06191485	PRJNA359387	GCA_001941825.1	Complete	Bacteria	7.52302	Massilia putida	Pseudomonadota
GCF_003111645.1_ASM311164v1	1	0	0	1	0	0	0	0	0	0	0	0	0	0	0	0	0	0	0	0	1	1	0	1	1	1	2	1	1	1	1	1	1	0	1	1	0	0	0	1	1	SAMN07267281	PRJNA391377	GCA_003111645.1	Complete	Bacteria	4.57208	Parazoarcus communis	Pseudomonadota
GCF_000018665.1_ASM1866v1	0	0	2	0	1	0	0	1	0	0	0	0	0	0	0	0	0	0	0	1	1	1	0	0	0	0	1	1	1	0	0	0	0	0	0	1	0	0	0	1	0	SAMN00623041	PRJNA17413	GCA_000018665.1	Complete	Bacteria	6.76751	Delftia acidovorans	Pseudomonadota
GCF_000009365.1_ASM936v1	0	0	0	0	0	0	0	1	0	0	0	0	0	0	0	0	1	0	0	0	1	1	1	0	1	1	1	1	2	1	0	0	0	0	1	1	0	0	0	1	0	SAMEA3138202	PRJNA13005	GCA_000009365.1	Complete	Bacteria	3.12014	Alcanivorax borkumensis	Pseudomonadota
GCF_001543305.1_ASM154330v1	0	0	0	0	0	0	0	0	0	0	0	0	0	0	0	0	0	0	0	0	1	1	0	0	0	0	1	1	0	1	0	0	0	0	0	0	0	0	1	0	0	SAMN03256334	PRJNA269727	GCA_001543305.1	Complete	Bacteria	1.52212	Liberibacter crescens	Pseudomonadota
GCF_003030465.1_ASM303046v1	1	0	0	0	1	0	0	0	0	0	0	0	0	0	0	0	0	0	0	0	1	1	0	0	1	2	1	1	1	1	1	2	2	0	1	1	0	0	0	1	0	SAMN02370758	PRJNA222478	GCA_003030465.1	Complete	Bacteria	3.71179	Thauera aromatica	Pseudomonadota
GCF_004124275.1_ASM412427v1	0	0	2	0	0	0	0	1	0	0	0	0	0	0	0	0	0	0	0	0	1	1	2	0	1	3	1	1	1	1	1	0	0	0	1	1	0	0	0	1	0	SAMN08370151	PRJNA430390	GCA_004124275.1	Complete	Bacteria	6.26847	Pseudomonas sp. DTU12.3	Pseudomonadota
GCF_000959505.1_ASM95950v1	0	0	2	0	0	0	0	0	0	0	0	0	0	0	0	0	0	0	0	1	2	1	1	0	1	1	1	1	1	1	0	0	0	0	1	1	0	0	0	1	0	SAMN03144971	PRJNA235220	GCA_000959505.1	Complete	Bacteria	6.40909	Burkholderia dolosa	Pseudomonadota
GCF_023612255.1_ASM2361225v1	0	0	0	0	0	0	0	1	0	0	0	0	0	0	0	0	0	0	0	0	1	1	0	1	0	0	1	1	1	1	0	0	0	0	1	1	0	0	0	1	0	SAMN16456042	PRJNA669578	GCA_023612255.1	Complete	Bacteria	4.29925	Luteibacter flocculans	Pseudomonadota
GCA_023702755.1_ASM2370275v1	0	0	0	0	0	0	0	0	0	0	0	0	0	0	0	0	0	0	0	0	1	1	0	0	0	0	1	1	0	1	0	0	0	0	0	0	1	0	0	1	0	SAMN28817328	PRJNA844423	GCA_023702755.1	Complete	Bacteria	3.52667	Qipengyuania citrea	Pseudomonadota
GCF_000025965.1_ASM2596v1	1	1	0	0	1	0	0	0	0	0	0	0	0	0	0	0	0	0	0	0	1	1	1	0	1	4	1	1	1	1	1	1	1	0	1	1	0	0	0	1	1	SAMEA3138218	PRJNA13242	GCA_000025965.1	Complete	Bacteria	4.72726	Aromatoleum aromaticum	Pseudomonadota
GCF_026016285.1_ASM2601628v1	0	0	0	0	0	1	0	1	0	0	0	0	0	0	0	0	0	1	0	0	2	1	1	0	1	1	1	1	1	1	0	0	0	0	1	1	0	0	0	1	0	SAMN23037929	PRJNA779433	GCA_026016285.1	Complete	Bacteria	6.78803	Pseudomonas sp. B21-059	Pseudomonadota
GCF_947251895.1_idBomMajo1.Wolbachia_sp_1.1	0	0	0	0	0	0	0	0	0	0	0	0	0	0	0	0	0	0	0	0	1	1	0	0	1	1	1	1	0	0	0	0	0	0	0	0	1	0	0	1	0	SAMEA111432251	PRJEB57022	GCA_947251895.1	Complete	Bacteria	1.55659	Wolbachia endosymbiont (group A) of Bombylius major	Pseudomonadota
GCF_026167525.1_ASM2616752v1	0	0	0	0	0	0	0	0	0	0	0	0	0	0	0	0	0	0	0	0	1	1	0	0	0	0	1	1	0	1	0	0	0	0	0	0	1	0	0	1	0	SAMN31432577	PRJNA893813	GCA_026167525.1	Complete	Bacteria	3.60507	Sphingomonas sp. S6-11	Pseudomonadota
GCF_011040495.1_ASM1104049v1	0	0	0	0	0	0	0	0	0	0	0	0	0	0	0	0	0	0	0	0	1	1	0	0	0	3	1	1	0	1	0	0	0	0	0	0	1	0	1	0	0	SAMN14132392	PRJNA607394	GCA_011040495.1	Complete	Bacteria	4.55778	Pseudohalocynthiibacter aestuariivivens	Pseudomonadota
GCF_024605785.1_ASM2460578v1	0	0	0	0	0	0	0	1	0	0	0	0	0	0	0	0	0	0	0	0	1	1	1	0	0	0	1	1	2	2	0	0	0	0	1	1	0	0	0	1	0	SAMN26992838	PRJNA820307	GCA_024605785.1	Complete	Bacteria	3.54923	Acinetobacter sp. YH16040_T	Pseudomonadota
GCF_000485905.1_ASM48590v1	0	0	0	0	0	0	0	0	0	0	0	0	0	0	0	0	0	0	0	0	1	1	1	0	0	0	1	2	1	1	0	0	0	0	1	1	0	0	0	0	0	SAMN02603231	PRJNA203688	GCA_000485905.1	Complete	Bacteria	1.92663	Spiribacter curvatus	Pseudomonadota
GCF_016598595.1_ASM1659859v1	0	0	0	0	0	0	0	0	0	0	0	0	0	0	0	0	1	0	0	0	1	1	0	0	1	1	1	1	0	1	1	1	1	0	0	0	1	0	1	0	0	SAMN17102287	PRJNA685977	GCA_016598595.1	Complete	Bacteria	4.78708	Martelella lutilitoris	Pseudomonadota
GCF_024970695.1_ASM2497069v1	0	0	0	0	0	1	0	0	0	0	0	0	0	0	0	0	0	0	0	0	2	1	0	0	1	1	1	1	0	1	1	1	1	0	0	0	1	0	1	0	0	SAMN30501156	PRJNA873767	GCA_024970695.1	Complete	Bacteria	3.42354	Brucella sp. 1315	Pseudomonadota
GCF_000439775.1_ASM43977v1	0	0	0	0	0	0	0	0	0	0	0	0	0	0	0	0	0	0	0	0	1	1	0	0	1	1	1	1	0	0	0	0	0	0	0	0	1	0	0	1	0	SAMN02604171	PRJNA158483	GCA_000439775.1	Complete	Bacteria	1.4816	Anaplasma phagocytophilum	Pseudomonadota
GCF_024296905.1_ASM2429690v1	1	0	0	0	0	0	0	0	0	0	0	0	0	0	0	0	0	0	0	0	1	1	1	0	0	0	1	1	1	0	0	0	0	0	1	1	0	1	0	0	0	SAMN29439281	PRJNA854392	GCA_024296905.1	Complete	Bacteria	2.42299	Moraxella sp. FZLJ2107	Pseudomonadota
GCF_009363315.1_ASM936331v1	0	0	0	0	0	1	0	0	0	0	0	0	0	0	0	0	0	0	0	0	1	1	0	0	1	1	1	1	0	1	1	1	1	0	0	0	1	0	1	0	0	SAMN11996132	PRJNA547984	GCA_009363315.1	Complete	Bacteria	6.8459	Labrenzia sp. THAF191b	Pseudomonadota
GCF_006384975.1_ASM638497v1	0	0	2	0	0	1	0	1	0	0	0	0	0	0	0	0	0	0	0	0	1	1	1	0	1	2	1	1	1	1	0	0	0	0	1	1	0	0	0	1	0	SAMN07178305	PRJNA388507	GCA_006384975.1	Complete	Bacteria	5.36417	Pseudomonas psychrotolerans	Pseudomonadota
GCF_018336855.1_ASM1833685v1	0	0	0	0	0	0	0	2	0	0	1	0	0	0	0	0	0	0	0	0	1	1	1	0	0	0	1	1	2	2	0	0	0	0	1	1	0	0	0	1	0	SAMN15647988	PRJNA648772	GCA_018336855.1	Complete	Bacteria	3.43856	Acinetobacter junii	Pseudomonadota
GCF_003150835.1_ASM315083v1	0	0	0	0	2	0	0	0	0	0	0	0	0	0	0	0	0	0	0	0	1	1	0	0	0	0	1	1	0	1	0	0	0	0	0	0	1	0	0	1	0	SAMN09212968	PRJNA471618	GCA_003150835.1	Complete	Bacteria	2.82854	Phenylobacterium parvum	Pseudomonadota
GCF_014280435.1_ASM1428043v1	0	0	0	0	0	0	0	0	0	0	0	0	0	0	0	0	0	0	0	0	1	1	0	0	0	1	1	1	0	1	0	0	0	0	0	0	1	0	0	1	0	SAMN14846973	PRJNA630860	GCA_014280435.1	Complete	Bacteria	4.42942	Sphingobium sp. KCTC 72723	Pseudomonadota
GCF_017604245.1_ASM1760424v1	0	0	0	0	0	0	0	0	0	0	0	0	0	0	0	0	0	0	0	0	1	1	0	0	1	1	1	1	0	0	0	0	0	0	0	0	1	0	0	1	0	SAMN18341210	PRJNA713538	GCA_017604245.1	Complete	Bacteria	1.53835	Wolbachia pipientis	Pseudomonadota
GCF_022846535.1_ASM2284653v1	0	0	0	0	0	0	0	2	0	0	0	0	0	0	0	0	0	0	0	0	1	1	1	0	1	1	1	1	1	1	0	0	0	1	1	1	0	0	0	0	0	SAMD00442591	PRJDB12987	GCA_022846535.1	Complete	Bacteria	3.89989	Pseudoalteromonas sp. KAN5	Pseudomonadota
GCF_001547935.1_ASM154793v1	1	1	3	1	1	2	1	1	0	0	0	0	0	0	0	0	0	0	0	0	1	1	1	0	1	3	1	2	1	1	1	1	1	1	1	1	0	0	0	0	0	SAMD00019582	PRJDB3095	GCA_001547935.1	Complete	Bacteria	5.22193	Vibrio tritonius	Pseudomonadota
GCF_013000985.1_ASM1300098v1	1	1	0	0	0	0	0	0	0	0	0	0	0	0	0	0	0	0	0	0	1	1	1	0	1	1	1	1	1	1	1	1	0	0	1	1	0	0	0	1	0	SAMN14680312	PRJNA627679	GCA_013000985.1	Complete	Bacteria	3.90579	Halomonas sp. PGE1	Pseudomonadota
GCF_014764385.1_ASM1476438v1	0	0	0	0	0	0	0	1	0	0	0	0	0	0	0	0	0	0	0	0	1	1	0	1	0	0	1	1	1	1	0	0	0	0	1	1	0	0	0	1	0	SAMN16132387	PRJNA663429	GCA_014764385.1	Complete	Bacteria	2.91549	Luteimonas sp. MC1825	Pseudomonadota
GCF_011045615.1_ASM1104561v1	1	1	1	1	1	1	1	1	0	0	0	0	0	0	0	0	0	0	0	0	1	1	1	0	1	1	1	1	1	1	1	1	1	1	1	1	0	0	0	0	0	SAMN12559413	PRJNA559795	GCA_011045615.1	Complete	Bacteria	4.59631	Providencia sp. 1701011	Pseudomonadota
GCF_017797885.1_ASM1779788v1	0	0	0	0	0	1	0	0	0	0	0	0	0	0	0	0	0	0	0	0	2	1	0	0	1	1	1	1	0	1	1	1	1	0	0	0	1	0	1	0	0	SAMN18395631	PRJNA549556	GCA_017797885.1	Complete	Bacteria	3.31658	Brucella sp. 458	Pseudomonadota
GCF_001558935.2_ASM155893v2	1	1	3	1	1	2	1	2	0	0	0	0	0	0	0	0	0	0	0	0	1	1	1	0	1	2	1	1	1	1	1	1	1	1	1	1	0	0	0	0	0	SAMN03996309	PRJNA231221	GCA_001558935.2	Complete	Bacteria	5.08404	Citrobacter amalonaticus	Pseudomonadota
GCF_002163605.1_ASM216360v1	0	0	0	0	0	1	0	1	0	0	0	0	0	0	0	0	0	0	0	0	1	1	1	0	1	2	1	1	1	1	1	1	1	1	1	1	0	0	0	0	0	SAMN04910026	PRJNA319871	GCA_002163605.1	Complete	Bacteria	4.49098	Tatumella citrea	Pseudomonadota
GCF_902813185.1_Denitratisoma_oestradiolicum_DSM16959	1	0	0	0	0	0	0	0	0	0	0	0	0	0	0	0	0	0	0	0	1	1	1	0	1	1	1	1	1	1	1	1	1	0	1	1	0	0	0	1	0	SAMEA6601835	PRJEB37013	GCA_902813185.1	Complete	Bacteria	4.29341	Denitratisoma oestradiolicum	Pseudomonadota
GCF_000240185.1_ASM24018v2	1	1	3	1	1	2	1	2	0	0	0	0	0	0	0	0	0	0	0	0	1	1	1	0	1	2	1	1	1	1	1	1	1	1	1	1	0	0	0	0	0	SAMN02602959	PRJNA78789	GCA_000240185.2	Complete	Bacteria	5.68232	Klebsiella pneumoniae	Pseudomonadota
GCF_901827165.1_ASM90182716v1	0	0	1	0	4	0	0	3	0	0	0	0	0	0	0	0	0	0	0	1	1	1	0	1	0	1	1	1	1	0	0	0	0	0	0	1	0	0	0	1	0	SAMEA5159699	PRJEB30113	GCA_901827165.1	Complete	Bacteria	7.67493	Variovorax sp. SRS16	Pseudomonadota
GCF_000735125.2_ASM73512v2	0	0	0	0	0	0	0	0	0	0	0	0	0	0	0	0	0	0	0	0	1	1	0	0	0	0	1	1	0	1	0	0	0	0	0	0	1	0	1	0	0	SAMN02929411	PRJNA255862	GCA_000735125.2	Complete	Bacteria	3.79374	Sulfitobacter sp. CB2047	Pseudomonadota
GCF_000327045.1_ASM32704v1	1	1	1	1	2	1	1	0	0	0	0	0	0	0	0	0	0	0	0	0	1	1	1	2	1	1	1	2	1	1	1	1	1	0	1	1	0	0	0	1	0	SAMN02232063	PRJNA60883	GCA_000327045.1	Complete	Bacteria	4.13752	Thioflavicoccus mobilis	Pseudomonadota
GCF_000364445.2_ASM36444v2	0	0	1	0	0	0	0	0	0	0	0	0	0	0	0	0	0	0	0	0	1	2	0	0	0	0	1	1	0	1	0	0	0	0	0	0	1	0	1	0	0	SAMN02471377	PRJNA175757	GCA_000364445.2	Complete	Bacteria	6.55518	Methylobacterium mesophilicum	Pseudomonadota
GCF_000772105.1_ASM77210v1	1	1	1	1	1	1	1	1	0	0	0	0	0	0	0	0	0	0	0	0	1	1	1	0	1	1	1	1	1	2	1	1	1	1	1	1	0	0	0	0	0	SAMN02940924	PRJNA256164	GCA_000772105.1	Complete	Bacteria	5.54034	Vibrio tubiashii	Pseudomonadota
GCF_003008575.1_ASM300857v1	0	0	0	0	1	0	0	1	0	0	0	0	0	0	0	0	0	0	0	1	1	1	0	1	0	0	1	1	1	0	0	0	0	0	0	1	0	1	0	0	0	SAMN08666934	PRJNA437501	GCA_003008575.1	Complete	Bacteria	3.75402	Melaminivora suipulveris	Pseudomonadota
GCF_000183115.1_ASM18311v1	0	0	0	0	0	0	0	0	0	0	0	0	0	0	0	0	0	0	0	0	1	1	1	0	0	0	1	1	1	1	0	0	0	0	1	1	0	0	0	1	0	SAMN02603013	PRJNA52541	GCA_000183115.1	Complete	Bacteria	2.86239	Methylovorus sp. MP688	Pseudomonadota
GCF_902860225.1_Azoamicus_ciliaticola_assembly	0	0	0	0	0	0	0	0	0	0	0	0	0	0	0	0	0	0	0	0	0	1	0	0	0	0	0	1	0	0	0	0	0	0	0	0	0	0	0	0	0	SAMEA6595495	PRJEB27314	GCA_902860225.1	Complete	Bacteria	0.29252	Candidatus Azoamicus ciliaticola	Pseudomonadota
GCF_000015505.1_ASM1550v1	1	0	1	0	0	0	0	0	0	0	0	0	0	0	0	0	0	0	0	1	1	1	0	0	0	1	1	1	1	0	0	0	0	0	0	1	0	0	0	1	0	SAMN02598302	PRJNA13418	GCA_000015505.1	Complete	Bacteria	5.36614	Polaromonas naphthalenivorans	Pseudomonadota
GCF_022637495.1_ASM2263749v1	0	0	0	0	0	0	0	1	0	0	0	0	0	0	0	0	0	0	0	0	1	1	0	1	1	0	1	1	1	1	1	1	1	0	1	1	0	1	0	1	0	SAMN26520707	PRJNA631893	GCA_022637495.1	Complete	Bacteria	3.52064	Pseudoxanthomonas daejeonensis	Pseudomonadota
GCF_020181655.1_ASM2018165v1	1	1	3	1	1	2	1	1	0	0	0	0	0	0	0	0	0	0	0	0	1	1	1	0	1	1	1	1	1	2	1	1	1	1	1	1	0	0	0	0	0	SAMN21542832	PRJNA765110	GCA_020181655.1	Complete	Bacteria	4.91202	Pectobacterium colocasium	Pseudomonadota
GCA_013403525.1_ASM1340352v1	0	0	0	0	0	0	0	0	0	0	0	0	0	0	0	0	0	0	0	0	1	1	1	0	1	0	1	0	1	1	0	0	0	0	1	1	0	0	0	0	0	SAMN15447142	PRJNA644066	GCA_013403525.1	Complete	Bacteria	1.19874	Pseudomonas sp. DS1	Pseudomonadota
GCF_016134045.1_ASM1613404v1	0	0	1	0	0	0	0	0	0	0	0	0	0	0	0	0	0	0	0	0	2	1	0	0	0	0	1	2	0	1	0	0	0	0	0	0	1	0	1	0	0	SAMN17036614	PRJNA683780	GCA_016134045.1	Complete	Bacteria	4.09193	Pelagovum pacificum	Pseudomonadota
GCF_026016305.1_ASM2601630v1	0	0	1	0	0	0	0	1	0	0	0	0	0	0	0	0	0	0	0	0	1	1	1	0	1	1	1	1	1	1	1	0	0	0	1	1	0	0	0	1	0	SAMN23037928	PRJNA779433	GCA_026016305.1	Complete	Bacteria	6.42646	Pseudomonas asplenii	Pseudomonadota
GCF_027359675.1_ASM2735967v1	0	0	0	0	0	0	0	0	0	0	0	0	0	0	0	0	0	0	0	0	1	1	0	0	1	2	1	1	0	1	1	1	1	0	0	0	1	0	1	0	0	SAMN31026946	PRJNA884430	GCA_027359675.1	Complete	Bacteria	7.25709	Roseibium sp. Sym1	Pseudomonadota
GCF_000015285.1_ASM1528v1	1	1	1	1	1	1	1	1	0	0	0	0	0	0	0	0	0	0	0	0	1	1	1	0	1	1	1	2	1	1	2	0	0	1	1	1	0	0	0	0	0	SAMN02598361	PRJNA16187	GCA_000015285.1	Complete	Bacteria	4.5596	Psychromonas ingrahamii	Pseudomonadota
GCF_008805035.1_ASM880503v1	1	0	0	0	0	0	0	0	0	0	0	0	0	0	0	0	0	0	0	0	0	0	0	0	0	0	1	0	0	1	0	0	0	0	0	0	0	0	0	0	0	SAMN10995776	PRJNA524080	GCA_008805035.1	Complete	Bacteria	1.99306	Eikenella exigua	Pseudomonadota
GCF_000147015.1_ASM14701v1	0	0	0	0	0	0	0	0	0	0	0	0	0	0	0	0	0	0	0	0	0	0	0	0	0	0	0	0	0	0	0	0	0	0	0	0	0	0	0	0	0	SAMN02604227	PRJNA51243	GCA_000147015.1	Complete	Bacteria	0.208564	Candidatus Zinderia insecticola	Pseudomonadota
GCF_030295195.1_ASM3029519v1	1	1	3	1	1	2	1	2	0	0	0	0	0	0	0	0	0	0	0	0	1	1	1	0	1	2	1	1	1	1	1	1	1	1	1	1	0	0	0	0	0	SAMD00159530	PRJDB7924	GCA_030295195.1	Complete	Bacteria	5.6374	Escherichia sp. HH154_1D	Pseudomonadota
GCF_001647675.1_ASM164767v1	0	0	0	0	0	0	0	0	0	0	0	0	0	0	0	0	0	0	0	0	1	1	1	0	0	0	1	1	1	2	0	0	0	0	1	1	0	0	0	1	0	SAMN04572529	PRJNA315981	GCA_001647675.1	Complete	Bacteria	3.04828	Acinetobacter sp. NCu2D-2	Pseudomonadota
GCF_015475555.1_ASM1547555v1	1	1	1	1	1	1	1	1	0	0	0	0	0	0	0	0	0	0	0	0	1	1	1	0	1	1	4	1	1	1	1	1	1	1	1	1	0	0	0	0	0	SAMN08166470	PRJNA505956	GCA_015475555.1	Complete	Bacteria	4.14131	Proteus sp. GOKU	Pseudomonadota
GCF_003264115.1_ASM326411v1	0	0	0	0	0	0	0	0	0	0	0	0	0	0	0	0	0	0	0	0	1	1	0	0	0	1	1	1	0	1	0	0	0	0	0	0	1	0	0	1	0	SAMN07224594	PRJNA390235	GCA_003264115.1	Complete	Bacteria	3.31127	Erythrobacter sp. KY5	Pseudomonadota
GCF_024347595.1_ASM2434759v1	1	1	1	1	2	1	1	1	0	0	0	0	0	0	0	0	0	0	0	0	1	1	1	0	1	1	1	1	1	1	1	1	1	1	1	1	0	0	0	0	0	SAMD00428698	PRJDB12639	GCA_024347595.1	Complete	Bacteria	5.65958	Vibrio pomeroyi	Pseudomonadota
GCF_025144145.1_ASM2514414v1	0	0	0	0	0	0	0	0	0	0	0	0	0	0	0	0	0	0	0	0	1	1	0	0	0	0	1	1	0	1	1	0	0	0	0	0	1	0	1	0	0	SAMN20692005	PRJNA753157	GCA_025144145.1	Complete	Bacteria	4.89062	Leisingera sp. M658	Pseudomonadota
GCF_016028515.1_ASM1602851v1	0	0	0	0	0	0	0	1	0	0	0	0	0	0	0	0	0	0	0	0	1	1	1	0	1	1	1	1	1	1	1	1	1	0	1	1	0	0	0	1	0	SAMN13450407	PRJNA231221	GCA_016028515.1	Complete	Bacteria	4.39469	Stutzerimonas frequens	Pseudomonadota
GCF_000018045.1_ASM1804v1	1	1	3	1	1	2	1	2	0	0	0	0	0	0	0	0	0	0	0	0	1	1	1	0	1	2	1	1	1	1	1	1	1	1	1	1	0	0	0	0	0	SAMN02603912	PRJNA12716	GCA_000018045.1	Complete	Bacteria	4.73536	Citrobacter koseri	Pseudomonadota
GCF_019048085.1_ASM1904808v1	1	1	1	1	1	2	1	1	0	0	0	0	0	0	0	0	0	0	0	0	1	1	1	0	1	1	1	1	1	1	1	1	1	1	1	1	0	0	0	0	0	SAMN16357558	PRJNA231221	GCA_019048085.1	Complete	Bacteria	4.51883	Aeromonas sp. FDAARGOS 1416	Pseudomonadota
GCF_003609995.1_ASM360999v1	1	1	0	0	0	0	0	0	0	0	0	0	0	0	0	0	0	0	0	0	0	0	0	0	0	0	3	0	0	0	0	0	0	0	0	0	0	0	0	0	0	SAMD00129657	PRJDB7182	GCA_003609995.1	Complete	Bacteria	2.72516	Sutterella megalosphaeroides	Pseudomonadota
GCF_024346955.1_ASM2434695v1	1	1	1	1	1	2	1	1	0	0	0	0	0	0	0	0	0	1	0	0	1	1	1	0	1	2	1	1	1	1	1	1	1	1	1	1	0	0	0	0	0	SAMD00393687	PRJDB11924	GCA_024346955.1	Complete	Bacteria	5.00714	Vibrio mangrovi	Pseudomonadota
GCF_029691625.1_ASM2969162v1	0	0	1	0	0	0	0	0	0	0	0	0	0	0	0	0	0	0	0	0	2	2	0	0	0	1	1	1	0	1	0	0	0	0	0	0	1	0	1	0	0	SAMN33926744	PRJNA949153	GCA_029691625.1	Complete	Bacteria	6.56749	Methylobacterium sp. 391_Methyba4	Pseudomonadota
GCF_003574985.1_ASM357498v1	0	0	0	0	0	0	0	0	0	0	0	0	0	0	0	0	0	0	0	0	1	1	0	0	1	1	1	1	0	1	1	1	1	0	0	0	1	0	1	0	0	SAMN03733601	PRJNA483534	GCA_003574985.1	Complete	Bacteria	5.53066	Pannonibacter phragmitetus	Pseudomonadota
GCF_000284175.1_ASM28417v1	0	0	0	0	0	0	0	0	0	0	0	0	0	0	0	0	0	0	0	0	1	1	0	0	1	1	1	1	0	2	0	0	0	0	0	0	1	0	0	1	0	SAMN02603562	PRJNA75045	GCA_000284175.1	Complete	Bacteria	1.2798	Rickettsia montanensis	Pseudomonadota
GCA_907163225.1_DEC001_d71	1	1	1	1	1	1	0	0	0	0	0	0	0	0	0	0	0	0	0	0	1	1	1	1	1	1	1	1	1	1	1	1	1	0	1	1	0	0	0	1	0	SAMEA8541113	PRJEB38840	GCA_907163225.1	Complete	Bacteria	3.46389	uncultured Rhodocyclaceae bacterium	Pseudomonadota
GCF_019930565.1_ASM1993056v1	1	1	2	1	1	2	1	2	0	0	0	0	0	0	0	0	0	0	0	0	2	1	1	0	1	2	1	1	1	1	1	1	1	1	1	1	0	0	0	0	0	SAMN21013960	PRJNA758164	GCA_019930565.1	Complete	Bacteria	5.15796	Kluyvera sp. CRP	Pseudomonadota
GCF_022749575.1_ASM2274957v1	0	0	2	0	0	0	0	1	0	0	0	0	0	0	0	0	0	0	0	1	1	1	0	0	0	0	1	1	1	0	0	0	0	0	0	1	0	0	0	1	0	SAMN26804954	PRJNA817630	GCA_022749575.1	Complete	Bacteria	5.49499	Comamonas sp. 7D-2evo2	Pseudomonadota
GCF_016747875.1_ASM1674787v1	1	1	1	0	0	0	0	1	0	0	0	0	0	0	0	0	0	0	0	0	1	0	0	0	0	0	0	0	0	0	0	0	0	0	0	0	0	0	0	0	0	SAMN17307726	PRJNA691902	GCA_016747875.1	Complete	Bacteria	2.84995	Succinivibrio dextrinosolvens	Pseudomonadota
GCF_000517405.1_ASM51740v1	0	1	2	0	0	0	0	0	0	0	0	0	0	0	0	0	0	0	0	0	1	1	1	0	1	2	1	1	1	1	1	1	0	1	1	1	0	0	0	0	0	SAMN02641641	PRJNA34865	GCA_000517405.1	Complete	Bacteria	4.51314	Candidatus Sodalis pierantonius	Pseudomonadota
GCF_029814955.1_ASM2981495v1	0	0	0	0	0	0	0	2	0	0	0	0	0	0	0	0	0	0	0	0	1	1	1	0	1	1	1	1	1	1	0	0	0	0	1	1	0	1	0	1	0	SAMN30525177	PRJNA868296	GCA_029814955.1	Complete	Bacteria	4.65498	Pseudomonas sp. GD03721	Pseudomonadota
GCF_000299335.2_ASM29933v2	0	0	0	0	0	0	0	2	0	0	0	0	0	0	0	0	0	0	0	0	1	1	1	0	1	1	1	1	1	1	0	0	0	0	1	1	0	0	0	1	0	SAMN02471159	PRJNA88101	GCA_000299335.2	Complete	Bacteria	4.16843	Isoalcanivorax pacificus	Pseudomonadota
GCF_000008465.1_ASM846v1	0	0	0	0	0	0	0	0	0	0	0	0	0	0	0	0	0	0	0	0	1	1	1	0	1	1	1	1	1	1	1	1	1	1	1	1	0	0	0	0	0	SAMN02604184	PRJNA10790	GCA_000008465.1	Complete	Bacteria	2.83932	Idiomarina loihiensis	Pseudomonadota
GCF_014058705.1_ASM1405870v1	0	0	0	0	0	0	0	0	0	0	0	0	0	0	0	0	0	0	0	0	1	1	0	0	0	0	1	1	0	1	0	0	0	0	0	0	1	0	1	0	0	SAMN15616966	PRJNA648035	GCA_014058705.1	Complete	Bacteria	3.48512	Aureimonas mangrovi	Pseudomonadota
GCF_002949975.1_ASM294997v1	0	0	1	0	0	1	0	1	0	0	0	0	0	0	0	0	0	0	0	0	1	1	1	0	1	1	1	1	1	1	2	1	1	0	1	1	0	0	0	1	0	SAMN08475992	PRJNA433821	GCA_002949975.1	Complete	Bacteria	6.54898	Pseudomonas sp. LH1G9	Pseudomonadota
GCF_000025065.1_ASM2506v1	1	1	3	1	1	2	1	2	0	0	0	0	0	0	0	0	0	0	0	0	1	1	1	0	1	1	2	1	1	1	1	1	1	1	1	1	0	0	0	0	0	SAMN02598506	PRJNA33667	GCA_000025065.1	Complete	Bacteria	4.81839	Dickeya parazeae	Pseudomonadota
GCF_004328555.1_ASM432855v1	0	0	0	0	0	0	0	0	0	0	0	0	0	0	0	0	0	0	0	0	1	1	0	0	0	0	1	1	0	1	0	0	0	0	0	0	1	0	1	0	0	SAMN10829711	PRJNA517385	GCA_004328555.1	Complete	Bacteria	4.23291	Haematobacter massiliensis	Pseudomonadota
GCF_025426275.1_ASM2542627v1	1	1	3	1	1	2	1	2	0	0	0	0	0	0	0	0	0	0	0	0	1	1	1	0	1	2	1	1	1	1	1	1	1	1	1	1	0	0	0	0	0	SAMN30929802	PRJNA882226	GCA_025426275.1	Complete	Bacteria	4.96537	Salmonella sp. 3C	Pseudomonadota
GCF_947090715.1_MM227_v1	0	0	2	0	0	1	0	1	0	0	0	0	0	0	0	0	0	0	0	0	1	1	1	0	1	1	1	1	1	1	1	0	0	0	1	1	0	0	0	1	0	SAMEA111485655	PRJEB56339	GCA_947090715.1	Complete	Bacteria	4.62059	Pseudomonas sp. MM227	Pseudomonadota
GCF_003366075.1_ASM336607v1	0	0	2	0	0	0	0	0	0	0	0	0	0	0	0	0	0	0	0	1	1	1	1	1	1	1	1	1	1	1	0	0	1	0	1	1	0	0	0	1	0	SAMN08944490	PRJNA450727	GCA_003366075.1	Complete	Bacteria	8.00381	Burkholderia sp. IDO3	Pseudomonadota
GCF_013890155.1_ASM1389015v1	1	1	3	1	1	2	1	2	0	0	0	0	0	0	0	0	0	0	0	0	1	1	1	0	1	2	1	1	1	1	1	1	1	1	1	1	0	0	0	0	0	SAMN15148181	PRJNA605147	GCA_013890155.1	Complete	Bacteria	4.99158	Citrobacter sp. RHB20-C16	Pseudomonadota
GCF_002025625.1_ASM202562v1	0	0	0	0	0	0	0	0	0	0	0	0	0	0	0	0	0	0	0	1	2	1	0	0	1	1	1	1	0	1	1	1	1	0	0	0	1	0	1	0	0	SAMN06130960	PRJNA357031	GCA_002025625.1	Complete	Bacteria	5.46737	Brucella pituitosa	Pseudomonadota
GCF_020097475.1_ASM2009747v1	1	1	3	1	1	2	1	2	0	0	0	0	0	0	0	0	0	0	0	0	1	1	1	0	1	2	1	1	1	1	1	1	1	1	1	1	0	0	0	0	0	SAMN21218855	PRJNA231221	GCA_020097475.1	Complete	Bacteria	4.64593	Escherichia fergusonii	Pseudomonadota
GCF_016864375.1_ASM1686437v1	0	0	0	0	1	0	0	0	0	0	0	0	0	0	0	0	0	0	0	1	1	1	0	0	0	1	1	1	0	1	1	1	1	0	0	0	1	0	1	0	0	SAMN17734271	PRJNA698243	GCA_016864375.1	Complete	Bacteria	9.95101	Microvirga sp. VF16	Pseudomonadota
GCF_009176725.1_ASM917672v1	0	0	2	0	0	0	0	1	0	0	0	0	0	0	0	0	0	0	0	0	1	1	1	0	1	2	1	1	1	1	1	0	0	0	1	1	0	0	0	1	0	SAMD00182269	PRJDB8624	GCA_009176725.1	Complete	Bacteria	6.02859	Pseudomonas sp. KUIN-1	Pseudomonadota
GCF_020342335.1_ASM2034233v1	0	0	3	0	0	1	0	1	0	0	0	0	0	0	0	0	0	0	0	0	1	1	1	0	1	1	1	1	1	1	1	1	1	1	1	1	0	0	0	0	0	SAMN18651933	PRJNA720480	GCA_020342335.1	Complete	Bacteria	4.43742	Duffyella gerundensis	Pseudomonadota
GCF_015291625.1_ASM1529162v1	0	0	1	0	3	0	0	1	0	0	0	0	0	0	0	0	0	0	0	0	2	1	0	0	0	0	1	1	0	1	0	0	0	0	0	0	1	0	1	0	0	SAMN03459145	PRJNA279921	GCA_015291625.1	Complete	Bacteria	9.25905	Bradyrhizobium sp. CCBAU 53421	Pseudomonadota
GCF_003850565.1_ASM385056v1	0	0	0	0	0	1	0	1	0	0	0	0	0	0	0	0	0	0	0	0	2	1	1	0	1	1	1	1	1	1	2	1	1	0	1	1	0	0	0	1	0	SAMN08359212	PRJNA433211	GCA_003850565.1	Complete	Bacteria	6.89661	Pseudomonas sessilinigenes	Pseudomonadota
GCF_003952205.1_ASM395220v1	0	0	0	0	0	0	0	2	0	0	0	0	0	0	0	0	0	0	0	0	1	1	1	0	1	1	1	1	1	1	0	0	0	1	1	1	0	0	0	0	0	SAMN10465388	PRJNA506626	GCA_003952205.1	Complete	Bacteria	4.51048	Pseudoalteromonas sp. Xi13	Pseudomonadota
GCF_030297635.1_ASM3029763v1	0	0	0	0	0	0	0	0	0	0	0	0	0	0	0	0	0	0	0	0	1	1	1	0	0	0	1	1	1	1	0	0	0	0	1	1	0	0	0	1	0	SAMD00613837	PRJDB15919	GCA_030297635.1	Complete	Bacteria	1.80901	Polynucleobacter sp. HIN9	Pseudomonadota
GCF_020683125.1_ASM2068312v1	1	1	1	1	1	2	1	2	0	0	0	0	0	0	0	0	0	0	0	0	1	1	1	0	1	1	1	1	1	1	1	1	1	1	1	1	0	0	0	0	0	SAMN22488137	PRJNA773578	GCA_020683125.1	Complete	Bacteria	5.16467	Erwinia rhapontici	Pseudomonadota
GCF_000968135.1_ASM96813v1	1	0	0	0	0	0	0	0	0	0	0	0	0	0	0	0	0	0	0	0	1	1	0	0	1	1	2	1	0	1	1	1	1	0	0	0	1	0	0	1	1	SAMEA3283111	PRJEB1386	GCA_000968135.1	Complete	Bacteria	4.05237	Magnetospira sp. QH-2	Pseudomonadota
GCF_004519515.1_ASM451951v1	1	1	1	1	1	1	1	1	0	0	0	0	0	0	0	0	0	0	0	0	1	1	1	0	1	1	1	1	1	1	0	0	0	1	1	1	0	0	0	0	0	SAMN10918381	PRJNA521859	GCA_004519515.1	Complete	Bacteria	2.25164	Actinobacillus indolicus	Pseudomonadota
GCF_002847305.1_ASM284730v1	0	0	0	0	0	0	0	0	0	0	0	0	0	0	0	0	0	0	0	0	1	1	0	0	0	0	1	1	0	1	0	0	0	0	0	0	1	0	1	0	0	SAMN08010293	PRJNA417897	GCA_002847305.1	Complete	Bacteria	3.95474	Paracoccus tegillarcae	Pseudomonadota
GCF_003790505.1_ASM379050v1	1	1	3	1	1	2	1	2	0	0	0	0	0	0	0	0	0	0	0	0	1	1	1	0	1	2	1	1	1	1	1	1	1	1	1	1	0	0	0	0	0	SAMN09635156	PRJNA480319	GCA_003790505.1	Complete	Bacteria	5.63365	Klebsiella sp. P1CD1	Pseudomonadota
GCF_027286365.1_ASM2728636v1	1	1	1	1	1	2	1	1	0	0	0	0	0	0	0	0	0	0	0	0	1	1	1	0	1	1	1	1	1	1	1	1	1	1	1	1	0	0	0	0	0	SAMN30929271	PRJNA882206	GCA_027286365.1	Complete	Bacteria	3.75315	Salinivibrio proteolyticus	Pseudomonadota
GCF_000953695.1_AWOD1	1	1	1	1	2	1	1	1	0	0	0	0	0	0	0	0	0	0	0	0	1	1	1	0	1	1	1	1	1	1	1	1	1	1	1	1	0	0	0	0	0	SAMEA2735904	PRJEB6963	GCA_000953695.1	Complete	Bacteria	4.63513	Aliivibrio wodanis	Pseudomonadota
GCF_024610635.1_ASM2461063v1	0	0	1	0	0	0	0	2	0	0	0	0	0	0	0	0	0	0	0	0	1	1	1	0	1	1	1	1	1	1	2	1	1	0	1	1	0	0	0	1	0	SAMN30115086	PRJNA865510	GCA_024610635.1	Complete	Bacteria	7.17439	Pseudomonas sp. T8	Pseudomonadota
GCF_029201425.1_ASM2920142v1	0	0	0	0	0	1	0	2	0	0	0	0	0	0	0	0	0	0	0	1	1	1	1	0	1	1	1	1	1	1	1	1	1	0	1	1	0	1	0	2	0	SAMN32870201	PRJNA926353	GCA_029201425.1	Complete	Bacteria	7.47741	Pseudomonas sp. 273	Pseudomonadota
GCF_009734465.1_ASM973446v1	1	1	3	1	1	2	1	2	0	0	0	1	0	0	0	0	0	0	0	0	1	1	1	0	1	2	1	1	1	1	1	1	1	1	1	1	0	0	0	0	0	SAMN13393390	PRJNA591964	GCA_009734465.1	Complete	Bacteria	4.71933	Leclercia sp. J807	Pseudomonadota
GCF_024749325.1_ASM2474932v1	0	0	2	0	0	0	0	2	0	0	0	0	0	0	0	0	0	0	0	0	1	1	1	0	1	1	1	1	1	1	1	1	1	0	1	1	0	0	0	1	0	SAMN23038772	PRJNA779451	GCA_024749325.1	Complete	Bacteria	6.47265	Pseudomonas sp. B21-010	Pseudomonadota
GCF_013781945.1_ASM1378194v1	1	1	3	1	1	2	1	2	0	0	0	0	0	0	0	0	0	0	0	0	1	1	1	0	1	1	1	1	1	1	1	1	1	1	1	1	0	0	0	0	0	SAMN15148769	PRJNA605147	GCA_013781945.1	Complete	Bacteria	4.94629	Citrobacter sp. RHBSTW-01044	Pseudomonadota
GCF_023375815.1_ASM2337581v1	0	0	1	0	0	0	0	2	0	0	0	0	0	0	0	0	0	0	0	0	1	1	2	0	1	3	1	1	1	1	1	0	0	0	1	1	0	0	0	1	0	SAMN17257339	PRJNA690690	GCA_023375815.1	Complete	Bacteria	6.54775	Pseudomonas sp. HS6	Pseudomonadota
GCF_000632845.1_ASM63284v1	0	0	0	0	0	0	0	0	0	0	0	0	0	0	0	0	0	0	0	0	1	1	0	0	0	0	1	1	0	0	0	0	0	0	0	0	1	0	0	1	0	SAMN02367296	PRJNA187357	GCA_000632845.1	Complete	Bacteria	1.1489	Ehrlichia sp. HF	Pseudomonadota
GCF_025758125.1_ASM2575812v1	1	1	3	1	1	2	1	2	0	0	0	0	0	0	0	0	0	0	0	0	2	1	1	0	1	1	1	1	1	1	1	1	1	1	1	1	0	0	0	0	0	SAMN31142863	PRJNA886694	GCA_025758125.1	Complete	Bacteria	4.76958	Kosakonia cowanii	Pseudomonadota
GCF_016613475.2_ASM1661347v2	0	0	0	0	0	0	0	1	0	0	0	0	0	0	0	0	0	0	0	0	1	1	0	1	0	0	1	1	1	1	0	0	0	0	1	1	0	1	0	1	0	SAMN14683410	PRJNA627768	GCA_016613475.2	Complete	Bacteria	3.94789	Lysobacter arenosi	Pseudomonadota
GCF_030064165.1_ASM3006416v1	0	0	0	0	0	0	0	2	0	0	0	0	0	0	0	0	0	0	0	1	1	1	0	0	0	0	1	1	1	0	0	0	0	0	0	1	0	0	0	1	0	SAMN35084066	PRJNA972617	GCA_030064165.1	Complete	Bacteria	5.29869	Comamonas sp. ZM22	Pseudomonadota
GCF_000260965.1_ASM26096v1	0	0	0	0	0	0	0	0	0	0	0	0	0	0	0	0	0	0	0	0	1	1	1	0	1	1	1	1	1	1	0	0	0	0	1	1	0	0	0	1	0	SAMN02603343	PRJNA84459	GCA_000260965.1	Complete	Bacteria	2.74529	Methylophaga frappieri	Pseudomonadota
GCF_020150375.1_ASM2015037v1	1	1	1	1	1	1	1	1	0	0	0	0	0	0	0	0	0	0	0	0	1	1	1	0	1	2	1	1	1	1	1	1	1	1	1	1	0	0	0	0	0	SAMN21366585	PRJNA761908	GCA_020150375.1	Complete	Bacteria	4.94553	Hafnia paralvei	Pseudomonadota
GCF_004354345.1_ASM435434v1	0	0	0	0	0	0	0	0	0	0	0	0	0	0	0	0	0	0	0	0	1	1	0	0	0	1	1	2	0	1	0	0	0	0	0	0	1	0	0	1	0	SAMN11104988	PRJNA526624	GCA_004354345.1	Complete	Bacteria	4.38227	Sphingomonas sp. AAP5	Pseudomonadota
GCF_000093065.1_ASM9306v1	0	0	0	0	0	0	0	0	0	0	0	0	0	0	0	0	0	0	0	0	1	1	0	0	1	1	1	1	0	1	0	0	0	1	1	0	0	0	0	0	0	SAMN02603451	PRJNA29065	GCA_000093065.1	Complete	Bacteria	0.582127	Candidatus Riesia pediculicola	Pseudomonadota
GCF_003429285.1_ASM342928v1	0	0	0	0	0	0	0	0	0	0	0	2	0	0	0	0	0	0	0	0	1	1	1	1	1	1	1	2	1	1	0	0	0	1	1	1	0	0	0	0	0	SAMN09858433	PRJNA486605	GCA_003429285.1	Complete	Bacteria	4.44029	Salinimonas sediminis	Pseudomonadota
GCF_947250645.1_ilEucCana1.Wolbachia_sp_1.1	0	0	0	0	0	0	0	0	0	0	0	0	0	0	0	0	0	0	0	0	1	1	0	0	1	1	1	1	0	0	0	0	0	0	0	0	1	0	0	1	0	SAMEA111432279	PRJEB57017	GCA_947250645.1	Complete	Bacteria	1.40759	Wolbachia endosymbiont (group B) of Eucosma cana	Pseudomonadota
GCF_000583855.1_ASM58385v1	0	0	0	0	0	0	0	0	0	0	0	0	0	0	0	0	0	0	0	0	1	0	1	0	0	0	1	1	0	1	0	0	0	0	0	0	1	1	0	0	0	SAMN05771126	PRJNA188081	GCA_000583855.1	Complete	Bacteria	2.88244	Gluconobacter oxydans	Pseudomonadota
GCF_902502825.2_E03_1.v3	0	0	0	0	1	0	0	0	0	0	0	0	0	0	0	0	0	0	0	0	1	1	0	0	1	1	1	1	0	1	1	1	1	0	0	0	1	0	1	0	0	SAMEA104296051	PRJEB21840	GCA_902502825.2	Complete	Bacteria	4.74906	Pseudorhizobium flavum	Pseudomonadota
GCF_003367355.1_ASM336735v1	0	0	0	0	0	0	0	1	0	0	0	0	0	0	0	0	0	0	0	0	1	1	0	1	0	0	1	1	1	1	0	0	0	0	1	1	0	0	0	1	0	SAMN09726147	PRJNA483097	GCA_003367355.1	Complete	Bacteria	3.15662	Lysobacter sp. TY2-98	Pseudomonadota
GCF_000959325.1_ASM95932v1	0	0	2	0	0	0	0	0	0	0	0	0	0	0	0	0	0	0	0	1	1	1	1	0	1	1	1	1	1	1	1	1	1	0	1	1	0	0	0	1	0	SAMN03023794	PRJNA239255	GCA_000959325.1	Complete	Bacteria	7.28582	Burkholderia sp. 2002721687	Pseudomonadota
GCF_018075145.1_ASM1807514v1	1	1	3	1	1	2	1	2	0	0	0	0	0	0	0	0	0	0	0	0	1	1	1	0	1	2	1	1	1	1	1	1	1	1	1	1	0	0	0	0	0	SAMN02138543	PRJNA201967	GCA_018075145.1	Complete	Bacteria	5.22676	Enterobacter sp. MGH 3	Pseudomonadota
GCF_015767635.1_ASM1576763v1	0	0	1	0	0	0	0	0	0	0	0	0	0	0	0	0	0	0	0	0	1	1	1	0	1	1	1	1	2	1	0	0	0	0	1	2	0	0	0	1	0	SAMN16708467	PRJNA675456	GCA_015767635.1	Complete	Bacteria	4.1505	Halomonas sp. A40-4	Pseudomonadota
GCF_002998595.1_ASM299859v1	1	1	1	1	1	1	1	1	0	0	0	0	0	0	0	0	0	0	0	0	0	0	0	0	0	0	0	0	0	0	0	0	0	0	0	0	0	0	0	0	0	SAMN08439034	PRJNA282954	GCA_002998595.1	Complete	Bacteria	1.80572	Haemophilus sp. oral taxon 036	Pseudomonadota
GCF_015654285.1_ASM1565428v1	1	1	1	1	2	1	1	1	0	0	0	0	0	0	0	0	0	0	0	0	1	1	1	0	1	1	1	1	1	2	1	1	1	1	1	1	0	0	0	0	0	SAMN16777538	PRJNA677922	GCA_015654285.1	Complete	Bacteria	5.5587	Vibrio europaeus	Pseudomonadota
GCF_003143555.1_ASM314355v1	0	0	0	0	0	0	0	0	0	0	0	0	0	0	0	0	0	0	0	0	1	1	1	0	1	1	1	2	1	1	0	0	0	1	1	1	0	0	0	0	0	SAMN09065712	PRJNA449135	GCA_003143555.1	Complete	Bacteria	3.21495	Saliniradius amylolyticus	Pseudomonadota
GCF_001767295.1_ASM176729v1	2	0	0	0	0	0	0	0	0	0	0	0	0	0	0	0	0	0	0	0	1	1	1	0	1	1	1	2	1	1	0	0	0	1	1	1	0	0	0	0	0	SAMN04562546	PRJNA315484	GCA_001767295.1	Complete	Bacteria	4.68331	Colwellia sp. PAMC 20917	Pseudomonadota
GCF_014541205.1_ASM1454120v1	1	1	1	1	1	1	1	1	0	0	0	0	0	0	0	0	0	0	0	0	1	1	1	0	1	1	1	1	1	1	0	0	0	1	1	1	0	0	0	0	0	SAMN16077668	PRJNA662179	GCA_014541205.1	Complete	Bacteria	2.15516	Mannheimia bovis	Pseudomonadota
GCF_003347095.1_ASM334709v1	0	0	0	0	0	0	0	0	0	0	0	0	0	0	0	0	0	0	0	1	1	1	1	0	0	0	1	1	1	1	0	0	0	0	1	1	0	0	0	1	0	SAMN07290516	PRJNA392307	GCA_003347095.1	Complete	Bacteria	1.82497	Francisella opportunistica	Pseudomonadota
GCF_006439395.2_ASM643939v2	0	0	0	0	0	0	0	0	0	0	0	0	0	0	0	0	0	0	0	0	1	1	0	0	0	0	1	1	0	1	0	0	0	0	0	0	1	0	1	0	0	SAMN12071731	PRJNA549135	GCA_006439395.2	Complete	Bacteria	6.27318	Mesorhizobium sp. B4-1-4	Pseudomonadota
GCF_020428325.2_ASM2042832v2	0	0	0	0	0	1	0	1	0	0	0	0	0	0	0	0	0	0	0	0	1	1	0	0	0	0	1	1	1	1	0	0	0	0	1	1	0	1	0	1	0	SAMN12369121	PRJNA309469	GCA_020428325.2	Complete	Bacteria	4.83607	Stenotrophomonas sp. SBJS02	Pseudomonadota
GCF_000055785.1_ASM5578v1	0	0	2	0	0	0	0	0	0	0	0	0	0	0	0	0	0	0	0	0	1	1	1	0	1	1	1	1	1	1	0	0	0	0	1	1	0	1	0	1	0	SAMN02598275	PRJNA12636	GCA_000055785.1	Complete	Bacteria	3.69665	Chromohalobacter salexigens	Pseudomonadota
GCF_002211785.1_ASM221178v1	0	0	0	0	0	0	0	0	0	0	0	0	0	0	0	0	0	0	0	1	1	1	1	0	0	0	1	1	1	1	0	0	0	0	1	1	0	0	0	1	0	SAMN07207140	PRJNA389776	GCA_002211785.1	Complete	Bacteria	2.19743	Francisella halioticida	Pseudomonadota
GCF_023650915.1_ASM2365091v1	1	1	1	1	2	1	1	1	0	0	0	0	0	0	0	0	0	0	0	0	1	1	1	0	1	1	1	1	1	1	1	1	1	1	1	1	0	0	0	0	0	SAMN28690470	PRJNA842900	GCA_023650915.1	Complete	Bacteria	5.15042	Vibrio alginolyticus	Pseudomonadota
GCF_019923565.1_ASM1992356v1	0	0	0	0	0	0	0	0	0	0	0	0	0	0	0	0	0	0	0	0	0	1	0	0	0	1	0	0	0	0	0	0	0	0	0	0	0	0	0	0	0	SAMN18836834	PRJNA723906	GCA_019923565.1	Complete	Bacteria	0.572184	Candidatus Schneideria nysicola	Pseudomonadota
GCF_900322725.1_C45	1	1	3	1	1	2	1	2	0	0	0	0	0	0	0	0	0	0	0	0	1	1	1	0	1	2	1	1	1	1	1	1	1	1	1	1	0	0	0	0	0	SAMEA104700141	PRJEB25613	GCA_900322725.1	Complete	Bacteria	5.29019	Enterobacter cloacae complex sp.	Pseudomonadota
GCF_013822785.1_ASM1382278v1	0	0	2	0	0	0	0	0	0	0	0	0	0	0	0	0	0	0	0	1	1	1	1	0	1	1	1	1	1	1	0	0	0	0	1	1	0	0	0	1	0	SAMN14770371	PRJNA600395	GCA_013822785.1	Complete	Bacteria	7.10686	Burkholderia sp. MBR-1	Pseudomonadota
GCF_022477975.1_ASM2247797v1	1	1	4	1	1	2	1	1	0	0	0	0	0	0	0	0	0	0	0	0	1	1	1	0	1	1	1	1	1	2	1	1	1	1	1	1	0	0	0	0	0	SAMN15002818	PRJNA634626	GCA_022477975.1	Complete	Bacteria	5.07633	Pectobacterium sp. PL64	Pseudomonadota
GCF_019844095.1_ASM1984409v1	1	1	1	1	1	2	1	2	0	0	0	0	0	0	0	0	0	0	0	0	1	1	1	0	1	1	1	1	1	1	1	1	1	1	1	1	0	0	0	0	0	SAMN20930359	PRJNA756944	GCA_019844095.1	Complete	Bacteria	4.80293	Erwinia persicina	Pseudomonadota
GCF_001006005.1_ASM100600v1	1	1	2	1	1	2	1	1	0	0	0	0	0	0	0	0	0	0	0	1	1	1	1	0	1	1	1	1	1	1	1	1	1	1	1	1	0	0	0	0	0	SAMN03450772	PRJNA279822	GCA_001006005.1	Complete	Bacteria	6.00051	Serratia fonticola	Pseudomonadota
GCF_014697095.1_ASM1469709v1	0	0	2	0	0	0	0	0	0	0	0	0	0	0	0	0	0	0	0	0	1	1	1	0	1	1	1	1	1	1	1	1	1	0	1	2	0	0	0	1	0	SAMN15472119	PRJNA644742	GCA_014697095.1	Complete	Bacteria	5.27969	Halomonas titanicae	Pseudomonadota
GCA_013693775.1_ASM1369377v1	0	0	0	0	0	0	0	0	0	0	0	0	0	0	0	0	0	0	0	0	1	1	1	0	1	1	1	1	1	2	1	1	1	0	1	1	0	0	0	1	0	SAMN15246512	PRJNA606905	GCA_013693775.1	Complete	Bacteria	3.54892	Thiobacillus sp.	Pseudomonadota
GCF_009650135.1_ASM965013v1	0	0	0	0	0	0	0	0	0	0	0	0	0	0	0	0	0	0	0	0	1	1	0	0	1	1	1	2	1	1	0	0	0	0	1	1	0	0	0	1	0	SAMN13193731	PRJNA587557	GCA_009650135.1	Complete	Bacteria	2.34604	Litorivicinus lipolyticus	Pseudomonadota
GCF_025143985.1_ASM2514398v1	0	0	0	0	1	0	0	0	0	0	0	0	0	0	0	0	0	0	0	0	1	1	0	0	0	0	1	2	0	1	0	0	0	0	0	0	1	0	1	0	0	SAMN20693750	PRJNA753157	GCA_025143985.1	Complete	Bacteria	4.14711	Sulfitobacter sp. W027	Pseudomonadota
GCF_000014865.1_ASM1486v1	0	0	0	0	0	0	0	0	0	0	0	0	0	0	0	0	0	0	0	0	1	1	1	0	1	1	1	1	0	1	1	1	1	0	0	0	0	0	0	0	1	SAMN02598452	PRJNA262	GCA_000014865.1	Complete	Bacteria	4.71958	Magnetococcus marinus	Pseudomonadota
GCF_900475945.1_48290_E02	0	0	1	0	0	0	0	1	0	0	0	0	0	0	0	0	0	0	0	0	1	1	1	0	1	2	1	1	1	1	1	1	1	0	1	1	0	0	0	1	0	SAMEA4040591	PRJEB6403	GCA_900475945.1	Complete	Bacteria	5.85306	Pseudomonas mucidolens	Pseudomonadota
GCF_018325905.1_ASM1832590v1	0	0	2	0	1	0	0	1	0	0	0	0	0	0	0	0	0	0	0	0	1	1	1	0	1	1	1	1	1	1	1	1	1	0	1	1	0	0	0	1	0	SAMD00195112	PRJDB9018	GCA_018325905.1	Complete	Bacteria	6.77754	Pseudomonas sp. St316	Pseudomonadota
GCF_002966815.1_ASM296681v1	0	0	0	0	0	1	0	1	0	0	0	0	0	0	0	0	0	0	0	0	1	1	0	0	0	0	1	1	1	1	0	0	0	0	1	1	0	1	0	1	0	SAMN07581406	PRJNA400855	GCA_002966815.1	Complete	Bacteria	4.69445	Stenotrophomonas sp. MYb57	Pseudomonadota
GCF_021869665.1_ASM2186966v1	1	1	3	1	1	2	1	2	0	0	0	0	0	0	0	0	0	0	0	0	1	1	1	0	1	2	1	1	1	1	1	1	1	1	1	1	0	0	0	0	0	SAMN25233123	PRJNA800172	GCA_021869665.1	Complete	Bacteria	5.56102	Enterobacter cloacae complex sp. ECL411	Pseudomonadota
GCF_014268885.2_ASM1426888v2	0	0	0	0	0	0	0	0	0	0	0	0	0	0	0	0	0	0	0	0	1	1	1	0	1	1	1	1	1	1	1	0	0	0	1	1	0	0	0	1	0	SAMN15248328	PRJNA639797	GCA_014268885.2	Complete	Bacteria	5.60767	Pseudomonas xantholysinigenes	Pseudomonadota
GCF_004803715.2_ASM480371v2	0	0	0	0	0	1	0	1	0	0	0	0	0	0	0	0	0	0	0	0	1	1	0	1	0	0	1	1	1	1	0	0	0	0	1	1	0	1	0	1	0	SAMN11370850	PRJNA531597	GCA_004803715.2	Complete	Bacteria	3.0403	Luteimonas yindakuii	Pseudomonadota
GCF_002902865.1_ASM290286v1	1	1	1	1	1	2	1	1	0	0	0	0	0	0	0	0	0	0	0	0	1	1	1	0	1	1	1	1	1	1	1	1	1	1	1	1	0	0	0	0	0	SAMN04286971	PRJNA430813	GCA_002902865.1	Complete	Bacteria	4.7832	Aeromonas sp. ASNIH5	Pseudomonadota
GCF_002285515.1_ASM228551v1	0	0	0	0	1	0	0	1	0	0	0	0	0	0	0	0	0	0	0	0	1	1	0	1	0	0	1	1	1	1	0	0	0	0	1	1	0	1	0	1	0	SAMN03481245	PRJNA280982	GCA_002285515.1	Complete	Bacteria	5.2509	Xanthomonas hortorum	Pseudomonadota
GCF_900635785.1_33922_B01	1	1	1	1	1	1	1	2	0	0	0	0	0	0	0	0	0	0	0	0	1	1	1	0	1	1	1	1	1	1	0	0	0	1	1	1	0	0	0	0	0	SAMEA2822168	PRJEB6403	GCA_900635785.1	Complete	Bacteria	2.37705	Actinobacillus lignieresii	Pseudomonadota
GCF_008728195.1_ASM872819v1	0	0	0	0	0	0	0	0	0	0	0	0	0	0	0	0	0	0	0	0	1	1	0	0	0	0	2	1	0	1	0	0	0	0	0	0	1	0	1	0	0	SAMN09772271	PRJNA484900	GCA_008728195.1	Complete	Bacteria	6.17307	Roseovarius indicus	Pseudomonadota
GCF_002025725.1_ASM202572v1	0	0	2	0	0	0	0	0	0	0	0	0	0	0	0	0	0	0	0	0	1	1	1	0	1	1	1	1	1	1	0	0	0	0	1	1	0	0	0	1	0	SAMN06130964	PRJNA357031	GCA_002025725.1	Complete	Bacteria	5.44527	Herbaspirillum robiniae	Pseudomonadota
GCF_021284745.1_ASM2128474v1	0	0	0	0	0	0	0	1	0	0	0	0	0	0	0	0	0	0	0	0	1	1	0	1	0	0	1	1	1	1	0	0	0	0	1	1	0	0	0	1	0	SAMN24044688	PRJNA788985	GCA_021284745.1	Complete	Bacteria	3.25113	Lysobacter sp. KIS68-7	Pseudomonadota
GCF_900478135.1_28193_H01	1	1	3	1	0	1	1	1	0	0	0	0	0	0	0	0	0	0	0	1	1	1	1	0	1	2	1	1	1	1	1	1	1	1	1	1	0	0	0	0	0	SAMEA2548145	PRJEB6403	GCA_900478135.1	Complete	Bacteria	3.97627	Leminorella richardii	Pseudomonadota
GCF_000968175.1_ASM96817v1	1	1	1	1	1	1	1	1	0	0	0	0	0	0	0	0	0	0	0	0	1	1	1	0	1	1	1	1	1	1	0	0	0	1	1	1	0	0	0	0	0	SAMEA3283114	PRJEB4254	GCA_000968175.1	Complete	Bacteria	3.65952	Xenorhabdus poinarii	Pseudomonadota
GCF_003627995.1_ASM362799v1	0	0	0	0	0	0	0	0	0	0	0	1	0	0	0	0	0	0	0	0	1	1	0	0	1	1	1	1	0	1	0	0	0	0	0	0	1	0	0	1	0	SAMN10167138	PRJNA494412	GCA_003627995.1	Complete	Bacteria	3.00243	Brevundimonas naejangsanensis	Pseudomonadota
GCF_014844275.1_ASM1484427v1	0	0	0	0	0	0	0	0	0	0	0	0	0	0	0	0	0	0	0	1	2	1	1	0	0	0	1	1	1	1	0	0	0	0	0	1	1	0	0	1	0	SAMN00993444	PRJNA73457	GCA_014844275.1	Complete	Bacteria	1.87055	Francisella noatunensis	Pseudomonadota
GCF_001414055.1_ASM141405v1	0	0	0	0	1	0	0	0	0	0	0	0	0	0	0	0	0	0	0	0	1	1	0	0	1	1	1	1	0	1	0	0	0	0	0	0	1	0	0	1	0	SAMN04208552	PRJNA257504	GCA_001414055.1	Complete	Bacteria	3.95729	Caulobacter henricii	Pseudomonadota
GCF_015218165.1_ASM1521816v1	0	0	0	0	0	1	0	3	0	0	0	0	0	0	0	0	0	0	0	0	1	1	1	0	0	0	1	1	1	2	0	0	0	0	1	1	0	0	0	1	0	SAMN13979601	PRJNA604696	GCA_015218165.1	Complete	Bacteria	4.28008	Acinetobacter piscicola	Pseudomonadota
GCF_000801755.2_ASM80175v2	1	1	3	1	1	2	1	2	0	0	0	0	0	0	0	0	0	0	0	0	1	1	1	0	1	2	1	1	1	1	1	1	1	1	1	1	0	0	0	0	0	SAMN03099801	PRJNA263377	GCA_000801755.2	Complete	Bacteria	4.76311	Enterobacter sp. E20	Pseudomonadota
GCF_003391255.1_ASM339125v1	0	0	0	0	0	0	0	0	0	0	0	0	0	0	0	0	0	0	0	0	1	1	1	0	1	1	1	1	1	1	1	0	0	0	1	1	0	0	0	1	0	SAMN09691142	PRJNA481851	GCA_003391255.1	Complete	Bacteria	5.52552	Pseudomonas plecoglossicida	Pseudomonadota
GCF_012689545.1_ASM1268954v1	0	0	0	0	0	0	0	0	0	0	0	0	0	0	0	0	0	0	0	0	1	1	0	0	0	0	1	1	0	1	0	0	0	0	0	0	1	0	1	0	0	SAMN14591402	PRJNA622823	GCA_012689545.1	Complete	Bacteria	3.37377	Paracoccus sanguinis	Pseudomonadota
GCF_018141345.1_ASM1814134v1	0	0	0	0	0	1	0	2	0	0	0	0	0	0	0	0	0	0	0	0	1	1	1	0	1	1	1	1	1	1	0	0	0	1	1	1	0	0	0	0	0	SAMN13697694	PRJNA598056	GCA_018141345.1	Complete	Bacteria	5.34628	Pseudoalteromonas sp. A22	Pseudomonadota
GCF_024397915.1_ASM2439791v1	0	1	1	0	2	0	0	0	0	0	0	0	0	0	1	0	0	0	0	0	1	1	1	0	1	1	2	1	1	1	0	0	0	1	1	1	0	0	0	0	0	SAMN18739886	PRJNA685000	GCA_024397915.1	Complete	Bacteria	5.20877	Marinobacterium rhizophilum	Pseudomonadota
GCF_018987265.1_ASM1898726v1	0	0	0	0	0	0	0	0	0	0	0	0	0	0	0	0	0	0	0	0	2	1	0	0	0	0	1	1	0	1	0	0	0	0	0	0	1	0	1	0	0	SAMN19717677	PRJNA738292	GCA_018987265.1	Complete	Bacteria	6.90607	Rhizobium sp. WYJ-E13	Pseudomonadota
GCF_001242845.1_Wobs_v01	0	0	0	0	0	0	0	0	0	0	0	0	0	0	0	0	0	0	0	0	0	0	0	0	0	0	0	0	0	0	0	0	0	0	0	0	0	0	0	0	0	SAMEA3209382	PRJEB8217	GCA_001242845.1	Complete	Bacteria	0.532684	Candidatus Westeberhardia cardiocondylae	Pseudomonadota
GCF_013786345.1_ASM1378634v1	1	1	3	1	1	2	1	2	0	0	0	0	0	0	0	0	0	0	0	0	1	1	1	0	1	1	1	1	1	1	1	1	1	1	1	1	0	0	0	0	0	SAMN15148552	PRJNA605147	GCA_013786345.1	Complete	Bacteria	5.30942	Citrobacter sp. RHBSTW-00229	Pseudomonadota
GCF_024749365.1_ASM2474936v1	0	0	2	0	0	0	0	2	0	0	0	0	0	0	0	0	0	0	0	0	1	1	1	0	1	2	1	1	1	1	1	1	1	0	1	1	0	0	0	1	0	SAMN23038883	PRJNA779451	GCA_024749365.1	Complete	Bacteria	6.46892	Pseudomonas canavaninivorans	Pseudomonadota
GCF_000253255.1_ASM25325v1	0	0	0	0	1	0	0	1	0	0	0	0	0	0	0	0	0	0	0	0	1	1	0	0	0	2	1	1	0	1	0	0	0	0	0	0	1	0	0	1	0	SAMEA2272572	PRJEA66901	GCA_000253255.1	Complete	Bacteria	5.31391	Novosphingobium sp. PP1Y	Pseudomonadota
GCF_002222655.1_ASM222265v1	1	0	0	0	0	0	0	0	0	0	0	0	0	0	0	0	0	0	0	1	1	1	0	0	1	1	1	1	1	0	0	0	0	0	1	1	0	1	0	1	0	SAMN07313362	PRJNA392993	GCA_002222655.1	Complete	Bacteria	3.78755	Vitreoscilla filiformis	Pseudomonadota
GCF_026168555.1_ASM2616855v1	0	0	0	0	0	0	0	0	0	0	0	0	0	0	0	0	0	0	0	0	1	1	0	0	0	0	1	1	0	1	0	0	0	0	0	0	1	0	0	1	0	SAMN24858647	PRJNA796452	GCA_026168555.1	Complete	Bacteria	2.9329	Qipengyuania spongiae	Pseudomonadota
GCF_001584205.1_ASM158420v1	0	0	1	0	0	0	0	0	0	0	0	0	0	0	0	0	0	0	0	0	1	1	1	0	1	1	1	1	1	1	0	0	0	0	1	1	0	0	0	1	0	SAMN04195676	PRJNA299269	GCA_001584205.1	Complete	Bacteria	4.70938	Collimonas arenae	Pseudomonadota
GCF_900095885.1_Daq1742	1	1	3	1	1	3	1	2	0	0	0	0	0	0	0	0	0	0	0	0	1	1	1	0	1	1	2	1	1	1	1	1	1	1	1	1	0	0	0	0	0	SAMEA4416159	PRJEB15300	GCA_900095885.1	Complete	Bacteria	4.50156	Dickeya aquatica	Pseudomonadota
GCF_021513215.1_ASM2151321v1	1	0	0	0	0	0	0	0	0	0	0	0	0	0	0	0	0	0	0	0	1	1	0	0	0	0	1	1	1	1	0	0	0	0	0	0	0	2	0	0	0	SAMN24698393	PRJNA795249	GCA_021513215.1	Complete	Bacteria	1.98912	Suttonella sp. R2A3	Pseudomonadota
GCF_902387845.1_UHGG_MGYG-HGUT-02512	1	1	1	1	1	1	1	1	0	0	0	0	0	0	0	0	0	0	0	0	1	1	1	0	1	1	1	1	1	1	1	1	1	1	1	1	0	0	0	0	0	SAMEA5852017	PRJEB33885	GCA_902387845.1	Complete	Bacteria	3.90692	Morganella morganii	Pseudomonadota
GCF_015689115.1_ASM1568911v1	1	1	1	1	1	2	1	1	0	0	0	0	0	0	0	0	0	0	0	0	1	1	1	0	1	1	1	1	1	1	1	1	1	1	1	1	0	0	0	0	0	SAMN16704389	PRJNA675325	GCA_015689115.1	Complete	Bacteria	4.90225	Serratia sp. CMO1	Pseudomonadota
GCF_021869625.1_ASM2186962v1	1	1	3	1	1	2	1	2	0	0	0	0	0	0	0	0	0	0	0	0	1	1	1	0	1	2	1	1	1	1	1	1	1	1	1	1	0	0	0	0	0	SAMN25233125	PRJNA800174	GCA_021869625.1	Complete	Bacteria	5.42072	Enterobacter cloacae complex sp. ECL404	Pseudomonadota
GCF_013318255.2_ASM1331825v2	0	0	1	0	0	1	0	0	0	0	0	0	0	0	0	0	0	0	0	0	1	1	0	0	0	0	2	1	0	1	0	0	0	0	0	0	1	0	1	0	0	SAMN14165457	PRJNA607555	GCA_013318255.2	Complete	Bacteria	6.05836	Agrobacterium fabacearum	Pseudomonadota
GCF_022354505.1_ASM2235450v1	0	0	0	0	1	0	0	0	0	0	0	0	0	0	0	0	0	0	0	0	2	1	0	0	0	0	1	2	0	1	0	0	0	0	0	0	1	0	1	0	0	SAMN25861395	PRJNA798730	GCA_022354505.1	Complete	Bacteria	7.55611	Rhizobium sp. C104	Pseudomonadota
GCF_002119845.1_ASM211984v1	0	0	0	0	1	0	0	0	0	0	0	0	0	0	0	0	0	0	0	0	1	1	0	0	0	0	1	1	0	1	0	0	0	0	0	0	1	0	1	0	0	SAMN06767430	PRJNA383588	GCA_002119845.1	Complete	Bacteria	6.75685	Rhizobium etli	Pseudomonadota
GCF_017798165.1_ASM1779816v1	0	0	0	0	0	0	0	1	0	0	0	0	0	0	0	0	0	0	0	0	0	1	0	0	1	1	1	1	1	0	1	1	1	0	0	1	0	0	0	1	0	SAMN15481058	PRJNA642781	GCA_017798165.1	Complete	Bacteria	5.17306	Rhodoferax sp. AJA081-3	Pseudomonadota
GCF_000287275.1_ASM28727v1	0	0	0	0	0	0	0	0	0	0	0	0	0	0	0	0	0	0	0	0	0	0	0	0	0	0	0	0	0	0	0	0	0	0	0	0	0	0	0	0	0	SAMN02604335	PRJNA165187	GCA_000287275.1	Complete	Bacteria	0.166163	Candidatus Carsonella ruddii	Pseudomonadota
GCF_947090825.1_MM221	0	0	1	0	0	0	0	0	0	0	0	0	0	0	0	0	0	0	0	0	1	1	1	0	1	2	1	1	1	2	1	0	0	0	1	1	0	0	0	1	0	SAMEA111485651	PRJEB56332	GCA_947090825.1	Complete	Bacteria	6.73108	Pseudomonas sp. MM221	Pseudomonadota
GCF_030064125.1_ASM3006412v1	0	0	2	0	0	0	0	1	0	0	0	0	0	0	0	0	0	0	0	0	1	1	1	0	1	2	1	1	1	1	2	1	1	0	1	1	0	0	0	1	0	SAMN35035430	PRJNA873915	GCA_030064125.1	Complete	Bacteria	6.65189	Pseudomonas sp. G2-4	Pseudomonadota
GCF_024397895.1_ASM2439789v1	0	0	0	0	0	0	0	1	0	0	0	0	0	0	0	0	0	0	0	0	1	1	1	0	1	1	1	1	1	1	0	0	0	0	1	1	0	0	0	1	0	SAMN18739887	PRJNA685000	GCA_024397895.1	Complete	Bacteria	4.7553	Pseudomonas benzenivorans	Pseudomonadota
GCF_018687735.1_ASM1868773v1	0	0	0	0	0	0	0	0	0	0	0	0	0	0	0	0	0	0	0	0	1	1	1	0	0	0	1	1	1	1	0	0	0	0	1	1	0	0	0	1	0	SAMN08383907	PRJNA295639	GCA_018687735.1	Complete	Bacteria	1.82195	Polynucleobacter sp. MG-5-Ahmo-C2	Pseudomonadota
GCF_017309955.1_ASM1730995v1	0	0	0	0	0	0	0	0	0	0	0	0	0	0	0	0	0	0	0	0	1	1	0	0	0	0	1	1	0	1	0	0	0	0	0	0	1	1	0	1	0	SAMN06946682	PRJNA386409	GCA_017309955.1	Complete	Bacteria	5.7841	Novosphingobium sp. KA1	Pseudomonadota
GCF_003063555.1_ASM306355v1	0	0	0	0	0	0	0	1	0	0	0	0	0	0	0	0	0	0	0	0	2	1	0	0	0	0	1	1	0	1	0	0	0	0	0	0	1	0	1	0	0	SAMN08952668	PRJNA450896	GCA_003063555.1	Complete	Bacteria	6.32161	Aminobacter sp. MSH1	Pseudomonadota
GCF_030295155.1_ASM3029515v1	1	1	3	1	1	2	1	2	0	0	0	0	0	0	0	0	0	0	0	0	1	1	1	0	1	2	1	1	1	1	1	1	1	1	1	1	0	0	0	0	0	SAMD00467134	PRJDB7924	GCA_030295155.1	Complete	Bacteria	5.85156	Escherichia sp. 10290	Pseudomonadota
GCF_003609835.1_ASM360983v1	0	0	0	0	2	0	0	0	0	0	0	0	0	0	0	0	0	0	0	0	1	1	0	0	0	0	1	0	0	1	0	0	0	0	0	0	1	0	0	1	0	SAMD00065690	PRJDB5255	GCA_003609835.1	Complete	Bacteria	3.93823	Sphingopyxis sp. FD7	Pseudomonadota
GCF_006739055.1_ASM673905v1	0	0	0	0	0	0	0	0	0	0	0	0	0	0	0	0	0	1	0	0	1	1	0	0	1	1	1	1	0	1	0	0	0	0	0	0	1	0	0	1	0	SAMD00165214	PRJDB8069	GCA_006739055.1	Complete	Bacteria	5.83476	Stella vacuolata	Pseudomonadota
GCF_016925495.1_ASM1692549v1	1	0	0	0	0	0	0	0	0	0	0	1	0	0	0	0	0	0	0	0	1	1	1	0	1	1	1	2	1	1	0	0	0	1	1	0	0	0	0	0	0	SAMN17918467	PRJNA701963	GCA_016925495.1	Complete	Bacteria	4.5589	Methylococcus sp. EFPC2	Pseudomonadota
GCF_900000005.1_BVF60	0	0	0	0	0	1	0	0	0	0	0	0	0	0	0	0	0	0	0	0	2	1	0	0	0	1	1	1	0	1	1	1	1	0	0	0	1	0	1	0	0	SAMEA3715143	PRJEB12176	GCA_900000005.1	Complete	Bacteria	3.23814	Brucella vulpis	Pseudomonadota
GCF_932126575.1_Thauera_sp_Piv1	1	0	1	0	0	0	0	0	0	0	0	0	0	0	0	0	0	0	0	0	1	1	1	0	1	1	1	1	1	1	1	1	1	0	1	1	0	0	0	1	1	SAMEA13166765	PRJEB51144	GCA_932126575.1	Complete	Bacteria	4.53789	Thauera sp. PIV-1	Pseudomonadota
GCF_000349945.1_ASM34994v1	1	2	0	0	1	0	0	0	0	0	0	0	0	0	0	0	0	0	0	0	1	1	1	1	1	2	1	1	1	1	1	1	1	0	1	1	0	0	0	1	1	SAMD00061029	PRJDB22	GCA_000349945.1	Complete	Bacteria	5.81876	Azoarcus sp. KH32C	Pseudomonadota
GCF_004358345.1_ASM435834v1	1	0	0	0	0	0	0	1	0	0	0	0	0	0	0	0	0	0	0	0	1	1	1	0	1	1	1	1	1	1	1	1	1	1	1	1	0	0	0	0	0	SAMN11111039	PRJNA526823	GCA_004358345.1	Complete	Bacteria	5.46875	Parashewanella spongiae	Pseudomonadota
GCF_003019965.1_ASM301996v1	0	0	2	0	0	0	0	0	0	0	0	0	0	0	0	0	0	0	0	1	2	1	1	0	1	2	1	1	1	1	0	0	0	0	1	1	0	0	0	1	0	SAMN05004755	PRJNA231221	GCA_003019965.1	Complete	Bacteria	6.32286	Burkholderia multivorans	Pseudomonadota
GCF_004136315.1_ASM413631v1	0	0	1	0	0	0	0	0	0	0	0	0	0	0	1	0	0	0	0	0	1	1	0	0	0	0	1	1	0	1	0	0	0	0	0	0	1	0	1	0	0	SAMN08329305	PRJNA429112	GCA_004136315.1	Complete	Bacteria	6.61921	Mesorhizobium sp. Pch-S	Pseudomonadota
GCF_029910015.1_ASM2991001v1	0	0	1	0	3	0	0	1	0	0	0	0	0	0	0	0	0	0	0	0	1	1	0	0	0	0	1	1	0	1	0	0	0	0	0	0	1	0	1	0	0	SAMN20568705	PRJNA742876	GCA_029910015.1	Complete	Bacteria	7.82644	Bradyrhizobium sp. ISRA436	Pseudomonadota
GCF_008632635.1_ASM863263v1	0	0	1	0	0	1	0	1	0	0	0	0	0	0	0	0	0	0	0	0	1	1	1	0	0	0	1	1	1	2	0	0	0	0	1	1	0	0	0	1	0	SAMN12769618	PRJNA565663	GCA_008632635.1	Complete	Bacteria	3.98023	Acinetobacter baumannii	Pseudomonadota
GCF_001664465.1_ASM166446v1	0	0	0	0	0	0	0	0	0	0	0	0	0	0	0	0	0	0	0	0	1	1	0	0	0	0	1	1	0	1	0	0	0	0	0	0	1	0	1	0	0	SAMN03998642	PRJNA293118	GCA_001664465.1	Complete	Bacteria	6.42441	Rhizobium sp. N6212	Pseudomonadota
GCF_003209315.1_ASM320931v1	0	0	0	0	1	0	0	0	0	0	0	0	0	0	0	0	0	0	0	0	1	1	1	0	0	0	1	1	1	0	0	0	0	0	1	1	0	0	0	1	0	SAMN09245574	PRJNA472840	GCA_003209315.1	Complete	Bacteria	2.89531	Psychrobacter sp. YP14	Pseudomonadota
GCF_025141335.1_ASM2514133v1	0	0	0	0	0	0	0	0	0	0	0	0	0	0	0	0	0	0	0	0	1	1	0	0	0	0	1	1	0	1	1	0	0	0	0	0	1	0	1	0	0	SAMN20691782	PRJNA753157	GCA_025141335.1	Complete	Bacteria	4.12553	Leisingera sp. M523	Pseudomonadota
GCF_019665765.1_ASM1966576v1	0	0	0	0	0	1	0	0	0	0	0	0	0	0	0	0	0	0	0	1	1	1	1	0	1	1	1	1	1	1	1	1	1	0	1	1	0	0	0	1	1	SAMN20703557	PRJNA753680	GCA_019665765.1	Complete	Bacteria	3.55767	Deefgea tanakiae	Pseudomonadota
GCF_029869925.1_ASM2986992v1	0	0	0	0	0	0	0	1	0	0	0	0	0	0	0	0	0	0	0	0	1	1	1	0	1	1	1	1	1	1	0	0	0	0	1	1	0	0	0	1	0	SAMN33330832	PRJNA935964	GCA_029869925.1	Complete	Bacteria	4.4814	Microbulbifer sp. H12	Pseudomonadota
GCF_022533585.1_ASM2253358v1	0	0	0	0	0	0	0	0	0	0	0	0	0	0	0	0	0	0	0	0	1	1	1	0	1	2	1	1	1	2	1	0	0	0	1	1	0	0	0	1	0	SAMN26196623	PRJNA809637	GCA_022533585.1	Complete	Bacteria	5.74859	Pseudomonas sp. LS.1a	Pseudomonadota
GCF_001886655.1_ASM188665v1	0	0	2	0	1	0	0	1	0	0	0	0	0	0	0	0	0	0	0	1	1	1	0	0	0	0	1	1	1	0	0	0	0	0	0	1	0	0	0	1	0	SAMN06027798	PRJNA353889	GCA_001886655.1	Complete	Bacteria	6.43038	Delftia sp. HK171	Pseudomonadota
GCF_001750405.1_ASM175040v1	0	0	0	0	0	1	0	2	0	0	0	0	0	0	0	0	0	0	0	0	1	1	1	0	1	1	1	1	1	1	1	0	0	1	1	1	0	0	0	0	0	SAMN04508261	PRJNA312897	GCA_001750405.1	Complete	Bacteria	6.22135	Pseudoalteromonas luteoviolacea	Pseudomonadota
GCF_028657945.1_ASM2865794v1	0	0	0	0	0	0	0	1	0	0	0	0	0	0	0	0	0	0	0	0	1	1	1	0	1	1	3	1	1	1	1	1	1	1	1	1	0	0	0	0	0	SAMN15659788	PRJNA649149	GCA_028657945.1	Complete	Bacteria	6.45015	Thalassomonas haliotis	Pseudomonadota
GCF_001557535.2_ASM155753v2	0	0	1	0	0	0	0	0	0	0	0	0	0	0	0	0	0	0	0	2	1	2	1	0	1	4	1	1	1	1	0	0	0	0	1	1	0	0	0	1	0	SAMN04453248	PRJNA310663	GCA_001557535.2	Complete	Bacteria	9.05534	Burkholderia sp. PAMC 26561	Pseudomonadota
GCF_001513745.1_ASM151374v1	0	0	2	0	0	0	0	0	0	0	0	0	0	0	0	0	0	0	0	1	1	1	1	0	1	1	1	1	1	1	1	1	1	0	1	1	0	0	0	1	0	SAMN04196784	PRJNA279182	GCA_001513745.1	Complete	Bacteria	7.28781	Burkholderia sp. Bp5365	Pseudomonadota
GCF_000968715.2_ASM96871v2	0	0	2	0	0	0	0	0	0	0	0	0	0	0	0	0	0	0	0	0	1	1	1	0	1	1	1	1	1	1	0	0	0	0	1	1	0	0	0	1	0	SAMN03366765	PRJNA273864	GCA_000968715.2	Complete	Bacteria	3.66604	Halomonas sp. HG01	Pseudomonadota
GCF_002887615.1_ASM288761v1	1	1	1	1	2	2	1	1	0	0	0	0	0	0	0	0	0	0	0	2	1	1	1	0	1	1	1	1	1	1	1	1	1	1	1	1	0	0	0	0	0	SAMD00036656	PRJNA429387	GCA_002887615.1	Complete	Bacteria	5.98952	Vibrio jasicida	Pseudomonadota
GCF_014495885.1_ASM1449588v1	0	0	3	0	0	0	0	0	0	0	0	0	0	0	0	0	0	0	0	0	1	1	1	0	1	1	1	1	1	1	1	1	1	1	1	1	0	0	0	0	0	SAMN15934673	PRJNA660062	GCA_014495885.1	Complete	Bacteria	4.67585	Pantoea sp. MT58	Pseudomonadota
GCF_014217335.1_ASM1421733v1	1	1	1	1	1	2	1	1	0	0	0	0	0	0	0	0	0	0	0	0	1	1	1	0	1	1	1	1	1	1	1	1	1	0	1	1	0	0	0	1	0	SAMN15754049	PRJNA195847	GCA_014217335.1	Complete	Bacteria	4.89308	Teredinibacter purpureus	Pseudomonadota
GCF_900343015.1_ARADv1	0	0	0	0	0	0	0	0	0	0	0	0	0	0	0	0	0	0	0	0	0	0	0	0	0	0	0	0	0	0	0	0	0	0	0	0	0	0	0	0	0	SAMEA4584479	PRJEB26014	GCA_900343015.1	Complete	Bacteria	0.663125	Arsenophonus endosymbiont of Aleurodicus dispersus	Pseudomonadota
GCF_011455275.1_ASM1145527v1	1	1	1	1	1	1	1	1	0	0	0	0	0	0	0	0	0	0	0	0	1	1	1	0	1	1	1	1	1	1	0	0	0	1	1	1	0	0	0	0	0	SAMN04545321	PRJNA283783	GCA_011455275.1	Complete	Bacteria	2.3425	Pasteurellaceae bacterium Orientalotternb1	Pseudomonadota
GCF_003031405.1_ASM303140v1	1	1	1	1	1	1	1	0	0	0	0	0	0	0	0	0	0	0	0	0	1	1	1	0	1	1	1	1	1	1	1	1	1	0	1	2	0	0	0	1	0	SAMN06210321	PRJNA360432	GCA_003031405.1	Complete	Bacteria	4.80369	Halomonas sp. 'Soap Lake #6'	Pseudomonadota
GCF_027941955.1_ASM2794195v1	0	0	0	0	0	0	0	0	0	0	0	0	0	0	0	0	0	0	0	0	1	1	0	0	0	1	1	1	0	1	0	0	0	0	0	0	1	0	0	1	0	SAMN32362222	PRJNA881974	GCA_027941955.1	Complete	Bacteria	4.42337	Sphingomonas sp. 7/4-4	Pseudomonadota
GCF_017742795.1_ASM1774279v1	0	0	0	0	1	0	0	1	0	0	0	0	0	0	0	0	0	0	0	0	1	1	0	1	0	0	1	1	1	1	0	0	0	0	1	1	0	0	0	1	0	SAMN18332159	PRJNA715109	GCA_017742795.1	Complete	Bacteria	5.16343	Xanthomonas phaseoli	Pseudomonadota
GCF_015291765.1_ASM1529176v1	0	0	0	0	0	1	0	0	0	0	0	0	0	0	0	0	0	0	0	0	1	1	1	0	1	1	1	1	1	1	1	1	1	1	1	1	0	0	0	1	1	SAMN09761082	PRJNA484200	GCA_015291765.1	Complete	Bacteria	4.99544	Chromobacterium sp. Rain0013	Pseudomonadota
GCF_023167265.1_ASM2316726v1	0	0	0	0	0	0	0	0	0	0	0	0	0	0	0	0	0	0	0	0	1	0	1	1	0	0	1	1	0	1	0	0	0	0	0	0	1	1	0	0	0	SAMN09641705	PRJNA480563	GCA_023167265.1	Complete	Bacteria	2.01407	Parasaccharibacter sp. TMW 2.1888	Pseudomonadota
GCF_004792415.1_ASM479241v1	0	0	3	0	0	1	0	1	0	0	0	0	0	0	0	0	0	0	0	0	2	1	1	0	1	1	1	1	1	1	1	1	1	1	1	1	0	0	0	0	0	SAMN10414043	PRJNA505269	GCA_004792415.1	Complete	Bacteria	4.79033	Pantoea vagans	Pseudomonadota
GCF_000756125.1_ASM75612v1	0	0	0	0	0	1	0	1	0	0	0	0	0	0	0	0	0	0	0	1	1	1	2	0	1	1	1	1	1	1	1	1	1	0	1	1	0	0	0	1	0	SAMN02866341	PRJNA244417	GCA_000756125.1	Complete	Bacteria	7.0854	Burkholderia pseudomallei	Pseudomonadota
GCF_002214625.1_ASM221462v2	0	0	0	0	0	0	0	0	0	0	0	0	0	0	0	0	0	0	0	0	1	1	0	0	1	1	1	1	0	0	0	0	0	0	0	0	1	0	0	1	0	SAMN02739299	PRJNA178515	GCA_002214625.2	Complete	Bacteria	1.21467	Anaplasma ovis	Pseudomonadota
GCF_001411805.1_ASM141180v1	0	0	2	0	0	1	0	0	0	0	0	0	0	0	0	0	0	0	0	1	1	1	1	0	1	1	1	1	1	1	1	1	1	0	1	1	0	0	0	1	0	SAMN04210536	PRJNA237833	GCA_001411805.1	Complete	Bacteria	8.08105	Burkholderia plantarii	Pseudomonadota
GCF_029537235.1_ASM2953723v1	0	0	0	0	0	0	0	0	0	0	0	0	0	0	0	0	0	0	0	0	1	1	0	0	0	1	1	2	0	1	0	0	0	0	0	0	1	0	1	0	0	SAMN32638802	PRJNA881974	GCA_029537235.1	Complete	Bacteria	5.62111	Rhizobium sp. 32-5/1	Pseudomonadota
GCF_000807775.2_ASM80777v2	0	1	2	0	1	0	0	0	0	0	0	0	0	0	0	0	0	0	0	1	1	1	1	0	1	2	1	1	1	1	0	0	0	0	1	1	0	0	0	1	0	SAMN03174139	PRJNA266749	GCA_000807775.2	Complete	Bacteria	5.59206	Pandoraea fibrosis	Pseudomonadota
GCF_003627795.1_ASM362779v1	0	0	0	0	0	0	0	0	0	0	0	0	0	0	0	0	0	0	0	0	2	1	0	0	0	0	1	1	0	1	0	0	0	0	0	0	1	0	1	0	0	SAMN10118218	PRJNA492910	GCA_003627795.1	Complete	Bacteria	7.14049	Rhizobium sp. CCGE531	Pseudomonadota
GCF_001999945.1_ASM199994v1	0	0	0	0	0	0	0	1	0	0	0	0	0	0	0	0	0	0	0	0	1	1	1	0	1	1	1	1	1	1	0	0	0	0	1	1	0	0	0	1	0	SAMN06311449	PRJNA371746	GCA_001999945.1	Complete	Bacteria	4.25563	Microbulbifer agarilyticus	Pseudomonadota
GCF_009363795.1_ASM936379v1	0	0	0	0	1	0	0	0	0	0	0	0	0	0	0	0	0	0	0	0	1	1	0	0	0	0	1	2	0	1	0	0	0	0	0	0	1	0	1	0	0	SAMN11996107	PRJNA547984	GCA_009363795.1	Complete	Bacteria	3.34025	Maribius sp. THAF1	Pseudomonadota
GCF_000968535.2_ASM96853v1	0	0	0	0	0	0	0	0	0	0	0	0	0	0	0	0	0	0	0	0	1	1	1	0	1	1	1	1	1	1	0	0	0	1	1	1	0	0	0	0	0	SAMEA3283107	PRJEA73721	GCA_000968535.1	Complete	Bacteria	4.79671	Methylotuvimicrobium alcaliphilum	Pseudomonadota
GCF_022811525.1_ASM2281152v1	0	0	0	0	0	0	0	0	0	0	0	0	0	0	0	0	0	0	0	0	1	1	1	0	1	1	1	1	1	1	0	0	0	0	1	1	0	0	0	1	0	SAMN16561532	PRJNA648497	GCA_022811525.1	Complete	Bacteria	2.80385	Orrella daihaiensis	Pseudomonadota
GCF_002356275.1_ASM235627v1	0	0	2	0	1	1	0	0	0	0	0	0	0	0	0	0	0	0	0	2	1	1	1	1	1	1	1	1	1	1	0	0	0	0	1	1	0	0	0	1	0	SAMD00078039	PRJDB5640	GCA_002356275.1	Complete	Bacteria	7.7211	Burkholderia stabilis	Pseudomonadota
GCF_001700965.1_ASM170096v1	0	0	0	0	0	0	0	1	0	0	0	0	0	0	0	0	0	0	0	0	1	1	0	1	0	0	1	1	1	1	0	0	0	0	1	1	0	1	0	1	0	SAMN05428703	PRJNA330867	GCA_001700965.1	Complete	Bacteria	4.54173	Stenotrophomonas nitritireducens	Pseudomonadota
GCF_947250505.1_ilPhaBuce1.Wolbachia_sp_1.1	0	0	0	0	0	0	0	0	0	0	0	0	0	0	0	0	0	0	0	0	1	1	0	0	1	1	1	1	0	0	0	0	0	0	0	0	1	0	0	1	0	SAMEA111432204	PRJEB56997	GCA_947250505.1	Complete	Bacteria	1.27181	Wolbachia endosymbiont (group A) of Phalera bucephala	Pseudomonadota
GCF_900636765.1_44503_A02	1	0	0	0	0	0	0	0	0	0	0	0	0	0	0	0	0	0	0	0	1	1	1	0	1	1	1	1	1	1	0	0	0	0	1	1	0	1	0	0	0	SAMEA3871785	PRJEB6403	GCA_900636765.1	Complete	Bacteria	2.56939	Neisseria canis	Pseudomonadota
GCF_024585285.1_ASM2458528v1	1	0	0	0	0	0	0	1	0	0	0	0	0	0	0	0	0	0	0	0	1	1	1	0	1	1	1	1	1	1	1	1	1	1	1	1	0	0	0	0	0	SAMN11842394	PRJNA544535	GCA_024585285.1	Complete	Bacteria	4.84497	Colwellia sp. M166	Pseudomonadota
GCF_020595105.1_ASM2059510v1	1	1	2	1	1	1	1	0	0	0	0	0	0	0	0	0	0	0	0	0	1	1	1	0	1	1	1	1	1	1	1	1	1	0	1	2	0	0	0	1	0	SAMN18934492	PRJNA726530	GCA_020595105.1	Complete	Bacteria	4.7934	Halomonas sp. FeN2	Pseudomonadota
GCF_003967195.1_ASM396719v1	0	0	0	0	0	0	0	0	0	0	0	0	0	0	0	0	0	0	0	0	1	1	1	0	1	1	1	1	1	1	0	0	0	0	1	1	0	0	0	1	0	SAMD00126346	PRJDB7001	GCA_003967195.1	Complete	Bacteria	3.11134	Sulfuriflexus mobilis	Pseudomonadota
GCF_002752675.1_ASM275267v1	0	0	0	0	0	1	0	0	0	0	0	0	0	0	0	0	0	0	0	1	1	1	1	0	1	1	1	2	1	1	2	1	1	0	0	1	0	0	0	1	0	SAMN07786919	PRJNA414356	GCA_002752675.1	Complete	Bacteria	7.53006	Massilia violaceinigra	Pseudomonadota
GCF_030291055.1_ASM3029105v1	0	0	0	0	0	1	0	1	0	0	0	0	0	0	0	0	0	0	0	0	1	1	0	0	0	0	1	1	1	1	0	0	0	0	1	1	0	1	0	1	0	SAMN35562093	PRJNA978930	GCA_030291055.1	Complete	Bacteria	4.73866	Stenotrophomonas sp. As-6	Pseudomonadota
GCF_027886585.1_ASM2788658v1	0	0	0	0	0	0	0	1	0	0	0	0	0	0	0	0	0	1	0	0	1	1	0	0	1	1	1	1	0	1	1	1	1	0	0	0	1	0	1	0	0	SAMN32638570	PRJNA921908	GCA_027886585.1	Complete	Bacteria	4.74466	Hyphomicrobium sp. DMF-1	Pseudomonadota
GCF_946902045.1_PRJEB55195	0	0	0	0	0	0	0	0	0	0	0	0	0	0	0	0	0	0	0	0	1	1	1	0	1	1	1	1	1	1	1	1	1	0	0	0	0	1	0	0	0	SAMEA111348536	PRJEB55195	GCA_946902045.1	Complete	Bacteria	2.35481	Neisseria sp. Marseille-Q5346	Pseudomonadota
GCF_002903045.1_ASM290304v1	1	1	4	1	1	2	1	2	0	0	0	0	0	0	0	0	0	0	0	0	1	1	1	0	1	3	1	1	1	1	1	1	1	1	1	1	0	0	0	0	0	SAMN06040391	PRJNA430813	GCA_002903045.1	Complete	Bacteria	6.26241	Enterobacteriaceae bacterium ENNIH2	Pseudomonadota
GCF_017868775.1_ASM1786877v1	1	1	0	0	0	0	0	0	0	0	0	0	0	0	0	0	0	0	0	0	1	1	1	0	1	1	1	1	1	1	1	1	1	0	1	1	0	0	0	1	0	SAMN14838971	PRJNA630524	GCA_017868775.1	Complete	Bacteria	4.49195	Halomonas sulfidoxydans	Pseudomonadota
GCF_025643095.1_ASM2564309v1	0	0	2	0	0	0	0	1	0	0	0	0	0	0	0	0	0	0	0	0	1	1	1	0	1	1	1	1	1	1	0	0	0	0	1	1	0	0	0	1	0	SAMN20702193	PRJNA753614	GCA_025643095.1	Complete	Bacteria	6.55064	Pseudomonas phytophila	Pseudomonadota
GCF_003530165.1_ASM353016v1	1	1	1	1	1	1	1	1	0	0	0	0	0	0	0	0	0	0	0	0	1	1	1	0	1	2	1	1	1	1	1	1	1	1	1	1	0	0	0	0	0	SAMN03379850	PRJNA182589	GCA_003530165.1	Complete	Bacteria	4.76906	Enterobacteriaceae bacterium bta3-1	Pseudomonadota
GCF_000477435.1_ASM47743v1	0	0	0	0	0	0	0	0	0	0	0	0	0	0	0	0	0	0	0	0	1	1	0	0	1	1	1	1	1	0	1	1	1	0	0	0	0	0	0	0	1	SAMN02603948	PRJNA61809	GCA_000477435.1	Complete	Bacteria	2.99184	Candidatus Symbiobacter mobilis	Pseudomonadota
GCF_003441595.1_ASM344159v1	1	0	0	0	0	0	0	2	0	0	0	0	0	0	0	0	0	0	0	0	1	1	1	0	1	1	2	1	1	1	2	1	1	1	1	1	0	0	0	0	0	SAMN09874278	PRJNA487150	GCA_003441595.1	Complete	Bacteria	4.30046	Marinobacter sp. Arc7-DN-1	Pseudomonadota
GCF_001895265.1_ASM189526v1	0	0	0	0	0	0	0	0	0	0	0	0	0	0	0	0	0	0	0	1	1	1	1	0	0	0	1	2	1	1	0	0	0	0	1	1	0	0	0	1	0	SAMN05464625	PRJNA67141	GCA_001895265.1	Complete	Bacteria	2.23738	Francisella uliginis	Pseudomonadota
GCF_030388725.1_ASM3038872v1	1	1	3	1	1	2	1	1	0	0	0	0	0	0	0	0	0	0	0	0	1	1	1	0	1	2	2	1	1	1	1	1	1	1	1	1	0	0	0	0	0	SAMN31888678	PRJNA905946	GCA_030388725.1	Complete	Bacteria	4.97709	Prodigiosinella sp. LS101	Pseudomonadota
GCF_011765565.1_ASM1176556v1	1	1	1	1	1	1	1	1	0	0	0	1	0	0	0	0	0	0	0	0	1	1	1	0	1	1	1	1	1	1	1	1	1	1	1	1	0	0	0	0	0	SAMN14389464	PRJNA612975	GCA_011765565.1	Complete	Bacteria	3.60594	Salinivibrio costicola	Pseudomonadota
GCF_002007605.1_ASM200760v1	0	0	0	0	0	0	0	1	0	0	0	0	0	0	0	0	0	0	0	2	1	1	1	1	1	1	1	1	1	1	0	0	0	0	0	1	0	0	0	1	0	SAMN06291465	PRJNA369694	GCA_002007605.1	Complete	Bacteria	4.7053	Cellvibrio sp. PSBB023	Pseudomonadota
GCF_003660165.1_ASM366016v1	0	0	0	0	1	0	0	0	0	0	0	0	0	0	0	0	0	0	0	0	1	1	0	0	0	0	1	1	0	1	0	0	0	0	0	0	1	0	0	1	0	SAMN10031348	PRJNA490240	GCA_003660165.1	Complete	Bacteria	3.99456	Sphingomonas paeninsulae	Pseudomonadota
GCF_014495905.1_ASM1449590v1	0	0	0	0	0	1	0	0	0	0	0	0	0	0	0	0	0	0	0	0	2	1	0	0	1	1	1	1	0	1	1	1	1	0	0	0	1	0	1	0	0	SAMN15962648	PRJNA549556	GCA_014495905.1	Complete	Bacteria	3.52291	Brucella sp. 6810	Pseudomonadota
GCF_021650935.1_ASM2165093v1	1	0	0	0	0	0	0	0	0	0	0	0	0	0	0	0	0	0	0	0	1	1	1	0	1	1	1	1	1	1	1	1	1	0	1	1	0	0	0	1	0	SAMN24969931	PRJNA719636	GCA_021650935.1	Complete	Bacteria	4.38045	Thiothrix winogradskyi	Pseudomonadota
GCF_012871055.1_ASM1287105v1	0	0	1	0	3	0	0	0	0	0	0	0	0	0	0	0	0	0	0	0	1	1	0	0	0	0	1	2	0	1	0	0	0	0	0	0	1	0	1	0	0	SAMD00067082	PRJDB717	GCA_012871055.1	Complete	Bacteria	9.65	Bradyrhizobium elkanii	Pseudomonadota
GCF_000759475.1_ASM75947v1	0	0	3	0	0	1	0	1	0	0	0	0	0	0	0	0	0	0	0	0	1	1	1	0	1	2	1	1	1	1	1	1	1	1	1	1	0	0	0	0	0	SAMN03031199	PRJNA260768	GCA_000759475.1	Complete	Bacteria	4.32761	Pantoea rwandensis	Pseudomonadota
GCF_024296965.1_ASM2429696v1	1	0	0	0	0	0	0	0	0	0	0	0	0	0	0	0	0	0	0	0	1	1	1	0	0	0	1	1	1	0	0	0	0	0	1	1	0	1	0	0	0	SAMN29439286	PRJNA854393	GCA_024296965.1	Complete	Bacteria	2.42477	Moraxella sp. FZLJ2109	Pseudomonadota
GCF_005862185.2_ASM586218v2	0	0	0	0	0	0	0	0	0	0	0	0	0	0	0	0	0	0	0	0	2	1	0	0	0	0	1	1	0	1	0	0	0	0	0	0	1	0	1	0	0	SAMN11793187	PRJNA543972	GCA_005862185.2	Complete	Bacteria	6.78261	Rhizobium hidalgonense	Pseudomonadota
GCF_024397855.1_ASM2439785v1	0	0	2	0	0	1	0	0	0	0	0	0	1	0	0	0	0	0	0	0	1	1	1	0	0	0	1	2	1	1	0	0	0	0	0	1	0	0	0	1	0	SAMN18739890	PRJNA685000	GCA_024397855.1	Complete	Bacteria	4.37089	Marinomonas rhizomae	Pseudomonadota
GCF_028471945.1_ASM2847194v1	0	1	1	0	0	0	0	1	0	0	0	0	0	0	0	0	0	0	0	0	1	1	1	0	1	2	1	1	1	2	1	0	0	0	1	1	0	0	0	1	0	SAMN31324802	PRJNA891368	GCA_028471945.1	Complete	Bacteria	7.00412	Pseudomonas sp. WJP1	Pseudomonadota
GCF_020885575.1_ASM2088557v1	0	0	1	0	0	0	0	0	0	0	0	0	0	0	0	1	0	0	0	1	1	2	1	0	1	4	1	1	1	1	0	0	0	0	1	1	0	0	0	1	0	SAMD00391168	PRJDB11943	GCA_020885575.1	Complete	Bacteria	10.3915	Paraburkholderia terrae	Pseudomonadota
GCF_014898075.1_ASM1489807v1	0	0	0	0	0	0	0	0	0	0	0	0	0	0	0	0	0	0	0	0	1	1	0	0	1	1	1	1	1	1	0	0	0	0	0	1	0	1	0	0	0	SAMN15701945	PRJNA650271	GCA_014898075.1	Complete	Bacteria	2.64561	Neisseria yangbaofengii	Pseudomonadota
GCF_003204265.1_ASM320426v1	1	1	3	1	1	2	1	2	0	0	0	0	0	0	0	0	0	0	0	0	1	1	1	0	1	3	1	1	1	1	1	1	1	1	1	1	0	0	0	0	0	SAMN04014998	PRJNA292902	GCA_003204265.1	Complete	Bacteria	6.08186	Citrobacter sp. CRE-46	Pseudomonadota
GCF_000770115.1_ASM77011v2	1	1	1	1	1	2	1	1	0	0	0	0	0	0	0	0	0	0	0	2	1	1	1	0	1	1	1	1	1	1	1	1	1	1	1	1	0	0	0	0	0	SAMN03075601	PRJNA260398	GCA_000770115.2	Complete	Bacteria	5.88149	Vibrio harveyi	Pseudomonadota
GCF_900636915.1_45532_F02	1	1	1	1	1	1	1	1	0	0	0	0	0	0	0	0	0	0	0	0	1	1	1	0	1	1	1	0	1	1	0	0	0	0	1	1	0	0	0	0	0	SAMEA3919800	PRJEB6403	GCA_900636915.1	Complete	Bacteria	2.33715	Aggregatibacter aphrophilus	Pseudomonadota
GCF_024748945.1_ASM2474894v1	0	0	0	0	0	1	0	0	0	0	0	0	0	0	0	0	0	0	0	0	1	1	1	0	1	1	1	1	1	1	2	1	1	0	1	1	0	0	0	1	0	SAMN23038791	PRJNA779451	GCA_024748945.1	Complete	Bacteria	5.85899	Pseudomonas sp. B21-035	Pseudomonadota
GCF_003326015.1_ASM332601v1	0	0	0	0	0	0	0	0	0	0	0	0	0	0	0	0	0	0	0	0	1	1	1	0	0	0	1	2	1	0	0	0	0	0	0	1	0	1	0	0	0	SAMN07775767	PRJNA414010	GCA_003326015.1	Complete	Bacteria	1.6894	Candidatus Thioglobus sp. NP1	Pseudomonadota
GCF_011578285.1_ASM1157828v1	0	0	0	0	0	0	0	2	0	0	0	0	0	0	0	0	0	0	0	0	1	1	1	0	0	0	1	1	1	1	0	0	0	0	1	1	0	0	0	2	0	SAMN14278072	PRJNA610134	GCA_011578285.1	Complete	Bacteria	3.42871	Acinetobacter lanii	Pseudomonadota
GCF_016757795.1_ASM1675779v1	0	0	0	0	0	0	0	0	0	0	0	0	0	0	0	0	0	0	0	0	1	0	1	0	0	1	1	1	0	2	0	0	0	0	0	0	1	1	0	0	0	SAMN16268702	PRJNA665799	GCA_016757795.1	Complete	Bacteria	3.19809	Gluconobacter sphaericus	Pseudomonadota
GCF_025642195.1_ASM2564219v1	0	0	0	0	0	0	0	0	0	0	0	0	0	0	0	0	0	0	0	0	1	1	1	0	0	0	1	1	2	0	0	0	0	0	1	1	0	0	0	1	0	SAMN30948289	PRJNA485764	GCA_025642195.1	Complete	Bacteria	3.0461	Psychrobacter sp. SC65A.3	Pseudomonadota
GCF_947251815.1_iqChoPara1.Wolbachia_sp_1.1	0	0	0	0	0	0	0	0	0	0	0	0	0	0	0	0	0	0	0	0	1	1	0	0	1	1	1	1	0	0	0	0	0	0	0	0	1	0	0	1	0	SAMEA111432262	PRJEB56959	GCA_947251815.1	Complete	Bacteria	1.74846	Wolbachia endosymbiont (group B) of Chorthippus parallelus	Pseudomonadota
GCF_021165935.1_ASM2116593v1	0	0	0	0	0	1	0	1	0	0	0	0	0	0	0	0	0	0	0	0	1	1	1	0	1	1	1	1	1	1	0	0	0	0	1	1	0	0	0	1	0	SAMN23563212	PRJNA785441	GCA_021165935.1	Complete	Bacteria	4.19695	Microbulbifer elongatus	Pseudomonadota
GCF_013752735.1_ASM1375273v1	0	0	1	0	3	0	0	0	0	0	0	0	0	0	0	0	0	1	0	0	1	1	0	0	0	1	1	2	0	1	0	0	0	0	0	0	1	0	1	0	0	SAMN15394813	PRJNA642409	GCA_013752735.1	Complete	Bacteria	9.22625	Bradyrhizobium japonicum	Pseudomonadota
GCF_001606025.1_ASM160602v1	0	0	0	0	0	0	0	0	0	0	0	0	0	0	0	0	0	0	0	0	1	1	1	0	0	0	1	1	2	0	0	0	0	0	1	1	0	0	0	1	0	SAMN04549283	PRJNA315071	GCA_001606025.1	Complete	Bacteria	3.34944	Psychrobacter alimentarius	Pseudomonadota
GCF_029714545.1_ASM2971454v1	0	0	1	0	3	0	0	0	0	0	0	0	0	0	0	0	0	0	0	0	1	1	0	0	0	0	1	1	0	1	0	0	0	0	0	0	1	0	1	0	0	SAMN34043455	PRJNA783123	GCA_029714545.1	Complete	Bacteria	8.85168	Bradyrhizobium pachyrhizi	Pseudomonadota
GCF_004795855.1_ASM479585v1	1	0	0	0	2	0	0	1	0	0	0	0	0	0	0	0	0	0	0	1	1	1	0	1	1	1	1	1	1	0	1	1	1	0	0	1	0	0	0	1	0	SAMN11370210	PRJNA531580	GCA_004795855.1	Complete	Bacteria	4.85087	Hydrogenophaga sp. PAMC20947	Pseudomonadota
GCF_023586365.1_ASM2358636v1	0	0	0	0	0	0	0	0	0	0	0	0	0	0	0	0	0	0	0	0	1	1	0	0	1	1	1	1	0	0	0	0	0	1	1	1	0	0	0	0	0	SAMN28534969	PRJNA839441	GCA_023586365.1	Complete	Bacteria	0.790497	Blochmannia endosymbiont of Camponotus sp.	Pseudomonadota
GCF_004006055.1_ASM400605v1	1	1	3	1	1	2	1	2	0	0	0	0	0	0	0	0	0	0	0	0	1	1	1	0	1	2	1	2	1	2	1	1	1	1	1	1	0	0	0	0	0	SAMN10638715	PRJNA511479	GCA_004006055.1	Complete	Bacteria	4.68715	Enterobacter sp. N18-03635	Pseudomonadota
GCF_009911755.1_ASM991175v1	0	0	0	0	1	0	0	2	0	0	0	0	1	0	0	0	0	0	0	0	1	1	1	0	1	1	1	1	1	1	0	0	0	0	1	1	0	1	0	1	0	SAMN13831655	PRJNA600807	GCA_009911755.1	Complete	Bacteria	6.09563	Pseudomonas knackmussii	Pseudomonadota
GCF_028473465.1_ASM2847346v1	0	0	1	0	0	0	0	1	0	0	0	0	0	0	0	0	0	0	0	1	1	1	0	0	0	0	1	2	1	0	0	0	0	0	0	1	0	1	0	1	0	SAMN28084393	PRJNA834920	GCA_028473465.1	Complete	Bacteria	5.58626	Acidovorax sp. GBBC 712	Pseudomonadota
GCF_001742185.1_ASM174218v1	1	1	3	1	1	2	1	1	0	0	0	0	0	0	0	0	0	0	0	0	1	1	1	0	1	1	1	1	1	2	1	1	1	1	1	1	0	0	0	0	0	SAMN04915576	PRJNA320083	GCA_001742185.1	Complete	Bacteria	5.04323	Pectobacterium wasabiae	Pseudomonadota
GCF_947251515.1_idSicFerr1.Wolbachia_sp_1.1	0	0	0	0	0	0	0	0	0	0	0	0	0	0	0	0	0	0	0	0	1	1	0	0	1	1	1	1	0	0	0	0	0	0	0	0	1	0	0	1	0	SAMEA111432224	PRJEB57038	GCA_947251515.1	Complete	Bacteria	1.27394	Wolbachia endosymbiont (group A) of Sicus ferrugineus	Pseudomonadota
GCF_928721995.1_min17_bin56	1	1	0	0	1	0	0	1	0	0	0	0	0	0	0	0	0	0	0	0	0	0	0	0	0	0	1	0	0	0	0	0	0	0	0	0	0	0	0	0	0	SAMEA12751975	PRJEB50473	GCA_928721995.1	Complete	Bacteria	2.32649	Duodenibacillus massiliensis	Pseudomonadota
GCF_024347055.1_ASM2434705v1	1	1	3	1	1	2	1	1	0	0	0	0	0	0	0	0	0	0	0	0	1	1	1	0	1	3	1	1	1	1	1	1	1	1	1	1	0	0	0	0	0	SAMD00393692	PRJDB11924	GCA_024347055.1	Complete	Bacteria	5.50112	Vibrio porteresiae	Pseudomonadota
GCA_023650615.1_ASM2365061v1	0	0	0	0	0	0	0	0	0	0	0	0	0	0	0	0	0	0	0	1	1	1	0	0	0	0	1	1	0	1	0	0	0	0	0	0	1	0	0	0	0	SAMN28659272	PRJNA842362	GCA_023650615.1	Complete	Bacteria	2.52695	Candidatus Ochrobactrum gambitense	Pseudomonadota
GCF_029910095.1_ASM2991009v1	0	1	1	0	3	0	0	0	0	0	0	0	0	0	0	0	0	0	0	0	1	1	0	0	0	0	1	1	0	1	0	0	0	0	0	0	1	0	1	0	0	SAMN20568710	PRJNA742876	GCA_029910095.1	Complete	Bacteria	8.46246	Bradyrhizobium sp. ISRA464	Pseudomonadota
GCF_020694005.1_ASM2069400v1	0	0	1	0	0	0	0	0	0	0	0	0	0	0	0	0	0	0	0	0	1	1	1	0	0	0	1	1	1	1	0	0	0	0	0	1	0	0	0	1	0	SAMN18594036	PRJNA719279	GCA_020694005.1	Complete	Bacteria	3.64806	Marinomonas profundi	Pseudomonadota
GCF_002754815.1_ASM275481v1	0	0	0	0	0	1	0	0	0	0	0	0	0	0	0	0	0	0	0	0	1	0	0	0	0	0	1	1	0	1	0	0	0	0	0	0	1	1	0	0	0	SAMN07312406	PRJNA231221	GCA_002754815.1	Complete	Bacteria	5.17421	Roseomonas sp. FDAARGOS_362	Pseudomonadota
GCF_024730665.1_ASM2473066v1	0	0	0	0	0	0	0	1	0	0	0	0	0	0	0	0	0	0	0	0	1	1	0	0	0	0	1	1	1	0	0	0	0	0	1	1	0	0	0	1	0	SAMN22210466	PRJNA770151	GCA_024730665.1	Complete	Bacteria	0.997157	Coxiella-like endosymbiont	Pseudomonadota
GCF_009301415.1_ASM930141v1	0	0	0	0	0	1	0	0	0	0	0	0	0	0	0	0	0	0	0	0	1	1	0	0	1	2	1	1	0	1	1	1	1	0	0	0	1	0	1	0	0	SAMN12870310	PRJNA574853	GCA_009301415.1	Complete	Bacteria	4.22838	Paracoccus kondratievae	Pseudomonadota
GCF_025340245.1_ASM2534024v1	1	1	1	1	1	1	1	1	0	0	0	0	0	0	0	0	0	0	0	0	1	1	1	0	1	1	1	1	1	1	1	1	1	1	1	1	0	0	0	0	0	SAMN07276970	PRJNA391860	GCA_025340245.1	Complete	Bacteria	4.71347	Yersinia enterocolitica	Pseudomonadota
GCF_024748615.1_ASM2474861v1	0	0	0	0	0	0	0	1	0	0	0	0	0	0	0	0	0	0	0	0	1	1	1	0	1	2	1	1	1	2	2	1	1	0	1	1	0	0	0	1	0	SAMN23038802	PRJNA779451	GCA_024748615.1	Complete	Bacteria	5.71488	Pseudomonas sp. B21-048	Pseudomonadota
GCF_010918895.1_ASM1091889v1	0	0	0	0	0	0	0	1	0	0	0	0	0	0	0	0	0	0	0	1	1	1	1	0	0	0	1	1	1	2	0	0	0	0	1	1	0	0	0	1	0	SAMN12478519	PRJNA558439	GCA_010918895.1	Complete	Bacteria	3.33719	Acinetobacter schindleri	Pseudomonadota
GCF_003584565.2_ASM358456v3	0	0	0	0	0	0	0	0	0	0	0	0	0	0	0	0	0	0	0	0	1	1	1	1	1	1	1	3	1	1	0	0	0	1	1	1	0	0	0	0	0	SAMN09630237	PRJNA480176	GCA_003584565.3	Complete	Bacteria	5.01225	Alteromonas sp. RKMC-009	Pseudomonadota
GCF_014621775.1_ASM1462177v1	0	0	0	0	0	0	0	1	0	0	0	0	0	0	0	0	0	0	0	0	1	1	0	0	0	0	1	1	1	1	0	0	0	0	1	1	0	1	0	1	0	SAMN16073390	PRJNA662025	GCA_014621775.1	Complete	Bacteria	4.15707	Stenotrophomonas sp. 169	Pseudomonadota
GCF_013791465.1_ASM1379146v1	1	1	3	1	1	2	1	2	0	0	0	0	0	0	0	0	0	0	0	0	1	1	1	0	1	1	1	1	1	1	1	1	1	1	1	1	0	0	0	0	0	SAMN15148501	PRJNA605147	GCA_013791465.1	Complete	Bacteria	5.39104	Citrobacter sp. RHBSTW-00127	Pseudomonadota
GCF_011212705.1_ASM1121270v1	1	1	1	1	1	1	1	1	0	0	0	0	0	0	0	0	0	0	0	0	1	1	2	0	1	1	1	1	1	1	1	1	1	1	1	1	0	0	0	0	0	SAMN02304133	PRJNA605822	GCA_011212705.1	Complete	Bacteria	5.63469	Vibrio coralliilyticus	Pseudomonadota
GCF_024582735.1_ASM2458273v1	0	0	0	0	0	0	0	0	0	0	0	0	0	0	0	0	0	0	0	0	1	1	1	0	1	1	1	1	1	1	0	0	0	0	1	1	0	0	0	1	0	SAMN29855670	PRJNA733818	GCA_024582735.1	Complete	Bacteria	2.22769	Mycoavidus sp. SF9855	Pseudomonadota
GCF_011106835.1_ASM1110683v1	1	1	1	1	1	1	1	1	0	0	0	0	0	0	0	0	0	0	0	0	1	1	1	0	1	1	1	1	1	1	1	1	1	1	1	1	0	0	0	0	0	SAMN13198336	PRJNA587689	GCA_011106835.1	Complete	Bacteria	4.91043	Shewanella chilikensis	Pseudomonadota
GCF_022846615.1_ASM2284661v1	0	0	0	0	0	0	0	2	0	0	0	0	0	0	0	0	0	0	0	0	1	0	0	0	0	0	1	1	0	1	0	0	0	0	0	0	1	0	0	1	0	SAMD00446210	PRJDB13175	GCA_022846615.1	Complete	Bacteria	5.48127	Roseomonas fluvialis	Pseudomonadota
GCF_009648975.1_ASM964897v1	1	1	3	1	1	2	1	2	0	0	0	0	0	0	0	0	0	0	0	0	1	1	1	0	1	2	1	1	1	1	1	1	1	1	1	1	0	0	0	0	0	SAMN10574723	PRJNA541977	GCA_009648975.1	Complete	Bacteria	5.53665	Klebsiella variicola	Pseudomonadota
GCF_947251975.1_ilHylFasc1.Wolbachia_sp_1.1	0	0	0	0	0	0	0	0	0	0	0	0	0	0	0	0	0	0	0	0	1	1	0	0	1	1	1	1	0	0	0	0	0	0	0	0	1	0	0	1	0	SAMEA111432284	PRJEB57042	GCA_947251975.1	Complete	Bacteria	1.30782	Wolbachia endosymbiont (group B) of Hylaea fasciaria	Pseudomonadota
GCF_015326295.1_ASM1532629v1	0	0	0	0	0	0	0	0	0	0	0	0	0	0	0	0	0	0	0	1	1	1	0	0	1	2	1	1	0	1	1	1	1	0	0	0	1	0	1	0	0	SAMN16619790	PRJNA673670	GCA_015326295.1	Complete	Bacteria	4.85865	Brucella anthropi	Pseudomonadota
GCF_019602835.1_ASM1960283v1	0	0	0	0	0	0	0	2	0	0	0	0	0	0	0	0	0	0	0	1	1	1	0	0	1	1	1	1	1	0	1	1	1	0	0	1	0	1	0	1	0	SAMN20595319	PRJNA752432	GCA_019602835.1	Complete	Bacteria	3.99759	Diaphorobacter sp. MNS-0	Pseudomonadota
GCF_000019365.1_ASM1936v1	0	0	1	0	1	0	0	1	0	0	0	0	0	0	0	0	0	0	0	0	1	2	0	0	0	1	1	1	0	1	0	0	0	0	0	0	1	0	1	0	0	SAMN00623053	PRJNA18809	GCA_000019365.1	Complete	Bacteria	7.73703	Methylobacterium sp. 4-46	Pseudomonadota
GCF_030370465.1_ASM3037046v1	0	0	0	0	1	0	0	1	0	0	0	0	0	0	0	0	0	0	0	0	1	1	1	0	1	3	1	1	1	1	1	1	1	0	1	1	0	0	0	1	0	SAMN33900386	PRJNA947917	GCA_030370465.1	Complete	Bacteria	6.26194	Pseudomonas brenneri	Pseudomonadota
GCF_027920465.1_ASM2792046v1	0	0	0	0	0	0	0	0	0	0	0	0	0	0	0	0	0	0	0	0	1	0	0	0	0	0	1	1	0	1	0	0	0	0	0	0	1	1	0	0	0	SAMN32650131	PRJNA922353	GCA_027920465.1	Complete	Bacteria	4.62545	Pseudoroseomonas cervicalis	Pseudomonadota
GCF_000340905.1_ASM34090v1	0	0	0	0	0	0	0	0	0	0	0	0	0	0	0	0	0	0	0	0	1	1	0	0	1	1	1	1	1	1	0	0	0	0	1	1	0	0	0	1	0	SAMN02641645	PRJNA169069	GCA_000340905.1	Complete	Bacteria	0.82214	Candidatus Kinetoplastibacterium galatii	Pseudomonadota
GCF_002151445.1_ASM215144v1	0	0	0	0	0	0	0	0	0	0	0	0	0	0	0	0	0	0	0	0	1	1	0	0	0	0	1	1	0	1	0	0	0	0	0	0	1	0	0	1	0	SAMN04904200	PRJNA319754	GCA_002151445.1	Complete	Bacteria	4.12301	Sphingomonas sp. KC8	Pseudomonadota
GCF_000093025.1_ASM9302v1	0	0	0	0	0	0	0	0	0	0	0	0	0	0	0	0	0	0	0	0	2	1	1	1	0	0	1	1	1	1	0	0	0	0	1	1	0	1	0	1	0	SAMN02598526	PRJNA39983	GCA_000093025.1	Complete	Bacteria	3.05987	Methylotenera versatilis	Pseudomonadota
GCF_001888185.1_ASM188818v1	0	0	0	0	0	0	0	0	0	0	0	0	0	0	0	0	0	0	0	0	1	1	0	0	0	0	1	1	0	1	0	0	0	0	0	0	1	0	1	0	0	SAMN05300637	PRJNA327072	GCA_001888185.1	Complete	Bacteria	4.20722	Phaeobacter porticola	Pseudomonadota
GCF_014596425.2_ASM1459642v2	0	0	0	0	0	0	0	0	0	0	0	0	0	0	0	0	0	0	0	0	1	1	1	0	1	1	1	1	1	1	1	1	1	0	0	0	0	1	0	0	0	SAMN05362870	PRJNA328015	GCA_014596425.2	Complete	Bacteria	2.22314	Neisseria sp. RH3002v2g	Pseudomonadota
GCF_000761155.1_ASM76115v1	0	0	2	0	0	1	0	1	0	0	0	0	0	0	0	0	0	0	0	0	1	1	1	0	1	1	1	1	1	1	1	0	0	0	1	1	0	0	0	1	0	SAMN03077633	PRJNA261876	GCA_000761155.1	Complete	Bacteria	4.68863	Pseudomonas rhizosphaerae	Pseudomonadota
GCF_001578105.1_ASM157810v1	0	0	0	0	0	0	0	0	0	0	0	0	0	0	0	0	0	0	0	0	1	1	0	0	1	1	1	1	0	1	1	1	1	0	0	0	1	0	1	0	0	SAMN04450245	PRJNA310308	GCA_001578105.1	Complete	Bacteria	5.03601	Martelella sp. AD-3	Pseudomonadota
GCF_000342265.1_ASM34226v1	0	0	0	0	0	0	0	1	0	0	0	0	0	0	0	0	0	0	0	0	1	1	1	0	0	0	1	1	1	1	0	0	0	0	1	1	0	0	0	1	0	SAMN02641529	PRJNA178293	GCA_000342265.1	Complete	Bacteria	2.04572	beta proteobacterium CB	Pseudomonadota
GCF_015654165.1_ASM1565416v1	0	0	3	0	0	1	0	1	0	0	0	0	0	0	0	0	0	0	0	0	1	1	1	0	1	1	1	1	1	1	1	1	1	1	1	1	0	0	0	0	0	SAMN16744834	PRJNA675963	GCA_015654165.1	Complete	Bacteria	3.99854	Pantoea sp. SM3640	Pseudomonadota
GCF_017498525.1_ASM1749852v1	1	0	0	0	0	0	0	0	0	0	0	0	0	0	0	0	0	1	0	1	1	1	0	1	0	0	1	1	1	0	0	0	0	0	0	1	0	1	0	1	0	SAMN18175754	PRJNA707152	GCA_017498525.1	Complete	Bacteria	4.32069	Ottowia testudinis	Pseudomonadota
GCF_016903055.1_ASM1690305v1	0	0	1	0	1	0	0	1	0	0	0	0	0	0	0	0	0	0	0	1	1	1	0	1	0	0	1	1	1	0	0	0	0	0	0	1	0	0	0	1	0	SAMN17602092	PRJNA695130	GCA_016903055.1	Complete	Bacteria	4.72884	Hydrogenophaga sp. YM1	Pseudomonadota
GCF_030296835.1_ASM3029683v1	0	0	0	0	0	0	0	2	0	0	0	0	0	0	0	0	0	0	0	0	1	1	1	0	1	1	1	1	1	1	0	0	0	1	1	1	0	0	0	0	0	SAMD00589592	PRJDB15564	GCA_030296835.1	Complete	Bacteria	4.48922	Pseudoalteromonas sp. MM1	Pseudomonadota
GCF_013285385.1_ASM1328538v1	1	1	1	1	1	1	1	1	0	0	0	0	0	0	0	0	0	0	0	0	1	1	1	0	1	1	1	1	1	1	1	1	1	1	1	1	0	0	0	0	0	SAMN14985904	PRJNA634160	GCA_013285385.1	Complete	Bacteria	4.70563	Erwiniaceae bacterium PD-1	Pseudomonadota
GCF_009363595.1_ASM936359v1	0	0	0	0	0	1	0	0	0	0	0	0	0	0	0	0	0	0	0	0	1	1	0	0	1	1	1	1	0	1	1	1	1	0	0	0	1	0	1	0	0	SAMN11996119	PRJNA547984	GCA_009363595.1	Complete	Bacteria	6.81219	Labrenzia sp. THAF35	Pseudomonadota
GCF_000355675.1_ASM35567v1	1	0	0	0	0	0	0	0	0	0	0	0	0	0	0	0	0	0	0	0	1	1	1	0	1	1	1	1	1	1	1	0	0	0	1	1	0	0	0	2	0	SAMEA2272589	PRJEB1425	GCA_000355675.1	Complete	Bacteria	3.92033	Thalassolituus oleivorans	Pseudomonadota
GCF_020783375.1_ASM2078337v1	0	0	2	0	0	0	0	1	0	0	0	0	0	0	0	0	0	0	0	0	1	1	1	0	1	1	1	1	1	1	1	1	1	0	1	1	0	0	0	1	0	SAMN22746559	PRJNA776137	GCA_020783375.1	Complete	Bacteria	4.46684	Stutzerimonas chloritidismutans	Pseudomonadota
GCF_026314255.1_ASM2631425v1	0	0	2	0	1	0	0	2	0	0	0	0	0	0	0	0	0	0	0	0	1	1	1	0	1	1	2	1	1	2	0	0	0	0	1	1	0	1	0	1	0	SAMN31217445	PRJNA888421	GCA_026314255.1	Complete	Bacteria	5.57844	Pseudomonas chengduensis	Pseudomonadota
GCF_009936375.1_ASM993637v1	0	0	0	0	0	1	0	0	0	0	0	1	0	0	0	0	0	0	0	0	1	1	0	0	0	0	1	1	0	0	0	0	0	0	0	0	0	0	1	0	0	SAMD00201571	PRJDB9231	GCA_009936375.1	Complete	Bacteria	4.70693	Methylosinus sp. C49	Pseudomonadota
GCF_004001245.1_ASM400124v1	1	1	1	1	1	1	0	0	0	0	0	0	0	0	0	0	0	0	0	0	2	1	1	0	1	1	1	1	1	2	1	1	1	0	1	1	0	0	0	1	0	SAMD00126345	PRJDB7001	GCA_004001245.1	Complete	Bacteria	3.24621	Sulfurivermis fontis	Pseudomonadota
GCF_013739755.1_ASM1373975v1	1	1	3	1	1	2	1	2	0	0	0	0	0	0	0	0	0	0	0	0	1	1	1	0	1	1	1	1	1	1	1	1	1	1	1	1	0	0	0	0	0	SAMN15148654	PRJNA605147	GCA_013739755.1	Complete	Bacteria	5.43937	Citrobacter sp. RHBSTW-00570	Pseudomonadota
GCF_020618415.1_ASM2061841v1	0	1	1	0	2	0	0	0	0	0	0	0	0	0	0	0	0	0	0	1	2	1	1	0	1	2	1	1	1	1	1	1	1	0	1	1	0	0	0	1	0	SAMN22341767	PRJNA771557	GCA_020618415.1	Complete	Bacteria	6.11422	Cupriavidus sp. MP-37	Pseudomonadota
GCF_011303755.1_ASM1130375v1	0	0	0	0	0	0	0	1	0	0	0	0	0	0	0	0	0	0	0	1	1	1	0	0	1	1	1	1	1	0	1	1	1	0	0	1	0	1	0	0	0	SAMN14260602	PRJNA609829	GCA_011303755.1	Complete	Bacteria	3.15225	Acidovorax sp. HDW3	Pseudomonadota
GCF_024205205.1_ASM2420520v1	0	0	2	0	0	0	0	2	0	0	0	0	0	0	0	0	0	0	0	0	1	1	1	0	1	1	1	1	1	2	0	0	0	0	1	1	0	1	0	1	0	SAMN29209890	PRJNA851084	GCA_024205205.1	Complete	Bacteria	5.14161	Pseudomonas sp. KHPS1	Pseudomonadota
GCF_009363335.1_ASM936333v1	0	0	0	0	0	1	0	0	0	0	0	0	0	0	0	0	0	0	0	0	1	1	0	0	1	1	1	1	0	1	1	1	1	0	0	0	1	0	1	0	0	SAMN11996131	PRJNA547984	GCA_009363335.1	Complete	Bacteria	6.84702	Labrenzia sp. THAF191a	Pseudomonadota
GCF_030263955.1_ASM3026395v1	0	0	1	0	0	0	0	0	0	0	0	0	0	0	0	0	0	0	0	0	1	1	1	0	1	2	1	1	1	1	1	0	0	0	1	1	0	0	0	1	0	SAMN35301775	PRJNA974929	GCA_030263955.1	Complete	Bacteria	5.65428	Pseudomonas sp. M2(2023)	Pseudomonadota
GCF_001029105.3_ASM102910v3	0	0	2	0	1	0	0	0	0	0	0	0	0	0	0	0	0	0	0	1	1	1	1	0	1	1	1	1	1	1	0	0	0	0	1	1	0	0	0	1	0	SAMN03769594	PRJNA286722	GCA_001029105.3	Complete	Bacteria	5.73266	Pandoraea faecigallinarum	Pseudomonadota
GCF_013343005.1_ASM1334300v1	1	0	0	0	0	0	0	0	0	0	0	0	0	0	0	0	0	0	0	0	1	1	1	0	1	1	2	1	1	1	1	1	1	0	1	1	0	0	0	1	0	SAMN14943775	PRJNA562081	GCA_013343005.1	Complete	Bacteria	3.44695	Candidatus Reidiella endopervernicosa	Pseudomonadota
GCF_002846995.1_ASM284699v1	1	1	3	1	1	2	1	2	0	0	0	0	0	0	0	0	0	0	0	0	1	1	1	0	1	1	2	1	1	1	1	1	1	1	1	1	0	0	0	0	0	SAMN03266541	PRJNA344961	GCA_002846995.1	Complete	Bacteria	4.96243	Dickeya solani	Pseudomonadota
GCF_012277315.1_ASM1227731v1	0	0	0	0	0	0	0	0	0	0	0	0	0	0	0	0	0	0	0	0	1	1	0	0	1	1	1	1	0	0	0	0	0	0	0	0	1	0	0	1	0	SAMN14530437	PRJNA622233	GCA_012277315.1	Complete	Bacteria	1.20165	Wolbachia endosymbiont of Ctenocephalides felis wCfeJ	Pseudomonadota
GCF_021513175.1_ASM2151317v1	0	0	0	0	0	0	0	0	0	0	0	0	0	0	0	0	0	0	0	0	1	1	0	0	0	0	1	1	0	1	0	0	0	0	0	0	1	0	0	1	0	SAMN24667577	PRJNA794995	GCA_021513175.1	Complete	Bacteria	3.79793	Sphingomonas sp. S2-65	Pseudomonadota
GCF_003716875.1_ASM371687v1	1	1	1	1	1	1	1	1	0	0	0	0	0	0	0	0	0	0	0	0	1	1	1	0	1	1	1	1	1	1	0	0	0	1	1	1	0	0	0	0	0	SAMN10245970	PRJNA496585	GCA_003716875.1	Complete	Bacteria	4.00938	Vibrio zhugei	Pseudomonadota
GCF_005145025.1_ASM514502v1	0	0	0	0	2	0	0	1	0	0	0	0	0	0	0	0	0	0	0	0	1	1	0	0	0	0	1	1	0	1	0	0	0	0	0	0	1	0	0	1	0	SAMN11479196	PRJNA534174	GCA_005145025.1	Complete	Bacteria	4.7702	Novosphingobium sp. EMRT-2	Pseudomonadota
GCF_026013905.1_ASM2601390v1	0	0	0	0	1	0	0	0	0	0	0	0	0	0	0	0	0	0	0	1	1	1	1	0	1	1	1	1	1	0	1	1	1	0	1	1	0	0	0	1	0	SAMN31501615	PRJNA895355	GCA_026013905.1	Complete	Bacteria	3.34856	Schlegelella aquatica	Pseudomonadota
GCF_028885455.1_ASM2888545v1	0	0	0	0	0	0	0	2	0	0	0	0	0	0	0	0	0	0	0	0	1	1	1	0	1	1	1	1	1	1	0	0	0	1	1	1	0	0	0	0	0	SAMN33325099	PRJNA935724	GCA_028885455.1	Complete	Bacteria	5.35898	Pseudoalteromonas rhizosphaerae	Pseudomonadota
GCF_014395425.1_ASM1439542v1	0	0	0	0	0	0	0	1	0	0	0	0	0	0	0	0	0	0	0	0	1	1	0	1	1	0	1	1	1	2	1	1	1	0	1	1	0	0	0	1	0	SAMN15892490	PRJNA658883	GCA_014395425.1	Complete	Bacteria	3.4355	Thermomonas brevis	Pseudomonadota
GCF_021044685.1_ASM2104468v1	0	0	1	0	3	0	0	0	0	0	0	0	0	0	0	0	0	1	0	1	1	1	0	0	0	0	1	1	0	1	0	0	0	0	0	0	1	0	1	0	0	SAMN23310456	PRJNA781976	GCA_021044685.1	Complete	Bacteria	7.99808	Bradyrhizobium daqingense	Pseudomonadota
GCF_900176205.1_BRAD285_PRJEB202261_v1	0	0	1	0	2	0	0	0	0	0	0	0	0	0	0	0	0	0	0	0	1	1	0	0	0	0	1	2	0	1	0	0	0	0	0	0	1	0	1	0	0	SAMEA103957792	PRJEB20226	GCA_900176205.1	Complete	Bacteria	7.7971	Bradyrhizobium sp. ORS 285	Pseudomonadota
GCF_019670485.1_ASM1967048v1	1	1	1	1	1	1	1	1	0	0	0	0	0	0	0	0	0	0	0	1	2	1	1	0	1	1	1	1	1	1	1	1	1	1	1	1	0	0	0	0	0	SAMD00258720	PRJDB8503	GCA_019670485.1	Complete	Bacteria	5.26302	Vibrio alfacsensis	Pseudomonadota
GCF_013170825.1_ASM1317082v1	0	0	0	0	0	0	0	1	0	0	0	0	0	0	0	0	0	0	0	0	2	1	0	0	0	0	1	1	0	1	0	0	0	0	0	0	1	1	1	0	0	SAMN10272909	PRJNA496338	GCA_013170825.1	Complete	Bacteria	7.33682	Mesorhizobium sp. NZP2298	Pseudomonadota
GCF_018409545.1_ASM1840954v1	1	1	1	1	0	1	1	0	0	0	0	0	0	0	0	0	0	0	0	0	1	1	0	0	1	1	1	2	1	2	1	1	1	0	1	1	0	0	0	1	0	SAMD00284386	PRJDB11333	GCA_018409545.1	Complete	Bacteria	3.38461	Allochromatium tepidum	Pseudomonadota
GCF_017488845.2_ASM1748884v2	0	0	0	0	0	0	0	0	0	0	0	0	0	0	0	0	0	0	0	0	1	1	0	0	1	3	1	1	0	1	1	1	1	0	0	0	1	0	1	0	0	SAMN18249011	PRJNA713338	GCA_017488845.2	Complete	Bacteria	8.09423	Ensifer canadensis	Pseudomonadota
GCF_003100395.1_ASM310039v1	1	0	0	0	0	0	0	0	0	0	0	0	0	0	0	0	0	0	0	1	1	1	0	0	1	1	1	1	0	0	1	1	1	0	1	1	0	0	0	1	0	SAMN09010100	PRJNA454549	GCA_003100395.1	Complete	Bacteria	4.25631	Aquabacterium olei	Pseudomonadota
GCF_000007125.1_ASM712v1	0	0	0	0	0	1	0	0	0	0	0	0	0	0	0	0	0	0	0	0	2	1	0	0	1	1	1	1	0	1	1	1	1	0	0	0	1	0	1	0	0	SAMN02603416	PRJNA180	GCA_000007125.1	Complete	Bacteria	3.29493	Brucella melitensis	Pseudomonadota
GCF_000828635.1_ASM82863v1	1	0	0	0	0	0	0	1	0	0	0	0	0	0	0	0	0	0	0	0	1	1	0	0	1	1	3	1	1	1	1	1	1	0	1	1	0	0	0	1	0	SAMD00061036	PRJDB482	GCA_000828635.1	Complete	Bacteria	3.80265	Sulfuritalea hydrogenivorans	Pseudomonadota
GCF_018135625.1_ASM1813562v1	0	0	0	0	4	0	0	0	0	0	0	0	0	0	0	0	0	0	0	0	1	1	0	0	1	1	1	1	0	1	0	0	0	0	0	0	1	0	0	1	0	SAMN18580201	PRJNA718988	GCA_018135625.1	Complete	Bacteria	5.64948	Caulobacter sp. S6	Pseudomonadota
GCF_000347635.1_ASM34763v1	0	0	0	0	0	0	0	0	0	0	0	1	0	0	0	0	0	0	0	1	1	1	1	0	0	1	1	2	1	1	0	0	0	1	0	1	0	0	0	0	0	SAMN02603050	PRJNA174842	GCA_000347635.1	Complete	Bacteria	5.41369	Paraglaciecola psychrophila	Pseudomonadota
GCF_012029655.1_ASM1202965v1	1	1	3	1	1	2	1	2	0	0	0	0	0	0	0	0	0	0	0	0	1	1	1	0	1	1	1	1	1	1	1	1	1	1	1	1	0	0	0	0	0	SAMN14446261	PRJNA615066	GCA_012029655.1	Complete	Bacteria	5.59845	Raoultella terrigena	Pseudomonadota
GCF_013306295.1_ASM1330629v1	0	0	2	0	0	0	0	0	0	0	0	0	0	0	0	0	0	0	0	1	1	1	1	0	1	1	1	1	1	1	1	1	1	0	1	1	0	0	0	1	0	SAMN14524007	PRJNA622642	GCA_013306295.1	Complete	Bacteria	5.68447	Ralstonia solanacearum	Pseudomonadota
GCF_011040475.1_ASM1104047v1	0	0	0	0	0	0	0	0	0	0	0	0	0	0	0	0	0	0	0	0	2	1	0	0	0	0	1	1	0	1	0	0	0	0	0	0	1	0	1	0	0	SAMN14132393	PRJNA607395	GCA_011040475.1	Complete	Bacteria	3.89363	Rhodobacteraceae bacterium SC52	Pseudomonadota
GCA_016618195.1_ASM1661819v1	1	1	1	1	1	2	1	1	0	0	0	0	0	0	0	0	0	0	0	0	1	1	1	0	1	1	2	1	1	1	1	1	1	1	1	1	0	0	0	0	0	SAMN17221518	PRJNA689887	GCA_016618195.1	Complete	Bacteria	4.34237	Providencia manganoxydans	Pseudomonadota
GCF_013085505.1_ASM1308550v1	1	1	1	1	1	2	1	1	0	0	0	0	0	0	0	0	0	0	0	1	1	1	1	0	1	1	1	1	2	1	1	1	1	1	1	1	0	0	0	0	0	SAMN11250631	PRJNA528964	GCA_013085505.1	Complete	Bacteria	5.02842	Aeromonas sp. 2692-1	Pseudomonadota
GCF_022865125.1_ASM2286512v1	0	0	0	0	0	0	0	0	0	0	0	1	0	0	0	0	0	0	0	0	1	1	0	0	0	0	1	1	0	1	0	0	0	0	0	0	1	0	1	0	0	SAMN26884427	PRJNA818832	GCA_022865125.1	Complete	Bacteria	5.52651	Acuticoccus sp. I52.16.1	Pseudomonadota
GCF_013365495.1_ASM1336549v1	0	0	0	0	0	0	0	0	0	0	0	0	0	0	0	0	0	0	0	0	1	1	0	0	1	1	1	1	0	0	0	0	0	0	0	0	1	0	0	1	0	SAMN13482057	PRJNA593581	GCA_013365495.1	Complete	Bacteria	0.863427	Wolbachia endosymbiont of Dipetalonema caudispina	Pseudomonadota
GCF_000014885.1_ASM1488v1	1	1	1	1	1	1	1	1	0	0	0	0	0	0	0	0	0	0	0	0	1	1	1	0	1	1	1	1	1	1	1	1	1	1	1	1	0	0	0	0	0	SAMN02603456	PRJNA17675	GCA_000014885.1	Complete	Bacteria	5.39648	Shewanella piezotolerans	Pseudomonadota
GCF_016925655.1_ASM1692565v1	0	0	0	0	0	0	0	0	0	0	0	0	0	0	0	0	0	0	0	0	1	1	0	0	0	0	1	1	0	1	0	0	0	0	0	0	1	1	0	1	0	SAMN16125023	PRJNA663285	GCA_016925655.1	Complete	Bacteria	3.28411	Tsuneonella flava	Pseudomonadota
GCF_025232675.1_ASM2523267v1	0	0	0	0	0	0	0	1	0	0	1	0	0	0	0	0	1	0	0	0	1	0	1	0	1	2	1	1	2	1	0	0	0	0	1	1	0	1	0	1	0	SAMN09530167	PRJNA478709	GCA_025232675.1	Complete	Bacteria	4.19804	Alcanivorax sp. ALC70	Pseudomonadota
GCF_024804185.1_ASM2480418v1	0	0	0	0	0	0	0	0	0	0	0	0	0	0	0	0	0	0	0	0	1	1	0	0	1	1	1	1	0	0	0	0	0	0	0	0	1	0	0	1	0	SAMN29328645	PRJNA852408	GCA_024804185.1	Complete	Bacteria	1.22658	Wolbachia endosymbiont of Aedes albopictus	Pseudomonadota
GCF_013347285.1_ASM1334728v1	0	0	0	0	0	0	0	0	0	0	0	0	0	0	0	0	0	0	0	1	1	1	0	0	1	2	1	1	0	1	0	0	0	0	0	0	1	0	0	1	0	SAMN15164507	PRJNA638015	GCA_013347285.1	Complete	Bacteria	6.80936	Azospirillum oryzae	Pseudomonadota
GCF_008245125.1_ASM824512v1	0	0	0	0	1	0	0	0	0	0	0	0	0	0	0	0	0	0	0	1	1	1	2	0	1	1	1	1	1	1	1	1	1	0	1	1	0	0	0	1	0	SAMN11158136	PRJNA527706	GCA_008245125.1	Complete	Bacteria	6.42889	Achromobacter insolitus	Pseudomonadota
GCF_024346995.1_ASM2434699v1	1	1	1	1	1	2	1	1	0	0	0	0	0	0	0	0	0	0	0	0	1	1	1	0	1	1	1	1	1	1	0	0	0	1	1	1	0	0	0	0	0	SAMD00393689	PRJDB11924	GCA_024346995.1	Complete	Bacteria	3.73684	Vibrio palustris	Pseudomonadota
GCF_008926505.1_ASM892650v1	0	0	0	0	0	0	0	0	0	0	0	0	0	0	0	0	0	0	0	0	1	1	1	1	1	1	1	1	0	1	1	1	1	0	1	1	0	0	0	1	0	SAMN12799170	PRJNA573091	GCA_008926505.1	Complete	Bacteria	2.93381	Acidithiobacillus sp. 'AMD consortium'	Pseudomonadota
GCF_008801925.2_ASM880192v2	0	1	2	0	3	0	0	1	0	0	0	0	0	0	0	0	0	0	0	1	1	1	1	0	1	3	1	1	1	1	0	0	0	0	1	1	0	0	0	1	0	SAMN12697569	PRJNA563568	GCA_008801925.2	Complete	Bacteria	8.94261	Cupriavidus basilensis	Pseudomonadota
GCF_025820815.1_ASM2582081v1	0	0	0	0	0	0	0	0	0	0	0	0	0	0	0	0	0	0	0	0	1	1	1	0	1	1	1	1	2	1	1	1	1	0	1	2	0	0	0	0	0	SAMN27753154	PRJNA831340	GCA_025820815.1	Complete	Bacteria	3.80418	Halomonas sp. ZZQ-149	Pseudomonadota
GCF_001854405.1_ASM185440v1	0	0	0	0	1	0	0	0	0	0	0	0	0	0	0	0	0	0	0	0	1	1	0	0	0	0	1	1	0	1	0	0	0	0	0	0	1	0	0	0	0	SAMN05826286	PRJNA345363	GCA_001854405.1	Complete	Bacteria	3.62809	Hyphomonas sp. Mor2	Pseudomonadota
GCF_003852375.1_ASM385237v1	0	0	2	0	0	0	0	1	0	0	0	0	0	0	0	0	0	0	0	0	1	1	1	0	1	1	1	1	1	1	1	0	0	0	1	1	0	0	0	1	0	SAMN08359158	PRJNA433211	GCA_003852375.1	Complete	Bacteria	5.92497	Pseudomonas sp. R4-34-07	Pseudomonadota
GCF_013367775.1_ASM1336777v1	0	0	0	0	0	0	0	1	0	0	0	0	0	0	0	0	0	0	0	0	1	1	1	0	1	1	1	1	1	1	1	1	1	0	1	1	0	0	0	1	0	SAMN15234871	PRJNA639395	GCA_013367775.1	Complete	Bacteria	4.57859	Microbulbifer sp. YPW1	Pseudomonadota
GCF_015767655.1_ASM1576765v1	0	0	0	0	0	0	0	0	0	0	0	0	0	0	0	0	0	0	0	1	1	1	1	0	1	1	1	2	1	1	0	0	0	1	1	1	0	0	0	0	0	SAMN16708506	PRJNA675461	GCA_015767655.1	Complete	Bacteria	4.60908	Alteromonas sp. B31-7	Pseudomonadota
GCF_018448495.1_ASM1844849v1	0	0	0	0	0	0	0	0	0	0	0	0	0	0	0	0	0	0	0	0	1	1	1	0	0	0	1	1	3	0	0	0	0	0	1	1	0	0	0	1	0	SAMN14082651	PRJNA609599	GCA_018448495.1	Complete	Bacteria	3.48999	Psychrobacter sp. WY6	Pseudomonadota
GCF_025666235.1_ASM2566623v1	0	0	0	0	0	0	0	2	0	0	0	0	0	0	0	0	0	0	0	0	1	1	0	1	0	0	1	1	1	1	0	0	0	0	1	1	0	1	0	1	0	SAMN30161540	PRJNA865934	GCA_025666235.1	Complete	Bacteria	4.86998	Xanthomonas sp. CFBP 8445	Pseudomonadota
GCF_014672695.1_ASM1467269v1	0	0	0	0	0	0	0	0	0	0	0	0	0	0	0	0	0	0	0	0	1	1	0	1	1	2	1	1	0	2	0	0	0	0	0	0	1	0	0	1	1	SAMN15030566	PRJNA635277	GCA_014672695.1	Complete	Bacteria	4.2268	Defluviicoccus vanus	Pseudomonadota
GCF_017354925.1_ASM1735492v1	1	1	1	1	1	1	1	1	0	0	0	0	0	0	0	0	0	0	0	0	1	1	1	0	1	1	1	1	1	2	1	1	1	1	1	1	0	0	0	0	0	SAMN18035052	PRJNA704215	GCA_017354925.1	Complete	Bacteria	4.13607	Shewanella cyperi	Pseudomonadota
GCF_009728585.1_ASM972858v1	1	2	3	1	1	1	1	0	0	0	0	0	0	0	0	0	0	0	0	0	1	1	1	0	1	1	1	1	0	1	1	1	1	0	1	2	0	0	0	1	0	SAMN11602632	PRJNA541771	GCA_009728585.1	Complete	Bacteria	5.51551	Halomonas sp. PA16-9	Pseudomonadota
GCF_001854325.1_ASM185432v1	0	0	1	0	3	0	0	1	0	0	0	0	0	0	0	0	0	0	0	1	1	1	1	0	1	1	1	1	1	1	0	0	0	0	1	1	0	0	0	1	0	SAMN05904704	PRJNA348156	GCA_001854325.1	Complete	Bacteria	7.94945	Cupriavidus malaysiensis	Pseudomonadota
GCF_001691455.1_ASM169145v1	0	0	1	0	0	1	0	0	0	0	0	0	0	0	0	0	0	0	0	0	1	1	0	0	1	1	1	1	0	1	1	1	1	0	0	0	1	0	1	0	0	SAMN05323143	PRJNA327265	GCA_001691455.1	Complete	Bacteria	5.52437	Rhizobium sp. S41	Pseudomonadota
GCF_900011245.1_BF49.v1	0	0	1	0	3	0	0	0	0	0	0	0	0	0	0	0	0	0	0	0	1	1	0	0	0	0	1	1	0	1	0	0	0	0	0	0	1	0	1	0	0	SAMEA3647810	PRJEB10689	GCA_900011245.1	Complete	Bacteria	7.54769	Bradyrhizobium sp.	Pseudomonadota
GCF_004768745.1_ASM476874v1	1	1	1	1	1	2	1	1	0	0	0	0	0	0	0	0	0	0	0	0	1	1	1	0	1	2	1	1	1	1	1	1	1	1	1	1	0	0	0	0	0	SAMN11312277	PRJNA530376	GCA_004768745.1	Complete	Bacteria	5.25656	Serratia nematodiphila	Pseudomonadota
GCF_021278985.1_ASM2127898v1	1	1	3	1	1	2	1	2	0	0	0	0	0	0	0	0	0	0	0	0	1	1	1	0	1	2	1	1	1	1	1	1	1	1	1	1	0	0	0	0	0	SAMN21155799	PRJNA759082	GCA_021278985.1	Complete	Bacteria	5.38114	Citrobacter rodentium	Pseudomonadota
GCF_009769165.1_ASM976916v1	0	0	0	0	0	0	0	1	0	0	0	0	0	0	0	0	0	0	0	0	1	1	0	1	0	0	1	1	1	1	0	0	0	0	1	1	0	1	0	1	0	SAMN12660098	PRJNA562936	GCA_009769165.1	Complete	Bacteria	4.96303	Xanthomonas hyacinthi	Pseudomonadota
GCF_023716705.1_ASM2371670v1	1	1	1	1	1	1	1	1	0	0	0	0	0	0	0	0	0	0	0	0	1	1	2	0	1	1	1	1	1	1	1	1	1	1	1	1	0	0	0	0	0	SAMN18533552	PRJNA668462	GCA_023716705.1	Complete	Bacteria	5.02351	Vibrio sp. SCSIO 43186	Pseudomonadota
GCF_019457635.1_ASM1945763v1	1	1	1	1	1	1	1	1	0	0	0	0	0	0	0	0	0	0	0	0	1	1	1	0	1	1	1	1	1	2	1	1	1	1	1	1	0	0	0	0	0	SAMN20446334	PRJNA750226	GCA_019457635.1	Complete	Bacteria	4.71284	Shewanella mangrovisoli	Pseudomonadota
GCF_015594925.2_ASM1559492v2	1	1	1	1	1	1	1	1	0	0	0	0	0	0	0	0	0	0	0	0	1	1	1	0	1	1	1	1	1	1	1	1	1	1	1	1	0	0	0	0	0	SAMN16689739	PRJNA675649	GCA_015594925.2	Complete	Bacteria	5.2101	Vibrio sp. VB16	Pseudomonadota
GCF_013363755.1_ASM1336375v1	0	0	2	0	0	0	0	2	0	0	0	0	0	0	0	0	0	0	0	1	1	1	0	0	0	0	1	1	1	0	0	0	0	0	0	1	0	0	0	1	0	SAMN15195941	PRJNA638482	GCA_013363755.1	Complete	Bacteria	5.02544	Comamonas antarctica	Pseudomonadota
GCF_006442975.2_ASM644297v2	0	0	0	0	0	0	0	0	0	0	1	0	0	0	0	0	0	0	0	0	1	1	0	0	1	1	1	1	0	1	1	0	1	0	0	0	1	0	1	0	0	SAMN12071644	PRJNA549135	GCA_006442975.2	Complete	Bacteria	6.18388	Mesorhizobium sp. B2-1-1	Pseudomonadota
GCF_002980175.2_ASM298017v2	0	0	0	0	0	0	0	3	0	0	0	0	0	0	0	0	0	0	0	1	1	1	1	0	0	0	1	1	1	2	0	0	0	0	1	1	0	0	0	2	0	SAMN07581341	PRJNA400855	GCA_002980175.2	Complete	Bacteria	4.63501	Acinetobacter sp. MYb10	Pseudomonadota
GCF_015767595.1_ASM1576759v1	0	0	0	0	0	0	0	0	0	0	0	0	0	0	0	0	0	0	0	0	1	1	0	0	0	0	1	1	0	1	0	0	0	0	0	0	1	0	0	1	0	SAMN16708463	PRJNA675452	GCA_015767595.1	Complete	Bacteria	3.52581	Erythrobacter sp. A30-3	Pseudomonadota
GCF_001654515.1_ASM165451v1	0	0	1	0	0	0	0	1	0	0	0	0	0	0	0	0	0	0	0	0	1	1	1	0	1	3	1	1	1	1	1	0	0	0	1	1	0	0	0	1	0	SAMN05017671	PRJNA322127	GCA_001654515.1	Complete	Bacteria	5.99123	Pseudomonas koreensis	Pseudomonadota
GCF_005222225.1_ASM522222v1	0	0	0	0	0	0	0	0	0	0	0	2	0	0	0	0	0	0	0	0	1	1	1	0	1	1	1	2	1	1	1	0	0	1	1	1	0	0	0	0	0	SAMN11026497	PRJNA524439	GCA_005222225.1	Complete	Bacteria	4.12353	Salinimonas lutimaris	Pseudomonadota
GCF_019669905.1_ASM1966990v1	0	0	0	0	0	0	0	0	0	0	0	0	0	0	0	0	0	0	0	0	1	1	1	0	1	1	1	1	1	1	0	0	0	1	1	0	0	0	0	0	0	SAMD00171893	PRJDB8300	GCA_019669905.1	Complete	Bacteria	5.1024	Methylomonas koyamae	Pseudomonadota
GCF_013004005.1_ASM1300400v1	0	0	0	0	0	0	0	0	0	0	0	0	0	0	0	0	0	0	0	0	1	1	0	0	0	0	1	1	0	1	0	0	0	0	0	0	1	0	1	0	0	SAMN14777006	PRJNA629485	GCA_013004005.1	Complete	Bacteria	3.9623	Pelagibacterium halotolerans	Pseudomonadota
GCF_019339365.1_ASM1933936v1	1	1	1	1	1	1	1	1	0	0	0	0	0	0	0	0	0	0	0	0	1	1	1	0	1	1	1	1	1	1	1	1	1	1	1	1	0	0	0	0	0	SAMN20130454	PRJNA745009	GCA_019339365.1	Complete	Bacteria	5.36393	Vibrio neptunius	Pseudomonadota
GCF_008932245.1_ASM893224v1	0	0	0	0	0	0	0	0	0	0	0	1	0	0	0	0	0	0	0	0	1	1	0	0	1	1	1	1	0	1	1	1	1	0	0	0	1	0	1	0	0	SAMN10600730	PRJNA510247	GCA_008932245.1	Complete	Bacteria	6.12843	Sinorhizobium alkalisoli	Pseudomonadota
GCF_000299965.1_ASM29996v1	1	0	0	0	0	0	0	0	0	0	0	0	0	0	0	0	0	0	0	0	1	1	1	0	1	1	1	1	1	1	0	0	0	0	1	1	0	0	0	1	0	SAMN02603953	PRJNA85601	GCA_000299965.1	Complete	Bacteria	2.36321	Cycloclasticus sp. P1	Pseudomonadota
GCF_016894305.1_ASM1689430v1	1	1	3	1	1	2	1	2	0	0	0	0	0	0	0	0	0	0	0	1	1	1	1	0	1	2	1	1	1	1	1	1	1	1	1	1	0	0	0	0	0	SAMN17734265	PRJNA698657	GCA_016894305.1	Complete	Bacteria	5.54245	Citrobacter sp. B72	Pseudomonadota
GCF_947250765.1_idGymRotn1.Wolbachia_sp_1.1	0	0	0	0	0	0	0	0	0	0	0	0	0	0	0	0	0	0	0	0	1	1	0	0	1	1	1	1	0	0	0	0	0	0	0	0	1	0	0	1	0	SAMEA111432283	PRJEB57021	GCA_947250765.1	Complete	Bacteria	1.43153	Wolbachia endosymbiont (group A) of Gymnosoma rotundatum	Pseudomonadota
GCF_000067205.1_ASM6720v1	0	0	0	0	1	0	0	1	0	0	0	0	0	0	0	0	0	0	0	0	1	1	2	0	1	1	1	1	1	1	1	1	1	0	1	1	0	0	0	1	0	SAMEA3138272	PRJNA28135	GCA_000067205.1	Complete	Bacteria	5.28795	Bordetella petrii	Pseudomonadota
GCF_026626125.1_ASM2662612v1	1	0	2	0	0	1	0	1	0	0	0	0	0	0	0	0	0	0	0	0	1	1	1	0	1	1	1	1	1	1	1	1	1	0	1	1	0	0	0	1	0	SAMN31823544	PRJNA903967	GCA_026626125.1	Complete	Bacteria	4.55181	Pseudomonadaceae bacterium T75	Pseudomonadota
GCF_001889445.1_ASM188944v1	0	0	0	0	0	0	0	0	0	0	0	0	0	0	0	0	0	0	0	0	1	0	0	1	0	0	1	1	0	1	0	0	0	0	0	0	1	0	0	1	0	SAMN05879420	PRJNA347348	GCA_001889445.1	Complete	Bacteria	2.70831	Granulibacter bethesdensis	Pseudomonadota
GCF_003288315.1_ASM328831v1	0	0	0	0	0	0	0	0	0	0	0	0	0	0	0	0	0	0	0	0	1	1	0	0	0	0	1	1	0	1	0	0	0	0	0	0	1	0	1	0	0	SAMN07138891	PRJNA386804	GCA_003288315.1	Complete	Bacteria	4.20354	Roseovarius sp. TM1035	Pseudomonadota
GCF_026802235.1_ASM2680223v1	1	1	1	1	1	1	1	1	0	0	0	0	0	0	0	0	0	0	0	0	1	1	1	0	1	1	1	1	1	1	1	1	1	1	1	1	0	0	0	0	0	SAMN31988538	PRJNA907714	GCA_026802235.1	Complete	Bacteria	4.99118	Shewanella sp. DAU305	Pseudomonadota
GCF_027943985.1_ASM2794398v1	0	0	0	0	0	0	0	0	0	0	0	0	0	0	0	1	0	0	0	0	1	1	0	0	0	1	1	1	1	1	0	0	0	0	1	1	0	0	0	1	0	SAMD00571187	PRJDB15085	GCA_027943985.1	Complete	Bacteria	2.48534	Polynucleobacter sp. SHI2	Pseudomonadota
GCF_004014715.1_ASM401471v1	0	0	0	0	0	1	0	2	0	0	0	0	0	0	0	0	0	0	0	0	1	1	0	0	1	1	1	1	1	1	1	0	0	1	1	1	0	0	0	0	0	SAMN10642653	PRJNA511711	GCA_004014715.1	Complete	Bacteria	5.82478	Pseudoalteromonas sp. R3	Pseudomonadota
GCF_001611975.1_ASM161197v1	0	0	0	0	0	0	0	0	0	0	0	0	0	0	0	0	0	0	0	1	1	1	0	0	1	1	1	1	0	1	1	0	0	0	0	0	1	0	0	1	1	SAMN04456661	PRJNA310863	GCA_001611975.1	Complete	Bacteria	2.46762	Haematospirillum jordaniae	Pseudomonadota
GCF_005280735.1_ASM528073v1	0	0	0	1	0	0	0	0	0	0	0	0	0	0	0	0	0	0	0	1	1	2	1	0	1	1	2	1	1	1	0	0	0	0	1	1	0	0	0	1	0	SAMN11476262	PRJNA534064	GCA_005280735.1	Complete	Bacteria	8.57652	Burkholderia sp. DHOD12	Pseudomonadota
GCF_013747755.1_ASM1374775v1	1	1	3	1	1	2	1	2	0	0	0	0	0	0	0	0	0	0	0	0	1	1	1	0	1	1	1	1	1	1	1	1	1	1	1	1	0	0	0	0	0	SAMN15148646	PRJNA605147	GCA_013747755.1	Complete	Bacteria	5.415	Citrobacter sp. RHBSTW-00524	Pseudomonadota
GCF_021065005.1_ASM2106500v1	0	0	0	0	0	0	0	0	0	0	0	0	0	0	0	0	0	0	0	0	0	0	0	0	0	0	0	0	0	0	0	0	0	0	0	0	0	0	0	0	0	SAMN17574716	PRJNA694800	GCA_021065005.1	Complete	Bacteria	0.589967	Candidatus Gromoviella agglomerans	Pseudomonadota
GCF_030285785.1_ASM3028578v1	0	0	0	0	0	0	0	0	0	0	0	0	0	0	0	0	0	0	0	0	1	1	0	0	1	1	1	1	0	1	1	1	1	0	0	0	1	0	1	0	0	SAMN35449585	PRJNA977086	GCA_030285785.1	Complete	Bacteria	5.0059	Parasedimentitalea sp. QS115	Pseudomonadota
GCF_016864575.1_ASM1686457v1	0	0	0	0	0	0	0	0	0	0	0	0	0	0	0	0	0	0	0	0	1	1	0	0	0	0	1	1	0	1	0	0	0	0	0	0	1	0	1	0	0	SAMN12747979	PRJNA563034	GCA_016864575.1	Complete	Bacteria	6.422	Rhizobium sp. BG4	Pseudomonadota
GCF_011801365.1_ASM1180136v1	0	0	0	0	0	0	0	0	0	0	0	0	0	0	0	0	0	0	0	0	1	1	0	0	0	0	1	1	0	1	0	0	0	0	0	0	1	0	1	0	0	SAMN12035984	PRJNA548510	GCA_011801365.1	Complete	Bacteria	3.66322	Paracoccus sp. AK26	Pseudomonadota
GCF_024749185.1_ASM2474918v1	0	0	0	0	0	1	0	1	0	0	0	0	0	0	0	0	0	0	0	0	1	1	1	0	1	1	1	1	1	1	2	1	1	0	1	1	0	0	0	1	0	SAMN23038779	PRJNA779451	GCA_024749185.1	Complete	Bacteria	5.82716	Pseudomonas wadenswilerensis	Pseudomonadota
GCF_022870845.1_ASM2287084v1	1	0	0	0	0	0	0	1	0	0	0	0	0	0	0	0	0	0	0	0	1	1	1	0	1	1	1	1	1	1	0	0	0	0	1	1	0	1	0	1	0	SAMN24043415	PRJNA788950	GCA_022870845.1	Complete	Bacteria	2.72999	Uruburuella suis	Pseudomonadota
GCF_026191725.2_ASM2619172v2	0	0	0	0	0	0	0	0	0	0	0	0	0	0	0	0	0	0	0	0	2	1	0	0	1	1	1	2	0	1	1	1	1	0	0	0	1	0	1	0	0	SAMN20571407	PRJNA752208	GCA_026191725.2	Complete	Bacteria	5.94277	Roseibium sp. KMA01	Pseudomonadota
GCF_026072635.1_ASM2607263v1	0	0	0	0	1	0	0	2	0	0	0	0	0	0	0	0	0	0	0	0	1	1	1	0	1	4	1	1	1	1	0	0	0	0	1	1	0	0	0	1	0	SAMD00224199	PRJDB8663	GCA_026072635.1	Complete	Bacteria	6.66129	Pseudomonas solani	Pseudomonadota
GCF_000046845.1_ASM4684v1	0	0	1	0	0	1	0	1	0	0	0	0	0	0	0	0	0	0	0	0	1	1	1	0	0	0	1	1	1	2	0	0	0	0	1	1	0	0	0	1	0	SAMEA3138250	PRJNA12352	GCA_000046845.1	Complete	Bacteria	3.59862	Acinetobacter baylyi	Pseudomonadota
GCF_002953195.1_ASM295319v1	1	1	3	1	1	1	1	1	0	0	0	0	0	0	0	0	0	0	0	0	1	1	1	0	1	2	1	1	1	1	1	1	1	1	1	1	0	0	0	0	0	SAMN08369925	PRJNA430362	GCA_002953195.1	Complete	Bacteria	4.52761	Mixta gaviniae	Pseudomonadota
GCF_014117425.1_ASM1411742v1	0	0	0	0	0	0	0	0	0	0	0	0	0	0	0	0	0	0	0	0	1	1	0	0	1	1	1	1	0	1	1	1	1	0	0	0	1	0	1	0	0	SAMN15675719	PRJNA649601	GCA_014117425.1	Complete	Bacteria	3.60277	Bartonella sp. HY038	Pseudomonadota
GCF_016027815.1_ASM1602781v1	0	0	2	0	1	0	0	1	0	0	0	0	0	0	0	0	0	0	0	1	1	1	0	0	0	0	1	1	1	0	0	0	0	0	0	1	0	0	0	1	0	SAMN13450420	PRJNA231221	GCA_016027815.1	Complete	Bacteria	7.27451	Delftia lacustris	Pseudomonadota
GCF_002288545.1_ASM228854v1	1	1	4	1	1	2	1	1	0	0	0	0	0	0	0	0	0	0	0	0	1	1	1	0	1	1	1	1	1	2	1	1	1	1	1	1	0	0	0	0	0	SAMN05853907	PRJNA345001	GCA_002288545.1	Complete	Bacteria	5.00842	Pectobacterium polaris	Pseudomonadota
GCF_000023745.1_ASM2374v1	0	0	0	0	0	0	0	0	0	0	0	0	0	0	0	0	0	0	0	0	1	1	1	0	0	0	1	1	1	1	0	0	0	0	1	1	0	0	0	1	0	SAMN02598498	PRJNA33241	GCA_000023745.1	Complete	Bacteria	3.08201	Methylovorus glucosotrophus	Pseudomonadota
GCF_003431825.1_ASM343182v1	0	0	0	0	2	0	0	0	0	0	0	0	0	0	0	0	0	0	0	0	1	1	0	0	0	0	1	1	0	1	0	0	0	0	0	0	1	0	0	1	0	SAMN06473103	PRJNA377807	GCA_003431825.1	Complete	Bacteria	4.12321	Blastomonas fulva	Pseudomonadota
GCF_029774155.1_ASM2977415v1	1	1	1	1	1	1	1	1	0	0	0	0	0	0	0	0	0	0	0	0	1	1	1	0	1	1	2	1	1	1	0	0	0	1	1	1	0	0	0	0	0	SAMN30522530	PRJNA874033	GCA_029774155.1	Complete	Bacteria	2.26675	Actinobacillus arthritidis	Pseudomonadota
GCF_901827185.1_ASM90182718v1	0	0	1	0	4	0	0	4	0	0	0	0	0	0	0	0	0	0	0	1	1	1	0	1	0	1	1	1	1	0	0	0	0	0	0	1	0	0	0	1	0	SAMEA5159696	PRJEB30113	GCA_901827185.1	Complete	Bacteria	7.08641	Variovorax sp. PBL-E5	Pseudomonadota
GCF_900168255.1_B431	0	0	0	0	0	0	0	0	0	0	0	0	0	0	0	0	0	0	0	0	1	1	1	0	0	0	1	1	2	0	0	0	0	0	1	1	0	0	0	1	0	SAMEA3731239	PRJEB12380	GCA_900168255.1	Complete	Bacteria	3.30915	Psychrobacter sp. DAB_AL43B	Pseudomonadota
GCF_014168915.1_ASM1416891v1	1	1	2	1	1	2	1	2	0	0	0	0	0	0	0	0	0	0	0	0	1	1	1	0	1	3	1	1	1	1	1	1	1	1	1	1	0	0	0	0	0	SAMD00194424	PRJDB6962	GCA_014168915.1	Complete	Bacteria	5.64904	Klebsiella sp. WP3-S18-ESBL-05	Pseudomonadota
GCF_008693705.1_ASM869370v1	1	1	1	1	1	2	1	1	0	0	0	0	0	0	0	0	0	0	0	0	1	1	1	0	1	1	2	1	1	1	1	1	1	1	1	1	0	0	0	0	0	SAMN11056347	PRJNA231221	GCA_008693705.1	Complete	Bacteria	4.56187	Aeromonas veronii	Pseudomonadota
GCF_018982885.2_ASM1898288v2	0	0	0	0	0	0	0	1	0	0	0	0	0	0	0	0	0	0	0	0	1	1	0	0	0	0	1	1	0	1	0	0	0	0	0	0	1	0	0	1	0	SAMN19111103	PRJNA693408	GCA_018982885.2	Complete	Bacteria	4.89472	Polymorphobacter megasporae	Pseudomonadota
GCF_900635955.1_36672_A01	1	1	3	1	1	1	1	1	0	0	0	0	0	0	0	0	0	0	0	0	1	1	1	0	1	1	1	1	1	1	1	1	1	1	1	1	0	0	0	0	0	SAMEA3282964	PRJEB6403	GCA_900635955.1	Complete	Bacteria	4.77844	Cedecea lapagei	Pseudomonadota
GCF_001886475.1_ASM188647v1	0	0	0	0	0	0	0	0	0	0	0	0	0	0	0	0	0	0	0	1	1	1	1	0	1	1	1	2	1	1	0	0	0	1	1	1	0	0	0	0	0	SAMN05992015	PRJNA352689	GCA_001886475.1	Complete	Bacteria	4.14382	Alteromonas sp. RW2A1	Pseudomonadota
GCF_947251435.1_idEpiGros1.Wolbachia_sp_2.1	0	0	0	0	0	0	0	0	0	0	0	0	0	0	0	0	0	0	0	0	1	1	0	0	1	1	1	1	0	0	0	0	0	0	0	0	1	0	0	1	0	SAMEA111432275	PRJEB57020	GCA_947251435.1	Complete	Bacteria	1.36757	Wolbachia endosymbiont (group A) of Epistrophe grossularia	Pseudomonadota
GCF_030264275.1_ASM3026427v1	0	0	0	0	0	0	0	0	0	0	0	0	0	0	0	0	0	0	0	0	1	1	0	0	0	0	1	1	0	1	0	0	0	0	0	0	0	0	1	0	0	SAMN35578451	PRJNA979774	GCA_030264275.1	Complete	Bacteria	3.16125	Marivivens sp. LCG002	Pseudomonadota
GCF_023380025.1_ASM2338002v1	0	0	0	0	0	0	0	1	0	0	0	0	0	0	0	0	0	0	0	0	1	1	0	0	0	0	1	1	0	1	1	0	0	0	0	0	1	0	0	1	0	SAMN27863982	PRJNA832497	GCA_023380025.1	Complete	Bacteria	2.88016	Sphingomonas glaciei	Pseudomonadota
GCF_014489515.1_ASM1448951v1	0	0	0	0	0	0	0	0	0	0	0	0	0	0	0	0	0	0	0	0	1	1	0	0	0	0	1	1	0	1	0	0	0	0	0	0	1	0	0	1	0	SAMN15892487	PRJNA658880	GCA_014489515.1	Complete	Bacteria	2.75703	Sphingomonas sediminicola	Pseudomonadota
GCF_003351745.1_ASM335174v1	0	0	0	0	0	0	0	3	0	0	0	1	0	0	0	0	0	0	0	0	1	1	1	0	0	0	1	1	2	2	0	0	0	0	1	1	0	0	0	1	0	SAMN09708414	PRJNA482501	GCA_003351745.1	Complete	Bacteria	3.77735	Aquirhabdus parva	Pseudomonadota
GCF_000012325.1_ASM1232v1	1	0	0	0	0	0	0	0	0	0	0	0	0	0	0	0	0	0	0	0	1	1	1	0	1	1	2	1	1	1	1	1	1	1	1	1	0	0	0	0	0	SAMN02604001	PRJNA275	GCA_000012325.1	Complete	Bacteria	5.37318	Colwellia psychrerythraea	Pseudomonadota
GCF_014678725.1_ASM1467872v1	0	0	0	0	0	0	0	1	0	0	0	0	0	0	0	0	0	0	0	0	1	1	0	1	1	0	1	1	1	1	1	1	1	0	1	1	0	0	0	1	0	SAMN16070379	PRJNA661730	GCA_014678725.1	Complete	Bacteria	3.04748	Thermomonas sp. XSG	Pseudomonadota
GCF_000740965.1_ASM74096v1	1	1	4	1	1	2	1	1	0	0	0	0	0	0	0	0	0	0	0	0	1	1	1	0	1	1	1	1	1	2	1	1	1	1	1	1	0	0	0	0	0	SAMN02983234	PRJNA252906	GCA_000740965.1	Complete	Bacteria	5.02425	Pectobacterium atrosepticum	Pseudomonadota
GCF_013348725.1_ASM1334872v1	1	0	0	0	0	0	0	0	0	0	0	0	0	0	0	0	0	0	0	0	1	1	1	0	1	1	2	1	1	1	0	0	0	0	1	1	0	0	0	1	0	SAMN14839784	PRJNA494838	GCA_013348725.1	Complete	Bacteria	2.95626	Ectothiorhodospiraceae bacterium 2226	Pseudomonadota
GCF_009905315.1_ASM990531v1	1	1	3	1	1	2	1	2	0	0	0	0	0	0	0	0	0	0	0	0	1	1	1	0	1	2	1	1	1	1	1	1	1	1	1	1	0	0	0	0	0	SAMN13818261	PRJNA600388	GCA_009905315.1	Complete	Bacteria	5.03458	Citrobacter sp. LUTT5	Pseudomonadota
GCF_024346795.1_ASM2434679v1	1	1	1	1	1	1	1	1	0	0	0	0	0	0	0	0	0	0	0	0	1	1	1	0	1	1	1	1	1	1	1	1	1	1	1	1	0	0	0	0	0	SAMD00393682	PRJDB11924	GCA_024346795.1	Complete	Bacteria	4.23668	Vibrio breoganii	Pseudomonadota
GCF_026802345.1_ASM2680234v1	0	0	2	0	1	0	0	0	0	0	0	0	0	0	0	0	0	0	0	1	1	1	1	0	1	1	1	1	1	1	0	0	0	0	1	1	0	0	0	1	0	SAMN32031059	PRJNA908212	GCA_026802345.1	Complete	Bacteria	5.43072	Pandoraea sp. XJJ-1	Pseudomonadota
GCF_003935895.2_ASM393589v2	1	1	3	1	1	2	1	2	0	0	0	0	0	0	0	0	0	0	0	0	1	1	1	0	1	1	1	1	1	1	1	1	1	1	1	1	0	0	0	0	0	SAMN05150228	PRJNA305687	GCA_003935895.2	Complete	Bacteria	4.71396	Scandinavium goeteborgense	Pseudomonadota
GCF_000024765.1_ASM2476v1	0	0	0	0	0	0	0	0	0	0	0	0	0	0	0	0	0	0	0	0	1	1	0	1	0	0	1	1	1	1	0	0	0	0	1	1	0	0	0	0	0	SAMN02598477	PRJNA31049	GCA_000024765.1	Complete	Bacteria	2.58289	Halothiobacillus neapolitanus	Pseudomonadota
GCF_008329925.1_ASM832992v1	1	0	1	0	0	0	0	0	0	0	0	0	0	0	0	0	0	0	0	1	1	1	0	1	1	1	1	1	0	0	1	0	0	0	1	1	0	1	0	1	0	SAMN10871119	PRJNA520894	GCA_008329925.1	Complete	Bacteria	4.43099	Sphaerotilus sulfidivorans	Pseudomonadota
GCF_017309605.1_ASM1730960v1	1	1	1	1	1	2	1	1	0	0	0	0	0	0	0	0	0	0	0	0	1	1	1	0	1	1	1	1	1	1	1	1	1	1	1	1	0	0	0	0	0	SAMN18104335	PRJNA659846	GCA_017309605.1	Complete	Bacteria	5.10294	Serratia ureilytica	Pseudomonadota
GCF_918697765.1_Wolbachia_Phyllotreta_cruciferaeV1	0	0	0	0	0	0	0	0	0	0	0	0	0	0	0	0	0	0	0	0	1	1	0	0	1	1	1	1	0	0	0	0	0	0	0	0	1	0	0	1	0	SAMEA10589439	PRJEB47904	GCA_918697765.1	Complete	Bacteria	1.79589	Wolbachia endosymbiont of Phyllotreta cruciferae	Pseudomonadota
GCF_028751545.1_ASM2875154v1	1	0	0	0	0	0	0	0	0	0	0	0	0	0	0	0	0	0	0	0	1	1	0	0	1	1	1	1	0	0	1	1	1	0	0	1	0	0	0	0	0	SAMN18106373	PRJNA705951	GCA_028751545.1	Complete	Bacteria	2.59931	Gilliamella sp. B3022	Pseudomonadota
GCF_025642095.1_ASM2564209v1	1	1	4	1	1	2	1	2	0	0	0	0	0	0	0	0	0	0	0	0	1	1	1	0	1	3	1	2	1	1	1	1	1	1	1	1	0	0	0	0	0	SAMN30958817	PRJNA883031	GCA_025642095.1	Complete	Bacteria	5.34528	Kosakonia sp. ML.JS2a	Pseudomonadota
GCF_002117485.1_ASM211748v1	0	0	0	0	1	0	0	0	0	0	0	0	0	0	0	0	0	0	0	0	1	1	0	0	0	0	1	1	0	1	0	0	0	0	0	0	1	0	1	0	0	SAMN06767451	PRJNA383589	GCA_002117485.1	Complete	Bacteria	6.68632	Rhizobium sp. NXC14	Pseudomonadota
GCF_001879645.1_ASM187964v1	0	0	0	0	0	0	0	0	0	0	0	0	0	0	0	0	0	0	0	1	1	1	1	0	0	0	1	1	1	1	0	0	0	0	1	1	0	0	0	1	0	SAMN05363344	PRJNA328035	GCA_001879645.1	Complete	Bacteria	1.82793	Francisella sp. MA067296	Pseudomonadota
GCF_002795865.1_ASM279586v1	0	0	0	0	0	0	0	0	0	0	0	0	0	0	0	0	0	0	0	0	1	1	0	0	0	0	1	1	0	1	0	0	0	0	0	0	1	0	0	1	0	SAMN08031326	PRJNA418662	GCA_002795865.1	Complete	Bacteria	2.94267	Qipengyuania seohaensis	Pseudomonadota
GCF_016765655.2_ASM1676565v2	0	0	0	0	0	0	0	0	0	0	0	0	0	0	0	0	0	0	0	2	1	1	0	0	1	1	1	1	0	1	0	0	0	0	0	0	1	0	0	1	0	SAMN17313770	PRJNA693055	GCA_016765655.2	Complete	Bacteria	7.84071	Skermanella mucosa	Pseudomonadota
GCF_008365315.1_ASM836531v1	0	0	0	0	0	0	0	0	0	0	0	0	0	0	0	0	0	0	0	0	1	0	0	0	0	0	1	1	0	1	0	0	0	0	0	0	1	1	0	0	0	SAMN12179541	PRJNA552187	GCA_008365315.1	Complete	Bacteria	3.08225	Acetobacter vaccinii	Pseudomonadota
GCF_022592395.1_ASM2259239v1	1	1	1	1	1	1	1	1	0	0	0	0	0	0	0	0	0	0	0	0	1	1	1	0	1	1	1	1	1	1	1	1	1	1	1	1	0	0	0	0	0	SAMN26537326	PRJNA814053	GCA_022592395.1	Complete	Bacteria	3.93598	Moellerella wisconsensis	Pseudomonadota
GCF_006711645.1_ASM671164v1	1	1	3	1	2	2	1	2	0	0	0	0	0	0	0	0	0	0	0	0	1	1	1	0	1	2	1	1	1	1	1	1	1	1	1	1	0	0	0	0	0	SAMN12125603	PRJNA550349	GCA_006711645.1	Complete	Bacteria	5.7852	Raoultella electrica	Pseudomonadota
GCF_013374815.1_ASM1337481v1	1	1	3	1	1	2	1	2	0	0	0	0	0	0	0	0	0	0	0	0	1	1	1	0	1	2	1	1	1	1	1	1	1	1	1	1	0	0	0	0	0	SAMN15244675	PRJNA639662	GCA_013374815.1	Complete	Bacteria	4.76277	Shigella sonnei	Pseudomonadota
GCF_010450875.1_ASM1045087v1	0	0	0	0	0	0	0	0	0	0	0	0	0	0	0	0	0	0	0	0	1	1	0	0	0	0	1	1	0	1	0	0	0	0	0	0	1	0	0	1	0	SAMN13738179	PRJNA599058	GCA_010450875.1	Complete	Bacteria	3.74248	Sphingomonas insulae	Pseudomonadota
GCF_000319245.1_ASM31924v1	0	0	0	0	0	0	0	0	0	0	0	0	0	0	0	0	0	0	0	0	1	1	0	0	1	1	1	1	1	1	0	0	0	0	1	1	0	0	0	1	0	SAMN02641518	PRJNA168261	GCA_000319245.1	Complete	Bacteria	0.820037	Candidatus Kinetoplastibacterium blastocrithidii	Pseudomonadota
GCF_025914095.1_ASM2591409v1	1	1	3	1	1	1	1	2	0	0	0	0	0	0	0	0	0	0	0	0	1	1	1	0	1	1	1	1	1	1	1	1	1	1	1	1	0	0	0	0	0	SAMN18928745	PRJNA726370	GCA_025914095.1	Complete	Bacteria	4.1083	Siccibacter colletis	Pseudomonadota
GCF_004168365.1_ASM416836v1	0	0	0	0	0	0	0	1	0	0	0	0	0	0	0	0	0	0	0	0	2	1	0	1	0	0	1	1	1	2	0	0	0	0	1	1	0	0	0	1	0	SAMN10622743	PRJNA511354	GCA_004168365.1	Complete	Bacteria	4.72898	Pseudolysobacter antarcticus	Pseudomonadota
GCF_001693385.1_ASM169338v1	0	0	0	0	3	0	0	0	0	0	0	0	0	0	0	0	0	0	0	0	2	1	0	0	0	1	1	2	0	1	0	0	0	0	0	0	1	0	1	0	0	SAMN05230120	PRJNA325367	GCA_001693385.1	Complete	Bacteria	8.32277	Bradyrhizobium icense	Pseudomonadota
GCF_011040435.1_ASM1104043v1	0	0	2	0	0	0	0	1	0	0	0	0	0	0	0	0	0	0	0	0	1	1	1	0	1	1	1	1	1	1	0	0	0	0	1	1	0	0	0	1	0	SAMN14133006	PRJNA509367	GCA_011040435.1	Complete	Bacteria	5.31392	Pseudomonas psychrophila	Pseudomonadota
GCF_003071365.1_ASM307136v1	0	0	0	0	0	0	0	0	0	0	0	0	0	0	0	0	0	0	0	0	1	1	0	0	0	0	1	1	0	1	0	0	0	0	0	0	1	0	1	0	0	SAMN08944420	PRJNA415696	GCA_003071365.1	Complete	Bacteria	3.20997	Methyloceanibacter sp. wino2	Pseudomonadota
GCF_002117105.1_ASM211710v1	0	0	0	0	4	0	0	0	0	0	0	0	0	0	0	1	0	0	0	0	1	1	1	0	2	1	1	2	1	1	0	0	0	0	1	1	0	0	0	1	0	SAMN06075352	PRJNA355353	GCA_002117105.1	Complete	Bacteria	4.47208	Oceanicoccus sagamiensis	Pseudomonadota
GCF_002688585.1_ASM268858v1	0	0	0	0	0	0	0	0	0	0	0	0	0	0	0	0	0	0	0	0	1	1	0	0	0	0	1	2	0	0	0	0	0	0	0	0	1	0	0	1	0	SAMN07786750	PRJNA414342	GCA_002688585.1	Complete	Bacteria	1.1602	Candidatus Fonsibacter ubiquis	Pseudomonadota
GCF_003609815.1_ASM360981v1	0	0	0	0	1	0	0	0	0	0	0	0	0	0	0	0	0	0	0	0	1	1	0	0	0	0	1	0	0	1	0	0	0	0	0	0	1	0	0	1	0	SAMD00056135	PRJDB5004	GCA_003609815.1	Complete	Bacteria	3.877	Sphingopyxis sp. EG6	Pseudomonadota
GCF_003667725.1_ASM366772v1	0	0	1	0	0	0	0	0	0	0	0	0	0	0	0	0	0	0	0	0	1	1	0	0	1	1	2	1	0	1	1	1	1	0	0	0	1	0	1	0	0	SAMN10169588	PRJNA494479	GCA_003667725.1	Complete	Bacteria	5.55311	Agrobacterium fabrum	Pseudomonadota
GCF_000730245.1_ASM73024v1	0	0	0	0	0	0	0	0	0	0	0	0	0	0	0	0	0	0	0	0	1	1	0	0	0	0	1	1	0	1	0	0	0	0	0	0	1	0	0	1	0	SAMN03081459	PRJNA192595	GCA_000730245.1	Complete	Bacteria	1.61528	endosymbiont of Acanthamoeba sp. UWC8	Pseudomonadota
GCF_004296495.1_ASM429649v1	0	0	0	0	0	0	0	0	0	0	0	0	0	0	0	0	0	0	0	0	0	0	0	0	0	0	0	0	0	0	0	0	0	0	0	0	0	0	0	0	0	SAMD00080335	PRJDB5643	GCA_004296495.1	Complete	Bacteria	0.200316	Candidatus Nardonella dryophthoridicola	Pseudomonadota
GCF_029674545.1_ASM2967454v1	0	0	0	0	0	0	0	0	0	0	0	0	0	0	0	0	0	0	0	0	1	1	0	0	1	1	1	1	0	1	1	1	1	0	0	0	1	1	1	1	0	SAMN34002242	PRJNA950555	GCA_029674545.1	Complete	Bacteria	6.65186	Mesorhizobium sp. WSM4904	Pseudomonadota
GCF_947251875.1_ilLycPhla1.Wolbachia_sp_1.1	0	0	0	0	0	0	0	0	0	0	0	0	0	0	0	0	0	0	0	0	1	1	0	0	1	1	1	1	0	0	0	0	0	0	0	0	1	0	0	1	0	SAMEA111432297	PRJEB56966	GCA_947251875.1	Complete	Bacteria	1.31231	Wolbachia endosymbiont (group B) of Lycaena phlaeas	Pseudomonadota
GCF_023702635.1_ASM2370263v1	0	1	0	0	3	0	0	1	0	0	0	0	0	0	0	0	0	0	0	0	1	1	1	0	1	1	1	1	1	1	0	0	0	0	1	1	0	0	0	1	0	SAMN28818705	PRJNA844496	GCA_023702635.1	Complete	Bacteria	3.71418	Spongiibacter taiwanensis	Pseudomonadota
GCF_008693785.1_ASM869378v1	0	0	0	0	0	1	0	0	0	0	0	0	0	0	0	0	0	0	0	0	1	0	0	0	0	0	1	1	0	1	0	0	0	0	0	0	1	1	0	0	0	SAMN11056373	PRJNA231221	GCA_008693785.1	Complete	Bacteria	4.99629	Roseomonas mucosa	Pseudomonadota
GCF_018798825.1_ASM1879882v1	0	0	0	0	0	0	0	0	0	0	0	0	0	0	0	0	0	0	0	1	2	1	0	0	1	2	1	2	0	1	1	1	1	0	0	0	1	0	1	0	0	SAMN19403784	PRJNA733446	GCA_018798825.1	Complete	Bacteria	5.87904	Ochrobactrum sp. BTU1	Pseudomonadota
GCF_009883735.1_ASM988373v1	0	0	1	0	0	0	0	1	0	0	0	0	0	0	0	0	0	0	0	0	1	1	0	1	0	0	1	1	1	1	0	0	0	0	1	1	0	0	0	1	0	SAMN10290145	PRJNA498325	GCA_009883735.1	Complete	Bacteria	4.61549	Xanthomonas cucurbitae	Pseudomonadota
GCF_018324105.1_ASM1832410v1	0	0	0	0	0	1	0	1	0	0	0	0	0	0	0	0	0	0	0	0	1	1	1	0	0	0	1	1	1	2	0	0	0	0	1	1	0	0	0	1	0	SAMD00294604	PRJDB11476	GCA_018324105.1	Complete	Bacteria	3.39925	Acinetobacter bouvetii	Pseudomonadota
GCF_007954405.1_ASM795440v1	0	0	0	0	0	0	0	1	0	0	0	0	0	0	0	0	0	1	0	1	1	1	0	0	0	0	1	3	1	0	0	0	0	0	0	1	0	1	0	0	0	SAMN12317495	PRJNA555370	GCA_007954405.1	Complete	Bacteria	3.33344	Comamonas flocculans	Pseudomonadota
GCF_947251655.1_ilPheTrem1.Wolbachia_sp_1.1	0	0	0	0	0	0	0	0	0	0	0	0	0	0	0	0	0	0	0	0	1	1	0	0	1	1	1	1	0	0	0	0	0	0	0	0	1	0	0	1	0	SAMEA111432214	PRJEB57025	GCA_947251655.1	Complete	Bacteria	1.26878	Wolbachia endosymbiont (group B) of Pheosia tremula	Pseudomonadota
GCF_009685195.1_ASM968519v1	0	0	0	0	0	0	0	0	0	0	0	0	0	0	0	0	0	0	0	0	1	1	0	0	0	0	1	1	0	0	0	0	0	0	0	0	0	0	1	0	0	SAMN12748973	PRJNA565504	GCA_009685195.1	Complete	Bacteria	4.52904	Methylocystis parvus	Pseudomonadota
GCF_012971745.1_ASM1297174v1	0	0	0	0	0	0	0	0	0	0	0	0	0	1	0	0	0	0	0	1	1	1	0	0	0	1	1	1	0	1	0	0	0	0	0	0	1	0	1	0	0	SAMN14085482	PRJNA606081	GCA_012971745.1	Complete	Bacteria	6.28619	Starkeya sp. ORNL1	Pseudomonadota
GCF_023101045.1_ASM2310104v1	0	0	1	0	3	0	0	0	0	0	0	0	0	0	0	0	0	0	0	0	1	1	0	0	0	0	1	1	0	1	0	0	0	0	0	0	1	0	1	0	0	SAMN16538608	PRJNA671608	GCA_023101045.1	Complete	Bacteria	8.79576	Bradyrhizobium sp. 183	Pseudomonadota
GCF_002892535.1_ASM289253v1	0	0	0	0	0	0	0	0	0	0	0	0	0	0	0	0	0	1	0	1	1	1	1	0	1	1	1	1	1	1	0	0	0	0	1	1	0	0	0	1	0	SAMN07987661	PRJNA417387	GCA_002892535.1	Complete	Bacteria	2.82066	Aquella oligotrophica	Pseudomonadota
GCF_000512205.2_ASM51220v2	0	0	0	0	0	0	0	0	0	0	0	0	0	0	0	0	0	0	0	0	1	1	0	0	0	1	1	1	0	1	0	0	0	0	0	0	1	0	0	1	0	SAMN02641489	PRJNA213647	GCA_000512205.2	Complete	Bacteria	6.5803	Sphingomonas sanxanigenens	Pseudomonadota
GCF_000010725.1_ASM1072v1	0	0	1	1	1	0	0	0	0	0	0	0	0	0	0	0	0	1	0	0	1	1	0	0	1	2	1	1	0	1	1	1	1	0	0	0	1	0	0	1	0	SAMD00060958	PRJDA32551	GCA_000010725.1	Complete	Bacteria	7.59974	Azospirillum sp. B510	Pseudomonadota
GCF_012848475.1_ASM1284847v1	1	0	0	0	0	0	0	0	0	0	0	0	0	0	0	0	0	0	0	0	1	1	0	0	1	1	1	1	1	1	1	0	0	1	1	1	0	0	0	0	0	SAMN13266633	PRJNA589095	GCA_012848475.1	Complete	Bacteria	2.36082	Marinobacterium sp. LSUCC0821	Pseudomonadota
GCF_000013985.1_ASM1398v1	0	0	0	0	1	0	0	0	0	0	0	0	0	0	0	0	0	0	0	0	1	1	0	0	0	0	1	0	0	1	0	0	0	0	0	0	1	0	0	1	0	SAMN02598319	PRJNA13907	GCA_000013985.1	Complete	Bacteria	3.37371	Sphingopyxis alaskensis	Pseudomonadota
GCF_006351945.1_ASM635194v1	0	0	0	0	0	0	0	0	0	0	0	0	0	0	0	0	0	0	0	0	1	1	1	0	1	2	1	1	1	1	1	0	0	0	1	1	0	0	0	1	0	SAMN11969408	PRJNA547538	GCA_006351945.1	Complete	Bacteria	4.93143	Pseudomonas sp. SWI7	Pseudomonadota
GCF_002285855.1_ASM228585v1	0	0	0	0	0	0	0	0	0	0	0	0	0	0	0	0	0	0	0	0	1	1	1	0	1	1	1	1	1	1	0	0	0	1	1	1	0	0	0	0	0	SAMN05292319	PRJNA312470	GCA_002285855.1	Complete	Bacteria	1.7395	Candidatus Hamiltonella defensa	Pseudomonadota
GCF_026427595.1_ASM2642759v1	1	0	0	0	0	0	0	2	0	0	0	0	0	0	0	0	0	0	0	0	1	1	1	0	1	1	1	2	1	2	1	1	1	1	1	1	0	0	0	0	0	SAMN29761917	PRJNA858958	GCA_026427595.1	Complete	Bacteria	4.22695	Alkalimarinus sediminis	Pseudomonadota
GCF_000227685.2_ASM22768v3	1	1	1	1	1	1	1	1	0	0	0	0	0	0	0	0	0	0	0	0	1	1	1	1	1	1	1	2	1	1	1	1	1	0	1	1	0	0	0	1	0	SAMN02256529	PRJNA52643	GCA_000227685.3	Complete	Bacteria	3.75673	Thioalkalivibrio paradoxus	Pseudomonadota
GCF_001953215.1_ASM195321v1	1	0	2	0	0	0	0	2	0	0	0	0	0	0	0	0	0	0	0	0	1	1	1	0	0	0	2	1	1	1	0	0	0	0	1	1	0	0	0	1	1	SAMN05821296	PRJNA344368	GCA_001953215.1	Complete	Bacteria	4.80685	Betaproteobacteria bacterium GR16-43	Pseudomonadota
GCF_000767465.1_ASM76746v1	0	0	0	0	1	0	0	0	0	0	0	0	0	0	0	0	0	0	0	0	1	1	0	0	0	0	1	1	0	1	0	0	0	0	0	0	1	0	0	1	0	SAMN03002180	PRJNA257352	GCA_000767465.1	Complete	Bacteria	5.45758	Novosphingobium pentaromativorans	Pseudomonadota
GCF_000156995.2_ASM15699v2	0	0	2	0	0	0	0	1	0	0	0	0	0	0	0	0	0	0	0	0	1	1	1	0	1	2	1	1	1	1	1	0	0	0	1	1	0	0	0	1	0	SAMN02471317	PRJNA31357	GCA_000156995.2	Complete	Bacteria	5.71446	Pseudomonas coronafaciens	Pseudomonadota
GCF_021172065.1_ASM2117206v1	1	1	3	1	1	2	1	2	0	0	0	0	0	0	0	0	0	0	0	0	1	1	1	0	1	3	1	1	1	1	1	1	1	1	1	1	0	0	0	0	0	SAMN22826608	PRJNA776992	GCA_021172065.1	Complete	Bacteria	5.01504	Pseudocitrobacter corydidari	Pseudomonadota
GCF_009730655.1_ASM973065v1	1	1	1	1	1	1	1	1	0	0	0	0	0	0	0	0	0	0	0	0	1	1	1	0	1	1	1	1	1	1	1	1	1	1	1	1	0	0	0	0	0	SAMN13381317	PRJNA591395	GCA_009730655.1	Complete	Bacteria	4.99003	Shewanella algae	Pseudomonadota
GCF_027912495.1_ASM2791249v1	0	0	0	0	0	0	0	0	0	0	0	0	0	0	0	0	0	0	0	0	1	1	0	0	1	1	2	1	0	1	0	0	0	0	0	0	1	0	0	2	0	SAMN32316683	PRJNA913971	GCA_027912495.1	Complete	Bacteria	4.47073	Caulobacter sp. NIBR1757	Pseudomonadota
GCF_009036245.1_ASM903624v1	1	1	3	1	1	2	1	2	0	0	0	0	0	0	0	0	0	0	0	0	1	1	1	0	1	2	1	1	1	1	1	1	1	1	1	1	0	0	0	0	0	SAMN08222714	PRJNA388547	GCA_009036245.1	Complete	Bacteria	4.71139	Enterobacter sichuanensis	Pseudomonadota
GCF_014353015.1_ASM1435301v1	0	0	0	0	0	1	0	0	0	0	0	1	0	0	0	0	0	0	0	0	1	1	1	0	1	1	1	2	1	1	1	1	1	0	1	1	0	0	0	1	0	SAMN15893681	PRJNA658969	GCA_014353015.1	Complete	Bacteria	5.6487	Chitinimonas koreensis	Pseudomonadota
GCF_019704495.1_ASM1970449v1	0	0	0	0	0	1	0	1	0	0	0	0	0	0	0	0	0	0	0	0	1	1	0	0	0	0	1	1	1	1	0	0	0	0	1	1	0	1	0	1	0	SAMD00129979	PRJDB6999	GCA_019704495.1	Complete	Bacteria	4.61517	Stenotrophomonas pavanii	Pseudomonadota
GCF_013334205.1_ASM1333420v1	1	0	2	0	0	0	0	1	0	0	0	0	0	0	0	0	0	0	0	1	1	1	0	0	0	1	1	1	1	0	0	0	0	0	0	1	0	0	0	1	0	SAMN15097745	PRJNA637161	GCA_013334205.1	Complete	Bacteria	3.82037	Rhodoferax sp. BAB1	Pseudomonadota
GCF_000243075.1_ASM24307v1	1	0	1	0	0	0	0	0	0	0	0	0	0	0	0	0	0	0	0	0	1	1	1	0	1	1	1	1	1	1	0	0	0	1	1	1	0	0	0	0	0	SAMN02603427	PRJNA68171	GCA_000243075.1	Complete	Bacteria	3.52724	Oceanimonas sp. GK1	Pseudomonadota
GCF_019047125.1_ASM1904712v1	1	1	1	1	1	2	1	1	0	0	0	0	0	0	0	0	0	0	0	0	1	1	1	0	1	1	1	1	1	1	1	1	1	1	1	1	0	0	0	0	0	SAMN16357553	PRJNA231221	GCA_019047125.1	Complete	Bacteria	4.53945	Aeromonas sp. FDAARGOS 1411	Pseudomonadota
GCF_020883215.1_ASM2088321v1	0	0	0	0	0	1	0	1	0	0	0	0	0	0	0	0	0	0	0	0	1	1	0	0	0	0	1	1	1	2	0	0	0	0	1	1	0	1	0	1	0	SAMN22857674	PRJNA777410	GCA_020883215.1	Complete	Bacteria	4.4441	Stenotrophomonas sp. SI-NJAU-1	Pseudomonadota
GCF_900682675.2_P_marincola_YSy11_v2	0	0	2	0	1	0	0	2	0	0	0	0	0	0	0	0	0	0	0	0	1	1	1	0	1	3	2	1	1	1	0	0	0	0	1	1	0	0	0	1	0	SAMEA5137566	PRJEB29984	GCA_900682675.2	Complete	Bacteria	4.77043	Pseudomonas marincola	Pseudomonadota
GCF_022637395.1_ASM2263739v1	0	0	0	0	0	0	0	1	0	0	0	0	0	0	0	0	0	0	0	0	2	1	0	0	0	0	1	1	0	1	0	0	0	0	0	0	1	0	1	0	0	SAMN26520712	PRJNA631893	GCA_022637395.1	Complete	Bacteria	4.76636	Shinella sp. H4-D48	Pseudomonadota
GCF_000196795.1_ASM19679v1	0	0	1	0	1	1	0	2	0	0	0	0	0	0	0	0	0	0	0	0	1	1	1	0	0	0	1	1	1	2	0	0	0	0	1	1	0	0	0	1	0	SAMN02603211	PRJNA46105	GCA_000196795.1	Complete	Bacteria	4.15254	Acinetobacter oleivorans	Pseudomonadota
GCF_009363135.1_ASM936313v1	1	1	3	1	1	2	1	2	0	0	0	0	0	0	0	0	0	0	0	0	1	1	1	0	1	1	1	1	1	1	1	1	1	1	1	1	0	0	0	0	0	SAMN13053191	PRJNA578222	GCA_009363135.1	Complete	Bacteria	5.17641	Kosakonia arachidis	Pseudomonadota
GCF_023238625.1_ASM2323862v1	1	1	1	1	1	1	1	1	0	0	0	0	0	0	0	0	0	0	0	0	1	1	1	0	1	1	1	1	1	1	2	1	1	1	1	1	0	0	0	0	0	SAMN27684662	PRJNA830292	GCA_023238625.1	Complete	Bacteria	4.61618	Agarivorans sp. TSD2052	Pseudomonadota
GCF_020035395.2_ASM2003539v2	0	0	0	0	0	0	0	0	0	0	0	0	0	0	0	0	0	0	0	0	1	1	1	0	1	1	2	2	1	0	0	0	0	0	1	1	0	1	0	1	0	SAMN21393723	PRJNA762451	GCA_020035395.2	Complete	Bacteria	5.53895	Paucibacter aquatile	Pseudomonadota
GCF_002393505.1_ASM239350v1	1	1	1	1	1	1	1	1	0	0	0	0	0	0	0	0	0	0	0	0	1	1	1	0	1	1	2	1	1	1	1	1	1	1	1	1	0	0	0	0	0	SAMN07312452	PRJNA231221	GCA_002393505.1	Complete	Bacteria	3.99011	Providencia alcalifaciens	Pseudomonadota
GCF_000931465.1_ASM93146v1	0	0	1	0	1	1	0	1	0	0	0	0	0	0	0	0	0	0	0	0	1	1	1	0	1	1	1	1	1	1	1	0	0	0	1	1	0	0	0	1	0	SAMN03316900	PRJNA273956	GCA_000931465.1	Complete	Bacteria	6.98676	Pseudomonas sp. MRSN 12121	Pseudomonadota
GCF_014171775.1_ASM1417177v1	0	0	1	0	0	0	0	0	0	0	0	0	0	0	0	0	0	0	0	1	1	1	1	0	1	1	1	1	1	1	0	0	0	0	1	1	0	0	0	1	0	SAMN14081049	PRJNA605861	GCA_014171775.1	Complete	Bacteria	5.34848	Massilia sp. Dwa41.01b	Pseudomonadota
GCF_030177935.1_ASM3017793v1	0	0	0	0	0	0	0	0	0	0	0	0	0	0	0	0	0	0	0	0	1	1	1	0	0	0	1	1	1	0	0	0	0	0	1	1	0	1	0	0	0	SAMN24014770	PRJNA788653	GCA_030177935.1	Complete	Bacteria	2.12321	Moraxella sp. ZY171148	Pseudomonadota
GCF_023585865.1_ASM2358586v1	0	0	0	0	0	0	0	0	0	0	0	0	0	0	0	0	0	0	0	0	1	1	0	0	1	1	1	1	0	0	0	0	0	1	1	1	0	0	0	0	0	SAMN28534976	PRJNA839441	GCA_023585865.1	Complete	Bacteria	0.78379	Blochmannia endosymbiont of Camponotus sp. C-046	Pseudomonadota
GCF_000015185.1_ASM1518v1	1	1	1	1	1	1	1	1	0	0	0	0	0	0	0	0	0	0	0	0	1	1	1	0	1	1	1	1	1	1	1	1	1	1	1	1	0	0	0	0	0	SAMN02598315	PRJNA13902	GCA_000015185.1	Complete	Bacteria	4.70838	Shewanella sp. W3-18-1	Pseudomonadota
GCF_029854215.1_ASM2985421v1	1	1	3	1	1	1	1	0	0	0	0	0	0	0	0	0	0	0	0	0	1	1	1	0	1	1	1	1	1	1	1	1	1	0	1	2	0	0	0	1	0	SAMN34162213	PRJNA857879	GCA_029854215.1	Complete	Bacteria	4.22889	Halomonas alkaliantarctica	Pseudomonadota
GCF_023734135.1_ASM2373413v1	1	0	1	0	0	0	0	0	0	0	0	0	0	0	0	0	0	0	0	1	1	1	0	1	1	1	2	1	1	0	1	1	1	0	1	1	0	1	0	0	0	SAMD00441810	PRJDB12946	GCA_023734135.1	Complete	Bacteria	6.05802	Sphaerotilus sp. FB-5	Pseudomonadota
GCF_001020955.1_ASM102095v1	0	0	0	0	0	0	0	0	0	0	0	0	0	0	0	0	0	0	0	0	1	1	0	2	1	1	2	1	1	1	0	0	0	0	1	1	0	0	0	1	0	SAMN03571539	PRJNA282574	GCA_001020955.1	Complete	Bacteria	2.96936	Thioalkalivibrio versutus	Pseudomonadota
GCF_005484585.1_ASM548458v1	0	0	0	0	0	0	0	0	0	0	0	1	0	0	0	0	0	0	0	0	1	1	0	0	1	1	1	1	0	1	0	0	0	0	0	0	1	0	0	1	0	SAMN11388417	PRJNA388547	GCA_005484585.1	Complete	Bacteria	3.15353	Brevundimonas sp. SGAir0440	Pseudomonadota
GCF_019139675.1_ASM1913967v1	0	0	1	0	1	1	0	0	0	0	0	0	0	0	0	0	0	0	0	0	1	1	1	1	1	1	1	1	1	1	1	0	0	0	1	1	0	0	0	1	0	SAMN19473670	PRJNA639797	GCA_019139675.1	Complete	Bacteria	5.75833	Pseudomonas maumuensis	Pseudomonadota
GCF_900186995.1_50465_A02	1	1	1	1	1	1	1	1	0	0	0	0	0	0	0	0	0	0	0	0	0	0	0	0	0	0	0	0	0	0	0	0	0	0	0	0	0	0	0	0	0	SAMEA4384241	PRJEB6403	GCA_900186995.1	Complete	Bacteria	2.18135	Haemophilus pittmaniae	Pseudomonadota
GCF_010692925.1_ASM1069292v1	1	1	3	1	1	2	1	2	0	0	0	0	0	0	0	0	0	0	0	0	1	1	1	0	1	2	1	1	1	1	1	1	1	1	1	1	0	0	0	0	0	SAMN14002398	PRJNA604930	GCA_010692925.1	Complete	Bacteria	4.87582	Enterobacter sp. T2	Pseudomonadota
GCF_013395055.1_ASM1339505v1	0	0	0	0	0	0	0	1	0	0	0	0	0	0	0	0	0	0	0	1	1	1	1	0	1	1	1	1	1	2	1	1	1	0	1	1	0	1	0	1	0	SAMN15356716	PRJNA641577	GCA_013395055.1	Complete	Bacteria	4.0359	Pseudomonas sp. ABC1	Pseudomonadota
GCF_015534775.1_ASM1553477v1	1	1	3	1	1	2	1	2	0	0	0	0	0	0	0	0	0	0	0	0	1	1	1	0	1	2	1	1	1	1	1	1	1	1	1	1	0	0	0	0	0	SAMN15296096	PRJNA639960	GCA_015534775.1	Complete	Bacteria	4.96387	Salmonella sp. SJTUF14154	Pseudomonadota
GCF_003119115.1_ASM311911v1	0	0	0	0	1	1	0	0	0	0	0	0	0	0	0	0	0	0	0	1	1	1	0	0	1	1	1	1	0	1	1	1	1	0	0	0	1	0	0	1	0	SAMN07274316	PRJNA391730	GCA_003119115.1	Complete	Bacteria	7.24407	Azospirillum sp. TSH58	Pseudomonadota
GCF_007859635.1_ASM785963v1	0	0	0	0	0	0	0	1	0	0	0	0	0	0	0	0	0	0	0	0	1	1	0	0	0	0	1	1	0	1	0	0	0	0	0	0	1	0	0	1	0	SAMN12359002	PRJNA556525	GCA_007859635.1	Complete	Bacteria	3.40302	Sphingomonas panacisoli	Pseudomonadota
GCF_900092405.1_10RB9215v1	0	0	0	0	0	1	0	0	0	0	0	0	0	0	0	0	0	0	0	0	2	1	0	0	1	1	1	1	0	1	1	1	1	0	0	0	1	0	1	0	0	SAMEA4063032	PRJEB14686	GCA_900092405.1	Complete	Bacteria	3.56281	Brucella sp. 10RB9215	Pseudomonadota
GCF_000026185.1_ASM2618v1	0	0	0	0	0	0	0	0	0	0	0	0	0	0	0	0	0	0	0	0	1	1	1	0	1	1	1	1	1	1	0	0	0	1	1	1	0	0	0	0	0	SAMEA2272215	PRJEA20585	GCA_000026185.1	Complete	Bacteria	4.06786	Erwinia tasmaniensis	Pseudomonadota
GCF_004323635.1_ASM432363v1	0	0	0	0	0	0	0	0	0	0	0	0	0	0	0	0	0	0	0	0	1	2	0	0	0	0	1	1	0	1	0	0	0	0	0	0	1	0	1	0	0	SAMN10908461	PRJNA523865	GCA_004323635.1	Complete	Bacteria	4.83648	Lichenihabitans psoromatis	Pseudomonadota
GCF_016918765.2_ASM1691876v2	0	0	0	0	1	0	0	1	0	0	0	0	0	0	0	0	0	0	0	0	1	1	0	1	0	0	1	1	1	1	0	0	0	0	1	1	0	0	0	1	0	SAMN17612306	PRJNA695359	GCA_016918765.2	Complete	Bacteria	3.60889	Flagellatimonas centrodinii	Pseudomonadota
GCF_003606345.3_ASM360634v3	0	0	0	0	0	0	0	0	0	0	0	0	0	0	0	0	0	0	0	0	1	1	1	0	0	0	1	1	0	1	0	0	0	0	0	0	1	0	1	0	0	SAMN08765112	PRJNA439376	GCA_003606345.3	Complete	Bacteria	2.18662	Bartonella krasnovii	Pseudomonadota
GCF_001610975.1_ASM161097v1	0	0	0	0	1	0	0	0	0	0	0	0	0	0	0	0	0	0	0	0	1	1	0	0	0	0	1	1	0	1	0	0	0	0	0	0	1	1	0	1	0	SAMN04046241	PRJNA295353	GCA_001610975.1	Complete	Bacteria	3.98341	Sphingopyxis terrae	Pseudomonadota
GCF_019048985.1_ASM1904898v1	1	1	3	1	1	2	1	2	0	0	0	0	0	0	0	0	0	0	0	0	1	1	1	0	1	2	1	1	1	1	1	1	1	1	1	1	0	0	0	0	0	SAMN15198488	PRJNA638617	GCA_019048985.1	Complete	Bacteria	6.22526	Klebsiella sp. PL-2018	Pseudomonadota
GCF_004322755.1_ASM432275v1	0	0	4	0	0	0	0	0	0	0	0	0	0	0	0	0	0	0	0	0	1	1	1	0	1	1	1	1	1	1	1	1	1	0	1	1	0	0	0	1	0	SAMN10970106	PRJNA523294	GCA_004322755.1	Complete	Bacteria	7.43716	Pseudoduganella albidiflava	Pseudomonadota
GCF_003111685.1_ASM311168v1	0	0	0	0	0	1	0	0	0	0	0	0	0	0	0	0	0	1	0	0	1	1	0	0	0	0	1	2	0	1	0	0	0	0	0	0	1	0	1	0	0	SAMN07267287	PRJNA391383	GCA_003111685.1	Complete	Bacteria	5.16597	Yangia pacifica	Pseudomonadota
GCF_001865675.1_ASM186567v1	0	0	0	0	0	0	0	1	0	0	0	0	0	0	0	0	0	0	0	1	1	1	1	0	1	1	1	1	1	1	1	1	1	0	1	1	0	0	0	1	0	SAMN03496288	PRJNA281768	GCA_001865675.1	Complete	Bacteria	6.45354	Janthinobacterium sp. 1_2014MBL_MicDiv	Pseudomonadota
GCF_028463985.1_ASM2846398v1	0	0	0	0	0	0	0	0	0	0	0	0	0	0	0	0	0	0	0	0	1	1	1	0	1	1	1	1	1	1	0	0	0	0	0	0	0	1	0	0	0	SAMN32802983	PRJNA925655	GCA_028463985.1	Complete	Bacteria	2.065	Neisseria lisongii	Pseudomonadota
GCF_900130075.1_Herminiimonas_arsenitoxidans	0	0	0	0	0	0	0	0	0	0	0	0	0	0	0	0	0	0	0	0	1	1	1	0	1	1	1	1	1	1	0	0	0	0	1	1	0	0	0	1	0	SAMEA4545685	PRJEB17872	GCA_900130075.1	Complete	Bacteria	3.78432	Herminiimonas arsenitoxidans	Pseudomonadota
GCF_003955735.1_ASM395573v1	0	0	0	0	0	0	0	0	0	0	0	1	0	0	0	0	0	0	0	0	1	1	1	0	1	1	2	1	1	1	1	1	1	0	1	1	0	0	0	1	0	SAMN10578767	PRJNA509320	GCA_003955735.1	Complete	Bacteria	4.91032	Undibacterium parvum	Pseudomonadota
GCF_001402875.1_ASM140287v1	1	1	1	1	0	2	1	0	0	0	0	0	0	0	0	0	0	0	0	0	1	1	0	0	1	1	2	1	0	1	1	1	1	0	0	0	1	0	1	0	0	SAMN04123293	PRJNA297399	GCA_001402875.1	Complete	Bacteria	3.72484	Blastochloris viridis	Pseudomonadota
GCF_017487345.1_ASM1748734v1	0	0	0	0	0	0	0	0	0	0	0	1	0	0	0	0	0	0	0	0	1	1	0	0	1	1	1	1	0	2	0	0	0	0	0	0	1	0	0	1	0	SAMN16237053	PRJNA664909	GCA_017487345.1	Complete	Bacteria	3.55077	Brevundimonas pondensis	Pseudomonadota
GCF_013364355.1_ASM1336435v1	0	0	0	0	0	1	0	1	0	0	0	0	0	0	0	0	0	0	0	0	1	1	0	0	0	0	1	1	1	2	0	0	0	0	1	1	0	1	0	1	0	SAMN15090286	PRJNA636927	GCA_013364355.1	Complete	Bacteria	4.51989	Stenotrophomonas sp. NA06056	Pseudomonadota
GCF_000743035.1_ASM74303v1	0	0	0	0	0	0	0	0	0	0	0	0	0	0	0	0	0	0	0	0	1	0	0	0	0	0	1	1	0	0	0	0	0	0	0	0	1	0	0	1	0	SAMN02905703	PRJNA254818	GCA_000743035.1	Complete	Bacteria	2.17577	Candidatus Paracaedimonas acanthamoebae	Pseudomonadota
GCF_001281405.1_ASM128140v1	0	0	0	0	0	0	0	0	0	0	0	0	0	0	0	0	0	0	0	0	1	1	0	0	0	0	1	1	0	1	0	0	0	0	0	0	1	0	1	0	0	SAMN02803869	PRJNA248888	GCA_001281405.1	Complete	Bacteria	1.46769	Bartonella ancashensis	Pseudomonadota
GCF_013201075.1_ASM1320107v1	0	0	0	0	0	0	0	0	0	0	0	0	0	0	0	0	0	0	0	0	1	0	0	1	0	0	1	1	0	1	0	0	0	0	0	0	1	1	0	1	0	SAMN14917828	PRJNA632689	GCA_013201075.1	Complete	Bacteria	6.0613	Lichenicola cladoniae	Pseudomonadota
GCF_023746535.1_ASM2374653v1	0	0	0	0	1	0	0	0	0	0	0	0	0	0	0	0	0	0	0	0	1	1	0	0	1	1	1	2	0	1	0	0	0	0	0	0	1	0	0	1	0	SAMN28794858	PRJNA844166	GCA_023746535.1	Complete	Bacteria	4.06722	Sneathiella marina	Pseudomonadota
GCF_008375315.1_ASM837531v1	1	0	0	0	0	0	0	0	0	0	0	0	0	0	0	0	0	0	0	0	2	1	1	0	1	1	1	1	1	2	0	0	0	0	1	1	0	0	0	1	0	SAMN10093507	PRJNA491938	GCA_008375315.1	Complete	Bacteria	4.07414	Ectothiorhodospiraceae bacterium BW-2	Pseudomonadota
GCF_000284615.1_ASM28461v1	1	0	0	0	0	0	0	2	0	0	0	0	0	0	0	0	0	0	0	0	1	1	1	0	1	1	1	1	1	1	1	1	1	1	1	1	0	0	0	1	0	SAMEA2272383	PRJEA91119	GCA_000284615.1	Complete	Bacteria	3.98948	Marinobacter nauticus	Pseudomonadota
GCF_000283275.1_ASM28327v1	1	0	0	0	0	0	0	1	0	0	0	0	0	0	0	0	0	0	0	0	1	1	1	0	1	1	2	1	1	1	1	1	1	1	1	1	0	0	0	0	0	SAMN02603049	PRJNA170720	GCA_000283275.1	Complete	Bacteria	4.06386	Marinobacter sp. BSs20148	Pseudomonadota
GCF_001277255.1_ASM127725v1	1	1	1	1	1	2	1	2	0	0	0	0	0	0	0	0	0	0	0	0	2	1	1	0	1	2	1	1	1	1	1	1	1	1	1	1	0	0	0	0	0	SAMN03938712	PRJNA291037	GCA_001277255.1	Complete	Bacteria	4.49948	Cronobacter condimenti	Pseudomonadota
GCF_003173715.1_ASM317371v1	0	0	1	0	0	0	0	0	0	0	0	0	0	0	0	0	0	0	0	0	1	2	0	0	0	0	1	1	0	1	0	0	0	0	0	0	1	0	1	0	0	SAMN09235291	PRJNA472419	GCA_003173715.1	Complete	Bacteria	6.78838	Methylobacterium durans	Pseudomonadota
GCF_002355415.1_ASM235541v1	0	0	0	0	2	0	0	0	0	0	0	0	0	0	0	0	0	0	0	0	1	1	1	0	1	0	1	1	1	1	1	1	1	0	1	1	0	0	0	1	0	SAMD00036173	PRJDB4108	GCA_002355415.1	Complete	Bacteria	3.95881	Sulfurifustis variabilis	Pseudomonadota
GCF_009914475.1_ASM991447v1	0	0	0	0	0	0	0	1	0	0	0	0	0	0	0	0	0	0	0	0	1	1	1	0	0	0	1	1	1	2	0	0	0	0	1	1	0	0	0	1	0	SAMN13016821	PRJNA577018	GCA_009914475.1	Complete	Bacteria	3.08493	Acinetobacter indicus	Pseudomonadota
GCF_016028735.1_ASM1602873v1	0	0	0	0	0	0	0	0	0	0	0	0	0	0	0	0	0	0	0	1	1	1	2	0	1	1	1	1	1	1	1	1	1	0	0	1	0	1	0	0	0	SAMN13450402	PRJNA231221	GCA_016028735.1	Complete	Bacteria	2.83286	Oligella ureolytica	Pseudomonadota
GCF_002504285.1_ASM250428v1	1	1	1	1	1	1	1	1	0	0	0	0	0	0	0	0	0	0	0	0	1	1	1	0	1	1	1	1	1	1	1	1	1	1	1	1	0	0	0	0	0	SAMN07695532	PRJNA412107	GCA_002504285.1	Complete	Bacteria	3.72017	Edwardsiella tarda	Pseudomonadota
GCF_014489475.1_ASM1448947v1	0	0	0	0	0	0	0	1	0	0	0	0	0	0	0	0	0	0	0	0	1	1	0	1	0	0	1	3	1	1	0	0	0	0	1	1	0	0	0	1	0	SAMN15835367	PRJNA657718	GCA_014489475.1	Complete	Bacteria	3.1481	Lysobacter terrestris	Pseudomonadota
GCF_013358405.1_ASM1335840v1	0	0	0	0	1	0	0	0	0	0	0	0	0	0	0	0	0	0	0	0	1	1	0	0	0	0	1	1	0	1	0	0	0	0	0	0	1	0	1	0	0	SAMN15097878	PRJNA637174	GCA_013358405.1	Complete	Bacteria	3.99854	Oricola thermophila	Pseudomonadota
GCF_029635795.1_ASM2963579v1	1	1	3	1	1	2	1	3	0	0	0	0	0	0	0	0	0	0	0	0	1	1	1	0	1	1	2	1	1	1	1	1	1	1	1	1	0	0	0	0	0	SAMN32157251	PRJNA911035	GCA_029635795.1	Complete	Bacteria	4.36777	Dickeya lacustris	Pseudomonadota
GCF_030126985.1_ASM3012698v1	0	0	0	0	0	0	0	0	0	0	0	0	0	0	0	0	0	0	0	0	1	1	0	0	0	0	1	1	0	1	0	0	0	0	0	0	1	0	1	0	0	SAMN35151714	PRJNA973815	GCA_030126985.1	Complete	Bacteria	5.69011	Sagittula sp. MA-2	Pseudomonadota
GCF_003966755.1_ASM396675v1	0	0	0	0	0	0	0	0	0	0	0	0	0	0	0	0	0	0	0	0	1	1	0	0	0	0	1	1	1	1	0	0	0	0	1	1	0	0	0	1	0	SAMD00069275	PRJDB5372	GCA_003966755.1	Complete	Bacteria	1.57973	Candidatus Rickettsiella viridis	Pseudomonadota
GCF_000233915.3_ASM23391v4	0	0	0	0	0	0	0	1	0	0	0	0	0	0	0	0	0	0	0	0	1	1	0	1	0	0	1	1	1	1	0	0	0	0	1	1	0	0	0	1	0	SAMN02603133	PRJNA67981	GCA_000233915.4	Complete	Bacteria	3.45255	Pseudoxanthomonas spadix	Pseudomonadota
GCF_004551645.1_ASM455164v1	1	1	4	1	1	1	1	1	0	0	0	0	0	0	0	0	0	0	0	0	1	1	1	0	1	2	1	1	1	1	1	1	1	1	1	1	0	0	0	0	0	SAMN11109673	PRJNA526778	GCA_004551645.1	Complete	Bacteria	5.07653	Erwinia sp. QL-Z3	Pseudomonadota
GCF_028751975.1_ASM2875197v1	0	0	1	0	0	0	0	0	0	0	0	0	0	0	0	0	0	0	0	0	1	1	1	0	1	2	1	1	1	1	1	0	0	0	1	1	0	0	0	1	0	SAMN20717984	PRJNA753930	GCA_028751975.1	Complete	Bacteria	5.3445	Pseudomonas sp. NEEL19	Pseudomonadota
GCF_000297055.2_ASM29705v2	1	1	1	1	1	1	0	0	0	0	0	0	0	0	0	0	0	0	0	0	1	1	1	1	1	1	3	1	1	1	1	1	1	0	0	1	0	0	0	1	0	SAMD00061061	PRJDB82	GCA_000297055.2	Complete	Bacteria	3.21721	Sulfuricella denitrificans	Pseudomonadota
GCF_025502565.1_ASM2550256v1	0	0	0	0	0	0	0	1	0	0	0	1	0	0	0	0	0	0	0	0	1	1	1	0	1	1	1	1	1	1	0	0	0	0	1	1	0	0	0	1	0	SAMN30723099	PRJNA870303	GCA_025502565.1	Complete	Bacteria	4.07621	Nitrosomonas sp. PLL12-2	Pseudomonadota
GCF_905188235.1_ASM90518823v1	1	1	3	1	1	2	1	1	0	0	0	0	0	0	0	0	0	0	0	0	1	1	1	0	1	1	1	1	1	1	1	1	1	1	1	1	0	0	0	0	0	SAMEA7322502	PRJEB40361	GCA_905188235.1	Complete	Bacteria	4.96361	Serratia sp. Tan611	Pseudomonadota
GCF_022371215.1_ASM2237121v1	1	1	1	1	2	1	1	1	0	0	0	0	0	0	0	0	0	0	0	0	1	1	1	0	1	1	1	1	1	1	1	1	1	1	1	1	0	0	0	0	0	SAMN25990050	PRJNA807487	GCA_022371215.1	Complete	Bacteria	5.33368	Vibrio gigantis	Pseudomonadota
GCF_029919115.1_ASM2991911v1	0	0	1	0	1	0	0	1	0	0	0	0	0	0	0	0	0	0	0	2	1	1	0	1	0	0	1	1	1	0	0	0	0	0	0	1	0	0	0	1	0	SAMN34365076	PRJNA961701	GCA_029919115.1	Complete	Bacteria	5.81067	Variovorax paradoxus	Pseudomonadota
GCF_000155735.2_ASM15573v2	0	0	0	0	0	0	0	0	0	0	0	0	0	0	0	0	0	0	0	0	1	1	0	0	0	0	1	2	0	1	0	0	0	0	0	0	1	0	1	0	0	SAMN02603620	PRJNA19331	GCA_000155735.2	Complete	Bacteria	5.47825	Octadecabacter arcticus	Pseudomonadota
GCF_027474385.1_ASM2747438v1	1	0	0	0	0	0	0	2	0	0	0	0	0	0	1	0	0	0	0	0	1	1	1	0	1	1	1	1	1	1	1	0	0	0	1	1	0	1	0	1	0	SAMN32317226	PRJNA914066	GCA_027474385.1	Complete	Bacteria	3.8397	Halopseudomonas sp. MFKK-1	Pseudomonadota
GCF_023221655.1_ASM2322165v1	1	1	1	1	1	1	1	1	0	0	0	0	0	0	0	0	0	0	0	0	1	1	1	0	1	1	1	1	1	1	1	1	1	1	1	1	0	0	0	0	0	SAMN16631296	PRJNA669220	GCA_023221655.1	Complete	Bacteria	5.67405	Vibrio crassostreae	Pseudomonadota
GCF_000014765.1_ASM1476v1	0	0	0	0	0	0	0	1	0	0	0	0	0	0	0	0	0	0	0	1	1	1	1	0	1	1	1	1	1	1	0	0	0	0	1	1	0	0	0	1	0	SAMN02598323	PRJNA13913	GCA_000014765.1	Complete	Bacteria	2.78182	Nitrosomonas eutropha	Pseudomonadota
GCF_016617715.1_ASM1661771v1	0	0	0	0	0	0	0	0	0	0	0	0	0	0	0	0	0	0	0	0	1	1	0	0	0	0	1	1	0	1	0	0	0	0	0	0	1	0	1	0	0	SAMN17143266	PRJNA687422	GCA_016617715.1	Complete	Bacteria	3.63376	Paracoccus sp. MC1862	Pseudomonadota
GCF_009650195.1_ASM965019v1	0	0	0	0	1	0	0	0	0	0	0	0	0	0	0	0	0	0	0	0	2	1	0	0	1	1	1	1	0	1	1	1	1	0	0	0	1	0	1	0	0	SAMN13193765	PRJNA587565	GCA_009650195.1	Complete	Bacteria	5.03722	Agrobacterium sp. MA01	Pseudomonadota
GCF_001718335.1_ASM171833v1	0	0	2	0	0	0	0	1	0	0	0	0	0	0	0	0	0	0	0	1	1	1	1	1	1	1	1	1	1	1	0	0	0	0	1	1	0	0	0	1	0	SAMN03449137	PRJNA279182	GCA_001718335.1	Complete	Bacteria	6.90237	Burkholderia territorii	Pseudomonadota
GCF_019646095.1_ASM1964609v1	0	0	1	0	0	1	0	0	0	0	0	0	0	0	0	0	0	0	0	0	1	1	1	0	1	1	1	1	1	1	1	0	0	0	1	1	0	0	0	1	0	SAMN20599100	PRJNA752475	GCA_019646095.1	Complete	Bacteria	5.90193	Pseudomonas sp. 2hn	Pseudomonadota
GCF_900233005.1_Vibrio_tapetis_CECT4600	1	1	1	1	1	2	1	1	0	0	0	0	0	0	0	0	0	0	0	0	1	1	1	0	1	1	1	1	1	1	1	1	1	1	1	1	0	0	0	0	0	SAMEA104345892	PRJEB22962	GCA_900233005.1	Complete	Bacteria	5.72587	Vibrio tapetis	Pseudomonadota
GCF_024748795.1_ASM2474879v1	0	0	1	0	0	0	0	1	0	0	0	0	0	0	0	0	0	0	0	0	1	1	1	0	1	3	1	1	1	1	1	0	0	0	1	1	0	0	0	1	0	SAMN23038804	PRJNA779451	GCA_024748795.1	Complete	Bacteria	6.04633	Pseudomonas sp. B21-051	Pseudomonadota
GCF_020268605.1_ASM2026860v1	1	1	1	1	1	1	1	1	0	0	0	0	0	0	0	0	0	0	0	0	1	1	1	0	1	1	1	1	1	1	1	1	1	1	1	1	0	0	0	0	0	SAMN21873137	PRJNA766690	GCA_020268605.1	Complete	Bacteria	3.63925	Arsenophonus apicola	Pseudomonadota
GCF_003627755.1_ASM362775v1	0	0	1	0	0	0	0	0	0	0	0	0	0	0	0	0	0	0	0	0	2	1	0	0	1	2	1	1	0	1	1	1	1	0	0	0	1	0	1	0	0	SAMN10118526	PRJNA492918	GCA_003627755.1	Complete	Bacteria	8.02557	Rhizobium jaguaris	Pseudomonadota
GCF_009796845.1_ASM979684v1	0	0	0	0	0	0	0	0	0	0	0	0	0	0	0	0	0	0	0	0	1	1	1	0	1	1	1	1	1	1	0	0	0	0	1	1	0	0	0	1	0	SAMN13567890	PRJNA595828	GCA_009796845.1	Complete	Bacteria	4.11894	Cobetia sp. L2A1	Pseudomonadota
GCF_023277365.1_ASM2327736v1	0	0	0	0	0	1	0	1	0	0	0	0	0	0	0	0	0	0	0	0	1	1	0	0	0	0	1	1	1	1	0	0	0	0	1	1	0	1	0	1	0	SAMN27915696	PRJNA832679	GCA_023277365.1	Complete	Bacteria	4.96181	Stenotrophomonas sp. NY11291	Pseudomonadota
GCF_018219155.1_ASM1821915v1	1	1	1	1	1	1	1	0	0	0	0	0	1	0	0	0	0	0	0	0	1	1	1	0	1	1	1	1	1	1	2	1	1	1	1	1	0	0	0	0	0	SAMN15297285	PRJNA639995	GCA_018219155.1	Complete	Bacteria	4.73107	Moritella sp. 24	Pseudomonadota
GCF_003323815.1_ASM332381v1	0	0	0	0	0	1	0	2	0	0	0	0	0	0	0	0	0	0	0	0	1	1	1	0	0	0	1	1	1	2	0	0	0	0	1	1	0	0	0	1	0	SAMN09630388	PRJNA480180	GCA_003323815.1	Complete	Bacteria	3.44117	Acinetobacter haemolyticus	Pseudomonadota
GCF_021496925.1_ASM2149692v1	1	0	0	0	0	0	0	1	0	0	0	0	0	0	0	0	0	0	0	1	1	1	0	0	1	1	1	1	1	0	1	1	1	0	0	1	0	1	0	0	0	SAMN14968994	PRJNA600402	GCA_021496925.1	Complete	Bacteria	5.0378	Acidovorax sp. YS12	Pseudomonadota
GCF_009363355.1_ASM936335v1	1	1	1	1	2	1	1	1	0	0	0	0	0	0	0	0	0	0	0	0	1	1	1	0	1	1	1	1	1	1	1	1	1	1	1	1	0	0	0	0	0	SAMN11996130	PRJNA547984	GCA_009363355.1	Complete	Bacteria	5.88929	Vibrio sp. THAF190c	Pseudomonadota
GCF_004421005.1_ASM442100v1	0	0	2	0	0	0	0	0	0	0	0	0	0	0	0	0	0	0	0	1	1	1	1	0	1	1	1	1	1	1	0	0	0	0	1	1	0	0	0	1	0	SAMN11096935	PRJNA526365	GCA_004421005.1	Complete	Bacteria	5.88762	Pseudoduganella plicata	Pseudomonadota
GCF_019722725.1_ASM1972272v1	0	0	1	0	0	0	0	1	0	0	0	0	0	0	0	0	0	0	0	0	1	1	1	0	1	1	1	1	1	1	0	0	0	0	1	2	0	0	0	1	0	SAMN19966097	PRJNA742524	GCA_019722725.1	Complete	Bacteria	3.64376	Halomonas profundi	Pseudomonadota
GCF_002951955.2_ASM295195v2	0	0	0	0	0	0	0	0	0	0	0	0	0	0	0	0	0	0	0	1	1	1	1	0	1	1	1	1	1	1	0	0	0	0	1	1	0	0	0	1	0	SAMN03858388	PRJNA289898	GCA_002951955.2	Complete	Bacteria	2.61267	Vitreoscilla sp. C1	Pseudomonadota
GCF_018687675.1_ASM1868767v1	0	0	0	0	0	0	0	0	0	0	0	0	0	0	0	0	0	0	0	0	1	1	1	0	0	0	1	1	1	1	0	0	0	0	1	1	0	0	0	1	0	SAMN08383926	PRJNA295639	GCA_018687675.1	Complete	Bacteria	2.00923	Polynucleobacter sp. MG-Unter2-18	Pseudomonadota
GCF_000299095.1_ASM29909v1	0	0	0	0	0	0	0	0	0	0	0	0	0	0	0	0	0	0	0	0	1	1	0	0	0	0	1	1	0	0	0	0	0	0	0	0	1	0	0	1	0	SAMN00016662	PRJNA50099	GCA_000299095.1	Complete	Bacteria	1.3432	alpha proteobacterium HIMB5	Pseudomonadota
GCF_015291665.1_ASM1529166v1	0	0	1	0	3	0	0	0	0	0	0	0	0	0	0	0	0	1	0	0	1	1	0	0	0	1	1	1	0	2	0	0	0	0	0	0	1	0	1	0	0	SAMN03459143	PRJNA279921	GCA_015291665.1	Complete	Bacteria	8.28361	Bradyrhizobium sp. CCBAU 53338	Pseudomonadota
GCF_029962625.1_ASM2996262v1	1	1	1	1	1	2	1	1	0	0	0	1	0	0	0	0	0	0	0	0	1	1	1	0	1	1	1	1	1	1	1	1	1	1	1	1	0	0	0	0	0	SAMN32762131	PRJNA924557	GCA_029962625.1	Complete	Bacteria	5.16073	Serratia sp. K-E0102	Pseudomonadota
GCF_014706615.1_ASM1470661v1	0	0	0	0	0	0	0	0	0	0	0	0	0	0	0	0	0	0	0	0	1	1	1	0	0	0	1	1	1	0	0	0	0	0	0	1	0	1	0	0	0	SAMN14814675	PRJNA629897	GCA_014706615.1	Complete	Bacteria	1.03276	Candidatus Vesicomyosocius sp. SY067_SCS001	Pseudomonadota
GCF_007197775.1_ASM719777v1	1	0	0	0	0	0	0	0	0	0	0	0	0	0	0	0	0	0	0	0	1	1	1	0	1	1	1	1	1	1	0	0	0	1	1	1	0	0	0	0	0	SAMN12234422	PRJNA553310	GCA_007197775.1	Complete	Bacteria	3.79523	Thalassotalea sp. PS06	Pseudomonadota
GCF_006385635.1_ASM638563v1	1	1	2	1	1	2	1	2	0	0	0	0	0	0	0	0	0	0	0	0	1	1	1	0	1	2	1	1	1	1	1	1	1	1	1	1	0	0	0	0	0	SAMN11388517	PRJNA531894	GCA_006385635.1	Complete	Bacteria	5.51262	Citrobacter sp. CF971	Pseudomonadota
GCF_011044475.1_ASM1104447v1	0	0	2	0	0	0	0	0	0	0	0	0	0	0	0	0	0	0	0	0	1	1	1	0	1	1	1	1	1	1	1	1	1	1	1	1	0	0	0	0	0	SAMN14150199	PRJNA607905	GCA_011044475.1	Complete	Bacteria	4.98286	Pantoea stewartii	Pseudomonadota
GCF_008364325.2_ASM836432v2	1	1	1	1	1	2	1	1	0	0	0	1	0	0	0	0	0	0	0	0	1	1	1	0	1	1	1	1	1	1	1	1	1	1	1	1	0	0	0	0	0	SAMN12560213	PRJNA559804	GCA_008364325.2	Complete	Bacteria	5.34995	Serratia liquefaciens	Pseudomonadota
GCF_000305785.2_ASM30578v2	0	0	0	0	0	0	0	1	0	0	0	0	0	0	0	0	0	1	0	0	1	1	1	0	1	1	1	1	1	1	1	1	1	0	1	1	0	0	0	1	0	SAMN02603035	PRJNA74637	GCA_000305785.2	Complete	Bacteria	4.30023	Simiduia agarivorans	Pseudomonadota
GCF_026967475.1_ASM2696747v1	0	0	0	0	0	1	0	1	0	0	0	0	0	0	0	0	0	0	0	0	1	1	1	0	1	1	1	1	1	1	1	1	1	1	1	1	0	0	0	0	0	SAMN32064795	PRJNA909035	GCA_026967475.1	Complete	Bacteria	4.6393	Rouxiella chamberiensis	Pseudomonadota
GCF_013790835.1_ASM1379083v1	1	1	3	1	1	2	1	2	0	0	0	0	0	0	0	0	0	0	0	0	1	1	1	0	1	1	1	1	1	1	1	1	1	1	1	1	0	0	0	0	0	SAMN15148508	PRJNA605147	GCA_013790835.1	Complete	Bacteria	5.44737	Citrobacter sp. RHBSTW-00137	Pseudomonadota
GCF_009817885.1_ASM981788v1	1	1	3	1	1	2	1	1	0	0	0	0	0	0	0	0	0	0	0	0	1	1	1	0	1	1	1	1	1	1	1	1	1	1	1	1	0	0	0	0	0	SAMN12318923	PRJNA555437	GCA_009817885.1	Complete	Bacteria	5.09805	Serratia rhizosphaerae	Pseudomonadota
GCF_023716605.1_ASM2371660v1	1	1	1	1	1	2	1	1	0	0	0	0	0	0	0	0	0	0	0	1	1	1	1	0	1	1	1	1	1	1	1	1	1	1	1	1	0	0	0	0	0	SAMN18309762	PRJNA668462	GCA_023716605.1	Complete	Bacteria	6.0278	Vibrio sp. SCSIO 43155	Pseudomonadota
GCF_001698185.1_ASM169818v1	0	0	0	0	0	0	0	1	0	0	0	0	0	0	0	0	0	0	0	1	1	1	1	0	1	1	1	1	1	1	0	0	0	0	1	1	0	0	0	1	0	SAMN05366640	PRJNA318508	GCA_001698185.1	Complete	Bacteria	4.55889	Bordetella pseudohinzii	Pseudomonadota
GCF_002906655.1_ASM290665v1	1	1	1	1	1	2	1	1	0	0	0	0	0	0	0	0	0	0	0	2	1	1	1	0	1	1	1	1	1	1	1	1	1	1	1	1	0	0	0	0	0	SAMD00019133	PRJNA429390	GCA_002906655.1	Complete	Bacteria	5.61208	Vibrio hyugaensis	Pseudomonadota
GCF_000444995.1_ASM44499v1	0	0	0	0	0	0	0	0	0	0	1	0	0	0	0	0	0	0	0	0	1	1	0	0	0	0	1	1	0	1	0	0	0	0	0	0	1	0	1	0	0	SAMN02604253	PRJNA212980	GCA_000444995.1	Complete	Bacteria	4.87312	Paracoccus aminophilus	Pseudomonadota
GCF_002257545.1_ASM225754v1	1	1	1	1	1	2	1	1	0	0	0	0	0	0	0	0	0	0	0	0	1	1	1	0	1	1	1	1	1	1	1	1	1	1	1	1	0	0	0	0	0	SAMN07178513	PRJNA388537	GCA_002257545.1	Complete	Bacteria	4.01771	Vibrio qinghaiensis	Pseudomonadota
GCF_018409485.1_ASM1840948v1	0	0	0	0	0	0	0	2	0	0	0	0	0	0	0	0	0	0	0	0	1	1	1	0	0	0	1	1	1	2	0	0	0	0	1	1	0	0	0	1	0	SAMD00246909	PRJDB10565	GCA_018409485.1	Complete	Bacteria	3.19842	Acinetobacter variabilis	Pseudomonadota
GCF_009762325.1_ASM976232v1	0	0	0	0	0	0	0	0	0	0	0	0	0	0	0	0	0	0	0	0	1	1	0	0	0	0	1	1	0	1	0	0	0	0	0	0	1	0	1	0	0	SAMN10524880	PRJNA508484	GCA_009762325.1	Complete	Bacteria	3.93477	Roseovarius faecimaris	Pseudomonadota
GCF_000828835.1_ASM82883v1	1	0	0	0	0	0	0	0	0	0	0	0	0	0	0	0	0	1	0	0	1	1	1	0	1	1	1	2	1	1	1	1	1	0	1	1	0	0	0	2	0	SAMD00019192	PRJDB3057	GCA_000828835.1	Complete	Bacteria	4.81001	Thioploca ingrica	Pseudomonadota
GCF_001655295.1_ASM165529v1	0	0	1	0	0	0	0	0	0	0	0	0	0	0	0	0	0	0	0	0	1	1	1	0	1	2	1	1	1	1	1	0	0	0	1	1	0	0	0	1	0	SAMN03650316	PRJNA283455	GCA_001655295.1	Complete	Bacteria	6.17882	Pseudomonas sp. JY-Q	Pseudomonadota
GCF_024498955.1_ASM2449895v1	0	0	0	0	0	0	0	1	0	0	0	0	0	0	0	0	0	1	0	0	1	1	0	1	0	0	1	2	1	1	0	0	0	0	1	1	0	0	0	1	0	SAMN22359602	PRJNA772069	GCA_024498955.1	Complete	Bacteria	2.71735	Thermomonas paludicola	Pseudomonadota
GCF_001644685.1_ASM164468v1	0	0	0	0	0	0	0	0	0	0	0	0	0	0	0	0	0	0	0	0	2	1	1	0	1	1	1	1	1	1	0	0	0	1	1	0	0	0	0	0	0	SAMN04496853	PRJNA312260	GCA_001644685.1	Complete	Bacteria	5.12741	Methylomonas sp. DH-1	Pseudomonadota
GCF_000828515.1_ASM82851v1	0	0	0	0	0	0	0	0	0	0	0	0	0	0	0	0	0	0	0	0	0	0	0	0	0	1	0	0	0	0	0	0	0	0	0	0	0	0	0	0	0	SAMD00061091	PRJNA20927	GCA_000828515.1	Complete	Bacteria	0.754729	Candidatus Ishikawaella capsulata	Pseudomonadota
GCF_001672375.2_ASM167237v2	0	0	0	0	0	0	0	0	0	0	0	0	0	0	0	0	0	0	0	0	2	1	0	0	0	0	1	1	0	1	0	0	0	0	0	0	1	2	1	0	0	SAMN05178586	PRJNA323411	GCA_001672375.2	Complete	Bacteria	6.61105	Mesorhizobium sp. AA22	Pseudomonadota
GCF_002838165.1_ASM283816v1	1	1	1	1	1	1	1	1	0	0	0	0	0	0	0	0	0	0	0	0	1	1	1	0	1	1	1	1	1	1	1	1	1	1	1	1	0	0	0	0	0	SAMN04495905	PRJNA312231	GCA_002838165.1	Complete	Bacteria	4.9737	Shewanella sp. Pdp11	Pseudomonadota
GCF_018831605.1_ASM1883160v1	0	0	0	0	0	0	0	0	0	0	0	0	0	0	0	0	0	0	0	0	1	1	1	0	1	1	1	1	1	1	0	0	0	0	1	1	0	0	0	1	0	SAMN15637445	PRJNA648281	GCA_018831605.1	Complete	Bacteria	4.32592	Cobetia sp. 4B	Pseudomonadota
GCF_011064285.1_ASM1106428v1	1	1	3	1	1	1	1	1	0	0	0	0	0	0	0	0	0	0	0	0	1	1	1	0	1	1	1	1	1	1	1	1	1	1	1	1	0	0	0	1	0	SAMN14142770	PRJNA607666	GCA_011064285.1	Complete	Bacteria	4.65056	Vibrio ziniensis	Pseudomonadota
GCF_024349685.1_ASM2434968v1	0	0	1	0	0	0	0	0	0	0	0	0	0	0	0	0	0	0	0	0	1	1	1	0	1	2	1	1	1	2	1	0	0	0	1	1	0	0	0	1	0	SAMD00492374	PRJDB13593	GCA_024349685.1	Complete	Bacteria	6.03453	Pseudomonas sp. LRP2-20	Pseudomonadota
GCF_004114955.1_ASM411495v1	0	0	1	0	3	0	0	0	0	0	0	0	0	0	0	0	0	0	0	0	1	1	0	0	0	0	1	1	0	2	0	0	0	0	0	0	1	0	1	0	0	SAMN03459144	PRJNA279921	GCA_004114955.1	Complete	Bacteria	8.13818	Bradyrhizobium guangzhouense	Pseudomonadota
GCF_013113735.1_ASM1311373v1	0	0	2	0	0	0	0	0	0	0	0	0	0	0	0	0	0	0	0	0	2	1	0	0	0	0	1	1	0	1	0	0	0	0	0	0	1	1	0	1	0	SAMN14851439	PRJNA631068	GCA_013113735.1	Complete	Bacteria	5.27417	Sphingomonas sp. AP4-R1	Pseudomonadota
GCF_030053095.1_ASM3005309v1	0	0	1	0	0	0	0	1	0	0	0	0	0	0	0	0	0	0	0	0	1	1	1	0	1	3	1	1	1	1	2	1	1	0	1	1	0	0	0	1	0	SAMN34275119	PRJNA957955	GCA_030053095.1	Complete	Bacteria	6.47817	Pseudomonas sp. PMCC200344	Pseudomonadota
GCF_001623605.1_ASM162360v1	1	1	3	1	1	2	1	2	0	0	0	0	0	0	0	0	0	0	0	0	1	1	1	0	1	2	1	1	1	1	1	1	1	1	1	1	0	0	0	0	0	SAMN04624399	PRJNA317796	GCA_001623605.1	Complete	Bacteria	4.53404	Enterobacter sp. ODB01	Pseudomonadota
GCF_006970865.1_ASM697086v1	0	0	1	0	1	0	0	3	0	0	0	0	0	0	0	0	0	0	0	1	1	1	0	0	1	1	1	1	1	0	1	1	1	0	0	1	0	0	0	1	0	SAMN10822632	PRJNA517230	GCA_006970865.1	Complete	Bacteria	4.3875	Rhodoferax sediminis	Pseudomonadota
GCF_022788695.1_ASM2278869v1	0	0	0	0	0	0	0	0	0	0	0	0	0	0	0	0	0	0	0	0	1	1	0	0	0	0	2	1	0	1	0	0	0	0	0	0	1	0	1	0	0	SAMN22155681	PRJNA769641	GCA_022788695.1	Complete	Bacteria	5.21189	Pseudosulfitobacter sp. DSM 107133	Pseudomonadota
GCF_027116575.1_ASM2711657v1	0	0	0	0	0	0	0	0	0	0	1	0	0	0	0	0	0	0	0	0	1	1	0	0	1	1	1	1	0	1	1	1	1	0	0	0	0	0	0	0	1	SAMN28572156	PRJNA841018	GCA_027116575.1	Complete	Bacteria	2.28571	Oxalobacter aliiformigenes	Pseudomonadota
GCF_018437695.1_ASM1843769v1	0	0	2	0	1	0	0	1	0	0	0	0	0	0	0	0	0	0	0	1	1	1	0	0	0	0	1	1	1	0	0	0	0	0	0	1	0	0	0	1	0	SAMN14082653	PRJNA606418	GCA_018437695.1	Complete	Bacteria	6.72236	Delftia sp. WY8	Pseudomonadota
GCF_000024085.1_ASM2408v1	1	0	0	0	0	0	0	0	0	0	0	0	0	0	0	0	0	0	0	0	1	1	1	0	1	1	1	1	1	1	1	1	1	0	1	1	0	0	0	1	0	SAMN00002604	PRJNA29443	GCA_000024085.1	Complete	Bacteria	2.85207	Kangiella koreensis	Pseudomonadota
GCF_026013985.1_ASM2601398v1	1	0	0	0	5	0	0	1	0	0	0	0	0	0	0	0	0	0	0	0	1	1	1	0	1	1	1	1	2	1	0	1	1	1	1	1	0	0	0	0	0	SAMN22405812	PRJNA309469	GCA_026013985.1	Complete	Bacteria	4.30367	Marinobacter sp. AN1	Pseudomonadota
GCF_000091465.1_ASM9146v1	1	1	1	1	1	1	1	1	0	0	0	0	0	0	0	0	0	0	0	0	1	1	1	0	1	1	1	1	1	1	1	1	1	1	1	1	0	0	0	0	0	SAMEA2271989	PRJEA32815	GCA_000091465.1	Complete	Bacteria	4.97482	Vibrio atlanticus	Pseudomonadota
GCF_009649895.1_ASM964989v1	1	1	3	1	1	2	1	2	0	0	0	0	0	0	0	0	0	0	0	0	1	1	1	0	1	2	1	1	1	1	1	1	1	1	1	1	0	0	0	0	0	SAMN13135737	PRJNA580050	GCA_009649895.1	Complete	Bacteria	5.14321	Citrobacter sp. H12-3-2	Pseudomonadota
GCF_000209655.1_ASM20965v1	0	0	1	0	1	1	0	0	0	0	0	0	0	0	0	0	0	0	0	0	1	1	1	0	1	1	1	1	1	1	1	1	1	0	1	1	0	0	0	1	0	SAMN02603906	PRJNA65659	GCA_000209655.1	Complete	Bacteria	3.92481	Pusillimonas sp. T7-7	Pseudomonadota
GCF_018798885.1_ASM1879888v1	0	0	0	0	0	0	0	0	0	0	0	0	0	0	0	0	0	0	0	0	1	1	0	0	0	0	1	1	0	1	0	0	0	0	0	0	1	0	1	0	0	SAMN19461504	PRJNA733890	GCA_018798885.1	Complete	Bacteria	4.67763	Gemmobacter fulvus	Pseudomonadota
GCF_000022085.1_ASM2208v1	0	0	1	0	0	0	0	0	0	0	0	0	0	0	0	1	0	0	0	0	1	2	0	0	0	2	1	1	0	1	0	0	0	0	0	0	1	0	2	0	0	SAMN00000043	PRJNA20477	GCA_000022085.1	Complete	Bacteria	8.83902	Methylobacterium nodulans	Pseudomonadota
GCF_006496635.1_ASM649663v1	1	0	0	0	0	1	0	0	0	0	0	0	0	0	0	0	0	1	0	0	1	1	1	1	1	1	2	2	1	1	1	1	1	0	1	1	0	0	0	1	1	SAMN07512653	PRJNA398544	GCA_006496635.1	Complete	Bacteria	5.40008	Azoarcus sp. DD4	Pseudomonadota
GCF_014268445.2_ASM1426844v2	0	0	2	0	0	0	0	2	0	0	0	0	0	0	0	0	0	0	0	0	2	1	1	0	1	2	1	1	1	1	1	0	0	0	1	1	0	0	0	1	0	SAMN15248349	PRJNA639797	GCA_014268445.2	Complete	Bacteria	6.62178	Pseudomonas tensinigenes	Pseudomonadota
GCF_029714265.1_ASM2971426v1	0	0	0	0	0	0	0	0	0	0	0	0	0	0	0	0	0	0	0	0	2	1	0	0	0	0	1	1	0	1	0	0	0	0	0	0	1	0	1	0	0	SAMN34043459	PRJNA783123	GCA_029714265.1	Complete	Bacteria	7.87666	Rhizobium sp. CB3171	Pseudomonadota
GCF_016925675.1_ASM1692567v1	0	0	0	0	1	0	0	1	0	0	0	0	0	0	0	0	0	0	0	0	1	1	1	0	1	1	1	1	1	1	1	1	1	0	1	1	0	0	0	1	0	SAMN17899576	PRJNA701649	GCA_016925675.1	Complete	Bacteria	6.28689	Pseudomonas sp. SDM007	Pseudomonadota
GCF_029714285.1_ASM2971428v1	0	0	0	0	0	0	0	0	0	0	0	0	0	0	0	0	0	0	0	0	1	1	0	0	0	0	1	1	0	1	0	0	0	0	0	0	1	0	1	0	0	SAMN34043457	PRJNA783123	GCA_029714285.1	Complete	Bacteria	6.4877	Rhizobium sp. CB3090	Pseudomonadota
GCF_016757755.1_ASM1675775v1	1	1	1	1	1	1	1	2	0	0	0	0	0	0	0	0	0	0	0	0	1	1	1	0	1	1	1	1	1	1	2	1	1	1	1	1	0	0	0	0	0	SAMN17370031	PRJNA692780	GCA_016757755.1	Complete	Bacteria	5.32922	Shewanella sp. KX20019	Pseudomonadota
GCA_900078365.1_SPPYR_PRJEB13037v1	0	0	0	0	1	0	0	0	0	0	0	0	0	0	0	0	0	0	0	0	1	1	0	0	0	0	1	1	0	1	0	0	0	0	0	0	1	0	0	1	0	SAMEA3906800	PRJEB13037	GCA_900078365.1	Complete	Bacteria	4.13986	uncultured Sphingopyxis sp.	Pseudomonadota
GCF_002162375.1_ASM216237v1	1	1	1	1	1	1	0	0	0	0	0	0	0	0	0	0	0	0	0	0	1	1	1	0	1	1	1	1	1	1	0	0	0	1	1	1	0	0	0	0	0	SAMN06234459	PRJNA362330	GCA_002162375.1	Complete	Bacteria	6.37928	Oleiphilus messinensis	Pseudomonadota
GCF_016865405.1_ASM1686540v1	0	0	0	0	0	0	0	2	0	0	0	0	0	0	0	0	0	0	0	0	1	1	1	0	1	1	1	1	1	1	0	0	0	1	1	1	0	0	0	0	0	SAMD00189962	PRJDB8875	GCA_016865405.1	Complete	Bacteria	4.35163	Pseudoalteromonas sp. PS1M3	Pseudomonadota
GCF_002073975.1_ASM207397v1	0	0	0	0	0	1	0	0	0	0	0	0	0	0	0	0	0	0	0	0	1	1	0	0	0	0	1	1	0	1	1	1	1	0	0	0	1	0	1	0	0	SAMN06610252	PRJNA379495	GCA_002073975.1	Complete	Bacteria	4.16256	Rhodovulum sp. MB263	Pseudomonadota
GCF_023920705.1_ASM2392070v1	0	0	1	0	0	1	0	2	0	0	0	0	0	0	0	0	0	0	0	0	1	1	1	0	0	0	1	1	1	2	0	0	0	0	1	1	0	0	0	1	0	SAMN26453587	PRJNA813167	GCA_023920705.1	Complete	Bacteria	4.1714	Acinetobacter sp. XS-4	Pseudomonadota
GCF_007795095.1_ASM779509v1	0	0	0	0	0	0	0	1	0	0	0	0	0	0	0	0	0	0	0	0	1	1	0	1	1	0	1	1	1	1	1	1	1	0	1	1	0	0	0	1	0	SAMN12358944	PRJNA556523	GCA_007795095.1	Complete	Bacteria	2.9174	Luteimonas granuli	Pseudomonadota
GCF_020990385.1_ASM2099038v1	0	0	0	0	1	1	0	0	0	0	0	0	0	0	0	0	0	0	0	0	1	1	0	0	1	1	1	1	0	1	1	1	1	0	0	0	1	0	1	0	0	SAMN23169897	PRJNA780652	GCA_020990385.1	Complete	Bacteria	4.47374	Paracoccus sp. MA	Pseudomonadota
GCF_000940805.1_ASM94080v1	1	1	2	1	1	2	1	1	0	0	0	0	0	0	0	0	0	1	0	0	1	1	1	0	1	2	1	1	1	1	1	1	1	0	1	1	0	0	0	1	0	SAMN03379849	PRJNA233633	GCA_000940805.1	Complete	Bacteria	6.47596	Gynuella sunshinyii	Pseudomonadota
GCF_003076275.1_ASM307627v1	0	0	0	0	0	1	0	1	0	0	0	0	0	0	0	0	0	0	0	0	1	1	1	0	1	1	1	1	1	1	0	0	0	0	1	1	0	1	0	1	0	SAMN08974432	PRJNA356805	GCA_003076275.1	Complete	Bacteria	5.03583	Microbulbifer sp. A4B17	Pseudomonadota
GCF_026016505.1_ASM2601650v1	0	0	2	0	0	0	0	1	0	0	0	0	0	0	0	0	0	0	0	0	1	1	1	0	1	3	1	1	1	1	2	1	1	0	1	1	0	0	0	1	0	SAMN23038870	PRJNA779433	GCA_026016505.1	Complete	Bacteria	6.13079	Pseudomonas mediterranea	Pseudomonadota
GCF_000196475.1_ASM19647v1	1	1	1	1	1	1	1	1	0	0	0	0	0	0	0	0	0	0	0	0	1	1	1	0	1	1	1	1	1	1	0	0	0	1	1	1	0	0	0	0	0	SAMEA2272210	PRJEA30577	GCA_000196475.1	Complete	Bacteria	5.09414	Photorhabdus asymbiotica	Pseudomonadota
GCF_014623465.1_ASM1462346v1	0	0	2	0	0	0	0	0	0	0	0	0	0	0	0	0	0	0	0	0	1	1	1	0	0	0	1	2	1	1	0	0	0	0	0	1	0	0	0	1	0	SAMN15963190	PRJNA660889	GCA_014623465.1	Complete	Bacteria	4.54002	Marinomonas arctica	Pseudomonadota
GCF_017514945.1_ASM1751494v1	0	0	2	0	0	0	0	1	0	0	0	0	0	0	0	0	0	0	0	1	1	1	1	1	1	1	1	1	1	1	0	0	0	0	1	1	0	0	0	1	0	SAMN18313708	PRJNA714618	GCA_017514945.1	Complete	Bacteria	8.45737	Burkholderia anthina	Pseudomonadota
GCF_014840935.1_ASM1484093v1	0	0	0	0	0	0	0	0	0	0	0	0	0	0	0	0	0	0	0	0	1	1	1	0	1	1	1	1	1	1	0	0	0	0	1	1	0	0	0	1	0	SAMN16205224	PRJNA664300	GCA_014840935.1	Complete	Bacteria	3.45307	Halomonas sp. YLGW01	Pseudomonadota
GCF_000017265.1_ASM1726v1	0	0	0	0	3	0	0	0	0	0	0	0	0	0	0	0	0	0	0	1	1	1	0	0	1	1	1	1	0	1	1	1	1	0	0	0	1	0	0	1	0	SAMN02603048	PRJNA19931	GCA_000017265.1	Complete	Bacteria	4.37923	Phenylobacterium zucineum	Pseudomonadota
GCF_016806065.1_ASM1680606v1	0	0	0	0	1	0	0	0	0	0	0	0	0	0	0	0	0	0	0	0	2	1	0	0	0	0	1	1	0	1	0	0	0	0	0	0	1	0	1	0	0	SAMN10059692	PRJNA490815	GCA_016806065.1	Complete	Bacteria	5.1417	Rhizobium rosettiformans	Pseudomonadota
GCF_016653615.1_ASM1665361v1	0	0	0	0	0	0	0	0	0	0	0	0	0	0	0	0	0	0	0	0	1	1	1	0	1	1	1	1	1	0	1	1	1	0	1	1	0	0	0	1	0	SAMN17193215	PRJNA689002	GCA_016653615.1	Complete	Bacteria	3.23691	Entomomonas asaccharolytica	Pseudomonadota
GCF_002849775.1_ASM284977v1	1	1	1	1	1	1	1	1	0	0	0	0	0	0	0	0	0	0	0	1	1	1	1	0	1	1	1	1	1	1	0	0	0	1	1	1	0	0	0	0	0	SAMN07488426	PRJNA397816	GCA_002849775.1	Complete	Bacteria	2.39955	Glaesserella sp. 15-184	Pseudomonadota
GCF_024746815.1_ASM2474681v1	0	0	0	0	0	0	0	0	0	0	1	0	0	0	0	0	0	0	0	0	2	1	0	0	0	1	1	1	0	1	0	0	0	0	0	0	1	1	1	0	0	SAMN20510607	PRJNA751135	GCA_024746815.1	Complete	Bacteria	8.73325	Mesorhizobium sp. AR07	Pseudomonadota
GCF_019904195.1_ASM1990419v1	1	1	2	1	1	2	1	1	0	0	0	0	0	0	0	0	0	0	0	0	1	1	1	0	1	1	1	1	1	1	1	1	1	1	1	1	0	0	0	0	0	SAMN16409661	PRJNA668462	GCA_019904195.1	Complete	Bacteria	6.18818	Vibrio sp. SCSIO 43132	Pseudomonadota
GCF_000511325.1_ASM51132v1	0	0	1	0	0	0	0	0	0	0	0	0	0	0	0	0	0	0	0	0	1	1	1	0	1	2	1	1	1	1	1	0	0	0	1	1	0	0	0	1	0	SAMN00261344	PRJNA173784	GCA_000511325.1	Complete	Bacteria	5.89131	Pseudomonas sp. FGI182	Pseudomonadota
GCF_017868935.1_ASM1786893v1	1	1	0	0	0	0	0	0	0	0	0	0	0	0	0	0	0	0	0	0	1	1	1	0	1	1	1	1	1	1	1	1	1	0	1	1	0	0	0	1	0	SAMN14838975	PRJNA630524	GCA_017868935.1	Complete	Bacteria	4.57298	Halomonas sulfidivorans	Pseudomonadota
GCF_000284075.1_ASM28407v1	0	0	0	0	0	0	0	0	0	0	0	0	0	0	0	0	0	0	0	0	1	1	0	0	1	1	1	1	0	1	0	0	0	0	0	0	1	0	0	1	0	SAMN02603560	PRJNA75041	GCA_000284075.1	Complete	Bacteria	1.30547	Rickettsia rhipicephali	Pseudomonadota
GCF_943181435.1_Q6792	0	0	0	0	0	0	0	0	0	0	0	0	0	0	0	0	0	0	0	0	1	1	1	0	1	1	1	1	1	1	0	0	0	0	0	0	0	1	0	0	0	SAMEA14414186	PRJEB52424	GCA_943181435.1	Complete	Bacteria	2.02452	Neisseria sp. Marseille-Q6792	Pseudomonadota
GCF_000504585.2_ASM50458v2	0	0	2	0	1	0	0	0	0	0	0	0	0	0	0	0	0	0	0	1	1	1	1	0	1	1	1	1	1	1	0	0	0	0	1	1	0	0	0	1	0	SAMN02427182	PRJNA230133	GCA_000504585.2	Complete	Bacteria	5.38595	Pandoraea pnomenusa	Pseudomonadota
GCF_008807015.1_ASM880701v1	0	0	0	0	0	0	0	0	0	0	0	0	0	0	0	0	0	0	0	0	1	1	1	0	1	1	1	1	1	1	0	0	0	0	0	1	0	1	0	0	0	SAMN09853484	PRJNA486547	GCA_008807015.1	Complete	Bacteria	2.42369	Neisseria zalophi	Pseudomonadota
GCF_947250785.1_iyAncNigr1.Wolbachia_sp_1.1	0	0	0	0	0	0	0	0	0	0	0	0	0	0	0	0	0	0	0	0	1	1	0	0	1	1	1	1	0	0	0	0	0	0	0	0	1	0	0	1	0	SAMEA110701670	PRJEB56938	GCA_947250785.1	Complete	Bacteria	1.26515	Wolbachia endosymbiont (group A) of Ancistrocerus nigricornis	Pseudomonadota
GCF_003595305.1_ASM359530v1	0	0	2	0	0	0	0	0	0	0	0	0	0	0	0	0	0	0	0	1	1	1	1	0	1	1	1	1	1	1	1	1	1	0	1	1	0	0	0	1	0	SAMN07187861	PRJNA388859	GCA_003595305.1	Complete	Bacteria	5.81093	Ralstonia pseudosolanacearum	Pseudomonadota
GCF_022870925.1_ASM2287092v1	0	0	0	0	0	0	0	0	0	0	0	1	0	0	0	0	0	0	0	0	1	1	1	0	1	1	1	1	1	1	0	0	0	0	1	1	0	1	0	1	0	SAMN24043411	PRJNA788950	GCA_022870925.1	Complete	Bacteria	3.72772	Vitreoscilla massiliensis	Pseudomonadota
GCF_025628925.2_ASM2562892v2	0	0	0	0	0	0	0	0	0	0	0	0	0	0	0	0	0	0	0	0	1	1	0	0	1	2	1	1	0	1	1	1	1	0	0	0	1	0	1	0	0	SAMN30929808	PRJNA882228	GCA_025628925.2	Complete	Bacteria	6.27923	Aminobacter sp. NyZ550	Pseudomonadota
GCF_021462285.1_ASM2146228v1	1	1	1	1	1	2	1	1	0	0	0	1	0	0	0	0	0	0	0	0	1	1	1	0	1	1	1	1	1	1	1	1	1	1	1	1	0	0	0	0	0	SAMN19031985	PRJNA727746	GCA_021462285.1	Complete	Bacteria	5.14782	Serratia entomophila	Pseudomonadota
GCF_001191005.1_ASM119100v1	0	0	0	0	0	0	0	0	0	0	0	0	0	0	0	0	0	0	0	1	1	1	1	0	1	1	1	1	1	1	1	1	1	0	1	1	0	0	0	1	0	SAMN03801557	PRJNA288534	GCA_001191005.1	Complete	Bacteria	6.36142	Massilia sp. NR 4-1	Pseudomonadota
GCF_000953135.1_LFA	0	0	0	0	0	0	0	1	0	0	0	0	0	0	0	0	0	0	0	0	2	1	1	0	1	1	1	1	1	1	0	0	0	0	1	1	0	0	0	1	0	SAMEA2785663	PRJEB7322	GCA_000953135.1	Complete	Bacteria	4.43489	Legionella fallonii	Pseudomonadota
GCF_003850545.1_ASM385054v1	0	0	0	0	0	1	0	2	0	0	0	0	0	0	0	0	0	0	0	0	2	1	1	0	1	1	1	1	1	1	2	1	1	0	1	1	0	0	0	1	0	SAMN08359213	PRJNA433211	GCA_003850545.1	Complete	Bacteria	6.79682	Pseudomonas sp. CMR5c	Pseudomonadota
GCF_013377295.1_ASM1337729v1	1	1	1	1	1	1	1	1	0	0	0	0	0	0	0	0	0	0	0	0	1	1	0	0	1	1	1	1	1	1	0	0	0	1	1	1	0	0	0	1	0	SAMN04549220	PRJNA283783	GCA_013377295.1	Complete	Bacteria	2.24551	Pasteurella skyensis	Pseudomonadota
GCF_024605895.1_ASM2460589v1	0	0	0	0	0	0	0	2	0	0	0	0	0	0	0	0	0	0	0	0	1	1	1	0	0	0	1	1	2	2	0	0	0	0	1	1	0	0	0	1	0	SAMN26992904	PRJNA820312	GCA_024605895.1	Complete	Bacteria	3.51621	Acinetobacter sp. YH16056_T	Pseudomonadota
GCF_021609905.1_ASM2160990v1	0	0	0	0	0	0	0	0	0	0	0	0	0	0	0	0	0	0	0	0	1	1	0	0	1	1	1	1	0	0	0	0	0	0	0	0	1	0	0	1	0	SAMN25041563	PRJNA655405	GCA_021609905.1	Complete	Bacteria	1.58658	Wolbachia endosymbiont of Delia radicum	Pseudomonadota
GCF_013267355.1_ASM1326735v1	0	0	0	0	1	0	0	0	0	0	0	0	0	0	0	0	0	0	0	1	1	1	1	0	1	1	1	1	1	1	1	1	1	0	1	1	0	0	0	1	0	SAMN11056505	PRJNA231221	GCA_013267355.1	Complete	Bacteria	7.1773	Achromobacter pestifer	Pseudomonadota
GCF_002327085.1_ASM232708v1	0	0	1	0	0	0	0	0	0	0	0	0	0	0	0	0	0	0	0	0	1	1	0	0	1	1	1	1	1	1	1	1	1	0	0	1	0	1	0	0	0	SAMN07357044	PRJNA394640	GCA_002327085.1	Complete	Bacteria	2.5119	Neisseria weixii	Pseudomonadota
GCF_016127195.1_ASM1612719v1	1	1	1	1	1	2	1	1	0	0	0	0	0	0	0	0	0	0	0	1	1	1	1	0	1	1	1	1	1	1	1	1	1	1	1	1	0	0	0	0	0	SAMN16357155	PRJNA231221	GCA_016127195.1	Complete	Bacteria	4.55108	Aeromonas jandaei	Pseudomonadota
GCF_004214895.1_ASM421489v1	0	0	0	0	0	0	0	1	0	0	0	0	0	0	0	0	0	0	0	0	1	1	1	0	1	1	1	1	1	1	2	1	1	0	1	1	0	0	0	1	0	SAMN10922936	PRJNA522009	GCA_004214895.1	Complete	Bacteria	5.6852	Pseudomonas tructae	Pseudomonadota
GCF_003852335.1_ASM385233v1	0	0	2	0	0	0	0	1	0	0	0	0	0	0	0	0	0	0	0	0	1	1	1	0	1	1	1	1	1	1	1	0	0	0	1	1	0	0	0	1	0	SAMN08359163	PRJNA433211	GCA_003852335.1	Complete	Bacteria	5.83886	Pseudomonas sp. R2-60-08W	Pseudomonadota
GCF_009176645.1_ASM917664v1	1	1	3	1	1	2	1	2	0	0	0	0	0	0	0	0	0	0	0	0	1	1	1	0	1	1	1	1	1	1	1	1	1	1	1	1	0	0	0	0	0	SAMD00143594	PRJDB7530	GCA_009176645.1	Complete	Bacteria	4.47659	Enterobacter oligotrophicus	Pseudomonadota
GCF_001718955.1_ASM171895v1	0	0	2	0	0	1	0	0	0	0	0	0	0	0	0	0	0	0	0	1	1	1	1	0	1	1	1	1	1	1	0	0	0	0	1	1	0	0	0	1	0	SAMN03449637	PRJNA279182	GCA_001718955.1	Complete	Bacteria	7.58381	Burkholderia stagnalis	Pseudomonadota
GCF_901846895.1_Variovorax_sp._WDL-1	0	0	1	0	0	0	0	1	0	0	0	0	0	0	0	0	0	0	0	1	1	1	0	1	0	0	1	1	1	0	0	0	0	0	0	1	0	0	0	1	0	SAMEA5159698	PRJEB30113	GCA_901846895.1	Complete	Bacteria	8.36014	Variovorax sp. WDL1	Pseudomonadota
GCF_023716725.1_ASM2371672v1	0	0	0	0	0	1	0	2	0	0	0	0	0	0	0	0	0	0	0	0	1	1	1	0	1	1	1	1	1	1	0	0	0	1	1	1	0	0	0	0	0	SAMN18533551	PRJNA668462	GCA_023716725.1	Complete	Bacteria	5.17791	Pseudoalteromonas sp. SCSIO 43201	Pseudomonadota
GCF_016495405.1_ASM1649540v1	0	0	0	0	0	0	0	0	0	0	0	0	0	0	0	0	0	0	0	0	1	1	1	0	1	1	1	1	1	1	0	0	0	0	1	1	0	0	0	1	0	SAMN12871470	PRJNA574889	GCA_016495405.1	Complete	Bacteria	4.20901	Cobetia sp. cqz5-12	Pseudomonadota
GCF_016756595.1_ASM1675659v1	0	0	0	0	0	0	0	0	0	0	0	0	0	0	0	0	0	0	0	0	1	1	0	0	0	0	1	1	0	1	0	0	0	0	0	0	1	1	1	0	0	SAMD00233075	PRJDB10077	GCA_016756595.1	Complete	Bacteria	7.41604	Mesorhizobium sp. L-2-11	Pseudomonadota
GCF_001664145.1_ASM166414v1	0	0	0	0	0	0	0	0	0	0	0	0	0	0	0	0	0	0	0	0	1	1	0	0	0	0	1	1	0	1	0	0	0	0	0	0	1	0	1	0	0	SAMN03998643	PRJNA293118	GCA_001664145.1	Complete	Bacteria	6.27451	Rhizobium sp. N731	Pseudomonadota
GCF_030179155.1_ASM3017915v1	1	1	1	1	1	1	1	1	0	0	0	0	0	0	0	0	0	0	0	0	1	1	1	0	1	1	2	1	1	1	1	1	1	1	1	1	0	0	0	0	0	SAMN30974106	PRJNA288601	GCA_030179155.1	Complete	Bacteria	4.7451	Providencia thailandensis	Pseudomonadota
GCF_013889875.1_ASM1388987v1	1	1	3	1	1	2	1	2	0	0	0	0	0	0	0	0	0	0	0	0	1	1	1	0	1	2	1	1	1	1	1	1	1	1	1	1	0	0	0	0	0	SAMN15148185	PRJNA605147	GCA_013889875.1	Complete	Bacteria	4.652	Citrobacter sp. RHB21-C01	Pseudomonadota
GCF_012562765.1_ASM1256276v1	0	0	0	0	0	0	0	0	0	0	0	0	0	0	0	0	0	0	0	0	0	0	0	0	0	0	0	0	0	0	0	0	0	0	0	0	0	0	0	0	0	SAMN13256168	PRJNA587602	GCA_012562765.1	Complete	Bacteria	0.519975	Enterobacteriaceae endosymbiont of Plateumaris pusilla	Pseudomonadota
GCF_019670005.1_ASM1967000v1	0	0	0	0	0	0	0	0	0	0	0	0	0	0	0	0	0	0	0	0	1	1	1	1	1	1	1	3	1	2	0	0	0	1	1	0	0	0	0	0	0	SAMD00172935	PRJDB8374	GCA_019670005.1	Complete	Bacteria	5.1995	Methylomagnum ishizawai	Pseudomonadota
GCF_947251625.1_ilPhaBuce1.Wolbachia_sp_2.1	0	0	0	0	0	0	0	0	0	0	0	0	0	0	0	0	0	0	0	0	1	1	0	0	1	1	1	1	0	0	0	0	0	0	0	0	1	0	0	1	0	SAMEA111432205	PRJEB57036	GCA_947251625.1	Complete	Bacteria	1.35803	Wolbachia endosymbiont (group B) of Phalera bucephala	Pseudomonadota
GCF_003668795.1_ASM366879v1	0	0	0	0	0	0	0	2	0	0	0	0	0	0	0	0	0	0	0	0	1	1	1	0	1	1	1	1	1	1	1	0	0	1	1	1	0	0	0	0	0	SAMN10233602	PRJNA495890	GCA_003668795.1	Complete	Bacteria	4.55793	Pseudoalteromonas agarivorans	Pseudomonadota
GCF_004564215.1_ASM456421v1	0	0	0	0	0	0	0	0	0	0	0	0	0	0	0	0	0	0	0	0	1	1	0	0	0	0	1	0	0	1	0	0	0	0	0	0	0	0	1	0	0	SAMN08013450	PRJNA418017	GCA_004564215.1	Complete	Bacteria	3.32643	Beijerinckiaceae bacterium	Pseudomonadota
GCF_004526365.1_ASM452636v1	0	0	1	0	0	0	0	1	0	0	0	0	0	0	0	0	0	0	0	0	1	1	1	0	1	3	1	1	1	1	1	0	0	0	1	1	0	0	0	1	0	SAMN11230833	PRJNA528557	GCA_004526365.1	Complete	Bacteria	6.30484	Pseudomonas sp. S150	Pseudomonadota
GCF_023277445.1_ASM2327744v1	1	1	1	1	2	2	1	1	0	0	0	0	0	0	0	0	0	0	0	1	1	1	1	0	1	1	1	1	1	1	1	1	1	1	1	1	0	0	0	0	0	SAMN16631305	PRJNA669220	GCA_023277445.1	Complete	Bacteria	6.0686	Vibrio sp. ED002	Pseudomonadota
GCF_002009425.1_ASM200942v1	1	0	0	1	1	1	0	0	0	0	0	0	0	0	0	0	0	0	0	0	1	1	1	0	1	1	2	1	1	1	0	0	0	0	1	1	0	0	0	1	0	SAMN06351224	PRJNA376164	GCA_002009425.1	Complete	Bacteria	4.79045	Chromatiaceae bacterium 2141T.STBD.0c.01a	Pseudomonadota
GCF_025985425.1_ASM2598542v1	0	0	2	0	0	0	0	0	0	0	0	0	0	0	0	0	0	0	0	0	1	1	1	0	1	1	1	1	1	0	1	1	1	0	1	1	0	0	0	1	0	SAMN27069517	PRJNA821407	GCA_025985425.1	Complete	Bacteria	3.32593	Entomomonas sp. E2T0	Pseudomonadota
GCF_004551665.1_ASM455166v1	0	0	0	0	0	0	0	0	0	0	0	0	0	0	0	0	0	0	0	0	1	1	1	0	1	1	1	1	1	1	0	0	0	0	1	1	0	1	0	0	0	SAMN10273024	PRJNA497911	GCA_004551665.1	Complete	Bacteria	3.9458	Kerstersia gyiorum	Pseudomonadota
GCF_021184025.1_ASM2118402v1	0	0	0	0	2	0	0	0	0	0	0	0	0	0	0	0	0	0	0	0	1	1	0	0	0	0	1	1	0	1	0	0	0	0	0	0	1	0	1	0	0	SAMN11039179	PRJNA524969	GCA_021184025.1	Complete	Bacteria	5.63234	Rhodopseudomonas boonkerdii	Pseudomonadota
GCF_004010755.1_ASM401075v1	1	1	3	1	1	2	1	2	0	0	0	0	0	0	0	0	0	0	0	0	1	1	1	0	1	2	1	1	1	1	1	1	1	1	1	1	0	0	0	0	0	SAMN10689167	PRJNA512641	GCA_004010755.1	Complete	Bacteria	4.92193	Salmonella sp. SSDFZ69	Pseudomonadota
GCF_023101025.1_ASM2310102v1	0	0	1	0	3	0	0	0	0	0	0	0	0	0	0	0	0	0	0	0	1	1	0	0	0	0	1	1	0	1	0	0	0	0	0	0	1	0	1	0	0	SAMN16538609	PRJNA671608	GCA_023101025.1	Complete	Bacteria	8.79807	Bradyrhizobium sp. 184	Pseudomonadota
GCF_016756475.1_ASM1675647v1	0	0	0	0	0	0	0	0	0	0	1	0	0	0	0	0	0	0	1	0	3	1	0	0	0	0	1	1	0	1	0	0	0	0	0	0	1	1	1	0	0	SAMD00233069	PRJDB10077	GCA_016756475.1	Complete	Bacteria	7.93838	Mesorhizobium sp. 113-1-2	Pseudomonadota
GCF_003940805.1_ASM394080v1	0	0	0	0	0	0	0	0	0	0	0	0	0	0	0	0	0	0	0	0	1	1	0	0	0	0	1	1	0	1	0	0	0	0	0	0	1	0	1	0	0	SAMN10518959	PRJNA508289	GCA_003940805.1	Complete	Bacteria	4.38742	Tabrizicola piscis	Pseudomonadota
GCF_000196435.1_ASM19643v1	0	0	0	0	0	0	0	0	0	0	0	0	0	0	0	0	0	0	0	0	1	1	1	0	0	0	1	1	0	1	0	0	0	0	0	0	1	0	1	0	0	SAMEA3138339	PRJNA28109	GCA_000196435.1	Complete	Bacteria	2.6424	Bartonella tribocorum	Pseudomonadota
GCF_030291015.1_ASM3029101v1	0	0	0	0	0	1	0	1	0	0	0	0	0	0	0	0	0	0	0	0	1	1	0	0	0	0	1	1	1	1	0	0	0	0	1	1	0	1	0	1	0	SAMN35562208	PRJNA978933	GCA_030291015.1	Complete	Bacteria	4.73865	Stenotrophomonas sp. As-7	Pseudomonadota
GCF_029714425.1_ASM2971442v1	0	0	1	0	3	0	0	0	0	0	0	0	0	0	0	0	0	1	0	1	1	1	0	0	0	2	1	1	0	1	0	0	0	0	0	0	1	0	1	0	0	SAMN34043456	PRJNA783123	GCA_029714425.1	Complete	Bacteria	9.78037	Bradyrhizobium sp. CB2312	Pseudomonadota
GCF_001021085.1_ASM102108v1	0	0	0	0	0	0	0	0	0	0	0	0	0	0	0	0	0	0	0	0	1	1	0	0	0	0	1	1	0	1	0	0	0	0	0	0	0	0	1	0	0	SAMN03763724	PRJNA185151	GCA_001021085.1	Complete	Bacteria	1.19223	Candidatus Liberibacter africanus	Pseudomonadota
GCF_000439255.1_ASM43925v1	1	1	3	1	1	2	1	2	0	0	0	0	0	0	0	0	0	0	0	0	1	1	1	0	1	2	1	1	1	1	1	1	1	1	1	1	0	0	0	0	0	SAMN02603391	PRJNA168043	GCA_000439255.1	Complete	Bacteria	4.77354	Salmonella bongori	Pseudomonadota
GCF_011305995.1_ASM1130599v1	0	0	0	0	1	0	0	1	0	0	0	0	0	0	0	0	0	0	0	1	1	1	0	0	1	1	1	1	1	0	1	1	1	0	0	1	0	1	0	1	0	SAMN14260603	PRJNA609833	GCA_011305995.1	Complete	Bacteria	6.76183	Diaphorobacter sp. HDW4A	Pseudomonadota
GCF_013363935.1_ASM1336393v1	0	0	2	0	0	0	0	2	0	0	0	1	0	0	0	0	0	0	0	0	1	1	1	0	1	3	1	1	1	1	1	0	0	0	1	1	0	0	0	1	0	SAMN15194144	PRJNA638428	GCA_013363935.1	Complete	Bacteria	6.79102	Pseudomonas sp. 43A	Pseudomonadota
GCF_024172705.1_ASM2417270v1	0	0	0	0	0	0	0	0	0	0	0	0	0	0	0	0	0	0	0	0	1	1	0	0	0	0	1	1	1	1	0	0	0	0	1	0	1	0	0	1	0	SAMN26095798	PRJNA640955	GCA_024172705.1	Complete	Bacteria	1.00734	Candidatus Comchoanobacter bicostacola	Pseudomonadota
GCF_001682385.1_ASM168238v1	1	0	0	0	0	0	0	0	0	0	0	0	0	0	0	0	0	0	0	0	1	1	1	1	1	1	2	1	1	1	1	1	1	0	1	1	0	0	0	1	1	SAMN03468107	PRJNA280719	GCA_001682385.1	Complete	Bacteria	4.45175	Azoarcus olearius	Pseudomonadota
GCF_023100905.1_ASM2310090v1	0	0	1	0	2	0	0	0	0	0	0	0	0	0	0	0	0	0	0	0	1	1	0	0	0	0	1	1	1	1	0	0	0	0	0	0	1	0	1	0	0	SAMN16538637	PRJNA671608	GCA_023100905.1	Complete	Bacteria	8.0949	Bradyrhizobium sp. 4	Pseudomonadota
GCF_900187015.1_50465_F01	1	1	3	1	1	2	1	1	0	0	0	0	0	0	0	0	0	0	0	0	1	1	1	0	1	1	1	1	1	1	1	1	1	1	1	1	0	0	0	0	0	SAMEA4384070	PRJEB6403	GCA_900187015.1	Complete	Bacteria	5.20997	Serratia ficaria	Pseudomonadota
GCF_022879575.1_ASM2287957v1	0	0	1	0	0	0	0	0	0	0	0	0	0	0	0	0	0	0	0	1	1	2	1	0	1	2	1	1	1	1	0	0	0	0	1	1	0	0	0	1	0	SAMN21547028	PRJNA765207	GCA_022879575.1	Complete	Bacteria	5.5116	Caballeronia sp. SL2Y3	Pseudomonadota
GCF_001008165.2_ASM100816v2	0	0	0	0	0	0	0	0	0	0	0	0	0	0	0	0	0	0	0	0	1	1	0	0	0	0	1	1	0	1	0	0	0	0	0	0	1	0	0	1	0	SAMN03658145	PRJNA282882	GCA_001008165.2	Complete	Bacteria	3.47511	Croceibacterium atlanticum	Pseudomonadota
GCF_000015245.1_ASM1524v1	1	1	1	1	1	1	1	1	0	0	0	0	0	0	0	0	0	0	0	0	1	1	1	0	1	1	1	1	1	1	1	1	1	1	1	1	0	0	0	0	0	SAMN02598298	PRJNA13385	GCA_000015245.1	Complete	Bacteria	4.30614	Shewanella amazonensis	Pseudomonadota
GCF_029714305.1_ASM2971430v1	0	0	0	0	3	0	0	0	0	0	0	0	0	0	0	0	0	0	0	0	1	1	0	0	0	0	2	1	0	1	0	0	0	0	0	0	1	0	1	0	0	SAMN34043460	PRJNA783123	GCA_029714305.1	Complete	Bacteria	8.03563	Bradyrhizobium sp. CB3481	Pseudomonadota
GCF_000196615.1_ASM19661v1	1	1	4	1	1	1	1	1	0	0	0	0	0	0	0	0	0	0	0	0	1	1	1	0	1	2	1	1	1	1	1	1	1	1	1	1	0	0	0	0	0	SAMEA2272131	PRJEA34781	GCA_000196615.1	Complete	Bacteria	5.37227	Erwinia billingiae	Pseudomonadota
GCF_000005845.2_ASM584v2	1	1	3	1	1	2	1	2	0	0	0	0	0	0	0	0	0	0	0	0	1	1	1	0	1	1	1	1	1	1	1	1	1	1	1	1	0	0	0	0	0	SAMN02604091	PRJNA225	GCA_000005845.2	Complete	Bacteria	4.64165	Escherichia coli	Pseudomonadota
GCA_016865015.1_ASM1686501v1	0	0	1	0	0	0	0	0	0	0	0	0	0	0	0	0	0	0	0	0	1	1	0	0	0	0	1	1	0	1	0	0	0	0	0	0	1	0	1	0	0	SAMN05966963	PRJNA352099	GCA_016865015.1	Complete	Bacteria	4.79032	Rhizobiales bacterium IMCC20636	Pseudomonadota
GCF_000024725.1_ASM2472v1	0	0	0	0	0	0	0	0	0	0	0	0	0	0	0	0	0	0	0	0	1	1	0	1	1	1	2	2	1	1	0	0	0	0	1	1	0	0	0	1	0	SAMN02598510	PRJNA36589	GCA_000024725.1	Complete	Bacteria	4.14526	Nitrosococcus halophilus	Pseudomonadota
GCF_019904295.1_ASM1990429v1	0	0	0	0	0	0	0	0	0	0	0	0	0	0	0	0	0	0	0	0	1	1	0	0	0	0	1	1	0	1	0	0	0	0	0	0	1	0	1	0	0	SAMN16925264	PRJNA668462	GCA_019904295.1	Complete	Bacteria	4.60222	Ruegeria sp. SCSIO 43209	Pseudomonadota
GCF_000934605.2_ASM93460v2	0	0	2	0	1	0	0	0	0	0	0	0	0	0	0	0	0	0	0	1	1	1	1	0	1	1	1	1	1	1	0	0	0	0	1	1	0	0	0	1	0	SAMN03342424	PRJNA275368	GCA_000934605.2	Complete	Bacteria	5.73628	Pandoraea vervacti	Pseudomonadota
GCF_000953435.1_CEM1.1	0	0	0	0	0	0	0	0	0	0	0	0	0	0	0	0	0	0	0	0	0	0	0	0	0	0	0	0	0	0	0	0	0	0	0	0	0	0	0	0	0	SAMEA2500319	PRJEB4944	GCA_000953435.1	Complete	Bacteria	0.357498	Candidatus Evansia muelleri	Pseudomonadota
GCF_018326405.1_ASM1832640v1	0	0	0	0	0	1	0	1	0	0	0	0	0	0	0	0	0	1	0	0	1	1	1	0	1	1	1	1	1	1	0	0	0	0	1	1	0	0	0	1	0	SAMD00267432	PRJDB10928	GCA_018326405.1	Complete	Bacteria	6.94548	Pseudomonas sp. Eqa60	Pseudomonadota
GCF_007632255.1_ASM763225v1	1	1	3	1	1	2	1	2	0	0	0	0	0	0	0	0	0	0	0	0	1	1	1	0	1	3	1	1	1	1	1	1	1	1	1	1	0	0	0	0	0	SAMN12330869	PRJNA555744	GCA_007632255.1	Complete	Bacteria	5.24927	Klebsiella aerogenes	Pseudomonadota
GCF_030252245.1_ASM3025224v1	1	1	1	1	1	1	1	1	0	0	0	0	0	0	0	0	0	0	0	0	1	1	1	0	1	1	1	1	1	2	2	1	1	1	1	1	0	0	0	0	0	SAMN35553388	PRJNA978353	GCA_030252245.1	Complete	Bacteria	4.89348	Shewanella sp. DAU312	Pseudomonadota
GCF_021391435.1_ASM2139143v1	0	0	2	0	0	0	0	1	0	0	0	0	0	0	0	0	0	0	0	0	1	1	1	0	1	1	1	1	1	1	0	0	0	0	1	1	0	0	0	1	0	SAMN23530418	PRJNA785097	GCA_021391435.1	Complete	Bacteria	6.10165	Pseudomonas sivasensis	Pseudomonadota
GCF_023702695.1_ASM2370269v1	0	0	0	0	0	0	0	3	0	0	1	0	0	0	0	0	0	1	0	0	1	1	1	0	0	0	1	1	2	2	0	0	0	0	1	1	0	0	0	1	0	SAMN28658292	PRJNA842366	GCA_023702695.1	Complete	Bacteria	3.93801	Acinetobacter sp. C26G	Pseudomonadota
GCF_000412695.1_ASM41269v1	0	0	2	0	1	0	0	2	0	0	0	0	0	0	0	0	0	0	0	0	1	1	1	0	1	1	1	1	1	1	0	0	0	0	1	1	0	0	0	1	0	SAMD00061053	PRJDB685	GCA_000412695.1	Complete	Bacteria	6.48483	Pseudomonas resinovorans	Pseudomonadota
GCF_004348195.1_ASM434819v1	0	0	0	0	0	0	0	0	0	0	0	0	0	0	0	0	0	0	0	0	2	0	0	0	0	1	1	1	0	1	0	0	0	0	0	0	1	1	0	0	0	SAMN10963708	PRJNA523114	GCA_004348195.1	Complete	Bacteria	3.72786	Komagataeibacter saccharivorans	Pseudomonadota
GCF_000521695.1_ASM52169v1	1	1	1	1	1	1	1	1	0	0	0	0	0	0	0	0	0	0	0	0	1	1	1	0	1	1	1	1	1	1	0	0	0	1	1	1	0	0	0	0	0	SAMN03081507	PRJNA230707	GCA_000521695.1	Complete	Bacteria	2.13193	Mannheimia varigena	Pseudomonadota
GCF_024138895.1_ASM2413889v1	1	0	0	0	0	0	0	0	0	0	0	0	0	0	0	0	0	0	0	0	1	1	1	0	1	1	1	1	2	1	0	0	0	0	1	2	0	0	0	0	0	SAMN18316568	PRJNA705502	GCA_024138895.1	Complete	Bacteria	4.11205	Halomonas sp. XH26	Pseudomonadota
GCF_013375955.1_ASM1337595v1	1	1	3	1	1	2	1	2	0	0	0	0	0	0	0	0	0	0	0	0	1	1	1	0	1	2	1	1	1	2	1	1	1	1	1	1	0	0	0	0	0	SAMN15299118	PRJNA640151	GCA_013375955.1	Complete	Bacteria	4.81036	Enterobacter sp. DSM 30060	Pseudomonadota
GCF_001661075.1_ASM166107v1	0	1	2	0	0	0	0	1	0	0	0	0	0	0	0	0	0	0	0	0	1	1	1	0	1	2	1	1	1	1	2	1	1	0	1	1	0	0	0	1	0	SAMN04566726	PRJNA315635	GCA_001661075.1	Complete	Bacteria	6.82354	Pseudomonas silesiensis	Pseudomonadota
GCF_014840975.1_ASM1484097v1	1	1	1	1	1	1	1	1	0	0	0	0	0	0	0	0	0	0	0	0	1	1	1	0	1	1	1	1	1	1	1	1	1	1	1	1	0	0	0	0	0	SAMN16261141	PRJNA665543	GCA_014840975.1	Complete	Bacteria	4.94299	Shewanella sp. WPAGA9	Pseudomonadota
GCF_002934795.1_ASM293479v1	1	1	1	1	1	2	1	1	0	0	0	0	0	0	0	0	0	0	0	0	1	1	1	0	1	1	1	1	1	1	1	1	1	1	1	1	0	0	0	0	0	SAMN03455981	PRJNA430813	GCA_002934795.1	Complete	Bacteria	4.86453	Aeromonas sp. ASNIH2	Pseudomonadota
GCF_018141005.1_ASM1814100v1	0	0	0	0	0	1	0	1	0	0	0	0	0	0	0	0	0	0	0	0	1	1	1	0	1	1	1	1	1	1	1	1	1	1	1	1	0	0	0	0	0	SAMN13316206	PRJNA590046	GCA_018141005.1	Complete	Bacteria	5.16869	Erwinia sp. E602	Pseudomonadota
GCF_001886435.1_ASM188643v1	0	0	0	0	0	0	0	0	0	0	0	0	0	0	0	0	0	0	0	0	1	1	1	0	1	1	1	2	1	1	0	0	0	1	1	1	0	0	0	0	0	SAMN05991974	PRJNA352689	GCA_001886435.1	Complete	Bacteria	4.65221	Alteromonas mediterranea	Pseudomonadota
GCF_024970345.1_ASM2497034v1	0	0	0	0	0	1	0	0	0	0	0	0	0	0	0	0	0	0	0	0	2	1	0	0	1	1	1	1	0	1	1	1	1	0	0	0	1	0	1	0	0	SAMN30501192	PRJNA873770	GCA_024970345.1	Complete	Bacteria	3.4616	Brucella sp. 2716	Pseudomonadota
GCF_002208825.2_ASM220882v2	0	0	0	0	0	0	0	0	0	0	0	1	0	0	0	0	0	0	0	0	1	1	0	0	1	1	1	1	0	1	0	0	0	0	0	0	1	0	0	1	0	SAMN06173302	PRJNA231221	GCA_002208825.2	Complete	Bacteria	3.34553	Brevundimonas vesicularis	Pseudomonadota
GCF_025142275.1_ASM2514227v1	0	0	0	0	0	0	0	0	0	0	0	0	0	0	0	0	0	0	0	0	1	1	0	0	0	0	1	1	0	1	0	0	0	0	0	0	1	0	1	0	0	SAMN20693822	PRJNA753157	GCA_025142275.1	Complete	Bacteria	3.97685	Sulfitobacter sp. W074	Pseudomonadota
GCF_900637865.1_52683_G03	0	0	0	0	0	0	0	1	0	0	0	0	0	0	0	0	0	0	0	0	1	1	0	0	1	1	1	1	1	1	0	0	0	0	1	1	0	0	0	1	0	SAMEA48402418	PRJEB6403	GCA_900637865.1	Complete	Bacteria	2.09448	Legionella adelaidensis	Pseudomonadota
GCF_030406725.1_ASM3040672v1	0	0	0	0	0	0	0	1	0	0	0	0	0	0	0	0	0	0	0	0	1	1	0	0	0	0	1	1	0	1	0	0	0	0	0	0	1	0	0	1	0	SAMN35639450	PRJNA980602	GCA_030406725.1	Complete	Bacteria	2.71907	Altererythrobacter sp. SCSIO 75105	Pseudomonadota
GCF_024347275.1_ASM2434727v1	1	0	0	0	0	0	0	1	0	0	0	0	0	0	0	0	0	0	0	0	1	1	1	0	1	1	1	1	1	2	1	1	1	1	1	1	0	1	0	0	0	SAMD00493149	PRJDB12633	GCA_024347275.1	Complete	Bacteria	3.88004	Amphritea japonica	Pseudomonadota
GCF_024347035.1_ASM2434703v1	1	1	1	1	1	1	1	1	0	0	0	0	0	0	0	0	0	0	0	0	1	1	1	0	1	1	1	3	1	1	1	1	1	1	1	1	0	0	0	0	0	SAMD00393691	PRJDB11924	GCA_024347035.1	Complete	Bacteria	4.50925	Vibrio plantisponsor	Pseudomonadota
GCF_030295705.1_ASM3029570v1	0	0	0	0	0	0	0	0	0	0	0	0	0	0	0	0	0	0	0	0	1	1	1	0	0	0	1	1	1	1	0	0	0	0	1	1	0	0	0	1	0	SAMD00575312	PRJDB14135	GCA_030295705.1	Complete	Bacteria	1.86013	Polynucleobacter sp. TUM22923	Pseudomonadota
GCF_017753665.1_ASM1775366v1	0	0	0	0	0	0	0	0	0	0	0	0	0	0	0	0	0	0	0	0	1	1	1	0	1	1	1	1	1	1	1	1	1	0	0	0	0	1	0	0	0	SAMN18451419	PRJNA714501	GCA_017753665.1	Complete	Bacteria	2.56641	Neisseria sicca	Pseudomonadota
GCF_000612965.1_PRJEB4971_assembly_1	0	0	0	0	0	0	0	0	0	0	0	0	0	0	0	0	0	0	0	0	1	1	1	0	0	0	1	1	0	1	0	0	0	0	0	0	1	0	1	0	0	SAMEA3138985	PRJEB4971	GCA_000612965.1	Complete	Bacteria	1.90538	Bartonella henselae	Pseudomonadota
GCF_000815225.1_ASM81522v1	0	0	0	0	0	0	0	0	0	0	0	0	0	0	0	0	0	0	0	0	1	1	1	0	0	0	1	1	1	1	0	0	0	0	1	1	0	0	0	1	0	SAMN03273550	PRJNA271279	GCA_000815225.1	Complete	Bacteria	1.66153	Allofrancisella guangzhouensis	Pseudomonadota
GCF_002843285.1_ASM284328v1	0	0	0	0	1	1	0	2	0	0	0	0	0	0	0	0	0	0	0	0	1	1	1	0	1	0	1	2	1	1	1	1	1	0	1	1	0	0	0	1	0	SAMN08130334	PRJNA421009	GCA_002843285.1	Complete	Bacteria	6.90953	Pseudomonas sp. AK6U	Pseudomonadota
GCF_005144435.2_ASM514443v2	0	0	0	0	0	1	0	0	0	0	0	0	0	0	0	0	0	0	0	0	1	1	0	0	1	1	1	1	0	1	1	1	1	0	0	0	1	0	1	0	0	SAMN11489447	PRJNA534387	GCA_005144435.2	Complete	Bacteria	6.27664	Agrobacterium leguminum	Pseudomonadota
GCF_001051995.2_ASM105199v2	1	0	1	0	0	0	0	0	0	0	0	0	0	0	0	0	0	0	0	0	1	1	1	0	1	1	1	1	1	1	1	1	1	0	1	1	0	0	0	1	1	SAMN03799235	PRJNA288381	GCA_001051995.2	Complete	Bacteria	4.17175	Thauera humireducens	Pseudomonadota
GCF_000283535.1_ASM28353v1	0	0	0	0	0	0	0	0	0	0	0	1	0	0	0	0	0	0	0	0	1	1	1	1	1	1	1	1	1	1	1	1	1	0	1	1	0	0	0	1	0	SAMD00060996	PRJDA68325	GCA_000283535.1	Complete	Bacteria	4.333	Pseudogulbenkiania sp. NH8B	Pseudomonadota
GCF_000815025.1_ASM81502v1	0	0	0	0	0	0	0	0	0	0	0	0	0	0	0	0	0	0	0	0	0	0	0	0	0	0	0	0	0	0	0	0	0	0	0	0	0	0	0	0	0	SAMN03273000	PRJNA233416	GCA_000815025.1	Complete	Bacteria	0.656901	Coxiella endosymbiont of Amblyomma americanum	Pseudomonadota
GCF_009363855.1_ASM936385v1	0	0	0	0	0	0	0	0	0	0	0	0	0	0	0	0	0	0	0	0	1	1	0	0	0	0	1	1	0	1	0	0	0	0	0	0	1	0	1	0	0	SAMN13067488	PRJNA578616	GCA_009363855.1	Complete	Bacteria	3.82305	Microvirga thermotolerans	Pseudomonadota
GCF_016864535.1_ASM1686453v1	0	0	0	0	0	0	0	0	0	0	0	0	0	0	0	0	0	0	0	0	1	1	0	0	1	1	1	1	0	1	1	1	1	0	0	0	1	0	1	0	0	SAMN12766866	PRJNA563034	GCA_016864535.1	Complete	Bacteria	5.88035	Rhizobium sp. BG6	Pseudomonadota
GCF_000227665.2_ASM22766v3	1	0	0	0	0	0	0	0	0	0	0	0	0	0	0	0	0	0	0	0	1	1	1	0	0	0	1	1	0	1	0	0	0	0	1	1	0	0	0	0	0	SAMN02256538	PRJNA52553	GCA_000227665.3	Complete	Bacteria	2.15836	Thiomicrospira aerophila	Pseudomonadota
GCF_003072645.1_ASM307264v1	1	1	1	1	1	1	1	1	0	0	0	0	0	0	0	0	0	0	0	0	1	1	1	0	1	1	1	2	1	1	1	1	1	1	1	1	0	0	0	0	0	SAMN08931231	PRJNA450162	GCA_003072645.1	Complete	Bacteria	5.11215	Dongshaea marina	Pseudomonadota
GCF_007004545.3_ASM700454v3	1	1	1	1	1	1	1	1	0	0	0	0	0	0	0	0	0	0	0	0	1	1	1	0	1	1	1	1	1	1	2	1	1	1	1	1	0	0	0	0	0	SAMN12228874	PRJNA553078	GCA_007004545.3	Complete	Bacteria	5.85132	Shewanella eurypsychrophilus	Pseudomonadota
GCF_000344805.1_ASM34480v1	0	0	1	0	2	0	0	0	0	0	0	0	0	0	0	0	0	0	0	0	1	1	0	0	1	1	1	1	0	1	1	1	1	0	0	0	1	0	1	0	0	SAMD00061052	PRJDB684	GCA_000344805.1	Complete	Bacteria	8.26417	Bradyrhizobium oligotrophicum	Pseudomonadota
GCF_028553745.1_ASM2855374v1	0	0	0	0	0	1	0	0	0	0	0	0	0	0	0	0	0	0	0	0	1	1	0	0	0	0	1	1	0	1	0	0	0	0	0	0	1	0	1	0	0	SAMN17208906	PRJNA689377	GCA_028553745.1	Complete	Bacteria	4.26172	Paracoccus seriniphilus	Pseudomonadota
GCF_023509015.1_ASM2350901v1	0	0	2	0	0	0	0	1	0	0	0	0	0	0	0	0	0	0	0	0	2	1	1	0	1	1	1	1	1	1	1	0	0	0	1	1	0	0	0	1	0	SAMN25609858	PRJNA803013	GCA_023509015.1	Complete	Bacteria	6.71576	Pseudomonas sp. PIA16	Pseudomonadota
GCF_900475405.1_44087_C01	0	0	0	0	0	1	0	1	0	0	0	0	0	0	0	0	0	0	0	0	1	1	0	0	0	0	1	1	1	1	0	0	0	0	1	1	0	1	0	1	0	SAMEA3856672	PRJEB6403	GCA_900475405.1	Complete	Bacteria	4.48112	Stenotrophomonas maltophilia	Pseudomonadota
GCF_007197755.1_ASM719775v1	0	1	0	0	1	0	0	0	0	0	0	0	0	0	0	0	0	0	0	0	1	1	0	0	1	1	1	1	0	2	0	0	0	0	0	0	1	0	0	2	0	SAMN12233514	PRJNA553295	GCA_007197755.1	Complete	Bacteria	4.26463	Ferrovibrio terrae	Pseudomonadota
GCF_025642995.1_ASM2564299v1	0	0	1	0	0	1	0	1	0	0	0	0	0	0	0	0	0	1	0	0	1	1	1	0	1	2	1	1	1	1	0	0	0	0	1	1	0	0	0	1	0	SAMN20340803	PRJNA748696	GCA_025642995.1	Complete	Bacteria	6.66442	Pseudomonas sp. YeP6b	Pseudomonadota
GCF_014055025.1_ASM1405502v1	0	0	0	0	0	0	0	0	0	0	0	0	0	0	0	0	0	0	0	0	1	1	1	0	1	1	1	1	1	1	1	1	1	0	0	0	0	1	0	0	0	SAMN15603180	PRJNA647881	GCA_014055025.1	Complete	Bacteria	2.49271	Neisseria bacilliformis	Pseudomonadota
GCF_029909975.1_ASM2990997v1	0	0	1	0	2	0	0	0	0	0	0	0	0	0	0	0	0	1	0	0	1	1	0	0	0	0	1	1	0	1	0	0	0	0	0	0	1	0	1	0	0	SAMN20568702	PRJNA742876	GCA_029909975.1	Complete	Bacteria	8.56491	Bradyrhizobium sp. ISRA430	Pseudomonadota
GCF_000015165.1_ASM1516v1	0	0	1	0	2	0	0	0	0	0	0	0	0	0	0	0	0	0	0	0	1	1	0	0	0	0	1	2	0	1	0	0	0	0	0	0	1	0	1	0	0	SAMN02598359	PRJNA16137	GCA_000015165.1	Complete	Bacteria	8.49351	Bradyrhizobium sp. BTAi1	Pseudomonadota
GCF_029457495.1_ASM2945749v1	0	0	0	0	0	0	0	0	0	0	0	0	0	0	0	0	0	0	0	0	1	1	1	0	1	1	1	1	0	1	1	1	1	0	0	0	1	0	1	0	0	SAMN33320322	PRJNA935532	GCA_029457495.1	Complete	Bacteria	5.76228	Chelativorans sp. AA-79	Pseudomonadota
GCF_020730965.2_ASM2073096v2	0	0	0	0	0	0	0	0	0	0	0	0	0	0	0	0	0	0	0	0	1	1	0	0	0	0	1	1	0	2	0	0	0	0	0	0	1	0	1	0	0	SAMN22636162	PRJNA775953	GCA_020730965.2	Complete	Bacteria	3.87227	Phyllobacterium sp. T1018	Pseudomonadota
GCF_010587025.1_ASM1058702v1	1	1	1	1	1	1	1	1	0	0	0	0	0	0	0	0	0	0	0	0	0	0	0	0	0	0	0	0	0	0	0	0	0	0	0	0	0	0	0	0	0	SAMN11618741	PRJNA542320	GCA_010587025.1	Complete	Bacteria	2.60764	Rodentibacter heylii	Pseudomonadota
GCF_947251635.1_ihIcePurc2.Wolbachia_sp_1.1	0	0	0	0	0	0	0	0	0	0	0	0	0	0	0	0	0	0	0	0	1	1	0	0	1	1	1	1	0	0	0	0	0	0	0	0	1	0	0	1	0	SAMEA111432286	PRJEB56943	GCA_947251635.1	Complete	Bacteria	1.37203	Wolbachia endosymbiont (group A) of Icerya purchasi	Pseudomonadota
GCF_018516785.1_ASM1851678v1	0	0	2	0	0	0	0	1	0	0	0	0	0	0	0	0	0	0	0	0	1	1	1	0	1	1	1	1	1	1	1	0	0	0	1	1	0	0	0	1	0	SAMN08922772	PRJNA449945	GCA_018516785.1	Complete	Bacteria	5.84341	Pseudomonas congelans	Pseudomonadota
GCF_017377875.1_ASM1737787v1	0	0	0	0	0	1	0	0	0	0	0	0	0	0	0	0	0	0	0	0	1	1	1	0	1	1	1	1	1	1	1	1	1	0	1	1	0	0	0	1	0	SAMN18011156	PRJNA673262	GCA_017377875.1	Complete	Bacteria	4.08373	Alcaligenes sp. SORT26	Pseudomonadota
GCA_018972125.1_ASM1897212v1	0	0	0	0	0	0	0	2	0	0	0	0	0	0	0	0	0	0	0	0	1	1	1	0	1	1	1	1	1	1	0	0	0	1	1	1	0	0	0	0	0	SAMN19272546	PRJNA731154	GCA_018972125.1	Complete	Bacteria	4.61937	Pseudoalteromonas shioyasakiensis	Pseudomonadota
GCF_024748985.1_ASM2474898v1	0	0	1	0	0	0	0	0	0	0	0	0	0	0	0	0	0	0	0	0	1	1	1	0	1	2	1	1	1	1	1	0	0	0	1	1	0	0	0	1	0	SAMN23038789	PRJNA779451	GCA_024748985.1	Complete	Bacteria	5.97501	Pseudomonas sp. B21-031	Pseudomonadota
GCF_914590485.1_CEDIAZO_illumina_assembly	1	1	1	2	1	1	1	1	0	0	0	0	0	0	0	0	0	0	0	0	1	1	1	0	1	2	2	2	1	1	1	1	1	1	1	1	0	0	0	0	0	SAMEA9554956	PRJEB37438	GCA_914590485.1	Complete	Bacteria	4.00514	Celerinatantimonas diazotrophica	Pseudomonadota
GCF_001698205.1_ASM169820v1	0	0	0	0	1	0	0	0	0	0	0	0	0	0	0	0	0	0	0	0	1	1	0	0	0	0	1	1	0	1	0	0	0	0	0	0	1	0	0	1	0	SAMN04870882	PRJNA319016	GCA_001698205.1	Complete	Bacteria	3.00949	Tsuneonella dongtanensis	Pseudomonadota
GCF_000940995.1_ASM94099v1	1	1	1	1	2	1	1	1	0	0	0	0	0	0	0	0	0	0	0	0	1	1	1	0	1	1	1	1	1	1	1	1	1	1	1	1	0	0	0	0	0	SAMN03379852	PRJNA189839	GCA_000940995.1	Complete	Bacteria	5.90941	Photobacterium gaetbulicola	Pseudomonadota
GCF_024363545.1_ASM2436354v1	0	0	2	0	1	0	0	0	0	0	0	0	0	0	0	0	0	0	0	1	1	1	1	0	1	2	1	1	1	1	0	0	0	0	1	1	0	0	0	1	0	SAMD00433466	PRJDB12739	GCA_024363545.1	Complete	Bacteria	5.05023	Pandoraea sp. NE5	Pseudomonadota
GCF_018847975.1_ASM1884797v1	0	0	0	0	0	1	0	2	0	0	0	0	0	0	0	0	0	0	0	0	1	1	0	1	0	0	1	1	1	1	0	0	0	0	1	1	0	0	0	1	0	SAMN18437880	PRJNA716549	GCA_018847975.1	Complete	Bacteria	5.96803	Lysobacter sp. K5869	Pseudomonadota
GCF_002119525.1_ASM211952v1	1	1	1	1	1	1	1	1	0	0	0	0	0	0	0	0	0	0	0	0	1	1	1	0	1	1	1	1	1	1	1	1	1	1	1	1	0	0	0	0	0	SAMN05860643	PRJNA345286	GCA_002119525.1	Complete	Bacteria	4.88629	Vibrio syngnathi	Pseudomonadota
GCF_027594725.1_ASM2759472v1	1	1	3	1	1	2	1	2	0	0	0	0	0	0	0	0	0	0	0	1	2	1	1	0	1	2	1	1	1	1	1	1	1	1	1	1	0	0	0	0	0	SAMN31327786	PRJNA891438	GCA_027594725.1	Complete	Bacteria	4.81655	Buttiauxella sp. WJP83	Pseudomonadota
GCF_024346675.1_ASM2434667v1	1	1	1	1	1	1	1	2	0	0	0	0	0	0	0	0	0	0	0	0	1	1	2	0	1	1	1	1	1	1	1	1	1	1	1	1	0	0	0	0	0	SAMD00393678	PRJDB11924	GCA_024346675.1	Complete	Bacteria	5.54748	Photobacterium sanguinicancri	Pseudomonadota
GCF_009664225.1_ASM966422v1	0	0	2	0	0	0	0	2	0	0	0	0	0	0	0	0	0	0	0	1	1	1	0	0	0	0	1	1	1	0	0	0	0	0	0	1	0	0	0	1	0	SAMN12726554	PRJNA429112	GCA_009664225.1	Complete	Bacteria	4.50734	Polaromonas sp. Pch-P	Pseudomonadota
GCF_023100965.1_ASM2310096v1	0	0	1	0	3	0	0	0	0	0	0	0	0	0	0	0	0	0	0	0	1	1	0	0	0	0	1	1	0	1	0	0	0	0	0	0	1	0	1	0	0	SAMN16538616	PRJNA671608	GCA_023100965.1	Complete	Bacteria	8.48944	Bradyrhizobium sp. 192	Pseudomonadota
GCF_023159135.1_ASM2315913v1	1	1	1	1	1	1	1	1	0	0	0	0	0	0	0	0	0	0	0	0	1	1	1	0	1	1	1	1	1	1	1	1	1	1	1	1	0	0	0	0	0	SAMN27681361	PRJNA829126	GCA_023159135.1	Complete	Bacteria	4.81508	Shewanella sp. JNE7	Pseudomonadota
GCF_003569745.1_ASM356974v1	0	0	0	0	0	0	0	0	0	0	0	0	0	0	0	0	0	0	0	0	1	1	0	0	0	0	1	1	0	1	0	0	0	0	0	0	1	0	0	1	0	SAMD00108308	PRJDB6592	GCA_003569745.1	Complete	Bacteria	3.84205	Altererythrobacter sp. B11	Pseudomonadota
GCF_001718875.1_ASM171887v1	0	0	0	0	1	1	0	0	0	0	0	0	0	0	0	0	0	0	0	1	1	1	2	0	1	2	1	1	1	1	0	0	0	0	1	1	0	0	0	1	0	SAMN04196785	PRJNA279182	GCA_001718875.1	Complete	Bacteria	5.70569	Burkholderia sp. Bp7605	Pseudomonadota
GCF_900090215.1_TRABTM	0	0	0	0	0	0	0	0	0	0	0	0	0	0	0	0	0	0	0	0	0	0	0	0	0	0	0	0	0	0	0	0	0	0	0	0	0	0	0	0	0	SAMEA3935976	PRJEB13573	GCA_900090215.1	Complete	Bacteria	0.298471	secondary endosymbiont of Trabutina mannipara	Pseudomonadota
GCF_021049305.1_ASM2104930v1	1	0	0	0	0	0	0	0	0	0	0	0	0	0	0	0	0	0	0	1	1	1	1	0	1	1	1	1	1	0	1	1	1	0	1	1	0	1	0	1	0	SAMN23421340	PRJNA305687	GCA_021049305.1	Complete	Bacteria	4.54402	Ideonella dechloratans	Pseudomonadota
GCF_025141175.1_ASM2514117v1	0	0	0	0	0	0	0	0	0	0	0	0	0	0	0	0	0	0	0	0	1	1	0	0	0	0	1	1	0	1	0	0	0	0	0	0	1	0	1	0	0	SAMN20691715	PRJNA753157	GCA_025141175.1	Complete	Bacteria	3.94284	Jannaschia sp. M317	Pseudomonadota
GCF_000233595.1_ASM23359v1	0	0	2	0	0	0	0	1	0	0	0	0	0	0	0	0	0	0	0	0	1	1	1	0	1	2	1	1	1	1	1	1	1	1	1	1	0	0	0	0	0	SAMN02603299	PRJNA74285	GCA_000233595.1	Complete	Bacteria	4.86713	Pantoea ananatis	Pseudomonadota
GCF_013305665.1_ASM1330566v1	0	0	1	0	0	0	0	0	0	0	0	0	0	0	0	0	0	0	0	0	1	1	1	0	1	2	1	1	1	1	1	0	0	0	1	1	0	0	0	1	0	SAMN13107352	PRJNA579252	GCA_013305665.1	Complete	Bacteria	5.61281	Pseudomonas sp. NY5710	Pseudomonadota
GCF_000184065.1_ASM18406v1	0	0	0	0	0	0	0	2	0	0	0	0	0	0	0	0	0	0	0	0	1	1	1	0	1	1	1	1	1	1	0	0	0	1	1	1	0	0	0	0	0	SAMN02603856	PRJNA39311	GCA_000184065.1	Complete	Bacteria	4.03767	Pseudoalteromonas sp. SM9913	Pseudomonadota
GCF_029023665.1_ASM2902366v1	0	0	0	0	0	1	0	2	0	0	0	0	0	0	0	0	0	0	0	0	1	1	1	0	1	1	1	1	1	1	0	0	0	1	1	1	0	0	0	0	0	SAMN33407761	PRJNA937414	GCA_029023665.1	Complete	Bacteria	4.73532	Pseudoalteromonas ostreae	Pseudomonadota
GCF_000247565.1_ASM24756v1	0	0	0	0	0	0	0	0	0	0	0	0	0	0	0	0	0	0	0	0	1	1	0	0	1	1	1	1	0	0	0	0	0	1	1	0	0	0	0	0	0	SAMN02604338	PRJNA82191	GCA_000247565.1	Complete	Bacteria	0.719535	Wigglesworthia glossinidia	Pseudomonadota
GCF_002355295.1_ASM235529v1	0	0	0	0	0	1	0	2	0	0	0	0	0	0	0	0	0	0	0	0	1	1	0	1	0	0	1	1	1	1	0	0	0	0	1	1	0	0	0	1	0	SAMN07632944	PRJNA406855	GCA_002355295.1	Complete	Bacteria	6.27042	Lysobacter capsici	Pseudomonadota
GCF_001713435.1_ASM171343v1	0	0	0	0	2	0	0	1	0	0	0	0	0	0	0	0	0	0	0	0	1	1	0	0	0	0	1	1	0	1	0	0	0	0	0	0	1	0	0	1	0	SAMN04909709	PRJNA319833	GCA_001713435.1	Complete	Bacteria	4.4035	Blastomonas sp. RAC04	Pseudomonadota
GCF_024347395.1_ASM2434739v1	1	1	1	1	1	1	1	1	0	0	0	0	0	0	0	0	0	0	0	0	1	1	1	0	1	1	1	1	1	1	1	1	1	1	1	1	0	0	0	0	0	SAMD00428688	PRJDB12639	GCA_024347395.1	Complete	Bacteria	4.66857	Vibrio cortegadensis	Pseudomonadota
GCF_001886695.1_ASM188669v1	0	0	0	0	0	0	0	0	0	0	0	0	0	0	0	0	0	0	0	0	1	1	0	0	0	0	1	1	0	1	0	0	0	0	0	0	1	0	0	1	0	SAMN05967050	PRJNA352100	GCA_001886695.1	Complete	Bacteria	2.72495	Aurantiacibacter gangjinensis	Pseudomonadota
GCF_000010085.1_ASM1008v1	0	0	1	0	0	0	0	0	0	0	0	0	0	0	0	0	0	0	0	0	1	1	1	0	1	1	1	1	1	1	0	1	0	1	1	1	0	0	0	0	0	SAMD00061079	PRJNA16309	GCA_000010085.1	Complete	Bacteria	4.2925	Sodalis glossinidius	Pseudomonadota
GCF_009832905.1_ASM983290v1	0	0	0	0	0	1	0	1	0	0	0	0	0	0	0	0	0	0	0	0	1	2	0	1	0	0	1	1	1	1	0	0	0	0	1	1	0	1	0	1	0	SAMN13632094	PRJNA596600	GCA_009832905.1	Complete	Bacteria	4.84358	Stenotrophomonas sp. 364	Pseudomonadota
GCF_023158935.1_ASM2315893v1	0	0	0	0	0	0	0	1	0	0	0	0	0	0	0	0	0	0	0	0	1	1	1	0	0	0	1	1	1	1	0	0	0	0	1	1	0	0	0	1	0	SAMN27668265	PRJNA828443	GCA_023158935.1	Complete	Bacteria	3.03107	Acinetobacter portensis	Pseudomonadota
GCF_013816795.1_ASM1381679v1	1	1	3	1	1	2	1	2	0	0	0	0	0	0	0	0	0	0	0	0	1	1	1	0	1	2	1	1	1	1	1	1	1	1	1	1	0	0	0	0	0	SAMN15148354	PRJNA605147	GCA_013816795.1	Complete	Bacteria	4.82868	Citrobacter sp. RHB35-C17	Pseudomonadota
GCF_019469185.1_ASM1946918v1	1	0	0	0	0	0	0	0	0	0	0	0	0	0	0	0	0	0	0	0	1	1	0	0	1	1	1	1	0	0	1	1	1	0	0	1	0	0	0	0	0	SAMN13893460	PRJNA598094	GCA_019469185.1	Complete	Bacteria	2.75404	Gilliamella sp. ESL0441	Pseudomonadota
GCF_016128195.1_ASM1612819v1	0	0	1	0	0	0	0	0	0	0	0	0	0	0	0	0	0	0	0	1	1	2	2	0	1	1	1	1	1	1	0	0	0	0	1	1	0	0	0	1	0	SAMN16357218	PRJNA231221	GCA_016128195.1	Complete	Bacteria	6.59725	Paraburkholderia ginsengisoli	Pseudomonadota
GCF_000953655.1_LHA	0	0	0	0	0	0	0	0	0	0	0	0	0	0	0	0	0	0	0	1	2	2	1	0	1	1	1	2	1	1	0	0	0	0	1	1	0	0	0	1	0	SAMEA2785664	PRJEB7321	GCA_000953655.1	Complete	Bacteria	3.57086	Legionella hackeliae	Pseudomonadota
GCF_014117365.1_ASM1411736v1	0	0	2	0	0	0	0	2	0	0	0	1	0	0	0	0	0	0	0	0	1	1	1	0	1	3	1	1	1	1	1	0	0	0	1	1	0	0	0	1	0	SAMN15675857	PRJNA649619	GCA_014117365.1	Complete	Bacteria	6.77526	Pseudomonas sp. 29A	Pseudomonadota
GCF_016772395.1_ASM1677239v1	0	0	1	0	0	0	0	0	0	0	0	0	0	0	0	0	0	0	0	0	1	1	1	0	1	1	1	1	1	1	1	0	0	0	1	1	0	0	0	1	0	SAMN16115570	PRJNA624785	GCA_016772395.1	Complete	Bacteria	5.45549	Pseudomonas sp. SK2	Pseudomonadota
GCF_000203935.1_ASM20393v1	1	1	1	1	1	1	1	1	0	0	0	0	0	0	0	0	0	0	0	0	1	1	1	0	1	1	1	1	1	2	1	1	1	1	1	1	0	0	0	0	0	SAMN02598318	PRJNA13905	GCA_000203935.1	Complete	Bacteria	5.25115	Shewanella sp. ANA-3	Pseudomonadota
GCF_947251605.1_ilEmmMono1.Wolbachia_sp_1.1	0	0	0	0	0	0	0	0	0	0	0	0	0	0	0	0	0	0	0	0	1	1	0	0	1	1	1	1	0	0	0	0	0	0	0	0	1	0	0	1	0	SAMEA111432268	PRJEB56987	GCA_947251605.1	Complete	Bacteria	1.38574	Wolbachia endosymbiont (group B) of Emmelina monodactyla	Pseudomonadota
GCF_022788655.1_ASM2278865v1	0	0	0	0	0	0	0	0	0	0	0	0	0	0	0	0	0	0	0	1	1	1	0	0	0	0	1	1	0	1	0	0	0	0	0	0	1	0	1	0	0	SAMN22145276	PRJNA769573	GCA_022788655.1	Complete	Bacteria	4.49857	Sulfitobacter indolifex	Pseudomonadota
GCF_003966715.1_ASM396671v1	1	1	1	1	0	1	1	0	0	0	0	0	0	0	0	0	0	0	0	0	1	1	0	0	1	1	2	1	0	1	1	1	1	0	0	0	1	0	1	0	0	SAMD00131669	PRJDB7143	GCA_003966715.1	Complete	Bacteria	3.94939	Blastochloris tepida	Pseudomonadota
GCF_014280455.1_ASM1428045v1	0	0	0	0	0	0	0	0	0	0	0	0	0	0	0	0	0	0	0	0	1	1	1	0	0	0	1	1	2	0	0	0	0	0	1	1	0	0	0	1	0	SAMN14846924	PRJNA630856	GCA_014280455.1	Complete	Bacteria	3.0816	Psychrobacter sp. KCTC 72983	Pseudomonadota
GCF_027912535.1_ASM2791253v1	0	0	1	0	0	0	0	0	0	0	0	0	0	0	0	0	0	0	0	0	1	1	0	0	1	1	1	1	0	1	0	0	0	0	0	0	1	0	0	1	0	SAMN32317048	PRJNA914052	GCA_027912535.1	Complete	Bacteria	3.16626	Brevundimonas sp. NIBR11	Pseudomonadota
GCF_029773645.1_ASM2977364v1	1	1	1	1	1	1	1	1	0	0	0	0	0	0	0	0	0	0	0	0	1	1	1	0	1	1	1	1	1	1	0	0	0	1	1	1	0	0	0	0	0	SAMN30522503	PRJNA874033	GCA_029773645.1	Complete	Bacteria	2.26247	Actinobacillus genomosp. 1	Pseudomonadota
GCF_001941945.1_ASM194194v1	0	0	0	0	0	1	0	0	0	0	0	0	0	0	0	0	0	0	0	0	1	0	0	0	0	0	1	1	0	1	0	0	0	0	0	0	1	1	0	0	0	SAMN04958682	PRJNA320863	GCA_001941945.1	Complete	Bacteria	5.41246	Roseomonas gilardii	Pseudomonadota
GCF_011516645.4_ASM1151664v4	0	0	1	0	2	0	0	0	0	0	0	0	0	0	0	0	0	0	0	0	1	1	0	0	0	0	1	1	0	1	0	0	0	0	0	0	1	0	1	0	0	SAMN14360499	PRJNA612041	GCA_011516645.4	Complete	Bacteria	10.4107	Bradyrhizobium septentrionale	Pseudomonadota
GCF_007954585.1_ASM795458v1	1	0	0	0	0	0	0	0	0	0	0	0	0	0	0	0	0	0	0	0	1	1	1	0	1	1	1	1	1	1	1	1	1	0	1	1	0	0	0	1	0	SAMN11843676	PRJNA544551	GCA_007954585.1	Complete	Bacteria	3.78119	Pistricoccus aurantiacus	Pseudomonadota
GCF_030128825.1_ASM3012882v1	0	0	0	0	0	0	0	0	0	0	0	0	0	0	0	0	0	0	0	0	1	1	0	0	0	0	1	2	0	1	0	0	0	0	0	0	1	0	0	1	0	SAMN30916580	PRJNA881812	GCA_030128825.1	Complete	Bacteria	5.67427	Sphingobium sp. WTD-1	Pseudomonadota
GCF_000023065.1_ASM2306v1	1	1	3	1	1	1	1	1	0	0	0	0	0	0	0	0	0	0	0	0	1	1	1	0	1	1	1	1	1	1	1	1	1	1	1	1	0	0	0	0	0	SAMN02598508	PRJNA33873	GCA_000023065.1	Complete	Bacteria	3.47129	Tolumonas auensis	Pseudomonadota
GCF_000738435.1_ASM73843v1	0	0	0	0	0	0	0	0	0	0	0	0	0	0	0	0	0	0	0	0	1	1	0	0	0	0	1	1	0	1	0	0	0	0	0	0	1	0	1	0	0	SAMN02953969	PRJNA42833	GCA_000738435.1	Complete	Bacteria	3.28812	Planktomarina temperata	Pseudomonadota
GCF_019195435.1_ASM1919543v1	0	0	0	0	0	0	0	1	0	0	0	0	0	0	0	0	0	1	0	1	1	1	0	0	0	0	1	2	1	0	0	0	0	0	0	1	0	1	0	0	0	SAMN19901804	PRJNA741732	GCA_019195435.1	Complete	Bacteria	3.03247	Comamonas sp. NLF-1-9	Pseudomonadota
GCF_014323565.1_ASM1432356v1	0	0	0	0	0	0	0	1	0	0	0	0	0	0	0	0	0	0	0	0	1	1	0	0	1	1	1	1	0	1	0	0	0	0	0	0	1	0	0	1	0	SAMN15398343	PRJNA642781	GCA_014323565.1	Complete	Bacteria	2.69093	Hyphobacterium sp. CCMP332	Pseudomonadota
GCF_014169515.1_ASM1416951v1	1	1	2	1	1	2	1	2	0	0	0	0	0	0	0	0	0	0	0	0	1	1	1	0	1	3	1	1	1	1	1	1	1	1	1	1	0	0	0	0	0	SAMD00194568	PRJDB6962	GCA_014169515.1	Complete	Bacteria	5.34313	Klebsiella sp. WP7-S18-CRE-02	Pseudomonadota
GCF_016629505.1_ASM1662950v1	0	0	0	0	0	0	0	0	0	0	0	0	0	0	0	0	0	0	0	0	1	1	1	0	1	1	1	1	1	1	1	1	1	0	1	1	0	0	0	1	0	SAMD00262787	PRJDB10899	GCA_016629505.1	Complete	Bacteria	3.56765	Thiohalobacter sp. COW1	Pseudomonadota
GCF_020151015.1_ASM2015101v1	0	0	1	0	0	0	0	0	0	0	0	0	0	0	0	0	0	0	0	0	1	1	1	0	1	2	1	1	1	1	1	0	0	0	1	1	0	0	0	1	0	SAMN21246304	PRJNA761233	GCA_020151015.1	Complete	Bacteria	5.56525	Pseudomonas sp. p1(2021b)	Pseudomonadota
GCF_015218525.1_ASM1521852v1	0	0	0	0	0	0	0	1	0	0	0	0	0	0	0	0	0	0	0	0	1	1	1	0	0	0	1	1	2	2	0	0	0	0	1	1	0	0	0	1	0	SAMN13979602	PRJNA604696	GCA_015218525.1	Complete	Bacteria	3.71924	Acinetobacter sp. YH12138	Pseudomonadota
GCF_013374095.1_ASM1337409v1	0	0	0	0	0	0	0	0	0	0	0	0	0	0	0	0	0	0	0	0	1	1	0	0	0	1	1	1	0	1	0	0	0	0	0	0	1	0	0	1	0	SAMD00018491	PRJDB2948	GCA_013374095.1	Complete	Bacteria	3.63707	Sphingomonas sp. HMP6	Pseudomonadota
GCF_029981845.1_ASM2998184v1	0	0	0	0	0	0	0	0	0	0	0	0	0	0	0	0	0	0	0	0	1	1	0	0	0	0	1	1	0	1	0	0	0	0	0	0	1	0	0	1	0	SAMN30671970	PRJNA876733	GCA_029981845.1	Complete	Bacteria	1.58433	Candidatus Bandiella numerosa	Pseudomonadota
GCF_013347325.1_ASM1334732v1	0	0	1	0	2	0	0	0	0	0	0	0	0	0	0	0	0	0	0	1	1	1	1	0	1	2	1	1	1	1	0	0	0	0	1	1	0	0	0	1	0	SAMN11056354	PRJNA231221	GCA_013347325.1	Complete	Bacteria	5.76001	Cupriavidus gilardii	Pseudomonadota
GCF_002221525.1_ASM222152v1	0	0	0	0	0	0	0	2	0	0	0	0	0	0	0	0	0	0	0	0	1	1	1	0	1	1	1	2	1	1	0	0	0	1	1	1	0	0	0	0	0	SAMN03380224	PRJNA196117	GCA_002221525.1	Complete	Bacteria	4.50045	Pseudoalteromonas espejiana	Pseudomonadota
GCF_025137635.1_ASM2513763v1	1	0	0	0	0	0	0	0	0	0	0	0	0	0	0	0	0	0	0	0	1	1	0	0	1	2	2	1	0	1	1	1	1	0	0	0	1	0	1	0	0	SAMN20691404	PRJNA753157	GCA_025137635.1	Complete	Bacteria	3.36766	Aliiroseovarius crassostreae	Pseudomonadota
GCF_000009145.1_ASM914v1	0	0	0	0	0	0	0	1	0	0	0	1	0	0	0	0	0	0	0	0	1	1	1	0	1	1	1	1	1	1	0	0	0	0	1	1	0	0	0	1	0	SAMEA3138193	PRJNA52	GCA_000009145.1	Complete	Bacteria	2.81209	Nitrosomonas europaea	Pseudomonadota
GCF_014879975.1_ASM1487997v1	1	1	1	1	2	1	1	1	0	0	0	0	0	0	0	0	0	0	0	0	1	1	1	0	1	1	1	1	1	1	1	1	1	1	1	1	0	0	0	0	0	SAMN16339685	PRJNA666987	GCA_014879975.1	Complete	Bacteria	5.66821	Vibrio bathopelagicus	Pseudomonadota
GCF_002902905.1_ASM290290v1	0	0	0	0	0	0	0	0	0	0	0	0	0	0	0	0	0	0	0	0	1	1	3	0	1	1	1	1	1	1	1	1	1	0	1	1	0	0	0	1	0	SAMN04287051	PRJNA430813	GCA_002902905.1	Complete	Bacteria	6.64894	Achromobacter sp. AONIH1	Pseudomonadota
GCF_002813775.1_ASM281377v1	1	1	1	1	1	1	0	0	0	0	0	0	0	0	0	0	0	0	0	0	2	1	0	1	1	1	1	2	1	1	1	1	1	0	1	1	0	0	0	1	0	SAMN04631812	PRJNA354524	GCA_002813775.1	Complete	Bacteria	7.73898	Candidatus Thiodictyon syntrophicum	Pseudomonadota
GCF_947250715.1_ioSymStri1.Wolbachia_sp_1.1	0	0	0	0	0	0	0	0	0	0	0	0	0	0	0	0	0	0	0	0	1	1	0	0	1	1	1	1	0	0	0	0	0	0	0	0	1	0	0	1	0	SAMEA111432230	PRJEB56984	GCA_947250715.1	Complete	Bacteria	1.5166	Wolbachia endosymbiont (group A) of Sympetrum striolatum	Pseudomonadota
GCF_000147835.2_ASM14783v3	0	0	0	0	2	0	0	0	0	0	0	1	0	0	0	0	0	0	0	0	1	1	0	0	0	0	1	1	0	1	0	0	0	0	0	0	1	0	0	1	0	SAMN00016829	PRJNA50015	GCA_000147835.3	Complete	Bacteria	4.57322	Sphingobium chlorophenolicum	Pseudomonadota
GCF_001984035.1_ASM198403v1	0	0	0	0	1	0	0	0	0	0	0	0	0	0	0	0	0	0	0	0	1	1	0	0	0	0	1	0	0	1	0	0	0	0	0	0	1	0	0	1	0	SAMN06232497	PRJNA361373	GCA_001984035.1	Complete	Bacteria	4.28503	Sphingopyxis sp. QXT-31	Pseudomonadota
GCF_019457455.1_ASM1945745v1	1	1	1	1	1	1	1	1	0	0	0	0	0	0	0	0	0	0	0	0	1	1	1	0	1	1	1	1	1	1	1	1	1	1	1	1	0	0	0	0	0	SAMN20447771	PRJNA750285	GCA_019457455.1	Complete	Bacteria	4.32993	Shewanella sp. FJAT-52076	Pseudomonadota
GCF_002354895.1_ASM235489v1	1	0	0	0	0	0	0	0	0	0	0	0	0	0	0	0	0	0	0	0	1	1	1	0	1	1	1	1	1	1	1	1	1	0	1	1	0	0	0	1	1	SAMN07178247	PRJNA388505	GCA_002354895.1	Complete	Bacteria	5.29153	Thauera sp. K11	Pseudomonadota
GCF_029773605.1_ASM2977360v1	1	1	1	1	0	1	1	1	0	0	0	0	0	0	0	0	0	0	0	0	0	1	1	0	1	0	1	1	1	1	0	0	0	1	1	1	0	0	0	0	0	SAMN30522501	PRJNA874033	GCA_029773605.1	Complete	Bacteria	1.88371	Actinobacillus genomosp. 2	Pseudomonadota
GCF_012935715.1_ASM1293571v1	0	0	1	0	0	1	0	2	0	0	1	0	0	0	0	0	0	0	0	0	1	1	1	0	1	1	1	1	1	1	0	0	0	0	1	1	0	0	0	1	0	SAMN14692982	PRJNA627971	GCA_012935715.1	Complete	Bacteria	7.3001	Pseudomonas sp. ADAK13	Pseudomonadota
GCF_001713355.1_ASM171335v1	0	0	0	0	0	0	0	0	0	0	0	0	0	0	0	0	0	0	0	0	2	1	1	0	1	1	1	1	1	1	0	0	0	0	1	1	0	0	0	1	0	SAMN04909717	PRJNA319835	GCA_001713355.1	Complete	Bacteria	3.93719	Methyloversatilis sp. RAC08	Pseudomonadota
GCF_001275365.1_ASM127536v1	0	0	0	0	0	0	0	0	0	0	0	0	0	0	0	0	0	0	0	1	1	1	1	0	0	0	1	1	1	1	0	0	0	0	1	1	0	0	0	1	0	SAMN03777003	PRJNA287166	GCA_001275365.1	Complete	Bacteria	1.51668	Francisella persica	Pseudomonadota
GCF_003151175.1_ASM315117v1	1	0	2	0	0	0	0	0	0	0	0	0	0	0	0	0	0	0	0	0	1	1	1	0	1	1	2	1	1	0	1	1	1	0	1	1	0	0	0	1	0	SAMN08297259	PRJNA471810	GCA_003151175.1	Complete	Bacteria	3.30137	Gammaproteobacteria bacterium ESL0073	Pseudomonadota
GCF_022394535.1_ASM2239453v1	0	0	0	0	0	0	0	1	0	0	0	0	0	0	0	0	0	0	0	1	1	1	0	1	0	0	1	1	1	1	0	0	0	0	1	1	0	1	0	1	0	SAMN22349565	PRJNA771916	GCA_022394535.1	Complete	Bacteria	5.35557	Dyella terrae	Pseudomonadota
GCF_016599735.1_ASM1659973v1	1	1	3	1	1	2	1	2	0	0	0	0	0	0	0	0	0	0	0	0	1	1	1	0	1	1	1	1	1	1	1	1	1	1	1	1	0	0	0	0	0	SAMN17152111	PRJNA687652	GCA_016599735.1	Complete	Bacteria	5.97244	Raoultella sp. XY-1	Pseudomonadota
GCF_029201625.1_ASM2920162v1	0	0	1	0	0	0	0	0	0	0	0	0	0	0	0	0	0	0	0	0	1	1	0	0	0	1	1	1	0	1	0	0	0	0	0	0	1	0	1	0	0	SAMN30631409	PRJNA798730	GCA_029201625.1	Complete	Bacteria	6.55287	Sinorhizobium sp. M103	Pseudomonadota
GCF_002073255.2_ASM207325v2	1	1	1	1	1	1	1	1	0	0	0	0	0	0	0	0	0	0	0	0	1	1	1	0	1	1	1	1	1	1	0	0	0	1	1	1	0	0	0	0	0	SAMN04875555	PRJNA231221	GCA_002073255.2	Complete	Bacteria	2.33552	Pasteurella multocida	Pseudomonadota
GCF_030053155.1_ASM3005315v1	0	0	0	0	1	0	0	0	0	0	0	0	0	0	0	0	0	0	0	0	2	1	0	0	0	0	1	1	0	1	0	0	0	0	0	0	1	0	1	0	0	SAMN34588607	PRJNA967359	GCA_030053155.1	Complete	Bacteria	6.90739	Rhizobium sp. BT03	Pseudomonadota
GCF_003971255.1_ASM397125v1	1	0	0	0	0	0	0	0	0	0	0	0	0	0	0	0	0	0	0	0	1	1	1	0	1	1	1	1	1	1	1	1	1	1	1	1	0	0	0	0	0	SAMN10614016	PRJNA510729	GCA_003971255.1	Complete	Bacteria	4.74135	Colwellia sp. Arc7-635	Pseudomonadota
GCF_002209245.2_ASM220924v2	1	1	1	1	1	1	1	1	0	0	0	0	0	0	0	0	0	0	0	0	1	1	1	0	1	1	1	1	1	2	1	1	1	1	1	1	0	0	0	0	0	SAMN06173367	PRJNA231221	GCA_002209245.2	Complete	Bacteria	5.06998	Shewanella sp. FDAARGOS_354	Pseudomonadota
GCF_000973505.1_ASM97350v1	0	0	0	0	0	0	0	0	0	0	0	0	0	0	0	0	0	0	0	0	1	1	0	0	1	1	1	1	0	0	0	0	0	1	1	1	0	0	0	0	0	SAMN02808313	PRJNA249056	GCA_000973505.1	Complete	Bacteria	0.749321	Blochmannia endosymbiont of Polyrhachis (Hedomyrma) turneri	Pseudomonadota
GCF_003612795.1_ASM361279v1	1	0	0	0	0	0	0	0	0	0	0	0	0	0	0	0	0	0	0	0	1	1	1	0	1	1	1	1	2	1	0	0	0	0	1	2	0	0	0	0	0	SAMN08007747	PRJNA417878	GCA_003612795.1	Complete	Bacteria	4.02951	Halomonas alkaliphila	Pseudomonadota
GCF_006740045.1_ASM674004v1	0	0	1	0	0	0	0	1	0	0	0	0	0	0	0	0	0	0	0	1	1	1	0	0	0	0	1	1	1	0	0	0	0	0	0	1	0	1	0	0	0	SAMD00018640	PRJDB311	GCA_006740045.1	Complete	Bacteria	4.67301	Comamonas terrigena	Pseudomonadota
GCF_002176815.1_ASM217681v1	0	0	1	0	0	0	0	2	0	0	0	0	0	0	0	0	0	0	0	1	2	1	0	0	1	1	1	1	1	0	1	1	1	0	0	1	0	0	0	1	0	SAMN07174971	PRJNA388301	GCA_002176815.1	Complete	Bacteria	4.41659	Acidovorax sp. T1	Pseudomonadota
GCF_024346875.1_ASM2434687v1	1	1	1	1	1	1	1	1	0	0	0	0	1	0	0	0	0	0	0	0	1	1	1	0	1	1	1	1	1	1	1	1	1	1	1	1	0	0	0	0	0	SAMD00393684	PRJDB11924	GCA_024346875.1	Complete	Bacteria	3.51816	Vibrio gallicus	Pseudomonadota
GCF_018388585.1_ASM1838858v1	1	1	3	1	1	2	1	2	0	0	0	0	0	0	0	0	0	0	0	0	1	1	1	0	1	2	1	1	1	1	1	1	1	1	1	1	0	0	0	0	0	SAMN18868251	PRJNA725034	GCA_018388585.1	Complete	Bacteria	4.85467	Salmonella sp. SJTUF14523	Pseudomonadota
GCF_027925385.1_ASM2792538v1	0	0	0	0	0	0	0	0	0	0	0	0	0	0	0	0	0	0	0	0	1	1	0	0	0	0	1	1	0	0	1	0	0	0	0	0	0	0	1	0	0	SAMD00412743	PRJDB12481	GCA_027925385.1	Complete	Bacteria	4.48315	Methylocystis iwaonis	Pseudomonadota
GCF_020149545.1_ASM2014954v1	1	1	3	1	1	2	1	2	0	0	0	0	0	0	0	0	0	0	0	0	1	1	1	0	1	2	1	1	1	1	1	1	1	1	1	1	0	0	0	0	0	SAMN21399027	PRJNA757181	GCA_020149545.1	Complete	Bacteria	4.95877	Enterobacter cloacae complex sp. ECL352	Pseudomonadota
GCF_023822025.1_ASM2382202v1	1	1	1	1	1	1	1	1	0	0	0	0	0	0	0	0	0	0	0	0	1	1	1	0	1	1	1	1	1	1	1	0	0	1	1	1	0	0	0	0	0	SAMN21016876	PRJNA758232	GCA_023822025.1	Complete	Bacteria	6.00445	Endozoicomonas sp. 4G	Pseudomonadota
GCF_013836145.1_ASM1383614v1	1	1	3	1	1	2	1	2	0	0	0	0	0	0	0	0	0	0	0	0	1	1	1	0	1	2	1	1	1	1	1	1	1	1	1	1	0	0	0	0	0	SAMN15148236	PRJNA605147	GCA_013836145.1	Complete	Bacteria	4.38217	Citrobacter sp. RHB25-C09	Pseudomonadota
GCF_000287335.1_ASM28733v1	0	0	0	0	0	0	0	0	0	0	0	0	0	0	0	0	0	0	0	0	1	1	0	0	1	1	1	1	1	1	0	0	0	1	1	1	0	0	0	0	0	SAMN02604351	PRJNA165193	GCA_000287335.1	Complete	Bacteria	1.44114	secondary endosymbiont of Ctenarytaina eucalypti	Pseudomonadota
GCF_018734325.1_ASM1873432v1	0	0	0	0	0	0	0	0	0	0	0	0	0	0	0	0	0	0	0	0	2	1	1	0	1	1	1	1	1	1	0	0	0	1	1	0	0	0	0	0	0	SAMN18839544	PRJNA724036	GCA_018734325.1	Complete	Bacteria	3.67365	Methylomonas paludis	Pseudomonadota
GCF_016584445.1_ASM1658444v1	0	0	0	0	2	0	0	0	0	0	0	0	0	0	0	0	0	0	0	2	1	1	0	0	1	1	1	1	0	1	1	1	1	0	0	0	1	0	1	0	0	SAMN17028957	PRJNA683609	GCA_016584445.1	Complete	Bacteria	5.45729	Rhodopseudomonas palustris	Pseudomonadota
GCF_000007025.1_ASM702v1	0	0	0	0	0	0	0	0	0	0	0	0	0	0	0	0	0	0	0	0	1	1	0	0	1	1	1	1	0	1	0	0	0	0	0	0	1	0	0	1	0	SAMN02603141	PRJNA42	GCA_000007025.1	Complete	Bacteria	1.26876	Rickettsia conorii	Pseudomonadota
GCF_003544895.1_ASM354489v1	1	0	0	0	1	0	0	0	0	0	0	0	0	0	0	0	0	0	0	1	2	1	0	0	0	0	2	1	0	1	1	1	1	0	0	0	1	1	0	0	0	SAMN09939831	PRJNA488700	GCA_003544895.1	Complete	Bacteria	3.55876	Profundibacter amoris	Pseudomonadota
GCF_900187105.1_50618_F01	1	0	0	0	0	0	0	0	0	0	0	0	0	0	0	0	0	0	0	0	1	1	1	0	1	2	1	1	0	1	1	1	1	0	0	0	0	1	0	0	0	SAMEA4412678	PRJEB6403	GCA_900187105.1	Complete	Bacteria	2.19258	Eikenella corrodens	Pseudomonadota
GCF_002204915.1_ASM220491v1	1	1	1	1	1	2	1	1	0	0	0	0	0	0	0	0	0	0	0	0	1	1	1	0	1	1	1	1	1	1	1	1	1	1	1	1	0	0	0	0	0	SAMN05196200	PRJNA323980	GCA_002204915.1	Complete	Bacteria	5.11789	Vibrio vulnificus	Pseudomonadota
GCF_024721175.1_ASM2472117v1	0	0	0	0	1	0	0	0	0	0	0	0	0	0	0	0	0	0	0	0	1	1	0	0	0	0	1	2	0	1	0	0	0	0	0	0	1	0	1	0	0	SAMN28987821	PRJNA848232	GCA_024721175.1	Complete	Bacteria	6.74214	Rhizobium sp. Pop5	Pseudomonadota
GCF_026427715.1_ASM2642771v1	0	0	0	0	0	0	0	0	0	0	0	0	0	0	0	0	1	0	0	1	1	1	0	0	0	0	1	1	0	0	0	0	0	0	0	0	0	0	1	0	0	SAMN31262980	PRJNA889930	GCA_026427715.1	Complete	Bacteria	4.5385	Methylocystis sp. MJC1	Pseudomonadota
GCF_012935655.1_ASM1293565v1	0	0	1	0	0	0	0	1	0	0	0	0	0	0	0	0	0	0	0	0	1	1	1	0	1	1	1	1	1	1	0	0	0	0	1	1	0	0	0	1	0	SAMN14692986	PRJNA627971	GCA_012935655.1	Complete	Bacteria	6.50913	Pseudomonas sp. ADAK22	Pseudomonadota
GCF_000959365.1_ASM95936v1	0	0	2	0	0	1	0	1	0	0	0	0	0	0	0	0	0	0	0	1	1	1	1	0	1	1	1	1	1	1	1	1	1	0	1	1	0	0	0	1	0	SAMN03075637	PRJNA238548	GCA_000959365.1	Complete	Bacteria	7.13502	Burkholderia oklahomensis	Pseudomonadota
GCF_002812485.1_ASM281248v1	1	1	3	1	1	2	1	2	0	0	0	0	0	0	0	0	0	0	0	0	1	1	1	0	1	1	2	2	1	1	1	1	1	1	1	1	0	0	0	0	0	SAMN08038254	PRJNA418606	GCA_002812485.1	Complete	Bacteria	5.03245	Dickeya fangzhongdai	Pseudomonadota
GCF_022870945.1_ASM2287094v1	0	0	0	0	0	0	0	0	0	0	0	0	0	0	0	0	0	0	0	1	1	1	1	0	1	1	1	1	1	1	0	0	0	0	1	1	0	0	0	1	0	SAMN24043410	PRJNA788950	GCA_022870945.1	Complete	Bacteria	2.66178	Vitreoscilla stercoraria	Pseudomonadota
GCF_016889385.1_ASM1688938v1	1	1	1	1	1	1	1	1	0	0	0	0	0	0	0	0	0	0	0	0	0	0	0	0	0	0	0	0	0	0	0	0	0	0	0	0	0	0	0	0	0	SAMN16357341	PRJNA231221	GCA_016889385.1	Complete	Bacteria	2.09346	Haemophilus parahaemolyticus	Pseudomonadota
GCF_000019725.1_ASM1972v1	0	0	1	0	0	0	0	0	0	0	0	0	0	0	0	0	0	0	0	0	1	2	0	0	0	1	1	2	0	1	0	0	0	0	0	0	1	0	1	0	0	SAMN00000277	PRJNA18817	GCA_000019725.1	Complete	Bacteria	6.89911	Methylobacterium radiotolerans	Pseudomonadota
GCF_947251765.1_iyAndDors1.Wolbachia_sp_1.1	0	0	0	0	0	0	0	0	0	0	0	0	0	0	0	0	0	0	0	0	1	1	0	0	1	1	1	1	0	0	0	0	0	0	0	0	1	0	0	1	0	SAMEA110701671	PRJEB57004	GCA_947251765.1	Complete	Bacteria	1.36684	Wolbachia endosymbiont (group A) of Andrena dorsata	Pseudomonadota
GCF_029910075.1_ASM2991007v1	0	1	1	0	2	0	0	0	0	0	0	0	0	0	0	0	0	0	0	0	1	1	0	0	0	0	1	1	0	1	0	0	0	0	0	0	1	0	1	0	0	SAMN20568709	PRJNA742876	GCA_029910075.1	Complete	Bacteria	8.46329	Bradyrhizobium sp. ISRA463	Pseudomonadota
GCF_025960365.1_ASM2596036v1	0	0	0	0	0	1	0	0	0	0	0	0	0	0	0	0	0	0	0	0	1	1	1	0	1	1	1	1	1	1	1	1	1	0	1	1	0	0	0	1	0	SAMN31433214	PRJNA893851	GCA_025960365.1	Complete	Bacteria	4.09915	Alcaligenes sp. SMD-FA	Pseudomonadota
GCF_003952465.1_ASM395246v1	0	0	0	0	0	0	0	0	0	0	1	0	0	0	0	0	0	0	0	0	1	1	0	0	0	0	1	1	0	1	0	0	0	0	0	0	1	1	1	0	0	SAMN09232659	PRJNA453501	GCA_003952465.1	Complete	Bacteria	7.77981	Mesorhizobium sp. M1B.F.Ca.ET.045.04.1.1	Pseudomonadota
GCF_900636675.1_43781_F01	0	0	0	0	0	0	0	0	0	0	0	0	0	0	0	0	0	0	0	1	1	1	1	0	1	1	1	1	1	1	0	0	0	0	1	1	0	0	0	1	0	SAMEA3724092	PRJEB6403	GCA_900636675.1	Complete	Bacteria	6.40703	Achromobacter spanius	Pseudomonadota
GCF_001714725.1_ASM171472v1	0	0	1	0	0	0	0	2	0	0	0	0	0	0	0	0	0	0	0	1	1	1	0	0	1	1	1	1	1	0	1	1	1	0	0	1	0	1	0	1	0	SAMN04909706	PRJNA319830	GCA_001714725.1	Complete	Bacteria	4.57486	Acidovorax sp. RAC01	Pseudomonadota
GCF_001687105.1_ASM168710v1	0	0	0	0	0	1	0	0	0	0	0	0	0	0	0	0	0	2	0	0	1	1	0	0	0	0	1	1	0	1	0	0	0	0	0	0	1	0	1	0	0	SAMN04450249	PRJNA310305	GCA_001687105.1	Complete	Bacteria	5.52206	Salipiger sp. CCB-MM3	Pseudomonadota
GCF_000022745.1_ASM2274v1	0	0	0	0	0	1	0	0	0	0	0	0	0	0	0	0	0	0	0	0	2	1	0	0	1	1	1	1	0	1	1	1	1	0	0	0	1	0	1	0	0	SAMN02603148	PRJNA32233	GCA_000022745.1	Complete	Bacteria	3.33737	Brucella microti	Pseudomonadota
GCF_004010935.1_ASM401093v1	0	1	2	0	0	1	0	1	0	0	0	0	0	0	0	0	0	0	0	0	1	1	1	0	1	1	1	1	1	1	1	1	1	0	1	1	0	0	0	1	0	SAMN08364586	PRJNA429321	GCA_004010935.1	Complete	Bacteria	4.83861	Pseudomonadaceae bacterium SI-3	Pseudomonadota
GCF_000026145.1_ASM2614v1	0	0	1	0	3	0	0	0	0	0	0	0	0	0	0	0	0	0	0	0	1	1	0	0	0	0	1	2	0	1	0	0	0	0	0	0	1	0	1	0	0	SAMEA3138227	PRJNA19575	GCA_000026145.1	Complete	Bacteria	7.45659	Bradyrhizobium sp. ORS 278	Pseudomonadota
GCF_001267255.1_ASM126725v1	0	0	0	0	0	0	0	0	0	0	0	0	0	0	0	0	0	0	0	0	1	1	1	0	1	1	1	1	1	1	1	1	1	0	1	1	0	0	0	1	0	SAMN03946922	PRJNA291610	GCA_001267255.1	Complete	Bacteria	2.2944	Thiopseudomonas alkaliphila	Pseudomonadota
GCF_012044895.1_ASM1204489v1	0	0	0	0	2	0	0	1	0	0	0	0	0	0	0	0	0	0	0	0	1	1	1	0	1	1	1	2	1	1	1	1	1	0	1	2	0	0	0	0	0	SAMN14480933	PRJNA493957	GCA_012044895.1	Complete	Bacteria	3.97263	Aquisalimonas sp. 2447	Pseudomonadota
GCF_017498585.1_ASM1749858v1	0	0	0	0	0	0	0	0	0	0	1	0	0	0	0	0	0	0	0	0	1	1	1	0	0	0	1	1	1	2	0	0	0	0	1	1	0	0	0	1	0	SAMN16439931	PRJNA669159	GCA_017498585.1	Complete	Bacteria	2.79983	Acinetobacter towneri	Pseudomonadota
GCA_019670725.1_ASM1967072v1	0	0	0	0	1	0	0	0	0	0	0	0	0	0	0	0	0	0	0	0	1	1	0	0	0	0	1	1	0	1	0	0	0	0	0	0	1	0	0	1	0	SAMD00322308	PRJDB11566	GCA_019670725.1	Complete	Bacteria	4.44318	Alphaproteobacteria bacterium SO-S41	Pseudomonadota
GCA_017086605.1_ASM1708660v1	0	0	0	0	0	0	0	0	0	0	0	0	0	0	0	0	0	0	0	0	0	0	0	0	0	0	0	0	0	0	0	0	0	0	0	0	0	0	0	0	0	SAMN08015144	PRJNA418119	GCA_017086605.1	Complete	Bacteria	0.113652	Candidatus Nasuia deltocephalinicola	Pseudomonadota
GCF_016858125.1_ASM1685812v1	1	1	1	1	1	1	0	0	0	0	0	0	0	0	0	0	0	0	0	0	1	1	1	1	1	1	1	1	1	1	1	1	1	0	1	1	0	0	0	1	0	SAMN16756644	PRJNA676164	GCA_016858125.1	Complete	Bacteria	3.97521	Azospira restricta	Pseudomonadota
GCF_905336995.1_ASM90533699v1	0	0	2	0	0	0	0	1	0	0	0	0	0	0	0	0	0	0	0	0	1	1	1	0	1	3	1	1	1	1	1	0	0	0	1	1	0	0	0	1	0	SAMEA8217819	PRJEB43414	GCA_905336995.1	Complete	Bacteria	6.42124	Pseudomonas sp. PP3	Pseudomonadota
GCF_900638615.1_58174_F01	0	0	0	0	0	0	0	0	0	0	0	0	0	0	0	0	0	0	0	0	1	1	1	0	0	0	1	1	0	1	0	0	0	0	0	0	1	0	1	0	0	SAMEA104307704	PRJEB6403	GCA_900638615.1	Complete	Bacteria	2.01854	Bartonella elizabethae	Pseudomonadota
GCF_023716545.1_ASM2371654v1	1	1	1	1	1	1	1	1	0	0	0	0	0	0	0	0	0	0	0	0	1	1	2	0	1	1	1	1	1	1	1	1	1	1	1	1	0	0	0	0	0	SAMN18309765	PRJNA668462	GCA_023716545.1	Complete	Bacteria	5.02351	Vibrio sp. SCSIO 43139	Pseudomonadota
GCF_014352855.1_ASM1435285v1	0	0	0	0	0	0	0	0	0	0	0	0	0	0	0	0	0	0	0	0	1	1	0	0	0	0	1	1	0	1	0	0	0	0	0	0	1	0	0	1	0	SAMN15853300	PRJNA657942	GCA_014352855.1	Complete	Bacteria	2.51389	Sphingomonas sabuli	Pseudomonadota
GCF_019880365.1_ASM1988036v1	0	1	2	0	0	1	0	1	0	0	0	0	0	0	0	0	0	0	0	0	1	1	1	0	1	1	1	1	1	1	1	1	1	0	1	1	0	0	0	1	0	SAMN20777501	PRJNA754514	GCA_019880365.1	Complete	Bacteria	4.41289	Pseudomonas sp. DNDY-54	Pseudomonadota
GCF_947250595.1_ilCamMarg1.Wolbachia_sp_1.1	0	0	0	0	0	0	0	0	0	0	0	0	0	0	0	0	0	0	0	0	1	1	0	0	1	1	1	1	0	0	0	0	0	0	0	0	1	0	0	1	0	SAMEA111432254	PRJEB57010	GCA_947250595.1	Complete	Bacteria	1.50768	Wolbachia endosymbiont (group B) of Campaea margaritaria	Pseudomonadota
GCF_024741815.1_ASM2474181v1	0	0	0	0	0	0	0	1	0	0	0	0	0	0	0	0	0	0	0	0	1	1	1	0	1	1	1	1	1	1	0	0	0	0	1	1	0	0	0	1	0	SAMN30287836	PRJNA869181	GCA_024741815.1	Complete	Bacteria	5.68935	Pseudomonas sp. LS1212	Pseudomonadota
GCF_022385315.1_ASM2238531v1	0	0	0	0	0	0	0	0	0	0	0	0	0	0	0	0	0	0	0	0	1	1	0	0	0	0	1	1	0	1	0	0	0	0	0	0	1	0	1	0	0	SAMN25942628	PRJNA798730	GCA_022385315.1	Complete	Bacteria	6.74109	Rhizobium sp. K102	Pseudomonadota
GCF_947251845.1_iyAthCord1.Wolbachia_sp_1.1	0	0	0	0	0	0	0	0	0	0	0	0	0	0	0	0	0	0	0	0	1	1	0	0	1	1	1	1	0	0	0	0	0	0	0	0	2	0	0	1	0	SAMEA111432249	PRJEB57033	GCA_947251845.1	Complete	Bacteria	1.34584	Wolbachia endosymbiont (group B) of Athalia cordata	Pseudomonadota
GCF_019343105.1_ASM1934310v1	0	0	0	0	0	0	0	0	0	0	0	1	0	0	0	0	0	0	0	0	1	1	0	0	1	1	1	1	0	1	1	1	1	0	0	0	0	0	1	0	0	SAMN18571172	PRJNA718830	GCA_019343105.1	Complete	Bacteria	3.73664	Methylovirgula sp. HY1	Pseudomonadota
GCF_003285265.1_ASM328526v1	0	0	0	0	0	1	0	0	0	0	0	0	0	0	0	0	0	0	0	0	1	0	0	0	0	0	0	1	0	1	0	0	0	0	0	0	1	0	1	0	0	SAMN09453177	PRJNA476696	GCA_003285265.1	Complete	Bacteria	3.59236	Paracoccus mutanolyticus	Pseudomonadota
GCA_020099315.1_ASM2009931v1	0	1	3	1	1	2	1	2	0	0	0	0	0	0	0	0	0	0	0	0	1	0	1	0	0	2	0	1	0	1	1	1	1	1	1	1	0	0	0	0	0	SAMN21218846	PRJNA231221	GCA_020099315.1	Complete	Bacteria	5.09352	Citrobacter europaeus	Pseudomonadota
GCF_029761915.1_ASM2976191v1	0	0	1	0	3	0	0	0	0	0	0	0	0	0	0	0	0	1	0	0	1	1	0	0	0	0	1	1	0	3	0	0	0	0	0	1	1	0	1	0	0	SAMN34043453	PRJNA783123	GCA_029761915.1	Complete	Bacteria	9.4303	Bradyrhizobium sp. CB1650	Pseudomonadota
GCF_005406305.1_ASM540630v1	1	1	3	1	1	2	1	2	0	0	0	0	0	0	0	0	0	0	0	0	1	1	1	0	1	2	1	1	1	1	1	1	1	1	1	1	0	0	0	0	0	SAMN11369648	PRJNA531549	GCA_005406305.1	Complete	Bacteria	4.56971	Citrobacter sp. TBCP-5362	Pseudomonadota
GCF_003403095.1_ASM340309v1	0	0	0	0	0	0	0	0	0	0	0	0	0	0	0	0	0	0	0	0	1	1	0	0	1	1	2	1	0	1	1	1	1	0	0	0	1	0	1	0	0	SAMN09789051	PRJNA485381	GCA_003403095.1	Complete	Bacteria	4.70172	Thalassospira indica	Pseudomonadota
GCF_009914215.1_ASM991421v1	0	0	0	0	0	0	0	0	0	0	0	0	0	0	0	0	1	0	0	0	1	0	0	0	0	0	0	1	0	1	0	0	0	0	0	0	1	1	0	0	0	SAMN11523864	PRJNA540194	GCA_009914215.1	Complete	Bacteria	3.057	Acetobacter pasteurianus	Pseudomonadota
GCF_000018525.1_ASM1852v1	0	0	0	0	0	1	0	0	0	0	0	0	0	0	0	0	0	0	0	0	2	1	0	0	1	1	1	1	0	1	1	1	1	0	0	0	1	0	1	0	0	SAMN02604295	PRJNA20243	GCA_000018525.1	Complete	Bacteria	3.31277	Brucella canis	Pseudomonadota
GCF_022493915.1_ASM2249391v1	0	0	1	0	0	0	0	2	0	0	0	0	1	0	0	0	0	0	0	1	1	1	0	0	0	0	1	2	1	0	0	0	0	0	0	1	0	1	0	1	0	SAMN12418601	PRJNA557790	GCA_022493915.1	Complete	Bacteria	4.95606	Paracidovorax citrulli	Pseudomonadota
[truncated: 6,395 more rows]
[truncated: 4 more columns]

## Sheet: Other prokaryotes
genome	MenA	MenB	MenC	MenD	MenE	MenF	MenH	MenI	MenJ	MenY	MqnA	MqnB	MqnC	MqnD	MqnE	MqnL	MqnM	MqnP	MqnZ	MtnN	UbiA	UbiB	UbiC	XanB2	UbiD	UbiX	UbiE	UbiG	UbiJ	UbiK	UbiT	UbiU	UbiV	UbiF	UbiH	UbiI	UbiL	UbiM	UbiN	Coq7	RquA	Strain	BioSample	BioProject	Assembly	Level	superkingdom	species	phylum_NCBI
[truncated: 5,392 more rows]
[truncated: 4 more columns]

[truncated: 3 more sheets: Pseudomonadota - quinone protei, Other prokaryotes - quinones pr, Life-style - no quinone species]
