# Supplementary material for: Dynamic quinone repertoire accompanied the diversification of energy metabolism in Pseudomonadota
Source: ISME J. 2024 Dec 18;19(1):wrae253. doi: 10.1093/ismejo/wrae253 (PMC11707229; doi:10.1093/ismejo/wrae253)
Supplement: TableS2-RQ_exp_results_wrae253 [file tables2-rq_exp_results_wrae253.zip › TableS2-RQ_exp_results_wrae253.ods]

## Sheet: TableS2-RQ_exp_results_V2_corre
genome	prot_id_ncbi	sample 1	sample 2	sample 3	sample 4	sample 5	sample 6	sample 7	sample 8	sample 9	sample 10	mean	std
GCF_020544465.1_ASM2054446v1	WP_159874822.1	279,9920847	245,4217939	257,7101963								261,0413583	14,30847606
GCF_009856625.1_ASM985662v1	WP_159874822.1	200,5329881	213,9380251	234,6447708								216,371928	14,03201917
GCF_007874125.1_ASM787412v1	WP_146329523.1	3,912007176	4,805416617	1,940508391	5,910783366	6,117465779						4,193849491	1,519152327
GCF_007874125.1_ASM787412v1	WP_146331188.1	0	0	1,277991528	6,624017805	1,760710612	2,461058358	1,988545209	2,009266533			1,356796034	0,917712073
GCF_007874125.1_ASM787412v1	WP_146331711.1	0	0,866950807	2,558546851	3,763462485	2,077689851	1,244741763					1,349585854	0,900781102
GCF_004194535.1_ASM419453v1	WP_130105601.1	319,0440764	222,5751151	100,470233	287,7462443							214,0298082	89,4367484
GCF_002863805.1_ASM286380v1	WP_102041839.1	185,0592021	215,9686228	197,7342089								199,5873446	12,68657182
GCF_002795825.1_ASM279582v1	WP_100266340.1	0	0	0	0	0	0					0	0
GCF_002017865.1_ASM201786v1	WP_078364963.1	325,7207973	265,9749027	187,4447152	180,4396077	142,9672591	162,4986873	152,975197				206,2635931	67,02121593
GCF_002017865.1_ASM201786v1	WP_078365509.1	295,4543572	276,2932964	255,4567716	263.774572245912.77	82,20127359	82,64232603	82,36764663	77,783692	77,338572		153,6922419	95,08008023
GCF_000477435.1_ASM47743v1	WP_022771999.1	6,666827439	5,259534668	3,46941041	5,850572507							5,131924172	1,308455131
GCF_000349945.1_ASM34994v1	WP_121430269.1	32,47415304	33,60097227	30,03573087								32,03695206	1,487972915
GCF_000284415.1_ASM28441v2	WP_173391160.1	478,7235611	494,840885	328,6295964	311,4153981	255,1295865						389,3309073	101,0173817
GCF_000166055.1_ASM16605v1	WP_155942300.1	268,5195904	315,1282898	190,8119011	198,5509183	157,8068466	89,4419143					204,3417085	79,92869184
GCF_000021745.1_ASM2174v1	WP_049768130.1	0,119381892	0,518954625	0,242674258	0,607942609							0,293670258	0,167062935
GCF_000014865.1_ASM1486v1	WP_143711412.1	210,7609857	185,0788069	151,558757	150,6950064	5,10826898	59,77071654	55,60673435	62,57195321	61,76465643	45,09324073	93,03490221	66,83249525
GCF_000013605.1_ASM1360v1	WP_011464464.1	21,83284213	20,62463187	21,06869903	22,13705843							21,17539101	0,498985898
GCF_000013605.1_ASM1360v1	WP_166485868.1	0,906268718	4,799760103	2,857431715	4,421811145	4,275606041	4,750898867					3,517993089	1,482862518
GCA_013414705.1_ASM1341470v1	QLH39576.1	1,912073556	1,276986397	0,778225676	2,187924833							1,322428543	0,464005384
GCA_001447805.1_ASM144780v1	ALP53758.1	34,56706601	23,03980749	0	30,04568796							19,20229117	14,37046536
vec	vec	0	0	0	0	0	0		0	0	0	1,216916089	3,441958474
values represent the area of the MS peak for RQ8 normalized to the slope of the MS calibration curve obtained with the UQ10 standard
