# Supplementary material for: Dynamic quinone repertoire accompanied the diversification of energy metabolism in Pseudomonadota
Source: ISME J. 2024 Dec 18;19(1):wrae253. doi: 10.1093/ismejo/wrae253 (PMC11707229; doi:10.1093/ismejo/wrae253)
Supplement: TableS3-TUV_table_wrae253 [file tables3-tuv_table_wrae253.zip]

Archive with 1 entries (1 files):
- TableS3-TUV_table_wrae253.csv
