# Supplementary material for: Dynamic quinone repertoire accompanied the diversification of energy metabolism in Pseudomonadota
Source: ISME J. 2024 Dec 18;19(1):wrae253. doi: 10.1093/ismejo/wrae253 (PMC11707229; doi:10.1093/ismejo/wrae253)
Supplement: TableS3-TUV_table_wrae253 [file tables3-tuv_table_wrae253.zip › TableS3-TUV_table_wrae253.csv]

genome	n_triplet	gene1	gene2	gene3	strand	distance_gene1_gene2	distance_gene2_gene3	distance_gene1_gene3
GCF_001854125.1_ASM185412v1	1	UbiT	UbiU	UbiV	-++	4112148	14	4113157
GCA_016745215.1_scaff03	1	UbiT	UbiU	UbiV	+++	1899022	14	1900031
GCF_019469165.1_ASM1946916v1	1	UbiT	UbiU	UbiV	-++	1133806	121	1134922
GCF_000227745.2_ASM22774v3	1	UbiT	UbiU	UbiV	+++	619198	18	620211
GCF_023716865.1_ASM2371686v1	1	UbiT	UbiU	UbiV	+++	309344	42	310393
GCF_001632845.1_ASM163284v1	1	UbiT	UbiV	UbiU	+--	82241	-3	83131
GCF_000297055.2_ASM29705v2	1	UbiT	UbiV	UbiU	---	53534	55	54509
GCF_017868775.1_ASM1786877v1	1	UbiT	UbiV	UbiU	+--	36904	9	37827
GCF_015992245.1_ASM1599224v1	1	UbiT	UbiV	UbiU	+--	36884	9	37807
GCF_017868935.1_ASM1786893v1	1	UbiT	UbiV	UbiU	+--	34636	9	35559
GCF_003441595.1_ASM344159v1	1	UbiT	UbiV	UbiU	+--	34216	14	35120
GCF_009834345.1_ASM983434v1	1	UbiT	UbiV	UbiU	+--	32554	9	33477
GCF_030297115.1_ASM3029711v1	1	UbiT	UbiV	UbiU	+--	20237	14	21156
GCF_014931605.1_ASM1493160v1	1	UbiT	UbiV	UbiU	+--	17422	9	18345
GCF_001447155.2_ASM144715v2	1	UbiT	UbiV	UbiU	+--	16294	14	17213
GCF_025725665.1_ASM2572566v1	1	UbiT	UbiV	UbiU	+--	14318	9	15238
GCF_001545155.1_ASM154515v1	1	UbiT	UbiV	UbiU	+--	13793	14	14724
GCF_027366395.1_ASM2736639v1	1	UbiT	UbiV	UbiU	+--	11162	133	12167
GCF_008727795.1_ASM872779v1	1	UbiT	UbiV	UbiU	+--	10400	10	11315
GCF_003994855.1_ASM399485v1	1	UbiT	UbiV	UbiU	+--	9964	14	10715
GCF_013459415.1_ASM1345941v1	1	UbiT	UbiU	UbiV	+++	9143	4	10124
GCF_000224005.2_ASM22400v3	1	UbiT	UbiV	UbiU	+--	7661	149	8748
GCF_009728585.1_ASM972858v1	1	UbiT	UbiV	UbiU	+--	7075	188	7823
GCF_029854215.1_ASM2985421v1	1	UbiT	UbiV	UbiU	+--	6848	10	7805
GCF_026104355.1_ASM2610435v1	1	UbiT	UbiV	UbiU	+--	6790	10	7747
GCF_003610015.1_ASM361001v1	1	UbiT	UbiV	UbiU	+--	6788	12	7678
GCF_907164845.1_Lysobacter_CECT30171	1	UbiT	UbiV	UbiU	+--	5469	11	6370
GCF_023311875.1_ASM2331187v1	1	UbiT	UbiV	UbiU	+--	4927	2	5840
GCF_023311915.1_ASM2331191v1	1	UbiT	UbiV	UbiU	+--	4927	2	5840
GCF_023314135.1_ASM2331413v1	1	UbiT	UbiV	UbiU	+--	4927	2	5840
GCF_007795095.1_ASM779509v1	1	UbiT	UbiU	UbiV	-++	4906	29	5933
GCF_000284615.1_ASM28461v1	1	UbiT	UbiV	UbiU	+--	3921	14	4834
GCF_025917315.1_ASM2591731v1	1	UbiT	UbiV	UbiU	+--	3296	10	4220
GCF_009363755.1_ASM936375v1	1	UbiT	UbiV	UbiU	+--	3264	9	4190
GCF_001971685.1_ASM197168v1	1	UbiT	UbiV	UbiU	+--	3013	14	3944
GCF_007954585.1_ASM795458v1	1	UbiT	UbiV	UbiU	+--	2898	12	3809
GCF_001266795.1_ASM126679v1	1	UbiT	UbiV	UbiU	+--	2771	14	3678
GCF_019703835.1_ASM1970383v1	1	UbiT	UbiU	UbiV	-++	2711	19	3725
GCF_014678725.1_ASM1467872v1	1	UbiT	UbiV	UbiU	+--	2593	11	3479
GCF_023716565.1_ASM2371656v1	1	UbiT	UbiU	UbiV	-++	2575	13	3601
GCF_905175365.1_B1REV17-Hybrid_2	1	UbiT	UbiU	UbiV	-++	2570	9	3592
GCF_000196095.1_ASM19609v1	1	UbiT	UbiU	UbiV	-++	2556	9	3578
GCF_017329545.1_ASM1732954v1	1	UbiT	UbiU	UbiV	-++	2556	13	3576
GCF_022637495.1_ASM2263749v1	1	UbiT	UbiV	UbiU	+--	2543	36	3466
GCF_016920955.1_ASM1692095v1	1	UbiT	UbiU	UbiV	-++	2537	9	3559
GCF_002953395.1_ASM295339v1	1	UbiT	UbiU	UbiV	-++	2536	9	3558
GCF_000241385.1_ASM24138v1	1	UbiT	UbiU	UbiV	-++	2511	9	3533
GCF_003443775.1_ASM344377v1	1	UbiT	UbiU	UbiV	-++	2511	9	3533
GCF_014879975.1_ASM1487997v1	1	UbiT	UbiU	UbiV	-++	2510	19	3542
GCF_030297155.1_ASM3029715v1	1	UbiT	UbiU	UbiV	-++	2509	19	3541
GCF_002216685.1_ASM221668v1	1	UbiT	UbiU	UbiV	-++	2504	12	3529
GCF_022965755.1_ASM2296575v1	1	UbiT	UbiV	UbiU	+--	2499	18	3392
GCA_013693935.1_ASM1369393v1	1	UbiT	UbiV	UbiU	+--	2497	-13	3389
GCF_900233005.1_Vibrio_tapetis_CECT4600	1	UbiT	UbiU	UbiV	-++	2489	13	3515
GCF_029962385.1_ASM2996238v1	1	UbiT	UbiU	UbiV	-++	2488	16	3517
GCF_024346675.1_ASM2434667v1	1	UbiT	UbiU	UbiV	-++	2487	13	3507
GCF_024346715.1_ASM2434671v1	1	UbiT	UbiU	UbiV	-++	2486	13	3506
GCF_024347655.1_ASM2434765v1	1	UbiT	UbiU	UbiV	-++	2480	19	3512
GCF_023206395.1_ASM2320639v1	1	UbiT	UbiU	UbiV	-++	2479	19	3511
GCF_024347595.1_ASM2434759v1	1	UbiT	UbiU	UbiV	-++	2479	19	3511
GCF_022371215.1_ASM2237121v1	1	UbiT	UbiU	UbiV	-++	2477	19	3509
GCF_023503985.1_ASM2350398v1	1	UbiT	UbiU	UbiV	-++	2477	19	3509
GCF_024347295.1_ASM2434729v1	1	UbiT	UbiU	UbiV	-++	2476	19	3508
GCF_011306175.1_ASM1130617v1	1	UbiT	UbiU	UbiV	-++	2475	13	3501
GCF_024347355.1_ASM2434735v1	1	UbiT	UbiU	UbiV	-++	2475	19	3507
GCF_000091465.1_ASM9146v1	1	UbiT	UbiU	UbiV	-++	2465	19	3497
GCF_000770115.1_ASM77011v2	1	UbiT	UbiU	UbiV	-++	2456	9	3478
GCF_023716605.1_ASM2371660v1	1	UbiT	UbiU	UbiV	-++	2456	9	3478
GCF_027924565.1_ASM2792456v1	1	UbiT	UbiV	UbiU	+--	2456	13	3350
GCF_019670485.1_ASM1967048v1	1	UbiT	UbiU	UbiV	-++	2454	9	3476
GCF_023716625.1_ASM2371662v1	1	UbiT	UbiU	UbiV	-++	2453	9	3475
GCF_020991025.1_ASM2099102v1	1	UbiT	UbiU	UbiV	-++	2447	15	3457
GCF_002204915.1_ASM220491v1	1	UbiT	UbiU	UbiV	-++	2434	18	3465
GCF_009763805.1_ASM976380v1	1	UbiT	UbiU	UbiV	-++	2425	13	3487
GCA_015767675.1_ASM1576767v1	1	UbiT	UbiU	UbiV	-++	2423	13	3485
GCF_009763925.1_ASM976392v1	1	UbiT	UbiU	UbiV	-++	2422	15	3450
GCF_024346955.1_ASM2434695v1	1	UbiT	UbiU	UbiV	-++	2415	16	3444
GCF_949787665.1_MIP2473_genome	1	UbiT	UbiU	UbiV	-++	2407	11	3425
GCF_024494545.1_ASM2449454v1	1	UbiT	UbiU	UbiV	-++	2404	11	3422
GCF_009363355.1_ASM936335v1	1	UbiT	UbiU	UbiV	-++	2403	18	3470
GCF_024347475.1_ASM2434747v1	1	UbiT	UbiU	UbiV	-++	2403	18	3470
GCF_025398175.1_ASM2539817v1	1	UbiT	UbiU	UbiV	-++	2400	13	3408
GCF_000940995.1_ASM94099v1	1	UbiT	UbiU	UbiV	-++	2395	11	3413
GCF_008369605.1_ASM836960v1	1	UbiT	UbiU	UbiV	-++	2395	12	3420
GCF_900538065.1_59617_E01	1	UbiT	UbiU	UbiV	-++	2395	12	3420
GCA_019703815.1_ASM1970381v1	1	UbiT	UbiU	UbiV	-++	2392	12	3399
GCF_011064285.1_ASM1106428v1	1	UbiT	UbiU	UbiV	-++	2390	17	3420
GCF_029223585.1_ASM2922358v1	1	UbiT	UbiU	UbiV	-++	2390	11	3408
GCF_030169005.1_ASM3016900v1	1	UbiT	UbiU	UbiV	-++	2383	14	3404
GCF_009938205.1_ASM993820v1	1	UbiT	UbiU	UbiV	-++	2378	19	3410
GCF_023716545.1_ASM2371654v1	1	UbiT	UbiU	UbiV	-++	2372	21	3406
GCF_023716645.1_ASM2371664v1	1	UbiT	UbiU	UbiV	-++	2372	21	3406
GCF_023716705.1_ASM2371670v1	1	UbiT	UbiU	UbiV	-++	2372	21	3406
GCF_015594925.2_ASM1559492v2	1	UbiT	UbiU	UbiV	-++	2369	13	3395
GCF_023716585.1_ASM2371658v1	1	UbiT	UbiU	UbiV	-++	2369	13	3395
GCF_029016285.1_ASM2901628v1	1	UbiT	UbiU	UbiV	-++	2369	13	3395
GCF_009363455.1_ASM936345v1	1	UbiT	UbiU	UbiV	-++	2366	21	3400
GCF_009676865.1_ASM967686v1	1	UbiT	UbiU	UbiV	-++	2366	21	3400
GCF_009708195.1_ASM970819v1	1	UbiT	UbiU	UbiV	-++	2366	21	3400
GCF_009938225.1_ASM993822v1	1	UbiT	UbiU	UbiV	-++	2366	19	3398
GCF_010587385.1_ASM1058738v1	1	UbiT	UbiU	UbiV	-++	2364	12	3389
GCF_006364355.1_ASM636435v1	1	UbiT	UbiU	UbiV	-++	2363	18	3394
GCF_024347495.1_ASM2434749v1	1	UbiT	UbiU	UbiV	-++	2354	20	3387
GCF_003031205.1_ASM303120v1	1	UbiT	UbiU	UbiV	-++	2347	17	3377
GCF_025397955.1_ASM2539795v1	1	UbiT	UbiU	UbiV	-++	2347	17	3377
GCF_000772105.1_ASM77210v1	1	UbiT	UbiU	UbiV	-++	2341	23	3389
GCF_015654285.1_ASM1565428v1	1	UbiT	UbiU	UbiV	-++	2341	35	3401
GCF_024347115.1_ASM2434711v1	1	UbiT	UbiU	UbiV	-++	2337	15	3365
GCF_029016485.1_ASM2901648v1	1	UbiT	UbiU	UbiV	-++	2318	12	3343
GCF_024347055.1_ASM2434705v1	1	UbiT	UbiU	UbiV	-++	2317	18	3348
GCF_001547935.1_ASM154793v1	1	UbiT	UbiU	UbiV	-++	2316	23	3352
GCF_023746615.1_ASM2374661v1	1	UbiT	UbiU	UbiV	-++	2309	12	3316
GCF_016629505.1_ASM1662950v1	1	UbiT	UbiV	UbiU	+--	2045	8	2952
GCF_025562755.1_ASM2556275v1	1	UbiT	UbiV	UbiU	+--	1979	47	2919
GCF_000632805.1_ASM63280v1	1	UbiT	UbiV	UbiU	+--	1959	14	2851
GCF_000632805.1_ASM63280v1	2	UbiT	UbiV	UbiU	+--	1959	14	2851
GCF_900187105.1_50618_F01	1	UbiU	UbiV	UbiT	+++	1672	13	2605
GCF_025642115.1_ASM2564211v1	1	UbiU	UbiV	UbiT	+++	1379	-3	2263
GCA_016699715.1_ASM1669971v1	1	UbiT	UbiV	UbiU	+--	1335	14	2269
GCF_023650495.1_ASM2365049v1	1	UbiT	UbiU	UbiV	-++	1323	50	2368
GCF_008033135.1_ASM803313v1	1	UbiU	UbiV	UbiT	+++	1310	-3	2248
GCF_001293165.1_ASM129316v1	1	UbiT	UbiV	UbiU	+--	1268	-3	2179
GCF_900478135.1_28193_H01	1	UbiT	UbiU	UbiV	-++	827	14	1836
GCF_001262075.1_ASM126207v1	1	UbiU	UbiV	UbiT	+++	687	1960	3540
GCF_001714725.1_ASM171472v1	1	UbiT	UbiV	UbiU	---	677	298	1910
GCF_009363275.1_ASM936327v1	1	UbiT	UbiV	UbiU	+--	675	14	1582
GCF_009363515.1_ASM936351v1	1	UbiT	UbiV	UbiU	+--	675	14	1582
GCF_004795855.1_ASM479585v1	1	UbiT	UbiV	UbiU	---	672	144	1730
GCF_000302535.1_ASM30253v1	1	UbiT	UbiV	UbiU	---	665	39	1666
GCF_007874125.1_ASM787412v1	1	UbiT	UbiV	UbiU	---	662	11	1569
GCF_020510705.1_ASM2051070v1	1	UbiT	UbiV	UbiU	---	655	155	1778
GCF_006970865.1_ASM697086v1	1	UbiT	UbiV	UbiU	---	649	-3	1569
GCF_000026125.1_ASM2612v1	1	UbiT	UbiV	UbiU	---	640	49	1600
GCF_000828915.1_ASM82891v1	1	UbiT	UbiV	UbiU	---	639	-3	1592
GCF_001761385.1_ASM176138v1	1	UbiU	UbiV	UbiT	+++	611	663	2200
GCF_002813775.1_ASM281377v1	1	UbiT	UbiV	UbiU	+--	546	165	1637
GCF_011045615.1_ASM1104561v1	1	UbiT	UbiU	UbiV	-++	515	18	1528
GCF_011045635.1_ASM1104563v1	1	UbiT	UbiU	UbiV	-++	515	18	1528
GCF_011045655.1_ASM1104565v1	1	UbiT	UbiU	UbiV	-++	515	18	1528
GCF_002843235.3_ASM284323v3	1	UbiT	UbiU	UbiV	-++	514	18	1527
GCF_002291445.1_ASM229144v1	1	UbiT	UbiU	UbiV	-++	495	12	1502
GCA_016618195.1_ASM1661819v1	1	UbiT	UbiU	UbiV	-++	483	13	1491
GCF_900475855.1_46338_B02	1	UbiT	UbiU	UbiV	-++	480	15	1490
GCF_000012745.1_ASM1274v1	1	UbiT	UbiV	UbiU	---	474	8	1375
GCF_002407485.1_ASM240748v1	1	UbiT	UbiU	UbiV	-++	453	9	1457
GCF_029277985.1_ASM2927798v1	1	UbiT	UbiU	UbiV	-++	420	14	1429
GCF_029542345.1_ASM2954234v1	1	UbiT	UbiU	UbiV	-++	420	14	1429
GCF_003952345.1_ASM395234v1	1	UbiU	UbiV	UbiT	+++	418	-3	1290
GCF_010977575.1_ASM1097757v1	1	UbiU	UbiV	UbiT	++-	407	6398	7683
GCF_003048255.1_ASM304825v1	1	UbiT	UbiU	UbiV	-++	403	12	1410
GCF_027595165.1_ASM2759516v1	1	UbiT	UbiU	UbiV	-++	381	43	1419
GCF_900635875.1_35661_G01	1	UbiT	UbiU	UbiV	-++	380	17	1392
GCF_015689195.1_ASM1568919v1	1	UbiT	UbiU	UbiV	-++	377	12	1384
GCF_019343475.1_ASM1934347v1	1	UbiT	UbiU	UbiV	-++	376	19	1390
GCF_017569925.1_ASM1756992v1	1	UbiT	UbiU	UbiV	-++	364	12	1371
GCF_009873295.1_ASM987329v1	1	UbiT	UbiU	UbiV	-++	357	12	1364
GCF_013488025.1_ASM1348802v1	1	UbiT	UbiU	UbiV	-++	357	12	1364
GCF_023272715.1_ASM2327271v1	1	UbiT	UbiU	UbiV	-++	357	12	1364
GCF_000948975.2_ASM94897v2	1	UbiT	UbiU	UbiV	-++	356	77	1428
GCA_016495705.1_ASM1649570v1	1	UbiT	UbiU	UbiV	-++	355	12	1362
GCF_028657945.1_ASM2865794v1	1	UbiT	UbiU	UbiV	-++	354	64	1413
GCF_000023545.1_ASM2354v1	1	UbiT	UbiU	UbiV	-++	346	15	1356
GCF_022592395.1_ASM2259239v1	1	UbiT	UbiU	UbiV	-++	341	21	1357
GCF_003403095.1_ASM340309v1	1	UbiV	UbiU	UbiT	---	333	25	1335
GCF_007858975.2_ASM785897v2	1	UbiT	UbiU	UbiV	-++	329	19	1346
GCF_002846995.1_ASM284699v1	1	UbiT	UbiU	UbiV	-++	323	19	1340
GCF_000023565.1_ASM2356v1	1	UbiT	UbiU	UbiV	-++	321	19	1338
GCF_029635795.1_ASM2963579v1	1	UbiT	UbiU	UbiV	-++	321	13	1332
GCF_015999465.1_ASM1599946v1	1	UbiT	UbiU	UbiV	-++	318	14	1327
GCF_000463345.2_ASM46334v3	1	UbiT	UbiU	UbiV	-++	316	9	1320
GCF_022637475.1_ASM2263747v1	1	UbiT	UbiU	UbiV	-++	316	15	1326
GCF_002951615.1_ASM295161v1	1	UbiT	UbiU	UbiV	-++	315	15	1325
GCF_021729865.1_ASM2172986v1	1	UbiU	UbiV	UbiT	+++	314	637	1844
GCA_911810475.1_August2016_Plant3_pacbio_assembly	1	UbiT	UbiU	UbiV	-++	313	11	1325
GCF_014233485.1_ASM1423348v1	1	UbiT	UbiU	UbiV	-++	310	15	1320
GCF_005484965.1_ASM548496v1	1	UbiT	UbiU	UbiV	-++	307	12	1314
GCF_000800725.1_ASM80072v2	1	UbiT	UbiU	UbiV	-++	304	12	1311
GCF_001586165.1_ASM158616v1	1	UbiT	UbiU	UbiV	-++	302	13	1310
GCF_005937895.2_ASM593789v2	1	UbiT	UbiU	UbiV	-++	301	12	1308
GCF_002291425.1_ASM229142v1	1	UbiT	UbiU	UbiV	-++	298	9	1302
GCF_015832305.1_ASM1583230v1	1	UbiT	UbiU	UbiV	-++	297	14	1306
GCF_030179155.1_ASM3017915v1	1	UbiT	UbiU	UbiV	-++	297	14	1306
GCF_016865525.2_ASM1686552v2	1	UbiT	UbiU	UbiV	-++	289	13	1297
GCF_002504285.1_ASM250428v1	1	UbiT	UbiU	UbiV	-++	286	12	1293
GCF_014859005.1_ASM1485900v1	1	UbiT	UbiU	UbiV	-++	281	14	1290
GCF_009730055.1_ASM973005v1	1	UbiT	UbiU	UbiV	-++	271	12	1278
GCF_013460135.1_ASM1346013v1	1	UbiV	UbiU	UbiT	--+	271	252	1257
GCA_023374955.1_ASM2337495v1	1	UbiV	UbiU	UbiT	--+	269	314	1464
GCF_000520015.2_ASM52001v2	1	UbiT	UbiU	UbiV	-++	264	12	1271
GCF_010119335.3_ASM1011933v3	1	UbiT	UbiU	UbiV	-++	259	12	1266
GCF_017309605.1_ASM1730960v1	1	UbiT	UbiU	UbiV	-++	259	12	1266
GCF_030179475.1_ASM3017947v1	1	UbiT	UbiU	UbiV	-++	259	12	1266
GCF_001719105.1_ASM171910v1	1	UbiT	UbiU	UbiV	-++	257	8	1260
GCF_002208095.1_ASM220809v1	1	UbiT	UbiU	UbiV	-++	257	8	1260
GCF_004768525.1_ASM476852v1	1	UbiT	UbiU	UbiV	-++	257	147	1393
GCF_900635445.1_28869_A02	1	UbiT	UbiU	UbiV	-++	255	12	1262
GCF_000695995.1_ASM69599v1	1	UbiT	UbiU	UbiV	-++	253	12	1260
GCF_001277215.2_ASM127721v2	1	UbiT	UbiU	UbiV	-++	249	11	1255
GCF_003516125.1_ASM351612v3	1	UbiT	UbiU	UbiV	-++	249	11	1255
GCF_001277195.1_ASM127719v1	1	UbiT	UbiU	UbiV	-++	247	11	1253
GCF_002218025.2_ASM221802v2	1	UbiT	UbiU	UbiV	-++	247	12	1272
GCF_008932145.1_ASM893214v1	1	UbiT	UbiU	UbiV	-++	247	11	1253
GCF_009601765.2_ASM960176v2	1	UbiT	UbiU	UbiV	-++	247	10	1270
GCF_011068345.1_ASM1106834v1	1	UbiT	UbiU	UbiV	-++	243	11	1249
GCF_005144435.2_ASM514443v2	1	UbiT	UbiU	UbiV	+++	242	6	973
GCF_002903065.1_ASM290306v1	1	UbiT	UbiU	UbiV	-++	241	9	1245
GCF_014490785.1_ASM1449078v1	1	UbiT	UbiU	UbiV	-++	241	8	1244
GCF_000410515.1_ASM41051v1	1	UbiT	UbiU	UbiV	-++	240	8	1243
GCF_001683395.1_ASM168339v1	1	UbiT	UbiU	UbiV	-++	240	8	1243
GCF_015167415.1_ASM1516741v1	1	UbiT	UbiU	UbiV	-++	240	8	1243
GCF_024363255.1_ASM2436325v1	1	UbiT	UbiU	UbiV	-++	240	46	1299
GCF_001888805.2_ASM188880v2	1	UbiT	UbiU	UbiV	-++	236	8	1239
GCF_000834295.1_ASM83429v1	1	UbiT	UbiU	UbiV	-++	235	12	1242
GCF_002903085.1_ASM290308v1	1	UbiT	UbiU	UbiV	-++	235	9	1239
GCF_009817885.1_ASM981788v1	1	UbiT	UbiU	UbiV	-++	235	12	1242
GCF_015167655.1_ASM1516765v1	1	UbiT	UbiU	UbiV	-++	235	9	1239
GCF_024224615.1_ASM2422461v1	1	UbiT	UbiU	UbiV	-++	228	11	1234
GCF_004358345.1_ASM435834v1	1	UbiV	UbiU	UbiT	--+	226	135	1362
GCF_009660185.1_ASM966018v1	1	UbiT	UbiU	UbiV	-++	223	12	1230
GCF_000240185.1_ASM24018v2	1	UbiT	UbiU	UbiV	-++	222	6	1223
GCF_001753185.1_ASM175318v1	1	UbiT	UbiU	UbiV	-++	222	9	1226
GCF_002090195.1_ASM209019v1	1	UbiT	UbiU	UbiV	-++	222	9	1226
GCF_003812925.1_ASM381292v1	1	UbiT	UbiU	UbiV	-++	222	9	1226
GCF_004010915.1_ASM401091v1	1	UbiT	UbiU	UbiV	-++	222	6	1223
GCF_008271405.2_ASM827140v2	1	UbiT	UbiU	UbiV	-++	222	8	1225
GCF_009648975.1_ASM964897v1	1	UbiT	UbiU	UbiV	-++	222	6	1223
GCF_009734485.1_ASM973448v1	1	UbiT	UbiU	UbiV	-++	222	9	1226
GCF_011290365.1_ASM1129036v1	1	UbiT	UbiU	UbiV	-++	222	9	1226
GCF_013375955.1_ASM1337595v1	1	UbiT	UbiU	UbiV	-++	222	8	1225
GCF_015601345.1_ASM1560134v1	1	UbiT	UbiU	UbiV	-++	222	9	1226
GCF_018074945.1_ASM1807494v1	1	UbiT	UbiU	UbiV	-++	222	8	1225
GCF_018075005.1_ASM1807500v1	1	UbiT	UbiU	UbiV	-++	222	8	1225
GCF_018075145.1_ASM1807514v1	1	UbiT	UbiU	UbiV	-++	222	8	1225
GCF_018139045.1_ASM1813904v1	1	UbiT	UbiU	UbiV	-++	222	9	1226
GCF_019048985.1_ASM1904898v1	1	UbiT	UbiU	UbiV	-++	222	9	1226
GCF_019056635.1_ASM1905663v1	1	UbiT	UbiU	UbiV	-++	222	8	1225
GCF_019056655.1_ASM1905665v1	1	UbiT	UbiU	UbiV	-++	222	8	1225
GCF_020971765.1_ASM2097176v1	1	UbiT	UbiU	UbiV	-++	222	8	1225
GCF_021725435.1_ASM2172543v1	1	UbiT	UbiU	UbiV	-++	222	8	1225
GCF_021869665.1_ASM2186966v1	1	UbiT	UbiU	UbiV	-++	222	8	1225
GCF_021869705.1_ASM2186970v1	1	UbiT	UbiU	UbiV	-++	222	6	1223
GCF_030323065.1_ASM3032306v1	1	UbiT	UbiU	UbiV	-++	222	9	1226
GCF_900322725.1_C45	1	UbiT	UbiU	UbiV	-++	222	8	1225
GCA_020099315.1_ASM2009931v1	1	UbiT	UbiU	UbiV	-++	221	9	1225
GCF_000018045.1_ASM1804v1	1	UbiT	UbiU	UbiV	-++	221	9	1225
GCF_000224675.1_ASM22467v1	1	UbiT	UbiU	UbiV	-++	221	8	1224
GCF_001461805.1_ASM146180v1	1	UbiT	UbiU	UbiV	-++	221	9	1225
GCF_001558935.2_ASM155893v2	1	UbiT	UbiU	UbiV	-++	221	9	1225
GCF_001559235.2_ASM155923v2	1	UbiT	UbiU	UbiV	-++	221	9	1225
GCF_002880615.1_ASM288061v1	1	UbiT	UbiU	UbiV	-++	221	9	1225
GCF_002902985.1_ASM290298v1	1	UbiT	UbiU	UbiV	-++	221	9	1225
GCF_002934505.1_ASM293450v1	1	UbiT	UbiU	UbiV	-++	221	9	1225
GCF_002934585.1_ASM293458v1	1	UbiT	UbiU	UbiV	-++	221	9	1225
GCF_003812345.1_ASM381234v1	1	UbiT	UbiU	UbiV	-++	221	9	1225
GCF_004322975.1_ASM432297v1	1	UbiT	UbiU	UbiV	-++	221	9	1225
GCF_004353845.1_ASM435384v1	1	UbiT	UbiU	UbiV	-++	221	9	1225
GCF_006385635.1_ASM638563v1	1	UbiT	UbiU	UbiV	-++	221	9	1225
GCF_008693645.1_ASM869364v1	1	UbiT	UbiU	UbiV	-++	221	9	1225
GCF_009176645.1_ASM917664v1	1	UbiT	UbiU	UbiV	-++	221	8	1224
GCF_009363175.1_ASM936317v1	1	UbiT	UbiU	UbiV	-++	221	9	1225
GCF_009734465.1_ASM973446v1	1	UbiT	UbiU	UbiV	-++	221	9	1225
GCF_009740165.1_ASM974016v1	1	UbiT	UbiU	UbiV	-++	221	9	1225
GCF_013782625.1_ASM1378262v1	1	UbiT	UbiU	UbiV	-++	221	8	1224
GCF_021278985.1_ASM2127898v1	1	UbiT	UbiU	UbiV	-++	221	9	1225
GCF_022014715.1_ASM2201471v1	1	UbiT	UbiU	UbiV	-++	221	8	1224
GCF_025152625.1_ASM2515262v1	1	UbiT	UbiU	UbiV	-++	221	8	1224
GCF_030295975.1_ASM3029597v1	1	UbiT	UbiU	UbiV	-++	221	34	1250
GCF_000016325.1_ASM1632v1	1	UbiT	UbiU	UbiV	-++	220	9	1224
GCF_002903215.1_ASM290321v1	1	UbiT	UbiU	UbiV	-++	220	9	1224
GCF_005280275.1_ASM528027v1	1	UbiT	UbiU	UbiV	-++	220	10	1225
GCF_011765565.1_ASM1176556v1	1	UbiT	UbiU	UbiV	-++	220	10	1225
GCF_013458095.1_ASM1345809v1	1	UbiT	UbiU	UbiV	-++	220	9	1224
GCF_013615435.1_ASM1361543v1	1	UbiT	UbiU	UbiV	-++	220	9	1224
GCF_013747275.1_ASM1374727v1	1	UbiT	UbiU	UbiV	-++	220	9	1224
GCF_013747755.1_ASM1374775v1	1	UbiT	UbiU	UbiV	-++	220	9	1224
GCF_013786345.1_ASM1378634v1	1	UbiT	UbiU	UbiV	-++	220	9	1224
GCF_013791465.1_ASM1379146v1	1	UbiT	UbiU	UbiV	-++	220	9	1224
GCF_017348915.1_ASM1734891v1	1	UbiT	UbiU	UbiV	-++	220	8	1223
GCF_027286365.1_ASM2728636v1	1	UbiT	UbiU	UbiV	-++	220	10	1225
GCF_900635465.1_28869_F01	1	UbiT	UbiU	UbiV	-++	220	9	1224
GCF_029319185.1_ASM2931918v1	1	UbiT	UbiU	UbiV	-++	219	9	1223
GCF_000006945.2_ASM694v2	1	UbiT	UbiU	UbiV	-++	217	9	1221
GCF_000439255.1_ASM43925v1	1	UbiT	UbiU	UbiV	-++	217	9	1221
GCF_004010735.1_ASM401073v1	1	UbiT	UbiU	UbiV	-++	217	9	1221
GCF_011046025.1_ASM1104602v1	1	UbiT	UbiU	UbiV	-++	217	14	1226
GCF_025426275.1_ASM2542627v1	1	UbiT	UbiU	UbiV	-++	217	9	1221
GCF_030053895.1_ASM3005389v1	1	UbiT	UbiU	UbiV	-++	216	9	1220
GCF_009914075.1_ASM991407v1	1	UbiT	UbiU	UbiV	-++	215	11	1221
GCF_023151555.2_ASM2315155v2	1	UbiT	UbiU	UbiV	-++	215	14	1236
GCF_012109195.1_ASM1210919v1	1	UbiT	UbiU	UbiV	-++	214	9	1218
GCF_000801755.2_ASM80175v2	1	UbiT	UbiU	UbiV	-++	212	8	1215
GCF_001623605.1_ASM162360v1	1	UbiT	UbiU	UbiV	-++	212	8	1215
GCF_001729805.1_ASM172980v1	1	UbiT	UbiU	UbiV	-++	212	8	1215
GCF_001984825.2_ASM198482v2	1	UbiT	UbiU	UbiV	-++	212	8	1215
GCF_002863825.2_ASM286382v3	1	UbiT	UbiU	UbiV	-++	212	8	1215
GCF_003010695.1_ASM301069v1	1	UbiT	UbiU	UbiV	-++	212	8	1215
GCF_004006055.1_ASM400605v1	1	UbiT	UbiU	UbiV	-++	212	8	1215
GCF_007035805.1_ASM703580v1	1	UbiT	UbiU	UbiV	-++	212	8	1215
GCF_007035975.1_ASM703597v1	1	UbiT	UbiU	UbiV	-++	212	8	1215
GCF_008931545.1_ASM893154v1	1	UbiT	UbiU	UbiV	-++	212	8	1215
GCF_009036245.1_ASM903624v1	1	UbiT	UbiU	UbiV	-++	212	8	1215
GCF_010692925.1_ASM1069292v1	1	UbiT	UbiU	UbiV	-++	212	8	1215
GCF_013615235.1_ASM1361523v1	1	UbiT	UbiU	UbiV	-++	212	8	1215
GCF_013749735.1_ASM1374973v1	1	UbiT	UbiU	UbiV	-++	212	8	1215
GCF_013784105.1_ASM1378410v1	1	UbiT	UbiU	UbiV	-++	212	8	1215
GCF_015137655.1_ASM1513765v1	1	UbiT	UbiU	UbiV	-++	212	8	1215
GCF_015138375.1_ASM1513837v1	1	UbiT	UbiU	UbiV	-++	212	8	1215
GCF_019443845.1_ASM1944384v1	1	UbiT	UbiU	UbiV	-++	212	8	1215
GCF_019968765.1_ASM1996876v1	1	UbiT	UbiU	UbiV	-++	212	8	1215
GCF_019968805.1_ASM1996880v1	1	UbiT	UbiU	UbiV	-++	212	8	1215
GCF_019968825.1_ASM1996882v1	1	UbiT	UbiU	UbiV	-++	212	8	1215
GCF_020149545.1_ASM2014954v1	1	UbiT	UbiU	UbiV	-++	212	8	1215
GCF_021869645.1_ASM2186964v1	1	UbiT	UbiU	UbiV	-++	212	8	1215
GCF_021869685.1_ASM2186968v1	1	UbiT	UbiU	UbiV	-++	212	8	1215
GCF_028735835.1_ASM2873583v1	1	UbiT	UbiU	UbiV	-++	212	8	1215
GCF_029542725.1_ASM2954272v1	1	UbiT	UbiU	UbiV	-++	212	8	1215
GCF_030406165.1_ASM3040616v1	1	UbiT	UbiU	UbiV	-++	212	8	1215
GCF_000005845.2_ASM584v2	1	UbiT	UbiU	UbiV	-++	209	9	1213
GCF_000006925.2_ASM692v2	1	UbiT	UbiU	UbiV	-++	209	9	1213
GCF_005843885.1_ASM584388v1	1	UbiT	UbiU	UbiV	-++	209	9	1213
GCF_022354085.1_ASM2235408v1	1	UbiT	UbiU	UbiV	-++	209	9	1213
GCF_022592155.1_ASM2259215v1	1	UbiT	UbiU	UbiV	-++	209	9	1213
GCF_030295155.1_ASM3029515v1	1	UbiT	UbiU	UbiV	-++	209	9	1213
GCF_030295175.1_ASM3029517v1	1	UbiT	UbiU	UbiV	-++	209	9	1213
GCF_030295195.1_ASM3029519v1	1	UbiT	UbiU	UbiV	-++	209	9	1213
GCF_030295215.1_ASM3029521v1	1	UbiT	UbiU	UbiV	-++	209	9	1213
GCF_021432065.1_ASM2143206v1	1	UbiT	UbiU	UbiV	-++	208	13	1228
GCF_025340245.1_ASM2534024v1	1	UbiT	UbiU	UbiV	-++	207	12	1214
GCF_026104315.1_ASM2610431v1	1	UbiT	UbiU	UbiV	-++	207	10	1212
GCF_000196615.1_ASM19661v1	1	UbiT	UbiU	UbiV	-++	206	9	1210
GCF_000517425.1_ASM51742v1	1	UbiT	UbiU	UbiV	-++	206	15	1300
GCF_000784965.1_ASM78496v1	1	UbiT	UbiU	UbiV	-++	206	10	1211
GCF_019890955.1_ASM1989095v1	1	UbiT	UbiU	UbiV	-++	206	10	1211
GCF_020510545.1_ASM2051054v1	1	UbiU	UbiV	UbiT	+++	206	9	1114
GCF_002101395.1_ASM210139v1	1	UbiT	UbiU	UbiV	-++	205	10	1210
GCF_007981265.1_ASM798126v1	1	UbiT	UbiU	UbiV	-++	205	6	1206
GCF_009646115.1_ASM964611v1	1	UbiT	UbiU	UbiV	-++	205	10	1210
GCF_014495885.1_ASM1449588v1	1	UbiT	UbiU	UbiV	-++	205	10	1210
GCF_015654165.1_ASM1565416v1	1	UbiT	UbiU	UbiV	-++	205	10	1210
GCF_019048385.1_ASM1904838v1	1	UbiT	UbiU	UbiV	-++	205	10	1210
GCF_004792415.1_ASM479241v1	1	UbiT	UbiU	UbiV	-++	204	10	1209
GCF_022394795.1_ASM2239479v1	1	UbiT	UbiU	UbiV	-++	204	11	1210
GCF_027570015.1_ASM2757001v1	1	UbiT	UbiU	UbiV	-++	204	11	1210
GCF_000759475.1_ASM75947v1	1	UbiT	UbiU	UbiV	-++	202	10	1207
GCF_000834865.1_ASM83486v1	1	UbiT	UbiU	UbiV	-++	201	12	1208
GCF_022647325.1_ASM2264732v1	1	UbiT	UbiU	UbiV	-++	201	10	1206
GCF_013343005.1_ASM1334300v1	1	UbiV	UbiU	UbiT	--+	200	3425595	3426802
GCF_020342335.1_ASM2034233v1	1	UbiT	UbiU	UbiV	-++	199	10	1204
GCF_030062155.1_ASM3006215v1	1	UbiT	UbiU	UbiV	-++	199	10	1204
GCF_002157735.2_ASM215773v2	1	UbiT	UbiU	UbiV	-++	198	16	1227
GCF_000016065.1_ASM1606v1	1	UbiT	UbiU	UbiV	-++	197	33	1231
GCF_019457495.1_ASM1945749v1	1	UbiT	UbiU	UbiV	-++	197	33	1231
GCF_019457555.1_ASM1945755v1	1	UbiT	UbiU	UbiV	-++	197	33	1231
GCF_019457575.1_ASM1945757v1	1	UbiT	UbiU	UbiV	-++	197	33	1231
GCF_019457595.1_ASM1945759v1	1	UbiT	UbiU	UbiV	-++	197	19	1217
GCF_019457655.1_ASM1945765v1	1	UbiT	UbiU	UbiV	-++	197	33	1231
GCF_003072645.1_ASM307264v1	1	UbiT	UbiU	UbiV	-++	193	9	1197
GCF_007197555.1_ASM719755v1	1	UbiV	UbiU	UbiT	--+	192	173	1366
GCF_004001245.1_ASM400124v1	1	UbiU	UbiV	UbiT	++-	191	181	1313
GCF_011303755.1_ASM1130375v1	1	UbiU	UbiV	UbiT	+++	191	22	1103
GCF_019048365.1_ASM1904836v1	1	UbiT	UbiU	UbiV	-++	191	61	1247
GCF_900637545.1_51438_G01	1	UbiT	UbiU	UbiV	-++	191	78	1264
GCF_002903405.1_ASM290340v1	1	UbiT	UbiU	UbiV	-++	190	13	1198
GCF_002934285.1_ASM293428v1	1	UbiT	UbiU	UbiV	-++	190	13	1198
GCF_002934795.1_ASM293479v1	1	UbiT	UbiU	UbiV	-++	190	13	1198
GCF_008693705.1_ASM869370v1	1	UbiT	UbiU	UbiV	-++	190	12	1197
GCF_019046985.1_ASM1904698v1	1	UbiT	UbiU	UbiV	-++	190	12	1197
GCF_019047065.1_ASM1904706v1	1	UbiT	UbiU	UbiV	-++	190	12	1197
GCF_019048085.1_ASM1904808v1	1	UbiT	UbiU	UbiV	-++	190	12	1197
GCF_019048705.1_ASM1904870v1	1	UbiT	UbiU	UbiV	-++	190	13	1198
GCF_019048745.1_ASM1904874v1	1	UbiT	UbiU	UbiV	-++	190	14	1199
GCF_002903485.1_ASM290348v1	1	UbiT	UbiU	UbiV	-++	189	13	1197
GCF_014169735.1_ASM1416973v1	1	UbiT	UbiU	UbiV	-++	189	13	1197
GCF_019046925.1_ASM1904692v1	1	UbiT	UbiU	UbiV	-++	189	13	1197
GCF_000025705.1_ASM2570v1	1	UbiT	UbiV	UbiU	---	188	5	1086
GCF_016026875.1_ASM1602687v1	1	UbiT	UbiU	UbiV	-++	188	13	1196
GCF_000816845.1_ASM81684v1	1	UbiT	UbiU	UbiV	+++	187	5	776
GCF_900476435.1_SHEWBE_PRJEB25587v2	1	UbiV	UbiU	UbiT	--+	184	173	1358
GCF_014892695.1_ASM1489269v1	1	UbiT	UbiU	UbiV	-++	183	10	1188
GCF_007004545.3_ASM700454v3	1	UbiT	UbiU	UbiV	-++	178	84	1263
GCF_009372175.1_ASM937217v1	1	UbiT	UbiU	UbiV	-++	178	84	1263
GCF_003019925.1_ASM301992v1	1	UbiT	UbiU	UbiV	-++	177	9	1181
GCF_000018025.1_ASM1802v1	1	UbiT	UbiU	UbiV	-++	175	32	1208
GCF_022832715.1_ASM2283271v1	1	UbiT	UbiU	UbiV	-++	175	4	1174
GCF_900635955.1_36672_A01	1	UbiV	UbiU	UbiT	--+	175	256	1426
GCF_000019525.1_ASM1952v1	1	UbiT	UbiU	UbiV	-++	174	15	1190
GCF_027571385.1_ASM2757138v1	1	UbiT	UbiU	UbiV	-++	174	15	1190
GCF_000012325.1_ASM1232v1	1	UbiT	UbiU	UbiV	-++	173	66	1234
GCF_000091325.1_ASM9132v1	1	UbiT	UbiU	UbiV	-++	173	170	1344
GCF_002005305.1_ASM200530v1	1	UbiT	UbiU	UbiV	-++	172	163	1336
GCF_000953735.1_MVIS1	1	UbiT	UbiU	UbiV	-++	171	21	1187
GCF_004295665.1_ASM429566v1	1	UbiT	UbiU	UbiV	-++	170	47	1212
GCF_019665765.1_ASM1966576v1	1	UbiU	UbiV	UbiT	+++	170	-3	1051
GCF_025345565.1_ASM2534556v1	1	UbiT	UbiU	UbiV	-++	168	4	1167
GCF_902813185.1_Denitratisoma_oestradiolicum_DSM16959	1	UbiU	UbiV	UbiT	+++	164	0	1060
GCA_016132425.1_ASM1613242v1	1	UbiT	UbiU	UbiV	-++	159	4	1158
GCF_016132445.1_ASM1613244v1	1	UbiT	UbiU	UbiV	-++	159	4	1158
GCF_004551645.1_ASM455164v1	1	UbiT	UbiU	UbiV	-++	158	9	1210
GCF_019469185.1_ASM1946918v1	1	UbiV	UbiU	UbiT	---	158	1103242	1104395
GCF_024346795.1_ASM2434679v1	1	UbiT	UbiU	UbiV	-++	158	15	1186
GCF_000233595.1_ASM23359v1	1	UbiT	UbiU	UbiV	-++	155	10	1160
GCF_000599985.1_ASM59998v1	1	UbiV	UbiU	UbiT	---	154	1416253	1417402
GCF_028751545.1_ASM2875154v1	1	UbiU	UbiV	UbiT	++-	154	1377680	1378712
GCF_019334425.1_ASM1933442v1	1	UbiT	UbiU	UbiV	-++	151	13	1159
GCF_020511155.1_ASM2051115v1	1	UbiT	UbiU	UbiV	-++	150	12	1175
GCF_021513195.1_ASM2151319v1	1	UbiT	UbiU	UbiV	-++	150	176	1174
GCF_018399035.1_ASM1839903v1	1	UbiU	UbiV	UbiT	++-	146	278	1359
GCF_018219155.1_ASM1821915v1	1	UbiT	UbiU	UbiV	-++	144	114	1253
GCF_001420915.1_ASM142091v1	1	UbiT	UbiU	UbiV	-++	142	8	1148
GCF_006385555.1_ASM638555v1	1	UbiT	UbiU	UbiV	-++	141	10	1152
GCF_011106835.1_ASM1110683v1	1	UbiT	UbiU	UbiV	-++	141	11	1153
GCF_019469205.1_ASM1946920v1	1	UbiV	UbiU	UbiT	--+	141	1275045	1276181
GCF_019670105.1_ASM1967010v1	1	UbiT	UbiU	UbiV	-++	141	14	1153
GCF_019670125.1_ASM1967012v1	1	UbiT	UbiU	UbiV	-++	141	14	1153
GCF_023373605.1_ASM2337360v1	1	UbiT	UbiU	UbiV	-++	141	14	1153
GCF_021560015.1_ASM2156001v1	1	UbiT	UbiU	UbiV	-++	140	10	1151
GCF_030296015.1_ASM3029601v1	1	UbiT	UbiU	UbiV	-++	140	9	1144
GCF_002209245.2_ASM220924v2	1	UbiT	UbiU	UbiV	-++	139	-13	1127
GCF_002216875.1_ASM221687v1	1	UbiT	UbiU	UbiV	-++	139	-13	1127
GCF_004135205.1_ASM413520v1	1	UbiT	UbiU	UbiV	-++	139	61	1198
GCF_006385735.2_ASM638573v2	1	UbiT	UbiU	UbiV	-++	139	32	1172
GCF_016859145.1_ASM1685914v1	1	UbiT	UbiU	UbiV	-++	139	-13	1127
GCF_018223345.1_ASM1822334v1	1	UbiT	UbiU	UbiV	-++	139	11	1151
GCF_023159095.1_ASM2315909v1	1	UbiT	UbiU	UbiV	-++	139	42	1182
GCF_023159115.1_ASM2315911v1	1	UbiT	UbiU	UbiV	-++	139	42	1182
GCF_023159135.1_ASM2315913v1	1	UbiT	UbiU	UbiV	-++	139	42	1182
GCF_024971755.1_ASM2497175v1	1	UbiT	UbiU	UbiV	-++	139	-13	1127
GCF_025449215.1_ASM2544921v1	1	UbiT	UbiU	UbiV	-++	139	-13	1127
GCF_000178875.2_ASM17887v2	1	UbiT	UbiU	UbiV	-++	138	41	1189
GCF_002838165.1_ASM283816v1	1	UbiT	UbiU	UbiV	-++	138	32	1180
GCF_004358445.1_ASM435844v1	1	UbiT	UbiU	UbiV	-++	138	227	1366
GCF_026802235.1_ASM2680223v1	1	UbiT	UbiU	UbiV	-++	138	41	1189
GCF_000009985.1_ASM998v1	1	UbiV	UbiU	UbiT	---	137	0	1168
GCF_002075795.1_ASM207579v1	1	UbiT	UbiU	UbiV	-++	137	11	1149
GCF_014840975.1_ASM1484097v1	1	UbiT	UbiU	UbiV	-++	137	11	1149
GCF_030252245.1_ASM3025224v1	1	UbiT	UbiU	UbiV	-++	137	12	1150
GCF_004295345.1_ASM429534v1	1	UbiT	UbiU	UbiV	-++	136	12	1149
GCF_007567505.1_ASM756750v1	1	UbiT	UbiU	UbiV	-++	136	-9	1128
GCF_003063625.1_ASM306362v1	1	UbiT	UbiU	UbiV	-++	135	19	1149
GCF_016757755.1_ASM1675775v1	1	UbiT	UbiU	UbiV	-++	134	29	1164
GCF_000018285.1_ASM1828v1	1	UbiT	UbiU	UbiV	-++	133	24	1158
GCF_000019185.1_ASM1918v1	1	UbiT	UbiU	UbiV	-++	133	10	1144
GCF_012295575.1_ASM1229557v1	1	UbiT	UbiU	UbiV	-++	133	-3	1125
GCF_023716685.1_ASM2371668v1	1	UbiT	UbiU	UbiV	-++	133	13	1141
GCF_024585285.1_ASM2458528v1	1	UbiV	UbiU	UbiT	--+	133	243	1371
GCF_024347275.1_ASM2434727v1	1	UbiT	UbiV	UbiU	+--	128	15	1090
GCF_000153405.2_ASM15340v2	1	UbiT	UbiU	UbiV	-++	127	10	1132
GCF_002327145.1_ASM232714v1	1	UbiU	UbiV	UbiT	+++	127	21	1044
GCF_006517255.1_ASM651725v1	1	UbiU	UbiV	UbiT	+++	127	21	1044
GCF_001466725.1_ASM146672v1	1	UbiT	UbiU	UbiV	-++	126	10	1131
GCF_021228795.1_ASM2122879v1	1	UbiU	UbiV	UbiT	++-	122	289	1346
GCF_001617625.1_ASM161762v1	1	UbiT	UbiU	UbiV	+++	119	11	1077
GCF_029223545.1_ASM2922354v1	1	UbiU	UbiV	UbiT	+++	116	18	1045
GCF_018905915.1_ASM1890591v1	1	UbiU	UbiV	UbiT	+++	115	2	1046
GCF_002968395.1_ASM296839v1	1	UbiT	UbiU	UbiV	-++	111	4	1107
GCF_000015545.1_ASM1554v1	1	UbiU	UbiV	UbiT	+++	110	26	1038
GCF_000022305.1_ASM2230v1	1	UbiU	UbiV	UbiT	+++	110	26	1038
GCF_013154915.1_ASM1315491v1	1	UbiU	UbiV	UbiT	+++	110	26	1038
GCF_019602835.1_ASM1960283v1	1	UbiU	UbiV	UbiT	+++	110	26	1038
GCF_027625375.1_ASM2762537v1	1	UbiU	UbiV	UbiT	+++	110	26	1038
GCF_004345025.1_ASM434502v1	1	UbiT	UbiU	UbiV	-++	107	5	1104
GCF_000023065.1_ASM2306v1	1	UbiT	UbiU	UbiV	-++	106	10	1183
GCF_001051995.2_ASM105199v2	1	UbiT	UbiV	UbiU	---	103	55	1069
GCF_021249385.1_ASM2124938v1	1	UbiU	UbiV	UbiT	+++	103	-3	1008
GCF_008931805.1_ASM893180v1	1	UbiV	UbiU	UbiT	--+	102	222	1319
GCF_030295935.1_ASM3029593v1	1	UbiV	UbiU	UbiT	--+	101	139	1232
GCF_002355415.1_ASM235541v1	1	UbiU	UbiV	UbiT	++-	99	1480	2469
GCF_002157875.1_ASM215787v1	1	UbiT	UbiU	UbiV	-++	97	40	1132
GCF_011290485.1_ASM1129048v1	1	UbiV	UbiU	UbiT	---	97	978639	979731
GCF_014211975.1_ASM1421197v1	1	UbiT	UbiU	UbiV	-++	95	29	1119
GCF_019797805.1_ASM1979780v1	1	UbiT	UbiU	UbiV	-++	95	6	1093
GCF_000008465.1_ASM846v1	1	UbiT	UbiU	UbiV	-++	94	6	1092
GCF_003971255.1_ASM397125v1	1	UbiV	UbiU	UbiT	--+	94	227	1316
GCF_022655595.1_ASM2265559v1	1	UbiT	UbiU	UbiV	-++	93	45	1136
GCF_002355735.1_ASM235573v1	1	UbiU	UbiV	UbiT	++-	90	31	1011
GCF_003967275.1_ASM396727v1	1	UbiU	UbiV	UbiT	+++	89	13	1007
GCF_002586745.1_ASM258674v1	1	UbiT	UbiU	UbiV	-++	87	13	1095
GCF_029834475.1_ASM2983447v1	1	UbiU	UbiV	UbiT	+++	87	-3	941
GCF_002587065.1_ASM258706v1	1	UbiT	UbiU	UbiV	-++	86	15	1096
GCF_002934425.1_ASM293442v1	1	UbiT	UbiU	UbiV	-++	86	13	1094
GCF_003955735.1_ASM395573v1	1	UbiT	UbiV	UbiU	---	86	2	996
GCF_028751155.1_ASM2875115v1	1	UbiT	UbiU	UbiV	-++	86	15	1096
GCF_008806975.1_ASM880697v1	1	UbiT	UbiU	UbiV	-++	85	18	1110
GCF_028355655.1_ASM2835565v1	1	UbiT	UbiU	UbiV	-++	85	78	1158
GCF_000209655.1_ASM20965v1	1	UbiU	UbiV	UbiT	+++	84	662	1633
GCF_003030465.1_ASM303046v1	1	UbiV	UbiU	UbiT	--+	83	1627605	1628701
GCF_009789655.1_ASM978965v1	1	UbiT	UbiV	UbiU	---	83	41	1011
GCF_016592555.1_ASM1659255v1	1	UbiT	UbiV	UbiU	+--	83	12	1054
GCF_002162135.1_ASM216213v1	1	UbiT	UbiU	UbiV	-++	80	33	1108
GCF_020149575.1_ASM2014957v1	1	UbiV	UbiU	UbiT	--+	80	186	1261
GCF_001758625.2_ASM175862v2	1	UbiU	UbiV	UbiT	+++	79	20	995
GCF_017161445.1_ASM1716144v1	1	UbiT	UbiV	UbiU	---	79	9	963
GCF_000477435.1_ASM47743v1	1	UbiU	UbiV	UbiT	++-	78	39516	40493
GCF_009664085.1_ASM966408v1	1	UbiU	UbiV	UbiT	+++	78	31837	32850
GCF_013462805.1_ASM1346280v1	1	UbiV	UbiU	UbiT	---	78	31	1119
GCF_002002885.1_ASM200288v1	1	UbiU	UbiV	UbiT	+++	77	21	994
GCF_000612685.1_scf7180000000004	1	UbiU	UbiV	UbiT	+++	75	39	1067
GCA_017347485.1_ASM1734748v1	1	UbiU	UbiV	UbiT	+++	74	719	1686
GCF_019457475.1_ASM1945747v1	1	UbiV	UbiU	UbiT	--+	74	135	1210
GCF_001922305.1_ASM192230v1	1	UbiT	UbiV	UbiU	---	72	50	1018
GCF_005952805.1_ASM595280v1	2	UbiU	UbiV	UbiT	+++	70	-3	981
GCF_900465055.1_MORIYA_PRJEB24680v2	1	UbiV	UbiU	UbiT	--+	70	174	1239
GCF_013284055.1_ASM1328405v1	1	UbiU	UbiV	UbiT	+++	69	-3	953
GCF_016250455.1_ASM1625045v1	1	UbiT	UbiU	UbiV	+++	68	98	1176
GCF_002356555.2_HH1059_assembly_1.0	1	UbiT	UbiV	UbiU	---	67	148	1120
GCF_002354895.1_ASM235489v1	1	UbiU	UbiV	UbiT	+++	65	116	1077
GCF_004359355.1_ASM435935v1	1	UbiV	UbiU	UbiT	---	63	0	1040
GCF_009931255.1_ASM993125v1	1	UbiV	UbiU	UbiT	---	63	0	1040
GCF_000012985.1_ASM1298v1	1	UbiV	UbiU	UbiT	--+	61	40	1099
GCF_019048725.1_ASM1904872v1	1	UbiV	UbiU	UbiT	--+	61	163	1219
GCF_019930825.1_ASM1993082v1	1	UbiV	UbiU	UbiT	--+	61	148	1204
GCF_030035605.1_ASM3003560v1	1	UbiU	UbiV	UbiT	+++	60	-6	944
GCF_025836975.1_ASM2583697v1	1	UbiU	UbiV	UbiT	+++	59	656	1602
GCF_000948985.2_ASM94898v2	1	UbiV	UbiU	UbiT	--+	57	350	1402
GCF_000013765.1_ASM1376v1	1	UbiV	UbiU	UbiT	--+	56	148	1205
GCF_001718635.1_ASM171863v1	1	UbiT	UbiV	UbiU	---	56	41	984
GCF_002217795.2_ASM221779v2	1	UbiU	UbiV	UbiT	+++	56	-13	972
GCF_002346025.1_ASM234602v1	1	UbiT	UbiV	UbiU	---	56	41	984
GCF_005155025.1_ASM515502v1	1	UbiU	UbiV	UbiT	+++	56	-13	969
GCF_016027455.1_ASM1602745v1	1	UbiT	UbiV	UbiU	---	56	41	984
GCF_000807275.1_ASM80727v1	1	UbiV	UbiU	UbiT	---	55	918256	919306
GCF_027594845.1_ASM2759484v1	1	UbiU	UbiV	UbiT	+++	55	32	998
GCF_932126575.1_Thauera_sp_Piv1	1	UbiU	UbiV	UbiT	+++	55	103	1069
GCF_003854935.1_ASM385493v1	1	UbiU	UbiV	UbiT	+++	54	-3	1007
GCF_000260985.4_ASM26098v3	1	UbiT	UbiU	UbiV	-++	51	38	1084
GCF_003966655.1_ASM396665v1	1	UbiV	UbiU	UbiT	---	50	31	1091
GCF_008926505.1_ASM892650v1	1	UbiV	UbiU	UbiT	---	50	31	1091
GCF_027118995.1_ASM2711899v1	1	UbiT	UbiV	UbiU	---	49	20	968
GCF_001887265.1_ASM188726v1	1	UbiV	UbiU	UbiT	---	47	-9	1015
GCF_000019785.1_ASM1978v1	1	UbiU	UbiV	UbiT	+++	46	-3	996
GCF_002157165.1_ASM215716v1	1	UbiT	UbiV	UbiU	---	46	194	1166
GCF_002176815.1_ASM217681v1	1	UbiT	UbiV	UbiU	---	46	182	1151
GCF_005671395.1_ASM567139v1	1	UbiV	UbiU	UbiT	--+	44	232	1271
GCF_024298925.1_ASM2429892v1	1	UbiT	UbiU	UbiV	+++	44	-3	991
GCF_011326135.1_ASM1132613v1	1	UbiV	UbiU	UbiT	---	43	33	1068
GCF_000015185.1_ASM1518v1	1	UbiV	UbiU	UbiT	--+	42	139	1182
GCF_002393505.1_ASM239350v1	1	UbiV	UbiU	UbiT	--+	42	275	1312
GCF_025402875.1_ASM2540287v1	1	UbiV	UbiU	UbiT	--+	42	139	1182
GCF_000756125.1_ASM75612v1	1	UbiU	UbiV	UbiT	+++	41	56	984
GCF_000959325.1_ASM95932v1	1	UbiU	UbiV	UbiT	+++	41	56	984
GCF_000959365.1_ASM95936v1	1	UbiU	UbiV	UbiT	+++	41	56	984
GCF_001513745.1_ASM151374v1	1	UbiU	UbiV	UbiT	+++	41	56	984
GCF_001522635.2_ASM152263v2	1	UbiU	UbiV	UbiT	+++	41	56	984
GCF_001524625.2_ASM152462v2	1	UbiU	UbiV	UbiT	+++	41	56	984
GCF_001532025.2_ASM153202v2	1	UbiU	UbiV	UbiT	+++	41	56	984
GCF_029318635.1_ASM2931863v1	1	UbiV	UbiU	UbiT	---	41	-3	1027
GCF_002966515.1_ASM296651v1	1	UbiV	UbiU	UbiT	--+	38	139	1187
GCF_000021765.1_ASM2176v1	1	UbiT	UbiV	UbiU	---	37	118	1051
GCF_001579945.1_ASM157994v1	1	UbiU	UbiV	UbiT	++-	37	-130	797
GCF_026427595.1_ASM2642759v1	1	UbiV	UbiU	UbiT	--+	37	1291	2323
GCF_028596105.1_ASM2859610v1	1	UbiT	UbiV	UbiU	---	37	225	1194
GCF_000344805.1_ASM34480v1	1	UbiV	UbiU	UbiT	---	36	-9	1004
GCF_014217335.1_ASM1421733v1	1	UbiV	UbiU	UbiT	--+	36	53	1126
GCF_000828615.1_ASM82861v1	1	UbiT	UbiV	UbiU	+--	35	11	936
GCF_001007875.1_ASM100787v1	1	UbiT	UbiV	UbiU	+--	35	16	971
GCF_026013905.1_ASM2601390v1	1	UbiU	UbiV	UbiT	+++	35	-3	952
GCF_026016465.1_ASM2601646v1	1	UbiV	UbiU	UbiT	--+	35	1167	2197
GCF_000146165.2_ASM14616v2	1	UbiV	UbiU	UbiT	--+	34	139	1174
GCF_003013695.1_ASM301369v1	1	UbiT	UbiV	UbiU	---	34	179	1109
GCF_023733635.1_ASM2373363v1	1	UbiU	UbiV	UbiT	++-	34	3870	4797
GCF_003669015.1_ASM366901v1	1	UbiT	UbiV	UbiU	---	33	86	1051
GCF_018729255.1_ASM1872925v1	1	UbiU	UbiV	UbiT	+++	33	-3	956
GCF_019457535.1_ASM1945753v1	1	UbiV	UbiU	UbiT	--+	33	197	1231
GCF_024347095.1_ASM2434709v1	1	UbiV	UbiU	UbiT	--+	33	2337	3383
GCF_000819565.1_ASM81956v1	1	UbiV	UbiU	UbiT	---	32	-6	1009
GCF_000828895.1_ASM82889v1	1	UbiT	UbiV	UbiU	---	32	6	958
GCF_001955735.1_ASM195573v1	1	UbiT	UbiV	UbiU	---	32	6	943
GCF_002215585.1_ASM221558v1	1	UbiV	UbiU	UbiT	--+	32	197	1230
GCF_011745665.1_ASM1174566v1	1	UbiU	UbiV	UbiT	++-	32	1772349	1773256
GCF_019602855.1_ASM1960285v1	1	UbiU	UbiV	UbiT	+++	32	-3	943
GCF_000014685.1_ASM1468v1	1	UbiV	UbiU	UbiT	--+	31	139	1171
GCF_004114975.1_ASM411497v1	1	UbiV	UbiU	UbiT	---	31	0	1008
GCF_015291645.1_ASM1529164v1	1	UbiV	UbiU	UbiT	---	31	0	1008
GCF_000014885.1_ASM1488v1	1	UbiV	UbiU	UbiT	--+	29	134	1164
GCF_000025485.1_ASM2548v1	1	UbiU	UbiV	UbiT	+++	29	386514	387478
GCF_018409545.1_ASM1840954v1	1	UbiV	UbiU	UbiT	--+	29	58446	59470
GCF_004114915.1_ASM411491v1	1	UbiV	UbiU	UbiT	---	28	-3	1005
GCF_015291745.1_ASM1529174v1	1	UbiV	UbiU	UbiT	---	28	-3	1005
GCF_016615955.1_ASM1661595v1	1	UbiV	UbiU	UbiT	--+	28	1725	2781
GCF_018243215.1_ASM1824321v1	1	UbiU	UbiV	UbiT	+++	28	-3	909
GCF_019343105.1_ASM1934310v1	1	UbiV	UbiU	UbiT	---	28	-3	1020
GCF_030272265.1_ASM3027226v1	1	UbiV	UbiU	UbiT	---	28	-3	1005
GCF_000828835.1_ASM82883v1	1	UbiT	UbiV	UbiU	+--	27	4	930
GCF_002863805.1_ASM286380v1	1	UbiT	UbiV	UbiU	---	27	35	958
GCF_003054515.1_ASM305451v1	1	UbiT	UbiV	UbiU	---	27	35	958
GCF_021496765.1_ASM2149676v1	1	UbiU	UbiV	UbiT	+++	27	-13	943
GCF_000218565.1_ASM21856v1	1	UbiV	UbiU	UbiT	---	26	-9	994
GCF_001190925.1_ASM119092v1	1	UbiT	UbiV	UbiU	---	26	9	931
GCF_002214645.1_ASM221464v1	1	UbiT	UbiV	UbiU	---	26	109	1037
GCF_003345255.1_ASM334525v1	1	UbiT	UbiV	UbiU	---	26	47	969
GCF_014171495.1_ASM1417149v1	1	UbiT	UbiV	UbiU	---	26	35	948
GCF_015291765.1_ASM1529176v1	1	UbiU	UbiV	UbiT	+++	26	-13	942
GCF_015832135.1_ASM1583213v1	1	UbiT	UbiV	UbiU	---	26	110	1038
GCF_017894365.1_ASM1789436v1	1	UbiT	UbiV	UbiU	---	26	-3	946
GCF_017894385.1_ASM1789438v1	1	UbiT	UbiV	UbiU	---	26	9	931
GCF_019797845.1_ASM1979784v1	1	UbiV	UbiU	UbiT	--+	26	487	1526
GCF_000300235.2_ASM30023v2	1	UbiT	UbiU	UbiV	+++	25	-3	999
GCF_003957745.1_ASM395774v1	1	UbiV	UbiU	UbiT	--+	25	164	1190
GCF_008253865.1_ASM825386v1	1	UbiV	UbiU	UbiT	---	25	-9	993
GCF_015767575.1_ASM1576757v1	1	UbiT	UbiU	UbiV	+++	25	-3	999
GCF_015871485.1_ASM1587148v1	1	UbiT	UbiU	UbiV	+++	25	-3	999
GCF_019973615.1_ASM1997361v1	1	UbiT	UbiV	UbiU	---	25	74	998
GCF_000349945.1_ASM34994v1	1	UbiT	UbiV	UbiU	---	24	0	929
GCF_003628555.1_ASM362855v1	1	UbiT	UbiV	UbiU	---	24	9	929
GCF_019880365.1_ASM1988036v1	1	UbiU	UbiV	UbiT	+++	24	-6	908
GCF_000284415.1_ASM28441v2	1	UbiU	UbiV	UbiT	++-	23	2349952	2350871
GCF_003432385.1_ASM343238v1	1	UbiT	UbiU	UbiV	+++	23	12	1048
GCF_004010935.1_ASM401093v1	1	UbiU	UbiV	UbiT	+++	23	-6	907
GCF_022576045.1_ASM2257604v1	1	UbiU	UbiV	UbiT	+++	23	-6	907
GCF_023195835.1_ASM2319583v1	1	UbiV	UbiU	UbiT	--+	23	2353	3389
GCF_023547405.1_ASM2354740v1	1	UbiU	UbiV	UbiT	+++	23	18	955
GCF_023716665.1_ASM2371666v1	1	UbiV	UbiU	UbiT	--+	23	2655	3691
GCF_027886585.1_ASM2788658v1	1	UbiV	UbiU	UbiT	---	22	-3	1020
GCF_029625235.1_ASM2962523v1	1	UbiU	UbiV	UbiT	++-	22	4238	5192
GCF_001865675.1_ASM186567v1	1	UbiT	UbiV	UbiU	---	21	10	927
GCF_002812485.1_ASM281248v1	1	UbiV	UbiU	UbiT	--+	21	320	1339
GCF_003049805.1_ASM304980v1	1	UbiV	UbiU	UbiT	--+	21	320	1339
GCF_011212705.1_ASM1121270v1	1	UbiV	UbiU	UbiT	--+	21	2366	3400
GCF_015624425.1_ASM1562442v1	1	UbiU	UbiV	UbiT	+++	21	-6	947
GCF_018219415.1_ASM1821941v1	1	UbiV	UbiU	UbiT	--+	21	174	1190
GCF_018219435.1_ASM1821943v1	1	UbiV	UbiU	UbiT	--+	21	174	1190
GCF_018219455.1_ASM1821945v1	1	UbiV	UbiU	UbiT	--+	21	174	1190
GCF_019443505.1_ASM1944350v1	1	UbiT	UbiV	UbiU	---	21	127	1044
GCF_026626125.1_ASM2662612v1	1	UbiU	UbiV	UbiT	+++	21	-6	905
GCF_000305785.2_ASM30578v2	1	UbiV	UbiU	UbiT	---	20	-25	990
GCF_000967895.1_ASM96789v1	1	UbiV	UbiU	UbiT	--+	20	111	1123
GCF_003151255.1_ASM315125v1	1	UbiV	UbiU	UbiT	---	20	-9	988
GCF_009938185.1_ASM993818v1	1	UbiV	UbiU	UbiT	--+	20	2388	3394
GCF_011764485.1_ASM1176448v1	1	UbiV	UbiU	UbiT	---	20	-9	988
GCF_016889805.1_ASM1688980v1	1	UbiU	UbiV	UbiT	++-	20	6173	7089
GCF_024347035.1_ASM2434703v1	1	UbiV	UbiU	UbiT	--+	20	2366	3399
GCF_026016705.1_ASM2601670v1	1	UbiU	UbiV	UbiT	+++	20	-3	901
GCF_026016725.1_ASM2601672v1	1	UbiU	UbiV	UbiT	+++	20	-3	901
GCF_000013605.1_ASM1360v1	1	UbiT	UbiV	UbiU	---	19	122	1049
GCF_000025065.1_ASM2506v1	1	UbiV	UbiU	UbiT	--+	19	320	1337
GCF_000147055.1_ASM14705v1	1	UbiV	UbiU	UbiT	--+	19	321	1338
GCF_001687805.1_ASM168780v1	1	UbiV	UbiU	UbiT	--+	19	2378	3410
GCF_001753245.1_ASM175324v1	1	UbiU	UbiV	UbiT	++-	19	1625	2549
GCF_001995825.2_ASM199582v2	1	UbiV	UbiU	UbiT	--+	19	2477	3509
GCF_002119525.1_ASM211952v1	1	UbiV	UbiU	UbiT	--+	19	2465	3497
GCF_002887555.1_ASM288755v1	1	UbiV	UbiU	UbiT	--+	19	321	1338
GCF_003403135.1_ASM340313v1	1	UbiV	UbiU	UbiT	--+	19	319	1336
GCF_003938225.2_ASM393822v2	1	UbiU	UbiV	UbiT	+++	19	25	946
GCF_005144905.1_ASM514490v1	1	UbiV	UbiU	UbiT	--+	19	2476	3508
GCF_011305535.1_ASM1130553v1	1	UbiT	UbiV	UbiU	---	19	82	997
GCF_017377875.1_ASM1737787v1	1	UbiU	UbiV	UbiT	+++	19	25	946
GCF_019343455.1_ASM1934345v1	1	UbiU	UbiV	UbiT	+++	19	16	937
GCF_019457515.1_ASM1945751v1	1	UbiV	UbiU	UbiT	--+	19	199	1219
GCF_022812045.1_ASM2281204v1	1	UbiV	UbiU	UbiT	--+	19	2477	3509
GCF_023221655.1_ASM2322165v1	1	UbiV	UbiU	UbiT	--+	19	2476	3508
GCF_023674485.1_ASM2367448v1	1	UbiU	UbiV	UbiT	+++	19	16	937
GCF_024347335.1_ASM2434733v1	1	UbiV	UbiU	UbiT	--+	19	2476	3508
GCF_024347375.1_ASM2434737v1	1	UbiV	UbiU	UbiT	--+	19	2467	3499
GCF_024347455.1_ASM2434745v1	1	UbiV	UbiU	UbiT	--+	19	2485	3517
GCF_024347555.1_ASM2434755v1	1	UbiV	UbiU	UbiT	--+	19	2478	3510
GCF_024347635.1_ASM2434763v1	1	UbiV	UbiU	UbiT	--+	19	2464	3496
GCF_025960365.1_ASM2596036v1	1	UbiU	UbiV	UbiT	+++	19	25	946
GCF_000010725.1_ASM1072v1	1	UbiT	UbiU	UbiV	+++	18	14	1048
GCF_000236665.1_ASM23666v1	1	UbiU	UbiV	UbiT	+++	18	2	931
GCF_001558415.2_ASM155841v2	1	UbiV	UbiU	UbiT	--+	18	2362	3393
GCF_001605015.1_ASM160501v1	1	UbiT	UbiU	UbiV	+++	18	6	1007
GCF_003204135.1_ASM320413v1	1	UbiV	UbiU	UbiT	--+	18	515	1528
GCF_003544895.1_ASM354489v1	1	UbiV	UbiU	UbiT	---	18	-3	1013
GCF_009177135.1_ASM917713v1	1	UbiU	UbiV	UbiT	+++	18	2	931
GCF_009763885.1_ASM976388v1	1	UbiV	UbiU	UbiT	--+	18	2458	3489
GCF_011305995.1_ASM1130599v1	1	UbiT	UbiV	UbiU	---	18	56	970
GCF_014250155.1_ASM1425015v1	1	UbiT	UbiU	UbiV	+++	18	6	1007
GCF_016864375.1_ASM1686437v1	1	UbiV	UbiU	UbiT	---	18	-9	986
GCF_019931735.1_ASM1993173v1	1	UbiV	UbiU	UbiT	--+	18	141	1160
GCF_024362845.1_ASM2436284v1	1	UbiV	UbiU	UbiT	--+	18	2403	3470
GCF_025628925.2_ASM2562892v2	1	UbiT	UbiU	UbiV	+++	18	6	1007
GCA_907163225.1_DEC001_d71	1	UbiT	UbiV	UbiU	---	17	14	933
GCF_000262305.1_ASM26230v1	1	UbiV	UbiU	UbiT	--+	17	259	1271
GCF_000321415.2_ASM32141v2	1	UbiU	UbiV	UbiT	+++	17	-3	937
GCF_000801275.2_ASM80127v1	1	UbiV	UbiU	UbiT	--+	17	2310	3340
GCF_002218045.2_ASM221804v2	1	UbiV	UbiU	UbiT	--+	17	196	1226
GCF_002257545.1_ASM225754v1	1	UbiV	UbiU	UbiT	--+	17	2347	3377
GCF_014789585.1_ASM1478958v1	1	UbiU	UbiV	UbiT	++-	17	5949	6856
GCF_019904195.1_ASM1990419v1	1	UbiV	UbiU	UbiT	--+	17	2310	3340
GCF_019977755.1_ASM1997775v1	1	UbiV	UbiU	UbiT	--+	17	2376	3406
GCF_021165955.1_ASM2116595v1	1	UbiU	UbiV	UbiT	+++	17	-3	907
GCF_000730165.1_ASM73016v2	1	UbiV	UbiU	UbiT	---	16	-3	1008
GCF_000967305.2_ASM96730v2	1	UbiT	UbiV	UbiU	---	16	19	937
GCF_002056295.1_ASM205629v1	1	UbiU	UbiV	UbiT	+++	16	-6	900
GCF_004114795.1_ASM411479v1	1	UbiT	UbiV	UbiU	---	16	-3	936
GCF_017901135.1_ASM1790113v1	1	UbiT	UbiV	UbiU	---	16	8	923
GCF_019226825.1_ASM1922682v1	1	UbiV	UbiU	UbiT	--+	16	2488	3517
GCF_024266725.1_ASM2426672v1	1	UbiT	UbiV	UbiU	---	16	19	937
GCA_013347225.1_ASM1334722v1	1	UbiU	UbiV	UbiT	+++	15	-3	935
GCF_000023025.1_ASM2302v1	1	UbiV	UbiU	UbiT	---	15	-3	1013
GCF_000069965.1_ASM6996v1	1	UbiV	UbiU	UbiT	--+	15	216	1226
GCF_000192745.1_ASM19274v1	1	UbiV	UbiU	UbiT	---	15	-3	1040
GCF_000225955.1_ASM22595v1	1	UbiV	UbiU	UbiT	---	15	-7	1012
GCF_000283535.1_ASM28353v1	1	UbiU	UbiV	UbiT	+++	15	-13	925
GCF_000327045.1_ASM32704v1	1	UbiV	UbiU	UbiT	---	15	1837601	1838575
GCF_000661915.1_ASM66191v1	1	UbiU	UbiV	UbiT	+++	15	-6	899
GCF_000818015.1_ASM81801v1	1	UbiU	UbiV	UbiT	+++	15	-6	899
GCF_001682385.1_ASM168238v1	1	UbiT	UbiV	UbiU	---	15	15	926
GCF_001708405.1_ASM170840v1	1	UbiU	UbiV	UbiT	++-	15	60	977
GCF_001808185.1_ASM180818v1	1	UbiU	UbiV	UbiT	+++	15	-3	893
GCF_002237445.1_ASM223744v1	1	UbiU	UbiV	UbiT	+++	15	-13	934
GCF_004328445.1_ASM432844v1	1	UbiV	UbiU	UbiT	--+	15	316	1326
GCF_020268605.1_ASM2026860v1	1	UbiV	UbiU	UbiT	--+	15	252	1259
GCF_020783375.1_ASM2078337v1	1	UbiU	UbiV	UbiT	+++	15	-6	899
GCF_021117405.1_ASM2111740v1	1	UbiU	UbiV	UbiT	++-	15	5163	6053
GCF_024346875.1_ASM2434687v1	1	UbiV	UbiU	UbiT	--+	15	159	1199
GCF_024347675.1_ASM2434767v1	1	UbiV	UbiU	UbiT	--+	15	172	1200
GCF_029873475.1_ASM2987347v1	1	UbiV	UbiU	UbiT	--+	15	252	1262
GCF_030127005.1_ASM3012700v1	1	UbiV	UbiU	UbiT	--+	15	315	1325
GCF_900095885.1_Daq1742	1	UbiV	UbiU	UbiT	--+	15	321	1334
GCF_902387845.1_UHGG_MGYG-HGUT-02512	1	UbiV	UbiU	UbiT	--+	15	264	1274
GCF_001191005.1_ASM119100v1	1	UbiU	UbiV	UbiT	+++	14	-3	913
GCF_002127965.1_ASM212796v1	1	UbiU	UbiV	UbiT	+++	14	28	932
GCF_002196515.1_ASM219651v1	1	UbiV	UbiU	UbiT	--+	14	2349	3376
GCF_003111645.1_ASM311164v1	1	UbiT	UbiV	UbiU	---	14	6	916
GCF_003515985.1_ASM351598v1	1	UbiV	UbiU	UbiT	--+	14	319	1328
GCF_003812525.1_ASM381252v1	1	UbiV	UbiU	UbiT	--+	14	217	1226
GCF_004116975.1_ASM411697v1	1	UbiV	UbiU	UbiT	--+	14	218	1227
GCF_004353225.1_ASM435322v1	1	UbiU	UbiV	UbiT	++-	14	2273	3180
GCF_004923295.1_ASM492329v1	1	UbiV	UbiU	UbiT	---	14	7	1007
GCF_006496635.1_ASM649663v1	1	UbiT	UbiV	UbiU	---	14	3	925
GCF_008808075.1_ASM880807v1	1	UbiV	UbiU	UbiT	--+	14	217	1226
GCF_009914335.1_ASM991433v1	1	UbiV	UbiU	UbiT	--+	14	217	1226
GCF_011045835.1_ASM1104583v1	1	UbiV	UbiU	UbiT	--+	14	217	1226
GCF_014083925.1_ASM1408392v1	1	UbiV	UbiU	UbiT	--+	14	2334	3361
GCF_015475555.1_ASM1547555v1	1	UbiV	UbiU	UbiT	--+	14	217	1226
GCF_016127195.1_ASM1612719v1	1	UbiV	UbiU	UbiT	--+	14	191	1200
GCF_017354925.1_ASM1735492v1	1	UbiV	UbiU	UbiT	--+	14	159	1174
GCF_017354945.1_ASM1735494v1	1	UbiV	UbiU	UbiT	--+	14	134	1149
GCF_017354965.1_ASM1735496v1	1	UbiV	UbiU	UbiT	--+	14	159	1174
GCF_018802765.1_ASM1880276v1	1	UbiU	UbiV	UbiT	+++	14	-13	921
GCF_020640995.1_ASM2064099v1	1	UbiV	UbiU	UbiT	--+	14	217	1226
GCF_020883455.1_ASM2088345v1	1	UbiV	UbiU	UbiT	--+	14	145	1148
GCF_021276285.1_ASM2127628v1	1	UbiV	UbiU	UbiT	--+	14	316	1325
GCF_022369495.1_ASM2236949v1	1	UbiV	UbiU	UbiT	--+	14	217	1226
GCF_023238625.1_ASM2323862v1	1	UbiV	UbiU	UbiT	--+	14	137	1149
GCF_024346755.1_ASM2434675v1	1	UbiV	UbiU	UbiT	--+	14	2304	3328
GCF_024346975.1_ASM2434697v1	1	UbiV	UbiU	UbiT	--+	14	195	1222
GCF_024347075.1_ASM2434707v1	1	UbiV	UbiU	UbiT	--+	14	194	1221
GCF_024400215.1_ASM2440021v1	1	UbiU	UbiV	UbiT	+++	14	-3	913
GCF_025137635.1_ASM2513763v1	1	UbiV	UbiU	UbiT	---	14	-6	991
GCF_026967475.1_ASM2696747v1	1	UbiV	UbiU	UbiT	--+	14	280	1289
GCF_027362595.1_ASM2736259v1	1	UbiV	UbiU	UbiT	--+	14	420	1429
GCF_029457495.1_ASM2945749v1	1	UbiV	UbiU	UbiT	---	14	4	1013
GCF_030271835.1_ASM3027183v1	1	UbiV	UbiU	UbiT	--+	14	217	1226
GCF_900637555.1_51726_E01	1	UbiU	UbiV	UbiT	+++	14	-13	939
GCF_000632475.1_ASM63247v2	1	UbiV	UbiU	UbiT	---	13	5	1016
GCF_001578105.1_ASM157810v1	1	UbiV	UbiU	UbiT	---	13	-9	981
GCF_002355555.1_ASM235555v1	1	UbiV	UbiU	UbiT	--+	13	302	1310
GCF_002902865.1_ASM290286v1	1	UbiV	UbiU	UbiT	--+	13	190	1198
GCF_003015165.1_ASM301516v1	1	UbiV	UbiU	UbiT	--+	13	191	1199
GCF_003096015.2_ASM309601v2	1	UbiV	UbiU	UbiT	--+	13	311	1319
GCF_003530165.1_ASM353016v1	1	UbiV	UbiU	UbiT	--+	13	303	1311
GCF_004295645.1_ASM429564v1	1	UbiV	UbiU	UbiT	--+	13	309	1317
GCF_009665275.1_ASM966527v1	1	UbiV	UbiU	UbiT	--+	13	2483	3509
GCF_009755585.1_ASM975558v1	1	UbiU	UbiV	UbiT	++-	13	2456	3350
GCF_009764025.1_ASM976402v1	1	UbiV	UbiU	UbiT	--+	13	2482	3508
GCF_010983895.1_ASM1098389v1	1	UbiT	UbiV	UbiU	---	13	6	918
GCF_011617105.1_ASM1161710v1	1	UbiV	UbiU	UbiT	--+	13	302	1310
GCF_013085505.1_ASM1308550v1	1	UbiV	UbiU	UbiT	--+	13	191	1199
GCF_013085525.1_ASM1308552v1	1	UbiV	UbiU	UbiT	--+	13	191	1199
GCF_014168615.1_ASM1416861v1	1	UbiV	UbiU	UbiT	--+	13	190	1198
GCF_016028735.1_ASM1602873v1	1	UbiU	UbiV	UbiT	+++	13	-3	939
GCF_016127355.1_ASM1612735v1	1	UbiU	UbiV	UbiT	+++	13	-13	917
GCF_016598595.1_ASM1659859v1	1	UbiV	UbiU	UbiT	---	13	-9	981
GCF_017498685.1_ASM1749868v1	1	UbiV	UbiU	UbiT	--+	13	240	1293
GCF_019047325.1_ASM1904732v1	1	UbiV	UbiU	UbiT	--+	13	86	1094
GCF_019048565.1_ASM1904856v1	1	UbiV	UbiU	UbiT	--+	13	188	1196
GCF_019048585.1_ASM1904858v1	1	UbiV	UbiU	UbiT	--+	13	190	1198
GCF_019048665.1_ASM1904866v1	1	UbiV	UbiU	UbiT	--+	13	86	1094
GCF_020405345.1_ASM2040534v1	1	UbiV	UbiU	UbiT	--+	13	87	1095
GCF_020423125.1_ASM2042312v1	1	UbiV	UbiU	UbiT	--+	13	86	1094
GCF_021441885.1_ASM2144188v1	1	UbiV	UbiU	UbiT	--+	13	2369	3395
GCF_021496925.1_ASM2149692v1	1	UbiT	UbiV	UbiU	---	13	6	921
GCF_021650935.1_ASM2165093v1	1	UbiT	UbiV	UbiU	---	13	5	917
GCF_022749515.1_ASM2274951v1	1	UbiU	UbiV	UbiT	+++	13	-13	917
GCF_028621875.1_ASM2862187v1	1	UbiV	UbiU	UbiT	--+	13	2525	3545
GCF_029635775.1_ASM2963577v1	1	UbiV	UbiU	UbiT	--+	13	2475	3501
GCF_900638655.1_58635_F02	1	UbiV	UbiU	UbiT	--+	13	531	1539
GCF_907163065.1_AM_assembly	1	UbiV	UbiU	UbiT	--+	13	191	1199
GCF_000015245.1_ASM1524v1	1	UbiV	UbiU	UbiT	--+	12	144	1157
GCF_000196255.1_ASM19625v1	1	UbiV	UbiU	UbiT	--+	12	2384	3403
GCF_000214195.1_ASM21419v1	1	UbiV	UbiU	UbiT	--+	12	228	1235
GCF_000214235.1_ASM21423v1	1	UbiV	UbiU	UbiT	--+	12	228	1235
GCF_000214805.1_ASM21480v1	1	UbiV	UbiU	UbiT	--+	12	228	1235
GCF_000222975.1_ASM22297v1	1	UbiV	UbiU	UbiT	--+	12	316	1323
GCF_000237065.1_ASM23706v1	1	UbiU	UbiV	UbiT	+++	12	-6	896
GCF_000261045.2_ASM26104v2	1	UbiV	UbiU	UbiT	--+	12	228	1235
GCF_000264765.2_ASM26476v2	1	UbiV	UbiU	UbiT	--+	12	304	1311
GCF_000300005.1_ASM30000v1	1	UbiU	UbiV	UbiT	++-	12	3102	4001
GCF_000330865.1_ASM33086v1	1	UbiV	UbiU	UbiT	--+	12	247	1254
GCF_000582515.1_ASM58251v1	1	UbiV	UbiU	UbiT	--+	12	235	1242
GCF_000740965.1_ASM74096v1	1	UbiV	UbiU	UbiT	--+	12	357	1364
GCF_000747565.1_ASM74756v1	1	UbiV	UbiU	UbiT	--+	12	259	1266
GCF_000834395.1_ASM83439v1	1	UbiV	UbiU	UbiT	--+	12	317	1324
GCF_000834455.1_ASM83445v1	1	UbiV	UbiU	UbiT	--+	12	388	1395
GCF_001047675.1_ASM104767v1	1	UbiV	UbiU	UbiT	--+	12	291	1298
GCF_001186215.2_ASM118621v2	1	UbiV	UbiU	UbiT	--+	12	304	1311
GCF_001558255.2_ASM155825v2	1	UbiV	UbiU	UbiT	--+	12	2404	3411
GCF_001642805.2_ASM164280v2	1	UbiV	UbiU	UbiT	--+	12	253	1260
GCF_001742185.1_ASM174218v1	1	UbiV	UbiU	UbiT	--+	12	355	1362
GCF_002072815.1_ASM207281v1	1	UbiU	UbiV	UbiT	++-	12	3034	3933
GCF_002073315.2_ASM207331v2	1	UbiV	UbiU	UbiT	--+	12	271	1278
GCF_002288545.1_ASM228854v1	1	UbiV	UbiU	UbiT	--+	12	357	1364
GCF_002591095.1_ASM259109v1	1	UbiV	UbiU	UbiT	--+	12	403	1410
GCF_002845275.2_ASM284527v2	1	UbiU	UbiV	UbiT	+++	12	-6	896
GCF_002935055.1_ASM293505v1	1	UbiV	UbiU	UbiT	--+	12	259	1266
GCF_002966855.1_ASM296685v1	1	UbiV	UbiU	UbiT	--+	12	235	1242
GCF_003025345.2_ASM302534v2	1	UbiU	UbiV	UbiT	+++	12	-6	896
GCF_003074995.2_ASM307499v2	1	UbiV	UbiU	UbiT	--+	12	306	1313
GCF_003351545.1_ASM335154v1	1	UbiT	UbiV	UbiU	---	12	698	1630
GCF_003382565.3_ASM338256v3	1	UbiV	UbiU	UbiT	--+	12	357	1364
GCF_003641105.1_ASM364110v1	1	UbiV	UbiU	UbiT	--+	12	256	1263
GCF_003691565.1_ASM369156v1	1	UbiV	UbiU	UbiT	--+	12	255	1262
GCF_003719595.1_ASM371959v1	1	UbiV	UbiU	UbiT	--+	12	259	1266
GCF_003812745.1_ASM381274v1	1	UbiV	UbiU	UbiT	--+	12	253	1260
GCF_003992745.1_ASM399274v1	1	UbiV	UbiU	UbiT	--+	12	305	1312
GCF_004124235.1_ASM412423v1	1	UbiV	UbiU	UbiT	--+	12	346	1353
GCF_004322755.1_ASM432275v1	1	UbiU	UbiV	UbiT	+++	12	-3	911
GCF_004768745.1_ASM476874v1	1	UbiV	UbiU	UbiT	--+	12	253	1260
GCF_005484945.1_ASM548494v1	1	UbiV	UbiU	UbiT	--+	12	312	1319
GCF_006494715.1_ASM649471v1	1	UbiV	UbiU	UbiT	--+	12	160	1173
GCF_008364325.2_ASM836432v2	1	UbiV	UbiU	UbiT	--+	12	255	1262
GCF_008932115.1_ASM893211v1	1	UbiV	UbiU	UbiT	---	12	0	989
GCF_009831415.1_ASM983141v1	1	UbiV	UbiU	UbiT	--+	12	345	1352
GCF_009931295.1_ASM993129v1	1	UbiV	UbiU	UbiT	--+	12	344	1351
GCF_010669185.1_ASM1066918v1	1	UbiU	UbiV	UbiT	+++	12	-6	896
GCF_012044895.1_ASM1204489v1	1	UbiU	UbiV	UbiT	++-	12	-22	895
GCF_012427845.1_ASM1242784v1	1	UbiV	UbiU	UbiT	--+	12	355	1362
GCF_012844345.1_ASM1284434v1	1	UbiU	UbiV	UbiT	+++	12	-6	896
GCF_013282725.1_ASM1328272v1	1	UbiV	UbiU	UbiT	--+	12	481	1488
GCF_013282785.1_ASM1328278v1	1	UbiV	UbiU	UbiT	--+	12	234	1241
GCF_014946825.2_ASM1494682v2	1	UbiV	UbiU	UbiT	--+	12	357	1364
GCF_015689115.1_ASM1568911v1	1	UbiV	UbiU	UbiT	--+	12	253	1260
GCF_016026395.1_ASM1602639v1	1	UbiV	UbiU	UbiT	--+	12	286	1293
GCF_016026615.1_ASM1602661v1	1	UbiV	UbiU	UbiT	--+	12	190	1197
GCF_016026735.1_ASM1602673v1	1	UbiV	UbiU	UbiT	--+	12	246	1253
GCF_016834455.1_ASM1683445v1	1	UbiV	UbiU	UbiT	--+	12	143	1156
GCF_017299035.1_ASM1729903v1	1	UbiV	UbiU	UbiT	--+	12	253	1260
GCF_018199995.1_ASM1819999v1	1	UbiV	UbiU	UbiT	--+	12	213	1232
GCF_018325805.1_ASM1832580v1	1	UbiU	UbiV	UbiT	+++	12	-6	896
GCF_018325965.1_ASM1832596v1	1	UbiU	UbiV	UbiT	+++	12	-6	896
GCF_019047045.1_ASM1904704v1	1	UbiV	UbiU	UbiT	--+	12	190	1197
GCF_019047085.1_ASM1904708v1	1	UbiV	UbiU	UbiT	--+	12	190	1197
GCF_019047125.1_ASM1904712v1	1	UbiV	UbiU	UbiT	--+	12	190	1197
GCF_019048265.1_ASM1904826v1	1	UbiV	UbiU	UbiT	--+	12	191	1198
GCF_019457455.1_ASM1945745v1	1	UbiV	UbiU	UbiT	--+	12	144	1157
GCF_019457615.1_ASM1945761v1	1	UbiV	UbiU	UbiT	--+	12	144	1157
GCF_019599005.1_ASM1959900v1	1	UbiU	UbiV	UbiT	+++	12	-6	896
GCF_020150375.1_ASM2015037v1	1	UbiV	UbiU	UbiT	--+	12	303	1310
GCF_020181655.1_ASM2018165v1	1	UbiV	UbiU	UbiT	--+	12	375	1382
GCF_020405165.1_ASM2040516v1	1	UbiU	UbiV	UbiT	+++	12	-6	896
GCF_020423045.1_ASM2042304v1	1	UbiU	UbiV	UbiT	+++	12	-6	896
GCF_020971565.1_ASM2097156v1	1	UbiV	UbiU	UbiT	--+	12	357	1364
GCF_021462285.1_ASM2146228v1	1	UbiV	UbiU	UbiT	--+	12	250	1257
GCF_021733145.1_ASM2173314v1	1	UbiV	UbiU	UbiT	--+	12	304	1311
GCF_022477975.1_ASM2247797v1	1	UbiV	UbiU	UbiT	--+	12	357	1364
GCF_022537035.1_ASM2253703v1	1	UbiU	UbiV	UbiT	+++	12	-6	896
GCF_022760135.1_ASM2276013v1	1	UbiU	UbiV	UbiT	+++	12	-6	896
GCF_023330585.1_ASM2333058v1	1	UbiU	UbiV	UbiT	+++	12	-6	896
GCF_024137905.1_ASM2413790v1	1	UbiU	UbiV	UbiT	++-	12	101	1030
GCF_024347215.1_ASM2434721v1	1	UbiV	UbiU	UbiT	--+	12	187	1194
GCF_024758625.1_ASM2475862v1	1	UbiV	UbiU	UbiT	--+	12	355	1362
GCF_025133195.1_ASM2513319v1	1	UbiV	UbiU	UbiT	--+	12	283	1290
GCF_025643735.1_ASM2564373v1	1	UbiV	UbiU	UbiT	--+	12	375	1382
GCF_025946765.1_ASM2594676v1	1	UbiV	UbiU	UbiT	--+	12	355	1362
GCF_025985425.1_ASM2598542v1	1	UbiU	UbiV	UbiT	+++	12	11	919
GCF_026183365.1_ASM2618336v1	1	UbiV	UbiU	UbiT	--+	12	201	1208
GCF_026428275.1_ASM2642827v1	1	UbiU	UbiV	UbiT	+++	12	-6	896
GCF_027498055.1_ASM2749805v1	1	UbiU	UbiV	UbiT	+++	12	-6	899
GCF_028335745.1_ASM2833574v1	1	UbiV	UbiU	UbiT	--+	12	376	1383
GCF_029027905.1_ASM2902790v1	1	UbiV	UbiU	UbiT	--+	12	355	1362
GCF_029201425.1_ASM2920142v1	1	UbiU	UbiV	UbiT	+++	12	-6	896
GCF_029962605.1_ASM2996260v1	1	UbiV	UbiU	UbiT	--+	12	253	1260
GCF_029962625.1_ASM2996262v1	1	UbiV	UbiU	UbiT	--+	12	259	1266
GCF_030254645.1_ASM3025464v1	1	UbiU	UbiV	UbiT	+++	12	-7	946
GCF_900187015.1_50465_F01	1	UbiV	UbiU	UbiT	--+	12	250	1257
GCF_900638135.1_56433_G01	1	UbiV	UbiU	UbiT	--+	12	222	1229
GCF_905188235.1_ASM90518823v1	1	UbiV	UbiU	UbiT	--+	12	235	1242
GCA_021907015.1_ASM2190701v1	1	UbiV	UbiU	UbiT	--+	11	377	1383
GCF_000021865.1_ASM2186v1	1	UbiV	UbiU	UbiT	---	11	-3	988
GCF_000027065.2_ASM2706v1	1	UbiV	UbiU	UbiT	--+	11	249	1255
GCF_000508205.1_ASM50820v1	1	UbiU	UbiV	UbiT	+++	11	-6	895
GCF_000696345.2_ASM69634v2	1	UbiU	UbiV	UbiT	+++	11	-6	895
GCF_001186335.1_ASM118633v1	1	UbiU	UbiV	UbiT	+++	11	-6	895
GCF_001277175.1_ASM127717v1	1	UbiV	UbiU	UbiT	--+	11	249	1255
GCF_001277235.1_ASM127723v1	1	UbiV	UbiU	UbiT	--+	11	247	1253
GCF_001277255.1_ASM127725v1	1	UbiV	UbiU	UbiT	--+	11	249	1255
GCF_001655615.1_ASM165561v1	1	UbiU	UbiV	UbiT	+++	11	-6	895
GCF_001874645.1_ASM187464v1	1	UbiU	UbiV	UbiT	+++	11	-6	895
GCF_001886615.1_ASM188661v1	1	UbiU	UbiV	UbiT	++-	11	5065	5996
GCF_002025205.1_ASM202520v1	1	UbiU	UbiV	UbiT	+++	11	-3	895
GCF_002214345.1_ASM221434v1	1	UbiV	UbiU	UbiT	--+	11	2346	3370
GCF_002327085.1_ASM232708v1	1	UbiU	UbiV	UbiT	+++	11	-13	915
GCF_002752675.1_ASM275267v1	1	UbiU	UbiV	UbiT	+++	11	-3	910
GCF_002949975.1_ASM294997v1	1	UbiU	UbiV	UbiT	+++	11	-6	895
GCF_002949995.1_ASM294999v1	1	UbiU	UbiV	UbiT	+++	11	-6	895
GCF_003850545.1_ASM385054v1	1	UbiU	UbiV	UbiT	+++	11	-6	895
GCF_003850565.1_ASM385056v1	1	UbiU	UbiV	UbiT	+++	11	-6	895
GCF_003851555.1_ASM385155v1	1	UbiU	UbiV	UbiT	+++	11	-6	895
GCF_004214895.1_ASM421489v1	1	UbiU	UbiV	UbiT	+++	11	-6	895
GCF_004786035.1_ASM478603v1	1	UbiU	UbiV	UbiT	+++	11	-6	895
GCF_004803755.1_ASM480375v1	1	UbiU	UbiV	UbiT	+++	11	-6	895
GCF_005938665.2_ASM593866v2	1	UbiU	UbiV	UbiT	+++	11	-6	895
GCF_006337105.1_ASM633710v1	1	UbiU	UbiV	UbiT	++-	11	2686	3569
GCF_008274805.1_ASM827480v1	1	UbiU	UbiV	UbiT	+++	11	15	973
GCF_008931465.1_ASM893146v1	1	UbiV	UbiU	UbiT	--+	11	228	1234
GCF_009730655.1_ASM973065v1	1	UbiV	UbiU	UbiT	--+	11	141	1153
GCF_009755645.1_ASM975564v1	1	UbiU	UbiV	UbiT	+++	11	-6	895
GCF_009866705.1_ASM986670v1	1	UbiU	UbiV	UbiT	+++	11	-6	895
GCF_009873475.1_ASM987347v1	1	UbiU	UbiV	UbiT	+++	11	-6	895
GCF_009914055.1_ASM991405v1	1	UbiV	UbiU	UbiT	--+	11	215	1221
GCF_011765625.1_ASM1176562v1	1	UbiV	UbiU	UbiT	--+	11	142	1166
GCF_012935775.1_ASM1293577v1	1	UbiU	UbiV	UbiT	+++	11	-6	895
GCF_012971725.1_ASM1297172v1	1	UbiU	UbiV	UbiT	+++	11	-6	895
GCF_013260315.1_ASM1326031v1	1	UbiU	UbiV	UbiT	+++	11	-6	895
GCF_013267835.1_ASM1326783v1	1	UbiU	UbiV	UbiT	+++	11	-13	915
GCF_013283895.1_ASM1328389v1	1	UbiU	UbiV	UbiT	+++	11	-6	895
GCF_014109845.1_ASM1410984v1	1	UbiU	UbiV	UbiT	++-	11	2728	3611
GCF_014268455.2_ASM1426845v2	1	UbiU	UbiV	UbiT	+++	11	-6	895
GCF_014395425.1_ASM1439542v1	1	UbiU	UbiV	UbiT	++-	11	2827	3710
GCF_014844015.1_ASM1484401v1	1	UbiU	UbiV	UbiT	++-	11	2725	3608
GCF_016615645.1_ASM1661564v1	1	UbiU	UbiV	UbiT	+++	11	-6	895
GCF_016925675.1_ASM1692567v1	1	UbiU	UbiV	UbiT	+++	11	-6	895
GCF_018325905.1_ASM1832590v1	1	UbiU	UbiV	UbiT	+++	11	-6	895
GCF_018394335.1_ASM1839433v1	1	UbiV	UbiU	UbiT	--+	11	141	1153
GCF_018417635.1_ASM1841763v1	1	UbiU	UbiV	UbiT	+++	11	-6	895
GCF_019141525.1_ASM1914152v1	1	UbiU	UbiV	UbiT	+++	11	-6	895
GCF_019334725.1_ASM1933472v1	1	UbiU	UbiV	UbiT	+++	11	-13	915
GCF_019464415.1_ASM1946441v1	1	UbiU	UbiV	UbiT	+++	11	-6	895
GCF_019670705.1_ASM1967070v1	1	UbiV	UbiU	UbiT	--+	11	140	1152
GCF_019693255.1_ASM1969325v1	1	UbiU	UbiV	UbiT	+++	11	-6	895
GCF_020535545.1_ASM2053554v1	1	UbiV	UbiU	UbiT	---	11	-9	979
GCF_020865585.1_ASM2086558v1	1	UbiU	UbiV	UbiT	+++	11	-3	913
GCF_023716845.1_ASM2371684v1	1	UbiV	UbiU	UbiT	--+	11	2346	3370
GCF_024137965.1_ASM2413796v1	1	UbiU	UbiV	UbiT	++-	11	17855	18786
GCF_024206005.1_ASM2420600v1	1	UbiU	UbiV	UbiT	++-	11	3796	4727
GCF_024347195.1_ASM2434719v1	1	UbiV	UbiU	UbiT	--+	11	187	1193
GCF_024347395.1_ASM2434739v1	1	UbiV	UbiU	UbiT	--+	11	2359	3383
GCF_024610635.1_ASM2461063v1	1	UbiU	UbiV	UbiT	+++	11	-6	895
GCF_024748695.1_ASM2474869v1	1	UbiU	UbiV	UbiT	+++	11	-6	895
GCF_024749185.1_ASM2474918v1	1	UbiU	UbiV	UbiT	+++	11	-6	895
GCF_024749225.1_ASM2474922v1	1	UbiU	UbiV	UbiT	+++	11	-6	895
GCF_024749245.1_ASM2474924v1	1	UbiU	UbiV	UbiT	+++	11	-6	895
GCF_024749365.1_ASM2474936v1	1	UbiU	UbiV	UbiT	+++	11	-6	895
GCF_025914095.1_ASM2591409v1	1	UbiV	UbiU	UbiT	--+	11	251	1257
GCF_026016345.1_ASM2601634v1	1	UbiU	UbiV	UbiT	+++	11	-6	895
GCF_029952805.1_ASM2995280v1	1	UbiU	UbiV	UbiT	+++	11	-6	895
GCF_030053115.1_ASM3005311v1	1	UbiU	UbiV	UbiT	+++	11	-6	895
GCF_030064125.1_ASM3006412v1	1	UbiU	UbiV	UbiT	+++	11	-6	895
GCF_030345315.1_ASM3034531v1	1	UbiU	UbiV	UbiT	++-	11	2727	3610
GCF_030370465.1_ASM3037046v1	1	UbiU	UbiV	UbiT	+++	11	-6	895
GCF_946902045.1_PRJEB55195	1	UbiU	UbiV	UbiT	+++	11	-13	915
GCF_000011805.1_ASM1180v1	1	UbiV	UbiU	UbiT	--+	10	2435	3446
GCF_000014705.1_ASM1470v1	1	UbiV	UbiU	UbiT	--+	10	141	1152
GCF_000021025.1_ASM2102v1	1	UbiT	UbiV	UbiU	---	10	42	927
GCF_000175935.2_ASM17593v2	1	UbiV	UbiU	UbiT	--+	10	203	1208
GCF_000196495.1_ASM19649v1	1	UbiV	UbiU	UbiT	--+	10	2470	3481
GCF_000940805.1_ASM94080v1	1	UbiV	UbiU	UbiT	--+	10	135	1137
GCF_000953695.1_AWOD1	1	UbiV	UbiU	UbiT	--+	10	2463	3474
GCF_001447335.1_ASM144733v1	1	UbiV	UbiU	UbiT	--+	10	183	1188
GCF_001652565.1_ASM165256v1	1	UbiV	UbiU	UbiT	---	10	-9	978
GCF_002009255.1_ASM200925v1	1	UbiU	UbiV	UbiT	++-	10	6328	7255
GCF_002549795.1_ASM254979v1	1	UbiU	UbiV	UbiT	++-	10	3742	4672
GCF_002872475.1_ASM287247v1	1	UbiT	UbiV	UbiU	+--	10	11	941
GCF_002953195.1_ASM295319v1	1	UbiV	UbiU	UbiT	--+	10	206	1211
GCF_003031405.1_ASM303140v1	1	UbiU	UbiV	UbiT	++-	10	6328	7255
GCF_003293715.1_ASM329371v1	1	UbiU	UbiV	UbiT	+++	10	-3	900
GCF_003855395.1_ASM385539v1	1	UbiV	UbiU	UbiT	--+	10	141	1152
GCF_004916735.1_ASM491673v1	1	UbiV	UbiU	UbiT	--+	10	220	1225
GCF_005234075.1_ASM523407v1	1	UbiV	UbiU	UbiT	--+	10	141	1152
GCF_005281435.1_ASM528143v1	1	UbiV	UbiU	UbiT	--+	10	201	1206
GCF_006517275.1_ASM651727v1	1	UbiT	UbiU	UbiV	+++	10	5	1013
GCF_010092445.1_ASM1009244v1	1	UbiV	UbiU	UbiT	--+	10	141	1152
GCF_011044475.1_ASM1104447v1	1	UbiV	UbiU	UbiT	--+	10	89	1094
GCF_013367775.1_ASM1336777v1	1	UbiV	UbiU	UbiT	---	10	41	1046
GCF_013372045.1_ASM1337204v1	1	UbiU	UbiV	UbiT	+++	10	21	927
GCF_014689145.1_ASM1468914v1	1	UbiV	UbiU	UbiT	--+	10	206	1211
GCF_014697095.1_ASM1469709v1	1	UbiU	UbiV	UbiT	++-	10	6866	7823
GCF_016864555.1_ASM1686455v1	1	UbiV	UbiU	UbiT	---	10	-9	978
GCF_018141005.1_ASM1814100v1	1	UbiV	UbiU	UbiT	--+	10	204	1209
GCF_020025155.1_ASM2002515v1	1	UbiU	UbiV	UbiT	+++	10	-6	894
GCF_020546665.1_ASM2054666v1	1	UbiU	UbiV	UbiT	++-	10	61	958
GCF_020595105.1_ASM2059510v1	1	UbiU	UbiV	UbiT	++-	10	6863	7820
GCF_023517775.1_ASM2351777v1	1	UbiV	UbiU	UbiT	--+	10	205	1210
GCF_024582835.1_ASM2458283v1	1	UbiV	UbiU	UbiT	--+	10	2354	3377
GCF_024707505.1_ASM2470750v1	1	UbiV	UbiU	UbiT	--+	10	201	1206
GCF_025820815.1_ASM2582081v1	1	UbiU	UbiV	UbiT	++-	10	3310	4234
GCF_029690045.1_ASM2969004v1	1	UbiU	UbiV	UbiT	+++	10	21	927
GCF_029866845.1_ASM2986684v1	1	UbiV	UbiU	UbiT	--+	10	201	1206
GCF_029958905.1_ASM2995890v1	1	UbiV	UbiU	UbiT	--+	10	2387	3410
GCF_900478715.1_31885_B02	1	UbiV	UbiU	UbiT	--+	10	448	1159
GCF_914590485.1_CEDIAZO_illumina_assembly	1	UbiV	UbiU	UbiT	--+	10	119	1121
GCF_000012025.1_ASM1202v1	1	UbiV	UbiU	UbiT	--+	9	209	1198
GCF_000024825.1_ASM2482v1	1	UbiV	UbiU	UbiT	--+	9	2536	3558
GCF_000196875.2_ASM19687v2	1	UbiV	UbiU	UbiT	--+	9	3152	4156
GCF_000330845.1_ASM33084v1	1	UbiV	UbiU	UbiT	--+	9	206	1210
GCF_001006005.1_ASM100600v1	1	UbiV	UbiU	UbiT	--+	9	289	1293
GCF_001022135.1_ASM102213v1	1	UbiV	UbiU	UbiT	--+	9	241	1245
GCF_001034475.2_ASM103447v3	1	UbiV	UbiU	UbiT	--+	9	221	1225
GCF_001037485.2_ASM103748v3	1	UbiV	UbiU	UbiT	--+	9	221	1225
GCF_001037585.2_ASM103758v2	1	UbiV	UbiU	UbiT	--+	9	221	1225
GCF_001456255.1_ASM145625v1	1	UbiV	UbiU	UbiT	--+	9	2511	3533
GCF_001518835.1_ASM151883v1	1	UbiV	UbiU	UbiT	--+	9	222	1226
GCF_001713395.1_ASM171339v1	1	UbiV	UbiU	UbiT	---	9	-9	977
GCF_002021755.1_ASM202175v1	1	UbiV	UbiU	UbiT	--+	9	2455	3477
GCF_002163605.1_ASM216360v1	1	UbiV	UbiU	UbiT	--+	9	154	1158
GCF_002214395.1_ASM221439v1	1	UbiV	UbiU	UbiT	--+	9	2453	3475
GCF_002393445.1_ASM239344v1	1	UbiV	UbiU	UbiT	--+	9	255	1259
GCF_002887615.1_ASM288761v1	1	UbiV	UbiU	UbiT	--+	9	2456	3478
GCF_002903045.1_ASM290304v1	1	UbiV	UbiU	UbiT	--+	9	235	1239
GCF_002903305.1_ASM290330v1	1	UbiV	UbiU	UbiT	--+	9	221	1225
GCF_002906475.1_ASM290647v1	1	UbiV	UbiU	UbiT	--+	9	2456	3478
GCF_002906655.1_ASM290665v1	1	UbiV	UbiU	UbiT	--+	9	2457	3479
GCF_002935105.1_ASM293510v1	1	UbiV	UbiU	UbiT	--+	9	222	1226
GCF_003051885.1_ASM305188v1	1	UbiV	UbiU	UbiT	--+	9	221	1225
GCF_003073275.1_ASM307327v1	1	UbiV	UbiU	UbiT	--+	9	235	1239
GCF_003204265.1_ASM320426v1	1	UbiV	UbiU	UbiT	--+	9	221	1225
GCF_003261575.2_ASM326157v2	1	UbiV	UbiU	UbiT	--+	9	222	1226
GCF_003323835.1_ASM332383v1	1	UbiV	UbiU	UbiT	--+	9	222	1226
GCF_003336325.1_ASM333632v1	1	UbiV	UbiU	UbiT	--+	9	221	1225
GCF_003336345.1_ASM333634v1	1	UbiV	UbiU	UbiT	--+	9	221	1225
GCF_003515105.1_ASM351510v1	1	UbiV	UbiU	UbiT	--+	9	81	1082
GCF_003668775.1_ASM366877v1	1	UbiV	UbiU	UbiT	--+	9	289	1293
GCF_003675305.1_ASM367530v1	1	UbiV	UbiU	UbiT	--+	9	259	1263
GCF_003812845.1_ASM381284v1	1	UbiV	UbiU	UbiT	--+	9	222	1226
GCF_003925915.1_ASM392591v1	1	UbiV	UbiU	UbiT	--+	9	235	1239
GCF_003935895.2_ASM393589v2	1	UbiV	UbiU	UbiT	--+	9	219	1223
GCF_004010755.1_ASM401075v1	1	UbiV	UbiU	UbiT	--+	9	217	1221
GCF_004101905.1_ASM410190v1	1	UbiV	UbiU	UbiT	--+	9	221	1225
GCF_004684345.1_ASM468434v1	1	UbiV	UbiU	UbiT	--+	9	220	1224
GCF_005406305.1_ASM540630v1	1	UbiV	UbiU	UbiT	--+	9	221	1225
GCF_006711645.1_ASM671164v1	1	UbiV	UbiU	UbiT	--+	9	222	1226
GCF_008693605.1_ASM869360v1	1	UbiV	UbiU	UbiT	--+	9	221	1225
GCF_009495675.1_ASM949567v1	1	UbiV	UbiU	UbiT	--+	9	221	1225
GCF_009648935.1_ASM964893v1	1	UbiV	UbiU	UbiT	--+	9	220	1224
GCF_009649895.1_ASM964989v1	1	UbiV	UbiU	UbiT	--+	9	221	1225
GCF_009649915.1_ASM964991v1	1	UbiV	UbiU	UbiT	--+	9	221	1225
GCF_009649935.1_ASM964993v1	1	UbiV	UbiU	UbiT	--+	9	221	1225
GCF_009676845.1_ASM967684v1	1	UbiV	UbiU	UbiT	--+	9	205	1209
GCF_009738185.1_ASM973818v1	1	UbiV	UbiU	UbiT	--+	9	314	1318
GCF_009905315.1_ASM990531v1	1	UbiV	UbiU	UbiT	--+	9	221	1225
GCF_009905335.1_ASM990533v1	1	UbiV	UbiU	UbiT	--+	9	222	1226
GCF_011064805.1_ASM1106480v1	1	UbiV	UbiU	UbiT	--+	9	235	1239
GCF_011602505.1_ASM1160250v1	1	UbiV	UbiU	UbiT	--+	9	221	1225
GCF_012029655.1_ASM1202965v1	1	UbiV	UbiU	UbiT	--+	9	222	1226
GCF_012524235.2_UCSC_CitroTSA_2.0	1	UbiV	UbiU	UbiT	--+	9	220	1224
GCF_012584495.1_ASM1258449v1	1	UbiV	UbiU	UbiT	--+	9	209	1213
GCF_012923785.1_ASM1292378v1	1	UbiV	UbiU	UbiT	--+	9	235	1239
GCF_013114975.1_ASM1311497v1	1	UbiV	UbiU	UbiT	--+	9	217	1221
GCF_013234275.1_ASM1323427v1	1	UbiV	UbiU	UbiT	--+	9	249	1253
GCF_013285385.1_ASM1328538v1	1	UbiV	UbiU	UbiT	--+	9	78	1211
GCF_013374815.1_ASM1337481v1	1	UbiV	UbiU	UbiT	--+	9	209	1213
GCF_013423925.1_ASM1342392v1	1	UbiV	UbiU	UbiT	--+	9	81	1082
GCF_013724425.1_ASM1372442v1	1	UbiV	UbiU	UbiT	--+	9	220	1224
GCF_013727235.1_ASM1372723v1	1	UbiV	UbiU	UbiT	--+	9	220	1224
GCF_013728095.1_ASM1372809v1	1	UbiV	UbiU	UbiT	--+	9	220	1224
GCF_013728515.1_ASM1372851v1	1	UbiV	UbiU	UbiT	--+	9	220	1224
GCF_013729795.1_ASM1372979v1	1	UbiV	UbiU	UbiT	--+	9	220	1224
GCF_013732395.1_ASM1373239v1	1	UbiV	UbiU	UbiT	--+	9	220	1224
GCF_013733095.1_ASM1373309v1	1	UbiV	UbiU	UbiT	--+	9	220	1224
GCF_013736875.1_ASM1373687v1	1	UbiV	UbiU	UbiT	--+	9	222	1226
GCF_013737455.1_ASM1373745v1	1	UbiV	UbiU	UbiT	--+	9	220	1224
GCF_013738915.1_ASM1373891v1	1	UbiV	UbiU	UbiT	--+	9	220	1224
GCF_013739755.1_ASM1373975v1	1	UbiV	UbiU	UbiT	--+	9	220	1224
GCF_013741155.1_ASM1374115v1	1	UbiV	UbiU	UbiT	--+	9	220	1224
GCF_013746155.1_ASM1374615v1	1	UbiV	UbiU	UbiT	--+	9	220	1224
GCF_013746415.1_ASM1374641v1	1	UbiV	UbiU	UbiT	--+	9	220	1224
GCF_013781945.1_ASM1378194v1	1	UbiV	UbiU	UbiT	--+	9	220	1224
GCF_013781985.1_ASM1378198v1	1	UbiV	UbiU	UbiT	--+	9	220	1224
GCF_013783065.1_ASM1378306v1	1	UbiV	UbiU	UbiT	--+	9	220	1224
GCF_013784065.1_ASM1378406v1	1	UbiV	UbiU	UbiT	--+	9	220	1224
GCF_013790835.1_ASM1379083v1	1	UbiV	UbiU	UbiT	--+	9	220	1224
GCF_013794885.1_ASM1379488v1	1	UbiV	UbiU	UbiT	--+	9	220	1224
GCF_013796805.1_ASM1379680v1	1	UbiV	UbiU	UbiT	--+	9	220	1224
GCF_013797345.1_ASM1379734v1	1	UbiV	UbiU	UbiT	--+	9	220	1224
GCF_013797615.1_ASM1379761v1	1	UbiV	UbiU	UbiT	--+	9	220	1224
GCF_013814485.1_ASM1381448v1	1	UbiV	UbiU	UbiT	--+	9	220	1224
GCF_013816515.1_ASM1381651v1	1	UbiV	UbiU	UbiT	--+	9	220	1224
GCF_013816795.1_ASM1381679v1	1	UbiV	UbiU	UbiT	--+	9	221	1225
GCF_013836145.1_ASM1383614v1	1	UbiV	UbiU	UbiT	--+	9	221	1225
GCF_013889015.1_ASM1388901v1	1	UbiV	UbiU	UbiT	--+	9	221	1225
GCF_013889875.1_ASM1388987v1	1	UbiV	UbiU	UbiT	--+	9	221	1225
GCF_013890155.1_ASM1389015v1	1	UbiV	UbiU	UbiT	--+	9	221	1225
GCF_013890595.1_ASM1389059v1	1	UbiV	UbiU	UbiT	--+	9	221	1225
GCF_014117385.1_ASM1411738v1	1	UbiV	UbiU	UbiT	--+	9	81	1082
GCF_014168815.1_ASM1416881v1	1	UbiV	UbiU	UbiT	--+	9	220	1224
GCF_014168915.1_ASM1416891v1	1	UbiV	UbiU	UbiT	--+	9	220	1224
GCF_014169075.1_ASM1416907v1	1	UbiV	UbiU	UbiT	--+	9	220	1224
GCF_014169515.1_ASM1416951v1	1	UbiV	UbiU	UbiT	--+	9	220	1224
GCF_014169535.1_ASM1416953v1	1	UbiV	UbiU	UbiT	--+	9	220	1224
GCF_014169555.1_ASM1416955v1	1	UbiV	UbiU	UbiT	--+	9	220	1224
GCF_014169755.1_ASM1416975v1	1	UbiV	UbiU	UbiT	--+	9	220	1224
GCF_015074825.1_ASM1507482v1	1	UbiV	UbiU	UbiT	--+	9	222	1226
GCF_015135575.1_ASM1513557v1	1	UbiV	UbiU	UbiT	--+	9	221	1225
GCF_015139575.1_ASM1513957v1	1	UbiV	UbiU	UbiT	--+	9	222	1226
GCF_015534735.1_ASM1553473v1	1	UbiV	UbiU	UbiT	--+	9	217	1221
GCF_015534755.1_ASM1553475v1	1	UbiV	UbiU	UbiT	--+	9	217	1221
GCF_015534775.1_ASM1553477v1	1	UbiV	UbiU	UbiT	--+	9	217	1221
GCF_015534795.1_ASM1553479v1	1	UbiV	UbiU	UbiT	--+	9	217	1221
GCF_015534815.1_ASM1553481v1	1	UbiV	UbiU	UbiT	--+	9	217	1221
GCF_015534835.1_ASM1553483v1	1	UbiV	UbiU	UbiT	--+	9	217	1221
GCF_015767615.1_ASM1576761v1	1	UbiV	UbiU	UbiT	--+	9	81	1082
GCF_016599735.1_ASM1659973v1	1	UbiV	UbiU	UbiT	--+	9	222	1226
GCF_016811995.1_ASM1681199v1	1	UbiV	UbiU	UbiT	--+	9	200	1204
GCF_016894305.1_ASM1689430v1	1	UbiV	UbiU	UbiT	--+	9	221	1225
GCF_016904755.1_ASM1690475v2	1	UbiV	UbiU	UbiT	--+	9	209	1213
GCF_017309585.1_ASM1730958v1	1	UbiT	UbiV	UbiU	---	9	5	940
GCF_017372215.1_ASM1737221v1	1	UbiV	UbiU	UbiT	--+	9	217	1221
GCF_017372255.1_ASM1737225v1	1	UbiV	UbiU	UbiT	--+	9	217	1221
GCF_017372375.1_ASM1737237v1	1	UbiV	UbiU	UbiT	--+	9	217	1221
GCF_018128425.1_ASM1812842v1	1	UbiV	UbiU	UbiT	--+	9	221	1225
GCF_018388565.1_ASM1838856v1	1	UbiV	UbiU	UbiT	--+	9	217	1221
GCF_018388585.1_ASM1838858v1	1	UbiV	UbiU	UbiT	--+	9	217	1221
GCF_019047765.1_ASM1904776v1	1	UbiV	UbiU	UbiT	--+	9	221	1225
GCF_019339365.1_ASM1933936v1	1	UbiV	UbiU	UbiT	--+	9	2372	3394
GCF_019356055.1_ASM1935605v1	1	UbiV	UbiU	UbiT	--+	9	209	1213
GCF_019431205.1_ASM1943120v1	1	UbiV	UbiU	UbiT	--+	9	209	1213
GCF_019803045.1_ASM1980304v1	1	UbiV	UbiU	UbiT	--+	9	221	1225
GCF_019844095.1_ASM1984409v1	1	UbiV	UbiU	UbiT	--+	9	206	1210
GCF_019880405.1_ASM1988040v1	1	UbiV	UbiU	UbiT	--+	9	235	1239
GCF_019890895.1_ASM1989089v1	1	UbiV	UbiU	UbiT	--+	9	222	1226
GCF_019930565.1_ASM1993056v1	1	UbiV	UbiU	UbiT	--+	9	220	1224
GCF_019968685.1_ASM1996868v1	1	UbiV	UbiU	UbiT	--+	9	289	1293
GCF_019968705.1_ASM1996870v1	1	UbiV	UbiU	UbiT	--+	9	289	1293
GCF_019968725.1_ASM1996872v1	1	UbiV	UbiU	UbiT	--+	9	289	1293
GCF_019968745.1_ASM1996874v1	1	UbiV	UbiU	UbiT	--+	9	289	1293
GCF_020097475.1_ASM2009747v1	1	UbiV	UbiU	UbiT	--+	9	209	1213
GCF_020150755.1_ASM2015075v1	1	UbiV	UbiU	UbiT	--+	9	217	1221
GCF_020181675.1_ASM2018167v1	1	UbiV	UbiU	UbiT	--+	9	217	1221
GCF_020221795.1_ASM2022179v1	1	UbiV	UbiU	UbiT	--+	9	217	1221
GCF_020268625.1_ASM2026862v1	1	UbiV	UbiU	UbiT	--+	9	217	1221
GCF_020683125.1_ASM2068312v1	1	UbiV	UbiU	UbiT	--+	9	206	1210
GCF_021117075.1_ASM2111707v1	1	UbiV	UbiU	UbiT	--+	9	222	1226
GCF_021172065.1_ASM2117206v1	1	UbiV	UbiU	UbiT	--+	9	206	1210
GCF_021365465.1_ASM2136546v1	1	UbiV	UbiU	UbiT	--+	9	80	1210
GCF_022558585.1_ASM2255858v1	1	UbiV	UbiU	UbiT	--+	9	221	1225
GCF_022605325.1_ASM2260532v1	1	UbiV	UbiU	UbiT	--+	9	222	1226
GCF_022637515.1_ASM2263751v1	1	UbiV	UbiU	UbiT	--+	9	259	1263
GCF_022637595.1_ASM2263759v1	1	UbiV	UbiU	UbiT	--+	9	222	1226
GCF_022647505.1_ASM2264750v1	1	UbiV	UbiU	UbiT	--+	9	205	1209
GCF_023195735.1_ASM2319573v1	1	UbiV	UbiU	UbiT	--+	9	221	1225
GCF_023277445.1_ASM2327744v1	1	UbiV	UbiU	UbiT	--+	9	2456	3478
GCF_023516235.1_ASM2351623v1	1	UbiV	UbiU	UbiT	--+	9	221	1225
GCF_023650755.1_ASM2365075v1	1	UbiV	UbiU	UbiT	--+	9	2537	3559
GCF_023650915.1_ASM2365091v1	1	UbiV	UbiU	UbiT	--+	9	2537	3559
GCF_023702615.1_ASM2370261v1	1	UbiV	UbiU	UbiT	--+	9	222	1226
GCF_023716525.1_ASM2371652v1	1	UbiV	UbiU	UbiT	--+	9	2537	3559
GCF_023823105.1_ASM2382310v1	1	UbiV	UbiU	UbiT	--+	9	209	1213
GCF_024181025.1_ASM2418102v1	1	UbiV	UbiU	UbiT	--+	9	221	1225
GCF_024181045.1_ASM2418104v1	1	UbiV	UbiU	UbiT	--+	9	221	1225
GCF_025232695.1_ASM2523269v1	1	UbiV	UbiU	UbiT	--+	9	217	1221
GCF_025725685.1_ASM2572568v1	1	UbiU	UbiV	UbiT	++-	9	5475	6401
GCF_026247685.1_ASM2624768v1	1	UbiV	UbiU	UbiT	--+	9	217	1221
GCF_026314315.1_ASM2631431v1	1	UbiV	UbiU	UbiT	--+	9	222	1226
GCF_027594725.1_ASM2759472v1	1	UbiV	UbiU	UbiT	--+	9	259	1263
GCF_027919895.1_ASM2791989v1	1	UbiV	UbiU	UbiT	--+	9	220	1224
GCF_029338175.1_ASM2933817v1	1	UbiV	UbiU	UbiT	--+	9	200	1204
GCF_029866885.1_ASM2986688v1	1	UbiV	UbiU	UbiT	--+	9	217	1221
GCF_029866905.1_ASM2986690v1	1	UbiV	UbiU	UbiT	--+	9	217	1221
GCF_029962105.1_ASM2996210v1	1	UbiV	UbiU	UbiT	--+	9	217	1221
GCF_030388725.1_ASM3038872v1	1	UbiV	UbiU	UbiT	--+	9	315	1319
GCF_900635915.1_36340_F01	1	UbiV	UbiU	UbiT	--+	9	222	1226
GCF_900638065.1_55685_A01	1	UbiV	UbiU	UbiT	--+	9	221	1225
GCF_905175335.1_LMG10946-Hybrid_2	1	UbiV	UbiU	UbiT	--+	9	2419	3477
GCF_905175355.1_B1ASS3-Hybrid_2	1	UbiV	UbiU	UbiT	--+	9	2455	3477
GCA_013693775.1_ASM1369377v1	1	UbiU	UbiV	UbiT	+++	8	469	1370
GCF_001658025.2_ASM165802v2	1	UbiV	UbiU	UbiT	--+	8	241	1244
GCF_001750725.1_ASM175072v1	1	UbiV	UbiU	UbiT	--+	8	212	1215
GCF_001922365.1_ASM192236v1	1	UbiV	UbiU	UbiT	--+	8	222	1225
GCF_002356355.1_ASM235635v1	1	UbiU	UbiV	UbiT	++-	8	2026	2933
GCF_002787395.1_ASM278739v1	1	UbiV	UbiU	UbiT	--+	8	222	1225
GCF_002850575.1_ASM285057v1	1	UbiV	UbiU	UbiT	--+	8	215	1218
GCF_002952735.2_ASM295273v2	1	UbiV	UbiU	UbiT	--+	8	212	1215
GCF_003071645.1_ASM307164v1	1	UbiV	UbiU	UbiT	--+	8	212	1215
GCF_003594935.2_ASM359493v2	1	UbiV	UbiU	UbiT	--+	8	221	1224
GCF_003864115.1_ASM386411v1	1	UbiV	UbiU	UbiT	--+	8	241	1244
GCF_008330085.1_ASM833008v1	1	UbiV	UbiU	UbiT	--+	8	241	1244
GCF_009363135.1_ASM936313v1	1	UbiV	UbiU	UbiT	--+	8	239	1242
GCF_013395055.1_ASM1339505v1	1	UbiU	UbiV	UbiT	+++	8	-3	892
GCF_017915135.1_ASM1791513v1	1	UbiU	UbiV	UbiT	+++	8	-3	892
GCF_018075245.1_ASM1807524v1	1	UbiV	UbiU	UbiT	--+	8	222	1225
GCF_019048625.1_ASM1904862v1	1	UbiV	UbiU	UbiT	--+	8	222	1225
GCF_019056615.1_ASM1905661v1	1	UbiV	UbiU	UbiT	--+	8	222	1225
GCF_021869625.1_ASM2186962v1	1	UbiV	UbiU	UbiT	--+	8	222	1225
GCF_024599795.1_ASM2459979v1	1	UbiV	UbiU	UbiT	--+	8	212	1215
GCF_025502525.1_ASM2550252v1	1	UbiV	UbiU	UbiT	--+	8	212	1215
GCF_025642095.1_ASM2564209v1	1	UbiV	UbiU	UbiT	--+	8	239	1242
GCF_025758125.1_ASM2575812v1	1	UbiV	UbiU	UbiT	--+	8	241	1244
GCF_027886705.1_ASM2788670v1	1	UbiV	UbiU	UbiT	--+	8	239	1242
GCF_000590925.1_ASM59092v1	1	UbiV	UbiU	UbiT	---	7	-6	984
GCF_002288505.1_ASM228850v1	1	UbiV	UbiU	UbiT	---	7	-9	975
GCF_004923315.1_ASM492331v1	1	UbiT	UbiU	UbiV	+++	7	14	1019
GCF_007556835.1_ASM755683v1	1	UbiT	UbiV	UbiU	---	7	12	942
GCF_018736085.1_ASM1873608v1	1	UbiV	UbiU	UbiT	---	7	-7	1016
GCF_020535565.1_ASM2053556v1	1	UbiU	UbiV	UbiT	+++	7	-7	935
GCF_021088345.1_ASM2108834v1	1	UbiV	UbiU	UbiT	---	7	-9	975
GCF_027116575.1_ASM2711657v1	1	UbiT	UbiV	UbiU	---	7	15	915
GCF_900005615.1_JCM7685	1	UbiV	UbiU	UbiT	---	7	-3	1002
GCA_019623805.1_ASM1962380v1	1	UbiU	UbiV	UbiT	++-	6	973	1869
GCF_000015585.1_ASM1558v1	1	UbiT	UbiV	UbiU	---	6	20	928
GCF_000024085.1_ASM2408v1	1	UbiU	UbiV	UbiT	++-	6	-30	857
GCF_000179015.2_ASM17901v2	1	UbiU	UbiV	UbiT	+++	6	20	949
GCF_000283655.1_ASM28365v1	1	UbiT	UbiU	UbiV	+++	6	30	1022
GCF_001633145.1_ASM163314v1	1	UbiV	UbiU	UbiT	---	6	-3	1001
GCF_001691455.1_ASM169145v1	1	UbiV	UbiU	UbiT	---	6	-9	974
GCF_002073975.1_ASM207397v1	1	UbiV	UbiU	UbiT	---	6	-3	1001
GCF_002186515.2_ASM218651v2	1	UbiV	UbiU	UbiT	--+	6	222	1223
GCF_002269255.1_ASM226925v1	1	UbiV	UbiU	UbiT	--+	6	222	1223
GCF_003790505.1_ASM379050v1	1	UbiV	UbiU	UbiT	--+	6	222	1223
GCF_005144505.2_ASM514450v2	1	UbiV	UbiU	UbiT	---	6	-9	974
GCF_007632255.1_ASM763225v1	1	UbiV	UbiU	UbiT	--+	6	222	1223
GCF_007859655.1_ASM785965v1	1	UbiV	UbiU	UbiT	---	6	3	986
GCF_014843375.1_ASM1484337v1	1	UbiV	UbiU	UbiT	---	6	3	1007
GCF_016415705.1_ASM1641570v1	1	UbiV	UbiU	UbiT	--+	6	222	1223
GCF_016919405.1_ASM1691940v1	1	UbiV	UbiU	UbiT	---	6	-9	974
GCF_018199955.1_ASM1819995v1	1	UbiV	UbiU	UbiT	--+	6	222	1223
GCF_018204675.1_ASM1820467v1	1	UbiV	UbiU	UbiT	--+	6	222	1223
GCF_018388785.1_ASM1838878v1	1	UbiV	UbiU	UbiT	--+	6	222	1223
GCF_020526085.1_ASM2052608v1	1	UbiV	UbiU	UbiT	--+	6	222	1223
GCF_021184225.1_ASM2118422v1	1	UbiV	UbiU	UbiT	--+	6	222	1223
GCF_025813515.1_ASM2581351v1	1	UbiV	UbiU	UbiT	--+	6	222	1223
GCA_013693915.1_ASM1369391v1	1	UbiU	UbiV	UbiT	+++	5	-3	922
GCF_000016185.1_ASM1618v1	1	UbiV	UbiU	UbiT	---	5	-3	1063
GCF_000021005.1_ASM2100v1	1	UbiV	UbiU	UbiT	---	5	0	985
GCF_000284255.1_ASM28425v1	1	UbiU	UbiV	UbiT	+++	5	-3	931
GCF_000968135.1_ASM96813v1	1	UbiV	UbiU	UbiT	---	5	-3	994
GCF_002407205.1_ASM240720v1	1	UbiV	UbiU	UbiT	---	5	0	985
GCF_002808045.1_ASM280804v1	1	UbiV	UbiU	UbiT	--+	5	94	1091
GCF_002865605.1_ASM286560v1	1	UbiV	UbiU	UbiT	---	5	4	1010
GCF_003071405.1_ASM307140v1	1	UbiV	UbiU	UbiT	---	5	-3	997
GCF_003119115.1_ASM311911v1	1	UbiT	UbiU	UbiV	+++	5	13	1016
GCF_003130795.1_ASM313079v1	1	UbiT	UbiU	UbiV	+++	5	14	1005
GCF_003177055.1_ASM317705v1	1	UbiV	UbiU	UbiT	---	5	-9	973
GCF_003443535.1_ASM344353v1	1	UbiV	UbiU	UbiT	---	5	-6	982
GCF_004006175.1_ASM400617v1	1	UbiV	UbiU	UbiT	---	5	-6	982
GCF_009363615.1_ASM936361v1	1	UbiV	UbiU	UbiT	---	5	-6	982
GCF_009498215.1_ASM949821v1	1	UbiV	UbiU	UbiT	---	5	-9	973
GCF_009789575.1_ASM978957v1	1	UbiV	UbiU	UbiT	---	5	-3	982
GCF_011764585.1_ASM1176458v1	1	UbiU	UbiV	UbiT	+++	5	11	924
GCF_020618415.1_ASM2061841v1	1	UbiU	UbiV	UbiT	+++	5	-3	994
GCF_021391315.1_ASM2139131v1	1	UbiV	UbiU	UbiT	---	5	0	985
GCF_029581395.1_ASM2958139v1	1	UbiV	UbiU	UbiT	---	5	0	982
GCF_902459525.1_CL21	1	UbiU	UbiV	UbiT	+++	5	3	913
GCF_002749495.1_ASM274949v1	1	UbiV	UbiU	UbiT	---	4	3	1005
GCF_003952485.1_ASM395248v1	1	UbiV	UbiU	UbiT	---	4	-3	996
GCF_003952485.1_ASM395248v1	2	UbiV	UbiU	UbiT	---	4	-3	999
GCF_009363375.1_ASM936337v1	1	UbiV	UbiU	UbiT	---	4	-3	1011
GCF_009363595.1_ASM936359v1	1	UbiV	UbiU	UbiT	---	4	-3	1011
GCF_013459645.1_ASM1345964v1	1	UbiV	UbiU	UbiT	---	4	9143	10124
GCF_016584445.1_ASM1658444v1	1	UbiT	UbiU	UbiV	+++	4	69	1050
GCF_017901175.1_ASM1790117v1	1	UbiU	UbiV	UbiT	+++	4	10	913
GCF_020882625.1_ASM2088262v1	1	UbiV	UbiU	UbiT	---	4	-3	1011
GCF_027359675.1_ASM2735967v1	1	UbiV	UbiU	UbiT	---	4	0	1005
GCF_029714365.1_ASM2971436v1	1	UbiV	UbiU	UbiT	---	4	-9	972
GCF_000007505.1_ASM750v1	1	UbiV	UbiU	UbiT	---	3	-9	971
GCF_000016845.1_ASM1684v1	1	UbiV	UbiU	UbiT	---	3	-9	971
GCF_000018525.1_ASM1852v1	1	UbiV	UbiU	UbiT	---	3	-9	971
GCF_000022745.1_ASM2274v1	1	UbiV	UbiU	UbiT	---	3	-9	971
GCF_000221005.1_ASM22100v1	1	UbiV	UbiU	UbiT	---	3	-9	971
GCF_001713475.1_ASM171347v1	1	UbiV	UbiU	UbiT	---	3	0	980
GCF_001971805.1_ASM197180v1	1	UbiV	UbiU	UbiT	---	3	-9	971
GCF_002025625.1_ASM202562v1	1	UbiV	UbiU	UbiT	---	3	-9	971
GCF_002079305.1_ASM207930v1	1	UbiV	UbiU	UbiT	---	3	-3	998
GCF_002356635.1_ASM235663v1	1	UbiV	UbiU	UbiT	---	3	1	984
GCF_002742645.2_ASM274264v2	1	UbiT	UbiU	UbiV	+++	3	-3	992
GCF_002949085.1_ASM294908v1	1	UbiT	UbiU	UbiV	+++	3	33	1013
GCF_003441615.1_ASM344161v1	1	UbiT	UbiV	UbiU	---	3	14	919
GCF_004353865.1_ASM435386v1	1	UbiU	UbiV	UbiT	+++	3	627	1553
GCF_005952805.1_ASM595280v1	1	UbiU	UbiV	UbiT	+++	3	-3	938
GCF_008824185.1_ASM882418v1	1	UbiV	UbiU	UbiT	---	3	-3	995
GCF_011046245.1_ASM1104624v1	1	UbiV	UbiU	UbiT	---	3	0	980
GCF_013423785.1_ASM1342378v1	1	UbiU	UbiV	UbiT	+++	3	0	881
GCF_014084005.1_ASM1408400v1	1	UbiV	UbiU	UbiT	---	3	-9	971
GCF_014495905.1_ASM1449590v1	1	UbiV	UbiU	UbiT	---	3	-9	971
GCF_015140455.1_ASM1514045v1	1	UbiU	UbiV	UbiT	+++	3	2	895
GCF_016858125.1_ASM1685812v1	1	UbiT	UbiV	UbiU	---	3	28	936
GCF_016919705.1_ASM1691970v1	1	UbiV	UbiU	UbiT	---	3	-3	995
GCF_020510525.1_ASM2051052v1	1	UbiT	UbiV	UbiU	---	3	3	908
GCF_020510565.1_ASM2051056v1	1	UbiT	UbiV	UbiU	---	3	14	919
GCF_020510645.1_ASM2051064v1	1	UbiT	UbiV	UbiU	---	3	12	917
GCF_020990385.1_ASM2099038v1	1	UbiV	UbiU	UbiT	---	3	-3	995
GCF_024970695.1_ASM2497069v1	1	UbiV	UbiU	UbiT	---	3	-9	971
GCF_024970895.1_ASM2497089v1	1	UbiV	UbiU	UbiT	---	3	-9	971
GCF_026261605.1_ASM2626160v1	1	UbiT	UbiV	UbiU	---	3	5	910
GCF_029854435.1_ASM2985443v1	1	UbiV	UbiU	UbiT	---	3	-9	971
GCF_030388245.1_ASM3038824v1	1	UbiV	UbiU	UbiT	---	3	-3	998
GCF_900000005.1_BVF60	1	UbiV	UbiU	UbiT	---	3	-9	971
GCF_009937955.1_ASM993795v1	1	UbiU	UbiV	UbiT	+++	2	7	932
GCF_009937975.1_ASM993797v1	1	UbiU	UbiV	UbiT	+++	2	7	932
GCF_023311895.1_ASM2331189v1	1	UbiU	UbiV	UbiT	++-	2	-3	901
GCF_000014745.1_ASM1474v1	1	UbiT	UbiU	UbiV	+++	1	-3	999
GCF_000014865.1_ASM1486v1	1	UbiU	UbiV	UbiT	+++	0	3332532	3333461
GCF_000828635.1_ASM82863v1	1	UbiU	UbiV	UbiT	+++	0	12	893
GCF_001511835.1_XM-1	1	UbiT	UbiU	UbiV	+++	0	-3	1004
GCF_001855275.1_ASM185527v1	1	UbiT	UbiV	UbiU	---	0	9	944
GCF_001870665.2_ASM187066v2	1	UbiT	UbiU	UbiV	+++	0	6	983
GCF_002105535.1_ASM210553v1	1	UbiT	UbiU	UbiV	+++	0	137	1144
GCF_002844375.1_ASM284437v1	1	UbiT	UbiU	UbiV	+++	0	-3	974
GCF_003574985.1_ASM357498v1	1	UbiT	UbiU	UbiV	+++	0	5	982
GCF_004114935.1_ASM411493v1	1	UbiT	UbiU	UbiV	+++	0	68	1045
GCF_009650195.1_ASM965019v1	1	UbiT	UbiU	UbiV	+++	0	3	980
GCF_011064825.1_ASM1106482v1	1	UbiT	UbiU	UbiV	+++	0	6	998
GCF_016890085.1_ASM1689008v1	1	UbiT	UbiV	UbiU	---	0	22	945
GCF_023375135.1_ASM2337513v1	1	UbiT	UbiU	UbiV	+++	0	55	981
GCF_026153455.1_ASM2615345v1	1	UbiV	UbiU	UbiT	--+	0	95	1090
GCF_000014785.1_ASM1478v1	1	UbiT	UbiV	UbiU	---	-3	-3	932
GCF_000016725.1_ASM1672v1	1	UbiT	UbiU	UbiV	+++	-3	-3	989
GCF_000017265.1_ASM1726v1	1	UbiV	UbiU	UbiT	---	-3	44	991
GCF_000067205.1_ASM6720v1	1	UbiT	UbiV	UbiU	---	-3	6	887
GCF_000143145.1_ASM14314v1	1	UbiT	UbiU	UbiV	+++	-3	6	1004
GCF_000148645.1_ASM14864v1	1	UbiV	UbiU	UbiT	--+	-3	141	1133
GCF_000166055.1_ASM16605v1	1	UbiT	UbiU	UbiV	+++	-3	0	989
GCF_000202835.1_ASM20283v1	1	UbiT	UbiU	UbiV	+++	-3	-3	989
GCF_000203895.1_ASM20389v1	1	UbiT	UbiU	UbiV	+++	-3	3	995
GCF_000227685.2_ASM22768v3	1	UbiT	UbiV	UbiU	---	-3	15	935
GCF_000283275.1_ASM28327v1	1	UbiT	UbiV	UbiU	+--	-3	14	901
GCF_000471925.1_ASM47192v1	1	UbiT	UbiV	UbiU	---	-3	57	983
GCF_000503895.1_ASM50389v1	1	UbiV	UbiU	UbiT	---	-3	-3	995
GCF_000513295.1_MGMSRv2	1	UbiT	UbiU	UbiV	+++	-3	-3	983
GCF_000733715.2_ASM73371v2	1	UbiT	UbiV	UbiU	---	-3	8	892
GCF_000969645.2_ASM96964v2	1	UbiT	UbiV	UbiU	---	-3	125	997
GCF_001017435.1_ASM101743v1	1	UbiT	UbiV	UbiU	---	-3	34	957
GCF_001043175.1_ASM104317v1	1	UbiT	UbiV	UbiU	+--	-3	14	901
GCF_001305595.1_ASM130559v1	1	UbiT	UbiU	UbiV	+++	-3	46	1038
GCF_001402875.1_ASM140287v1	1	UbiT	UbiU	UbiV	+++	-3	17	1012
GCF_001411805.1_ASM141180v1	1	UbiU	UbiV	UbiT	+++	-3	-3	908
GCF_001559015.1_ASM155901v1	1	UbiT	UbiU	UbiV	+++	-3	6	1004
GCF_001705075.2_ASM170507v2	1	UbiU	UbiV	UbiT	++-	-3	5006	5887
GCF_001940525.2_ASM194052v2	1	UbiT	UbiU	UbiV	+++	-3	5	1000
GCF_002848345.1_ASM284834v1	1	UbiU	UbiV	UbiT	+++	-3	-13	937
GCF_002863865.1_ASM286386v1	1	UbiT	UbiV	UbiU	+--	-3	114	884
GCF_002953155.1_ASM295315v1	1	UbiT	UbiU	UbiV	+++	-3	6	1004
GCF_003008595.1_ASM300859v1	1	UbiU	UbiV	UbiT	+++	-3	114	1040
GCF_003028855.1_ASM302885v1	1	UbiT	UbiV	UbiU	---	-3	10	900
GCF_003100395.1_ASM310039v1	1	UbiT	UbiV	UbiU	---	-3	-3	917
GCF_003184265.1_ASM318426v1	1	UbiU	UbiV	UbiT	++-	-3	5141	6022
GCF_003296175.1_ASM329617v1	1	UbiT	UbiU	UbiV	+++	-3	5	1000
GCF_003352165.1_ASM335216v1	1	UbiT	UbiU	UbiV	+++	-3	-3	986
GCF_003402535.2_ASM340253v2	1	UbiT	UbiV	UbiU	---	-3	-9	1043
GCF_003433515.1_ASM343351v1	1	UbiT	UbiU	UbiV	+++	-3	4	1005
GCF_003595305.1_ASM359530v1	1	UbiT	UbiV	UbiU	---	-3	20	901
GCF_003600685.1_ASM360068v1	1	UbiT	UbiV	UbiU	---	-3	-9	887
GCF_003966565.1_ASM396656v1	1	UbiT	UbiV	UbiU	---	-3	-3	881
GCF_003966715.1_ASM396671v1	1	UbiT	UbiU	UbiV	+++	-3	12	1007
GCF_004194535.1_ASM419453v1	1	UbiT	UbiV	UbiU	---	-3	133	1005
GCF_004323595.1_ASM432359v1	1	UbiT	UbiV	UbiU	---	-3	541	1425
GCF_004564135.1_ASM456413v1	1	UbiT	UbiU	UbiV	+++	-3	0	989
GCF_004798725.1_ASM479872v1	1	UbiT	UbiV	UbiU	---	-3	48	977
GCF_004798725.1_ASM479872v1	2	UbiT	UbiV	UbiU	---	-3	43	981
GCF_006385135.1_ASM638513v1	1	UbiT	UbiU	UbiV	+++	-3	2	1000
GCF_006442545.2_ASM644254v2	1	UbiT	UbiU	UbiV	+++	-3	5	1000
GCF_008245125.1_ASM824512v1	1	UbiT	UbiV	UbiU	---	-3	-9	887
GCF_008807375.1_ASM880737v1	1	UbiT	UbiV	UbiU	---	-3	8	895
GCF_008807855.1_ASM880785v1	1	UbiT	UbiV	UbiU	---	-3	-9	1010
GCF_009176665.1_ASM917666v1	1	UbiT	UbiU	UbiV	+++	-3	28	1005
GCF_009176685.1_ASM917668v1	1	UbiT	UbiU	UbiV	+++	-3	28	1005
GCF_009301415.1_ASM930141v1	1	UbiT	UbiU	UbiV	+++	-3	3	992
GCF_009363315.1_ASM936331v1	1	UbiT	UbiU	UbiV	+++	-3	4	1011
GCF_009363335.1_ASM936333v1	1	UbiT	UbiU	UbiV	+++	-3	4	1011
GCF_009363395.1_ASM936339v1	1	UbiT	UbiV	UbiU	---	-3	8	892
GCF_009363475.1_ASM936347v1	1	UbiT	UbiV	UbiU	---	-3	8	892
GCF_009789595.1_ASM978959v1	1	UbiT	UbiV	UbiU	---	-3	32	928
GCF_009931375.1_ASM993137v1	1	UbiU	UbiV	UbiT	+++	-3	-3	908
GCF_009938305.1_ASM993830v1	1	UbiT	UbiV	UbiU	---	-3	5	895
GCF_011397855.1_ASM1139785v1	1	UbiT	UbiV	UbiU	---	-3	8	892
GCF_012849375.1_ASM1284937v1	1	UbiT	UbiV	UbiU	---	-3	14	910
GCF_013003985.1_ASM1300398v1	1	UbiT	UbiV	UbiU	---	-3	-3	908
GCF_013116765.2_ASM1311676v2	1	UbiT	UbiV	UbiU	---	-3	-9	887
GCF_013267355.1_ASM1326735v1	1	UbiT	UbiV	UbiU	---	-3	-9	887
GCF_013306295.1_ASM1330629v1	1	UbiT	UbiV	UbiU	---	-3	20	901
GCF_013403565.1_ASM1340356v1	1	UbiT	UbiV	UbiU	---	-3	3	887
GCF_014353015.1_ASM1435301v1	1	UbiT	UbiV	UbiU	---	-3	-9	878
GCF_014725735.1_ASM1472573v1	1	UbiV	UbiU	UbiT	---	-3	18078	19079
GCF_015689335.1_ASM1568933v1	1	UbiT	UbiV	UbiU	---	-3	11	910
GCF_016728825.1_ASM1672882v1	1	UbiT	UbiV	UbiU	---	-3	-9	884
GCF_016806835.2_ASM1680683v2	1	UbiV	UbiU	UbiT	---	-3	2	988
GCF_016864195.1_ASM1686419v1	1	UbiT	UbiV	UbiU	---	-3	11	916
GCF_017798165.1_ASM1779816v1	1	UbiT	UbiV	UbiU	---	-3	20	931
GCF_018223725.1_ASM1822372v1	1	UbiT	UbiV	UbiU	---	-3	48	977
GCF_018243235.1_ASM1824323v1	1	UbiT	UbiV	UbiU	---	-3	20	901
GCF_019448355.1_ASM1944835v1	1	UbiT	UbiV	UbiU	---	-3	-9	887
GCF_020149505.1_ASM2014950v1	1	UbiT	UbiV	UbiU	---	-3	34	951
GCF_020541125.1_ASM2054112v1	1	UbiT	UbiV	UbiU	---	-3	-9	887
GCF_020616515.1_ASM2061651v1	1	UbiT	UbiU	UbiV	+++	-3	5	1000
GCF_021049305.1_ASM2104930v1	1	UbiT	UbiV	UbiU	---	-3	6	980
GCF_021173085.1_ASM2117308v1	1	UbiT	UbiV	UbiU	---	-3	11	892
GCF_021432765.1_ASM2143276v1	1	UbiU	UbiV	UbiT	+++	-3	-6	899
GCF_021545785.1_ASM2154578v1	1	UbiT	UbiV	UbiU	---	-3	8	892
GCF_022406855.1_ASM2240685v1	1	UbiT	UbiV	UbiU	---	-3	65	994
GCF_022492935.1_ASM2249293v1	1	UbiT	UbiV	UbiU	---	-3	14	913
GCF_023588965.1_ASM2358896v1	1	UbiV	UbiU	UbiT	---	-3	25	999
GCF_023734135.1_ASM2373413v1	1	UbiT	UbiV	UbiU	---	-3	-3	983
GCF_025136295.1_ASM2513629v1	1	UbiT	UbiU	UbiV	+++	-3	11	997
GCF_025141855.1_ASM2514185v1	1	UbiT	UbiU	UbiV	+++	-3	5	1000
GCF_026016745.1_ASM2601674v1	1	UbiT	UbiV	UbiU	---	-3	20	901
GCF_029223865.1_ASM2922386v1	1	UbiT	UbiV	UbiU	---	-3	-3	905
GCF_029278605.1_ASM2927860v1	1	UbiT	UbiV	UbiU	---	-3	30	941
GCF_029674545.1_ASM2967454v1	1	UbiT	UbiU	UbiV	+++	-3	4	999
GCF_029674625.1_ASM2967462v1	1	UbiT	UbiU	UbiV	+++	-3	4	999
GCF_029866465.1_ASM2986646v1	1	UbiT	UbiV	UbiU	---	-3	-9	887
GCF_029909795.1_ASM2990979v1	1	UbiT	UbiU	UbiV	+++	-3	3	995
GCF_030406045.1_ASM3040604v1	1	UbiV	UbiU	UbiT	--+	-3	2657	3649
GCF_900089455.2_OrrDiv2	1	UbiT	UbiV	UbiU	---	-3	5	895
GCF_937425535.1_Rhodovastum_atsumiense_G2-11	1	UbiT	UbiU	UbiV	+++	-3	-3	1037
GCF_000006765.1_ASM676v1	1	UbiT	UbiV	UbiU	---	-6	12	896
GCF_000282175.2_ASM28217v2	1	UbiT	UbiV	UbiU	---	-6	11	895
GCF_000349845.1_ASM34984v1	1	UbiT	UbiV	UbiU	---	-6	155	1039
GCF_000934565.1_ASM93456v1	1	UbiT	UbiV	UbiU	---	-6	11	895
GCF_001267255.1_ASM126725v1	1	UbiT	UbiV	UbiU	---	-6	11	895
GCF_001586155.1_ASM158615v1	1	UbiT	UbiV	UbiU	---	-6	12	896
GCF_001661075.1_ASM166107v1	1	UbiT	UbiV	UbiU	---	-6	11	895
GCF_001705995.2_ASM170599v2	1	UbiT	UbiV	UbiU	---	-6	11	895
GCF_001708425.1_ASM170842v1	1	UbiT	UbiV	UbiU	---	-6	11	895
GCF_002028325.1_ASM202832v1	1	UbiT	UbiV	UbiU	---	-6	11	895
GCF_002843285.1_ASM284328v1	1	UbiT	UbiV	UbiU	---	-6	12	896
GCF_006094435.1_ASM609443v1	1	UbiT	UbiV	UbiU	---	-6	11	895
GCF_006517195.1_ASM651719v1	1	UbiT	UbiV	UbiU	---	-6	11	895
GCF_008370715.1_ASM837071v1	1	UbiT	UbiV	UbiU	---	-6	12	896
GCF_008807395.1_ASM880739v1	1	UbiT	UbiV	UbiU	---	-6	9	896
GCF_008807415.1_ASM880741v1	1	UbiT	UbiV	UbiU	---	-6	11	895
GCF_009189165.1_ASM918916v1	1	UbiT	UbiV	UbiU	---	-6	11	895
GCF_009363435.1_ASM936343v1	1	UbiT	UbiU	UbiV	+++	-6	5	1009
GCF_010668965.1_ASM1066896v1	1	UbiT	UbiV	UbiU	---	-6	12	896
GCF_012935735.1_ASM1293573v1	1	UbiT	UbiV	UbiU	---	-6	11	895
GCF_013285305.1_ASM1328530v1	1	UbiT	UbiV	UbiU	---	-6	11	895
GCF_013343155.1_ASM1334315v1	1	UbiT	UbiV	UbiU	---	-6	12	896
GCF_014268695.2_ASM1426869v2	1	UbiT	UbiV	UbiU	---	-6	12	896
GCF_014524625.1_ASM1452462v1	1	UbiT	UbiV	UbiU	---	-6	11	895
GCF_014843515.1_ASM1484351v1	1	UbiT	UbiV	UbiU	---	-6	12	896
GCF_016028515.1_ASM1602851v1	1	UbiT	UbiV	UbiU	---	-6	15	899
GCF_016028635.1_ASM1602863v1	1	UbiT	UbiV	UbiU	---	-6	-3	899
GCF_017968885.1_ASM1796888v1	1	UbiT	UbiV	UbiU	---	-6	11	895
GCF_018325865.1_ASM1832586v1	1	UbiT	UbiV	UbiU	---	-6	12	896
GCF_019139815.1_ASM1913981v1	1	UbiT	UbiV	UbiU	---	-6	11	895
GCF_019355055.1_ASM1935505v1	1	UbiT	UbiV	UbiU	---	-6	15	899
GCF_019704535.1_ASM1970453v1	1	UbiT	UbiV	UbiU	---	-6	15	899
GCF_019823085.1_ASM1982308v1	1	UbiT	UbiV	UbiU	---	-6	11	895
GCF_020401845.1_ASM2040184v1	1	UbiT	UbiV	UbiU	---	-6	11	895
GCF_020520285.1_ASM2052028v1	1	UbiT	UbiV	UbiU	---	-6	11	895
GCF_021233075.1_ASM2123307v1	1	UbiT	UbiV	UbiU	---	-6	11	895
GCF_021432085.1_ASM2143208v1	1	UbiT	UbiV	UbiU	---	-6	15	899
GCF_023169845.1_ASM2316984v1	1	UbiT	UbiV	UbiU	---	-6	11	895
GCF_023651955.1_ASM2365195v1	1	UbiT	UbiV	UbiU	---	-6	11	895
GCF_024584605.1_ASM2458460v1	1	UbiT	UbiV	UbiU	---	-6	11	895
GCF_024628725.1_ASM2462872v1	1	UbiT	UbiU	UbiV	+++	-6	5	982
GCF_024748615.1_ASM2474861v1	1	UbiT	UbiV	UbiU	---	-6	11	895
GCF_024748945.1_ASM2474894v1	1	UbiT	UbiV	UbiU	---	-6	11	895
GCF_024748965.1_ASM2474896v1	1	UbiT	UbiV	UbiU	---	-6	11	895
GCF_024749045.1_ASM2474904v1	1	UbiT	UbiV	UbiU	---	-6	11	895
GCF_024749305.1_ASM2474930v1	1	UbiT	UbiV	UbiU	---	-6	11	895
GCF_024749325.1_ASM2474932v1	1	UbiT	UbiV	UbiU	---	-6	12	896
GCF_024749345.1_ASM2474934v1	1	UbiT	UbiV	UbiU	---	-6	11	895
GCF_025139665.1_ASM2513966v1	1	UbiT	UbiU	UbiV	+++	-6	5	982
GCF_025857195.1_ASM2585719v1	1	UbiT	UbiU	UbiV	+++	-6	5	982
GCF_026016505.1_ASM2601650v1	1	UbiT	UbiV	UbiU	---	-6	11	895
GCF_026191725.2_ASM2619172v2	1	UbiT	UbiU	UbiV	+++	-6	5	1009
GCF_026642215.1_ASM2664221v1	1	UbiT	UbiV	UbiU	---	-6	15	899
GCF_026686735.1_ASM2668673v1	1	UbiT	UbiV	UbiU	---	-6	8	895
GCF_026967615.1_ASM2696761v1	1	UbiT	UbiV	UbiU	---	-6	11	895
GCF_029203285.1_ASM2920328v1	1	UbiT	UbiV	UbiU	---	-6	11	895
GCF_029320995.1_ASM2932099v1	1	UbiT	UbiV	UbiU	---	-6	11	895
GCF_029457395.1_ASM2945739v1	1	UbiT	UbiV	UbiU	---	-6	11	895
GCF_029457515.1_ASM2945751v1	1	UbiT	UbiV	UbiU	---	-6	11	895
GCF_029866945.1_ASM2986694v1	1	UbiT	UbiV	UbiU	---	-6	12	896
GCF_029916865.1_ASM2991686v1	1	UbiT	UbiV	UbiU	---	-6	11	895
GCF_030053095.1_ASM3005309v1	1	UbiT	UbiV	UbiU	---	-6	11	895
GCF_030285785.1_ASM3028578v1	1	UbiT	UbiU	UbiV	+++	-6	5	982
GCF_900475945.1_48290_E02	1	UbiT	UbiV	UbiU	---	-6	11	895
GCF_003574215.1_ASM357421v1	1	UbiT	UbiV	UbiU	---	-7	3	880
GCF_000007125.1_ASM712v1	1	UbiT	UbiU	UbiV	+++	-9	3	971
GCF_000054005.1_ASM5400v1	1	UbiT	UbiU	UbiV	+++	-9	3	971
GCF_000346065.1_ASM34606v1	1	UbiT	UbiU	UbiV	+++	-9	7	975
GCF_000590795.1_ASM59079v1	1	UbiT	UbiU	UbiV	+++	-9	3	971
GCF_000697965.2_ASM69796v2	1	UbiT	UbiU	UbiV	+++	-9	8	976
GCF_000960975.1_ASM96097v1	1	UbiT	UbiU	UbiV	+++	-9	15	983
GCF_000967425.1_ASM96742v1	1	UbiT	UbiU	UbiV	+++	-9	6	974
GCF_001271345.1_ASM127134v1	1	UbiT	UbiU	UbiV	+++	-9	62	1030
GCF_001652485.1_ASM165248v1	1	UbiT	UbiU	UbiV	+++	-9	3	971
GCF_001715385.1_ASM171538v1	1	UbiT	UbiU	UbiV	+++	-9	3	971
GCF_001856665.1_ASM185666v1	1	UbiV	UbiU	UbiT	---	-9	20	1009
GCF_001971625.1_ASM197162v1	1	UbiT	UbiU	UbiV	+++	-9	3	971
GCF_002002905.1_ASM200290v1	1	UbiU	UbiV	UbiT	+++	-9	410	1291
GCF_002085925.2_ASM208592v2	1	UbiV	UbiU	UbiT	---	-9	20	1009
GCF_002220095.1_ASM222009v1	1	UbiT	UbiU	UbiV	+++	-9	31	999
GCF_002278035.1_ASM227803v1	1	UbiT	UbiU	UbiV	+++	-9	3	971
GCF_002600635.1_ASM260063v1	1	UbiT	UbiU	UbiV	+++	-9	3	971
GCF_002814035.1_ASM281403v1	1	UbiT	UbiU	UbiV	+++	-9	6	974
GCF_002902905.1_ASM290290v1	1	UbiU	UbiV	UbiT	+++	-9	-3	890
GCF_003008555.2_ASM300855v2	1	UbiV	UbiU	UbiT	---	-9	20	1009
GCF_003597675.1_ASM359767v1	1	UbiT	UbiU	UbiV	+++	-9	6	974
GCF_003627755.1_ASM362775v1	1	UbiT	UbiU	UbiV	+++	-9	2	970
GCF_003667725.1_ASM366772v1	1	UbiT	UbiU	UbiV	+++	-9	6	974
GCF_003667905.1_ASM366790v1	1	UbiT	UbiU	UbiV	+++	-9	6	974
GCF_004328495.1_ASM432849v1	1	UbiT	UbiU	UbiV	+++	-9	6	974
GCF_005153485.1_ASM515348v1	1	UbiV	UbiU	UbiT	---	-9	0	1007
GCF_005849285.1_ASM584928v1	1	UbiV	UbiU	UbiT	---	-9	-3	983
GCF_006970545.1_ASM697054v1	1	UbiT	UbiU	UbiV	+++	-9	6	974
GCF_008932245.1_ASM893224v1	1	UbiT	UbiU	UbiV	+++	-9	7	975
GCF_009601725.1_ASM960172v1	1	UbiT	UbiU	UbiV	+++	-9	3	971
GCF_010450895.1_ASM1045089v1	1	UbiT	UbiU	UbiV	+++	-9	3	971
GCF_013267375.1_ASM1326737v1	1	UbiU	UbiV	UbiT	+++	-9	-3	887
GCF_013285525.1_ASM1328552v1	1	UbiT	UbiU	UbiV	+++	-9	6	974
GCF_013394145.1_ASM1339414v1	1	UbiV	UbiU	UbiT	--+	-9	201	1193
GCF_013488225.1_ASM1348822v1	1	UbiT	UbiU	UbiV	+++	-9	4	972
GCF_014117425.1_ASM1411742v1	1	UbiT	UbiU	UbiV	+++	-9	4	972
GCF_014126615.1_ASM1412661v1	1	UbiT	UbiU	UbiV	+++	-9	14	982
GCF_015326295.1_ASM1532629v1	1	UbiT	UbiU	UbiV	+++	-9	3	971
GCF_015832115.1_ASM1583211v1	1	UbiT	UbiU	UbiV	+++	-9	3	971
GCF_016839145.1_ASM1683914v1	1	UbiT	UbiU	UbiV	+++	-9	9	977
GCF_016864535.1_ASM1686453v1	1	UbiT	UbiU	UbiV	+++	-9	5	973
GCF_017488845.2_ASM1748884v2	1	UbiT	UbiU	UbiV	+++	-9	5	973
GCF_017797885.1_ASM1779788v1	1	UbiT	UbiU	UbiV	+++	-9	3	971
GCF_018798825.1_ASM1879882v1	1	UbiT	UbiU	UbiV	+++	-9	3	971
GCF_019504385.1_ASM1950438v1	1	UbiV	UbiU	UbiT	---	-9	4	972
GCF_019599045.1_ASM1959904v1	1	UbiV	UbiU	UbiT	---	-9	-3	986
GCF_020616155.1_ASM2061615v1	1	UbiU	UbiV	UbiT	+++	-9	-13	901
GCF_020883495.1_ASM2088349v1	1	UbiT	UbiU	UbiV	+++	-9	9	977
GCF_021052565.1_ASM2105256v1	1	UbiT	UbiU	UbiV	+++	-9	6	974
GCF_024970345.1_ASM2497034v1	1	UbiT	UbiU	UbiV	+++	-9	3	971
GCF_025118245.1_ASM2511824v1	1	UbiT	UbiU	UbiV	+++	-9	3	971
GCF_025200715.1_ASM2520071v1	1	UbiT	UbiU	UbiV	+++	-9	5	973
GCF_025449275.1_ASM2544927v1	1	UbiT	UbiU	UbiV	+++	-9	4	972
GCF_025449315.1_ASM2544931v1	1	UbiT	UbiU	UbiV	+++	-9	4	972
GCF_025449335.1_ASM2544933v1	1	UbiT	UbiU	UbiV	+++	-9	4	972
GCF_025854335.1_ASM2585433v1	1	UbiT	UbiU	UbiV	+++	-9	4	972
GCF_025908475.1_ASM2590847v1	1	UbiT	UbiU	UbiV	+++	-9	3	971
GCF_026014005.1_ASM2601400v1	1	UbiT	UbiU	UbiV	+++	-9	3	971
GCF_029030725.1_ASM2903072v1	1	UbiT	UbiU	UbiV	+++	-9	50	1018
GCF_029855085.1_ASM2985508v1	1	UbiT	UbiU	UbiV	+++	-9	3	971
GCF_030036535.1_ASM3003653v1	1	UbiT	UbiU	UbiV	+++	-9	6	974
GCF_030369675.1_ASM3036967v1	1	UbiT	UbiU	UbiV	+++	-9	3	971
GCF_900092405.1_10RB9215v1	1	UbiT	UbiU	UbiV	+++	-9	3	971
GCF_900095155.1_BR141012304v1	1	UbiT	UbiU	UbiV	+++	-9	32	1000
GCF_902502825.2_E03_1.v3	1	UbiT	UbiU	UbiV	+++	-9	6	974
GCF_000203935.1_ASM20393v1	1	UbiV	UbiU	UbiT	--+	-13	139	1127
GCF_000600005.1_ASM60000v1	1	UbiT	UbiV	UbiU	---	-13	17	927
GCF_002216145.1_ASM221614v1	1	UbiT	UbiV	UbiU	---	-13	112	1007
GCF_003151175.1_ASM315117v1	1	UbiT	UbiV	UbiU	---	-13	444	919
GCF_003325475.1_ASM332547v1	1	UbiT	UbiV	UbiU	---	-13	23	942
GCF_003991975.1_ASM399197v1	1	UbiT	UbiV	UbiU	---	-13	13	920
GCF_004328945.1_ASM432894v1	1	UbiT	UbiV	UbiU	---	-13	55	971
GCF_005221305.1_ASM522130v1	1	UbiT	UbiV	UbiU	---	-13	14	918
GCF_007923045.3_ASM792304v4	1	UbiV	UbiU	UbiT	--+	-13	139	1127
GCF_008275125.1_ASM827512v1	1	UbiT	UbiV	UbiU	---	-13	14	933
GCF_009671065.1_ASM967106v1	1	UbiT	UbiV	UbiU	---	-13	11	915
GCF_009833965.1_ASM983396v1	1	UbiT	UbiV	UbiU	---	-13	11	918
GCF_009856625.1_ASM985662v1	1	UbiT	UbiV	UbiU	---	-13	54	970
GCF_009936155.1_ASM993615v1	1	UbiT	UbiV	UbiU	---	-13	26	942
GCF_014055025.1_ASM1405502v1	1	UbiT	UbiV	UbiU	---	-13	22	941
GCF_014596425.2_ASM1459642v2	1	UbiT	UbiV	UbiU	---	-13	11	915
GCF_016653615.1_ASM1665361v1	1	UbiT	UbiV	UbiU	---	-13	12	919
GCF_017753665.1_ASM1775366v1	1	UbiT	UbiV	UbiU	---	-13	14	918
GCF_018802605.1_ASM1880260v1	1	UbiT	UbiV	UbiU	---	-13	3	892
GCF_018802645.1_ASM1880264v1	1	UbiT	UbiV	UbiU	---	-13	20	915
GCF_019457435.1_ASM1945743v1	1	UbiV	UbiU	UbiT	--+	-13	139	1127
GCF_019457635.1_ASM1945763v1	1	UbiV	UbiU	UbiT	--+	-13	139	1127
GCF_020162115.1_ASM2016211v1	1	UbiT	UbiV	UbiU	---	-13	6	928
GCF_020544465.1_ASM2054446v1	1	UbiT	UbiV	UbiU	---	-13	26	942
GCF_022749495.1_ASM2274949v1	1	UbiT	UbiV	UbiU	---	-13	13	917
GCF_024207115.1_ASM2420711v1	1	UbiT	UbiV	UbiU	---	-13	3	931
GCF_002838765.1_ASM283876v1	1	UbiT	UbiV	UbiU	+--	-30	6	857
GCA_019356535.1_ASM1935653v1	1	UbiT	UbiV	UbiU	+--	-33	20	919
GCF_000801295.1_ASM80129v1	1	UbiT	UbiV	UbiU	+--	-33	148	921
GCF_009756665.1_ASM975666v1	1	UbiT	UbiV	UbiU	+--	-45	17	856
GCF_000025965.1_ASM2596v1	1	UbiT	UbiV	UbiU	---	-49	-3	862
