# Supplementary material for: Dynamic quinone repertoire accompanied the diversification of energy metabolism in Pseudomonadota
Source: ISME J. 2024 Dec 18;19(1):wrae253. doi: 10.1093/ismejo/wrae253 (PMC11707229; doi:10.1093/ismejo/wrae253)
Supplement: TableS4-fnr_triplets_wrae253 [file tables4-fnr_triplets_wrae253.zip › TableS4-fnr_triplets_wrae253.ods]

## Sheet: Motifs
MEME on complete dataset
UbiT
MOTIF YTGMYTTAARKCAR MEME-1	width = 14	sites = 876	llr = 10151	E-value = 1.6e-215
Log-odds matrix:	-446	76	-1648	124
	-1639	-1636	-1648	210
	-504	-1636	182	-1644
	131	30	-404	-116
	-1639	58	-399	135
	-111	-107	-169	155
	-1762	9	-1743	164
	168	-1661	-3	-1675
	160	-157	-119	-116
	140	-388	46	-1714
	-111	-392	18	126
	-1709	194	-1704	-509
	215	-1692	-1704	-1714
	129	-1692	64	-450
letter-probability matrix:	0.010274	0.438356	0	0.55137
	0	0	0	1
	0.006849	0	0.993151	0
	0.559361	0.319064	0.017123	0.104452
	0	0.387557	0.017694	0.594749
	0.104452	0.123858	0.087329	0.684361
	0	0.275683	0	0.724314
	0.724315	0	0.275684	0
	0.68436	0.087328	0.123857	0.104451
	0.594748	0.017693	0.387556	0
	0.104451	0.017122	0.319063	0.55936
	0	0.99315	0	0.006848
	0.999999	0	0	0
	0.551369	0	0.438355	0.010273
UbiU
MOTIF YTGAYTTAARTCAR MEME-1	width = 14	sites = 1186	llr = 12620	E-value = 4.9e-265
Log-odds matrix:	-395	36	-1677	145
	-1688	-1694	-1677	214
	-339	-840	195	-1683
	143	8	-458	-201
	-753	76	-453	115
	-183	-51	-94	141
	-229	-36	-148	149
	144	-166	-18	-224
	136	-111	-33	-179
	111	-470	93	-749
	-205	-476	26	147
	-1792	177	-823	-334
	209	-1778	-1760	-1787
	140	-1778	53	-390
letter-probability matrix:	0.015177	0.365936	0	0.618887
	0	0	0	1
	0.022344	0.000843	0.976813	0
	0.63027	0.302698	0.01054	0.056492
	0.001265	0.482715	0.010961	0.505059
	0.065767	0.200675	0.131956	0.601602
	0.048059	0.223017	0.090639	0.638278
	0.638279	0.09064	0.223018	0.04806
	0.601601	0.131955	0.200674	0.065766
	0.505058	0.01096	0.482714	0.001264
	0.056491	0.010539	0.302697	0.630269
	0	0.976812	0.000842	0.022343
	0.999999	0	0	0
	0.618886	0	0.365935	0.015176
MEME on Alphaproteobacteria
UbiT
MOTIF TTGABCYRGVTCAA MEME-1	width = 14	Sites = 196	Llr = 2208	E-value = 3.1e-357
Log-odds matrix:	-1431	-1426	-589	239
	-1431	-1426	-688	239
	-332	-1426	169	-1421
	177	-59	-688	-93
	-332	-11	-28	124
	-54	93	-101	-55
	-77	4	-122	121
	110	-122	4	-66
	-65	-101	93	-44
	114	-28	-11	-322
	-104	-688	-59	187
	-1446	169	-1435	-322
	229	-688	-1435	-1436
	229	-589	-1435	-1436
letter-probability matrix:	0	0	0.005102	0.994898
	0	0	0.002551	0.997449
	0.020408	0	0.979592	0
	0.696429	0.201531	0.002551	0.09949
	0.020408	0.280612	0.25	0.44898
	0.140306	0.579082	0.15051	0.130102
	0.119896	0.311223	0.130101	0.438774
	0.438775	0.130102	0.311224	0.119897
	0.130101	0.150509	0.579081	0.140305
	0.448979	0.249999	0.280611	0.020407
	0.099489	0.00255	0.20153	0.696428
	0	0.979591	0	0.020407
	0.997448	0.00255	0	0
	0.994897	0.005101	0	0
MEME on Betaproteobacteria
UbiU
MOTIF TTGAYCYRGRTCAA MEME-1	width = 14	sites = 210	llr = 2314	E-value = 1.2e-325
Log-odds matrix:	-272	-203	-1435	219
	-1433	-1437	-1435	235
	-178	-357	159	-1439
	214	-178	-1435	-127
	-430	71	-236	112
	-91	63	-44	0
	-69	23	-145	106
	111	-147	25	-75
	5	-46	65	-97
	117	-238	73	-436
	-122	-1447	-176	208
	-1450	157	-355	-184
	241	-1447	-1445	-1455
	225	-1447	-201	-277
letter-probability matrix:	0.028571	0.07619	0	0.895238
	0	0	0	1
	0.054762	0.02619	0.919048	0
	0.828571	0.090476	0	0.080952
	0.009524	0.507143	0.059524	0.42381
	0.1	0.478571	0.22619	0.195238
	0.116665	0.364284	0.111903	0.407141
	0.407142	0.111904	0.364285	0.116666
	0.195237	0.226189	0.47857	0.099999
	0.423809	0.059523	0.507142	0.009523
	0.080951	0	0.090475	0.82857
	0	0.919047	0.026189	0.054761
	0.999999	0	0	0
	0.895237	0	0.076189	0.02857
MEME on Gammaproteobacteria
UbiT
MOTIF YTGMYTTAARKCAR MEME-2	width = 14	Sites = 836	llr = 9341	E-value = 7.1e-286
Log-odds matrix:	-361	97	-1645	103
	-1631	-1624	-1645	197
	-457	-1624	187	-1639
	116	50	-387	-119
	-1631	80	-412	118
	-100	-124	-167	145
	-707	22	-1745	151
	159	-1650	1	-715
	153	-146	-145	-109
	126	-391	59	-1698
	-111	-365	29	108
	-1690	208	-1704	-465
	205	-1682	-1704	-1698
	112	-1682	76	-369
letter-probability matrix:	0.019737	0.457536	0	0.522727
	0	0	0	1
	0.010167	0	0.989833	0
	0.539474	0.330144	0.018541	0.111842
	0	0.405502	0.01555	0.578947
	0.120215	0.098684	0.084928	0.696172
	0.001793	0.272128	0	0.726075
	0.726076	0	0.272129	0.001794
	0.696171	0.084927	0.098683	0.120214
	0.578946	0.015549	0.405501	0
	0.111841	0.01854	0.330143	0.539473
	0	0.989832	0	0.010166
	0.999999	0	0	0
	0.522726	0	0.457535	0.019736
UbiU
MOTIF YTGMYTTAARKCAR MEME-1	width = 14	Sites = 952	Llr = 10409	E-value = 4.0e-330
Log-odds matrix:	-425	61	-1640	125
	-1659	-1666	-1640	205
	-353	-1666	211	-1648
	121	31	-406	-233
	-1659	80	-476	111
	-234	-91	-99	152
	-387	-42	-150	154
	142	-176	-16	-375
	140	-125	-65	-223
	99	-501	106	-1717
	-245	-431	57	132
	-1728	185	-1710	-341
	194	-1736	-1710	-1717
	114	-1736	86	-414
letter-probability matrix:	0.013655	0.41334	0	0.573004
	0	0	0	1
	0.022584	0	0.977416	0
	0.60084	0.33771	0.013655	0.047794
	0	0.472689	0.008403	0.518908
	0.051471	0.144433	0.114496	0.689601
	0.017856	0.203255	0.080356	0.698528
	0.698529	0.080357	0.203256	0.017857
	0.6896	0.114495	0.144432	0.05147
	0.518907	0.008402	0.472688	0
	0.047793	0.013654	0.337709	0.600839
	0	0.977415	0	0.022583
	0.999999	0	0	0
	0.573003	0	0.413339	0.013654

## Sheet: fnr_triplets
genome	n_triplet	triplet	strand	upstream_gene	start_motif	end_motif	score	p-value	q-value	motif_id	matched_sequence
GCA_013347225.1_ASM1334722v1	1	UbiU UbiV UbiT	+++	UbiU	380	393	15.5775	2.86E-06	0.0145	TTGAYCYRGRTCAA	TTGACGAGCATCAA
GCA_013347225.1_ASM1334722v1	1	UbiU UbiV UbiT	+++	UbiU	126	139	11.5902	3.34E-05	0.0242	YTGMYTTAARKCAR	CTGCCGTCCGTCAG
GCA_013693935.1_ASM1369393v1	1	UbiT UbiV UbiU	+--	UbiT	333	346	19.6338	2.51E-08	0.00466	TTGAYCYRGRTCAA	TTGATCTGGGTCAA
GCA_015767675.1_ASM1576767v1	1	UbiT UbiU UbiV	-++	UbiT	381	394	10.7049	4.1E-05	0.0331	YTGMYTTAARKCAR	TTGATGCACAACAG
GCA_015767675.1_ASM1576767v1	1	UbiT UbiU UbiV	-++	UbiU	411	424	11.3443	3.74E-05	0.0267	YTGMYTTAARKCAR	CTAATTTACATCAA
GCA_016495705.1_ASM1649570v1	1	UbiT UbiU UbiV	-++	UbiT	282	295	18.918	1.98E-07	0.000629	YTGMYTTAARKCAR	TTGATTTAAGGCAG
GCA_016495705.1_ASM1649570v1	1	UbiT UbiU UbiV	-++	UbiU	252	265	18.8689	1.85E-07	0.000565	YTGMYTTAARKCAR	CTGCCTTAAATCAA
GCA_016618195.1_ASM1661819v1	1	UbiT UbiU UbiV	-++	UbiT	33	46	18.918	1.98E-07	0.000629	YTGMYTTAARKCAR	TTGATTTAAGGCAG
GCA_016618195.1_ASM1661819v1	1	UbiT UbiU UbiV	-++	UbiU	373	386	18.8689	1.85E-07	0.000565	YTGMYTTAARKCAR	CTGCCTTAAATCAA
GCA_016745215.1_scaff03	1	UbiT UbiU UbiV	+++	UbiT	435	448	15.1831	3.97E-06	0.0236	TTGAYCYRGRTCAA	TTGTTCTACGTCAA
GCA_016745215.1_scaff03	1	UbiT UbiU UbiV	+++	UbiU	259	272	15.3803	3.33E-06	0.0164	TTGAYCYRGRTCAA	TTGACCATCGTCAA
GCA_017347485.1_ASM1734748v1	1	UbiU UbiV UbiT	+++	UbiU	382	395	18.5634	1.45E-07	0.00515	TTGAYCYRGRTCAA	TTGATCCACGTCAA
GCA_019703815.1_ASM1970381v1	1	UbiT UbiU UbiV	-++	UbiU	378	391	14.6393	7.49E-06	0.00724	YTGMYTTAARKCAR	TTGTTGTAAATCAA
GCA_020099315.1_ASM2009931v1	1	UbiT UbiU UbiV	-++	UbiT	312	325	17.7377	6.59E-07	0.00116	YTGMYTTAARKCAR	TTGATTTGAGGCAG
GCA_020099315.1_ASM2009931v1	1	UbiT UbiU UbiV	-++	UbiU	356	369	17.7705	6.47E-07	0.00111	YTGMYTTAARKCAR	CTGCCTCAAATCAA
GCA_021907015.1_ASM2190701v1	1	UbiV UbiU UbiT	--+	UbiT	282	295	18.918	1.98E-07	0.000629	YTGMYTTAARKCAR	TTGATTTAAGGCAG
GCA_021907015.1_ASM2190701v1	1	UbiV UbiU UbiT	--+	UbiU	230	243	18.8689	1.85E-07	0.000565	YTGMYTTAARKCAR	CTGCCTTAAATCAA
GCA_023374955.1_ASM2337495v1	1	UbiV UbiU UbiT	--+	UbiT	313	326	18.918	1.98E-07	0.000629	YTGMYTTAARKCAR	TTGATTTAAGGCAG
GCA_023374955.1_ASM2337495v1	1	UbiV UbiU UbiT	--+	UbiU	262	275	18.8689	1.85E-07	0.000565	YTGMYTTAARKCAR	CTGCCTTAAATCAA
GCA_907163225.1_DEC001_d71	1	UbiT UbiV UbiU	---	UbiU	383	396	17.7465	4.27E-07	0.00679	TTGAYCYRGRTCAA	TTGACCAGGATCAA
GCA_911810475.1_August2016_Plant3_pacbio_assembly	1	UbiT UbiU UbiV	-++	UbiT	359	372	12.0164	2.56E-05	0.0235	YTGMYTTAARKCAR	CTGAGATAAATCAG
GCA_911810475.1_August2016_Plant3_pacbio_assembly	1	UbiT UbiU UbiV	-++	UbiU	217	230	12.3115	2.31E-05	0.0197	YTGMYTTAARKCAR	CTGATTTATCTCAG
GCF_000005845.2_ASM584v2	1	UbiT UbiU UbiV	-++	UbiT	323	336	18.918	1.98E-07	0.000629	YTGMYTTAARKCAR	TTGATTTAAGGCAG
GCF_000005845.2_ASM584v2	1	UbiT UbiU UbiV	-++	UbiU	357	370	18.8689	1.85E-07	0.000565	YTGMYTTAARKCAR	CTGCCTTAAATCAA
GCF_000006765.1_ASM676v1	1	UbiT UbiV UbiU	---	UbiU	344	357	18.0845	2.55E-07	0.0058	TTGAYCYRGRTCAA	TTGATCCCGGTCAA
GCF_000006925.2_ASM692v2	1	UbiT UbiU UbiV	-++	UbiT	323	336	18.918	1.98E-07	0.000629	YTGMYTTAARKCAR	TTGATTTAAGGCAG
GCF_000006925.2_ASM692v2	1	UbiT UbiU UbiV	-++	UbiU	357	370	18.8689	1.85E-07	0.000565	YTGMYTTAARKCAR	CTGCCTTAAATCAA
GCF_000006945.2_ASM694v2	1	UbiT UbiU UbiV	-++	UbiT	313	326	18.918	1.98E-07	0.000629	YTGMYTTAARKCAR	TTGATTTAAGGCAG
GCF_000006945.2_ASM694v2	1	UbiT UbiU UbiV	-++	UbiU	359	372	18.8689	1.85E-07	0.000565	YTGMYTTAARKCAR	CTGCCTTAAATCAA
GCF_000007125.1_ASM712v1	1	UbiT UbiU UbiV	+++	UbiT	372	385	17.5211	5.08E-07	0.0062	TTGAYCYRGRTCAA	TTGATTTGGATCAA
GCF_000007505.1_ASM750v1	1	UbiV UbiU UbiT	---	UbiT	372	385	17.5211	5.08E-07	0.0062	TTGAYCYRGRTCAA	TTGATTTGGATCAA
GCF_000009985.1_ASM998v1	1	UbiV UbiU UbiT	---	UbiT	377	390	15.7465	2.52E-06	0.0185	TTGAYCYRGRTCAA	TTGACGGCGGTCAA
GCF_000010725.1_ASM1072v1	1	UbiT UbiU UbiV	+++	UbiT	374	387	17.2676	6.53E-07	0.00731	TTGAYCYRGRTCAA	TTGACGGAGGTCAA
GCF_000011805.1_ASM1180v1	1	UbiV UbiU UbiT	--+	UbiU	378	391	16.459	2.11E-06	0.0031	YTGMYTTAARKCAR	CTGCCTTATATCAA
GCF_000012025.1_ASM1202v1	1	UbiV UbiU UbiT	--+	UbiT	323	336	18.918	1.98E-07	0.000629	YTGMYTTAARKCAR	TTGATTTAAGGCAG
GCF_000012025.1_ASM1202v1	1	UbiV UbiU UbiT	--+	UbiU	357	370	18.8689	1.85E-07	0.000565	YTGMYTTAARKCAR	CTGCCTTAAATCAA
GCF_000012985.1_ASM1298v1	1	UbiV UbiU UbiT	--+	UbiU	380	393	14.8169	5.19E-06	0.0214	TTGAYCYRGRTCAA	TTGATTTCCATCAA
GCF_000013605.1_ASM1360v1	1	UbiT UbiV UbiU	---	UbiU	370	383	13.5493	1.27E-05	0.0288	TTGAYCYRGRTCAA	TTGACCTACATCAT
GCF_000013765.1_ASM1376v1	1	UbiV UbiU UbiT	--+	UbiT	372	385	16.1148	2.87E-06	0.00401	YTGMYTTAARKCAR	TTGATTTGAAACAG
GCF_000013765.1_ASM1376v1	1	UbiV UbiU UbiT	--+	UbiU	369	382	16.1967	2.66E-06	0.00331	YTGMYTTAARKCAR	CTGTTTCAAATCAA
GCF_000014685.1_ASM1468v1	1	UbiV UbiU UbiT	--+	UbiT	372	385	17.2131	9.34E-07	0.0015	YTGMYTTAARKCAR	TTGATTTAAAACAG
GCF_000014685.1_ASM1468v1	1	UbiV UbiU UbiT	--+	UbiU	378	391	17.3279	8.67E-07	0.00136	YTGMYTTAARKCAR	CTGTTTTAAATCAA
GCF_000014705.1_ASM1470v1	1	UbiV UbiU UbiT	--+	UbiT	370	383	17.2131	9.34E-07	0.0015	YTGMYTTAARKCAR	TTGATTTAAAACAG
GCF_000014705.1_ASM1470v1	1	UbiV UbiU UbiT	--+	UbiU	378	391	17.3279	8.67E-07	0.00136	YTGMYTTAARKCAR	CTGTTTTAAATCAA
GCF_000014885.1_ASM1488v1	1	UbiV UbiU UbiT	--+	UbiT	375	388	14.459	8.4E-06	0.00892	YTGMYTTAARKCAR	TTGATGTAAAACAG
GCF_000014885.1_ASM1488v1	1	UbiV UbiU UbiT	--+	UbiU	380	393	14.7049	7.22E-06	0.00705	YTGMYTTAARKCAR	CTGTTTTACATCAA
GCF_000015185.1_ASM1518v1	1	UbiV UbiU UbiT	--+	UbiT	372	385	17.2131	9.34E-07	0.0015	YTGMYTTAARKCAR	TTGATTTAAAACAG
GCF_000015185.1_ASM1518v1	1	UbiV UbiU UbiT	--+	UbiU	378	391	17.3279	8.67E-07	0.00136	YTGMYTTAARKCAR	CTGTTTTAAATCAA
GCF_000015245.1_ASM1524v1	1	UbiV UbiU UbiT	--+	UbiT	371	384	14.1639	9.92E-06	0.0102	YTGMYTTAARKCAR	TTGATGTAAGACAA
GCF_000015245.1_ASM1524v1	1	UbiV UbiU UbiT	--+	UbiU	374	387	14.4262	8.56E-06	0.00815	YTGMYTTAARKCAR	TTGTCTTACATCAA
GCF_000015545.1_ASM1554v1	1	UbiU UbiV UbiT	+++	UbiU	352	365	11.8033	3.56E-05	0.0245	YTGAYTTAARTCAR	TTGACAAAAATCAG
GCF_000016065.1_ASM1606v1	1	UbiT UbiU UbiV	-++	UbiT	309	322	14.459	8.4E-06	0.00892	YTGMYTTAARKCAR	TTGATGTAAAACAG
GCF_000016065.1_ASM1606v1	1	UbiT UbiU UbiV	-++	UbiU	383	396	14.7049	7.22E-06	0.00705	YTGMYTTAARKCAR	CTGTTTTACATCAA
GCF_000016325.1_ASM1632v1	1	UbiT UbiU UbiV	-++	UbiT	313	326	18.918	1.98E-07	0.000629	YTGMYTTAARKCAR	TTGATTTAAGGCAG
GCF_000016325.1_ASM1632v1	1	UbiT UbiU UbiV	-++	UbiU	356	369	18.8689	1.85E-07	0.000565	YTGMYTTAARKCAR	CTGCCTTAAATCAA
GCF_000016725.1_ASM1672v1	1	UbiT UbiU UbiV	+++	UbiT	359	372	17.8361	3.71E-07	0.00116	YTGAYTTAARTCAR	TTGATCTAAATCAA
GCF_000016845.1_ASM1684v1	1	UbiV UbiU UbiT	---	UbiT	372	385	17.5211	5.08E-07	0.0062	TTGAYCYRGRTCAA	TTGATTTGGATCAA
GCF_000017265.1_ASM1726v1	1	UbiV UbiU UbiT	---	UbiT	390	403	14.6761	5.81E-06	0.031	TTGAYCYRGRTCAA	TTGACGCGCGACAA
GCF_000018025.1_ASM1802v1	1	UbiT UbiU UbiV	-++	UbiT	342	355	9.85246	5.75E-05	0.044	YTGMYTTAARKCAR	TTGATATAAAACAT
GCF_000018025.1_ASM1802v1	1	UbiT UbiU UbiV	-++	UbiU	372	385	9.98361	5.51E-05	0.0423	YTGMYTTAARKCAR	ATGTTTTATATCAA
GCF_000018045.1_ASM1804v1	1	UbiT UbiU UbiV	-++	UbiT	312	325	18.918	1.98E-07	0.000629	YTGMYTTAARKCAR	TTGATTTAAGGCAG
GCF_000018045.1_ASM1804v1	1	UbiT UbiU UbiV	-++	UbiU	356	369	18.8689	1.85E-07	0.000565	YTGMYTTAARKCAR	CTGCCTTAAATCAA
GCF_000018285.1_ASM1828v1	1	UbiT UbiU UbiV	-++	UbiT	375	388	14.459	8.4E-06	0.00892	YTGMYTTAARKCAR	TTGATGTAAAACAG
GCF_000018285.1_ASM1828v1	1	UbiT UbiU UbiV	-++	UbiU	381	394	14.7049	7.22E-06	0.00705	YTGMYTTAARKCAR	CTGTTTTACATCAA
GCF_000018525.1_ASM1852v1	1	UbiV UbiU UbiT	---	UbiT	372	385	17.5211	5.08E-07	0.0062	TTGAYCYRGRTCAA	TTGATTTGGATCAA
GCF_000019185.1_ASM1918v1	1	UbiT UbiU UbiV	-++	UbiT	375	388	9.65574	6.17E-05	0.047	YTGMYTTAARKCAR	TTGATGTAAAACAT
GCF_000019185.1_ASM1918v1	1	UbiT UbiU UbiV	-++	UbiU	381	394	9.7377	5.99E-05	0.0457	YTGMYTTAARKCAR	ATGTTTTACATCAA
GCF_000019525.1_ASM1952v1	1	UbiT UbiU UbiV	-++	UbiT	343	356	14.6066	7.49E-06	0.00826	YTGMYTTAARKCAR	TTGATATAAAACAG
GCF_000019525.1_ASM1952v1	1	UbiT UbiU UbiV	-++	UbiU	372	385	14.8689	6.45E-06	0.00653	YTGMYTTAARKCAR	CTGTTTTATATCAA
GCF_000021005.1_ASM2100v1	1	UbiV UbiU UbiT	---	UbiT	379	392	18.4366	1.93E-07	0.0062	TTGAYCYRGRTCAA	TTGACCTACATCAA
GCF_000021025.1_ASM2102v1	1	UbiT UbiV UbiU	---	UbiU	371	384	16.8421	1.15E-06	0.0141	TTGABCYRGVTCAA	TTGACCTGCCTCAA
GCF_000021865.1_ASM2186v1	1	UbiV UbiU UbiT	---	UbiT	365	378	15.6711	3.18E-06	0.022	TTGABCYRGVTCAA	TTGATATTGATCAA
GCF_000022305.1_ASM2230v1	1	UbiU UbiV UbiT	+++	UbiU	352	365	11.8033	3.56E-05	0.0245	YTGAYTTAARTCAR	TTGACAAAAATCAG
GCF_000022745.1_ASM2274v1	1	UbiV UbiU UbiT	---	UbiT	372	385	17.5211	5.08E-07	0.0062	TTGAYCYRGRTCAA	TTGATTTGGATCAA
GCF_000023025.1_ASM2302v1	1	UbiV UbiU UbiT	---	UbiT	383	396	16.25	1.97E-06	0.0173	TTGABCYRGVTCAA	TTGAGACAGGTCAA
GCF_000023065.1_ASM2306v1	1	UbiT UbiU UbiV	-++	UbiT	383	396	12.7377	1.94E-05	0.0183	YTGMYTTAARKCAR	TTGATATGGGGCAG
GCF_000023065.1_ASM2306v1	1	UbiT UbiU UbiV	-++	UbiU	400	413	12.9016	1.81E-05	0.0154	YTGMYTTAARKCAR	CTGCCCCATATCAA
GCF_000023545.1_ASM2354v1	1	UbiT UbiU UbiV	-++	UbiT	234	247	14.9672	6.15E-06	0.007	YTGMYTTAARKCAR	TTGATTTAAACCAG
GCF_000023545.1_ASM2354v1	1	UbiT UbiU UbiV	-++	UbiT	341	354	11.9508	2.74E-05	0.0249	YTGMYTTAARKCAR	CTGCCGTGTGGCAG
GCF_000023545.1_ASM2354v1	1	UbiT UbiU UbiV	-++	UbiU	309	322	14.9672	6.15E-06	0.00629	YTGMYTTAARKCAR	CTGGTTTAAATCAA
GCF_000023545.1_ASM2354v1	1	UbiT UbiU UbiV	-++	UbiU	202	215	11.8689	2.85E-05	0.0236	YTGMYTTAARKCAR	CTGCCACACGGCAG
GCF_000023565.1_ASM2356v1	1	UbiT UbiU UbiV	-++	UbiT	214	227	14.9672	6.15E-06	0.007	YTGMYTTAARKCAR	TTGATTTAAACCAG
GCF_000023565.1_ASM2356v1	1	UbiT UbiU UbiV	-++	UbiU	354	367	14.9672	6.15E-06	0.00629	YTGMYTTAARKCAR	CTGGTTTAAATCAA
GCF_000024085.1_ASM2408v1	1	UbiU UbiV UbiT	++-	UbiU	38	51	15.9672	3.29E-06	0.00404	YTGMYTTAARKCAR	TTGATTCATATCAA
GCF_000024825.1_ASM2482v1	1	UbiV UbiU UbiT	--+	UbiU	374	387	11.918	2.82E-05	0.0218	YTGMYTTAARKCAR	CTAACTTAGGTCAA
GCF_000024825.1_ASM2482v1	1	UbiV UbiU UbiT	--+	UbiT	375	388	11	3.93E-05	0.0327	YTGMYTTAARKCAR	TTGATACATAACAG
GCF_000025065.1_ASM2506v1	1	UbiV UbiU UbiT	--+	UbiT	215	228	14.9672	6.15E-06	0.007	YTGMYTTAARKCAR	TTGATTTAAACCAG
GCF_000025065.1_ASM2506v1	1	UbiV UbiU UbiT	--+	UbiU	354	367	14.9672	6.15E-06	0.00629	YTGMYTTAARKCAR	CTGGTTTAAATCAA
GCF_000025705.1_ASM2570v1	1	UbiT UbiV UbiU	---	UbiU	384	397	13.6338	1.18E-05	0.0286	TTGAYCYRGRTCAA	TTGACAGAAATCAA
GCF_000025965.1_ASM2596v1	1	UbiT UbiV UbiU	---	UbiU	381	394	16.8732	9.98E-07	0.0102	TTGAYCYRGRTCAA	TTGACCGCGGTCAA
GCF_000026125.1_ASM2612v1	1	UbiT UbiV UbiU	---	UbiU	302	315	10.7377	5.79E-05	0.0365	YTGAYTTAARTCAR	CTGCCCTTCGGCAA
GCF_000027065.2_ASM2706v1	1	UbiV UbiU UbiT	--+	UbiT	310	323	18.918	1.98E-07	0.000629	YTGMYTTAARKCAR	TTGATTTAAGGCAG
GCF_000027065.2_ASM2706v1	1	UbiV UbiU UbiT	--+	UbiU	330	343	18.8689	1.85E-07	0.000565	YTGMYTTAARKCAR	CTGCCTTAAATCAA
GCF_000054005.1_ASM5400v1	1	UbiT UbiU UbiV	+++	UbiT	372	385	17.5211	5.08E-07	0.0062	TTGAYCYRGRTCAA	TTGATTTGGATCAA
GCF_000067205.1_ASM6720v1	1	UbiT UbiV UbiU	---	UbiU	403	416	14.5915	6.19E-06	0.0234	TTGAYCYRGRTCAA	TTGATCTGAGACAA
GCF_000069965.1_ASM6996v1	1	UbiV UbiU UbiT	--+	UbiT	299	312	16.8197	1.22E-06	0.00199	YTGAYTTAARTCAR	TTGATTTAGGGCAG
GCF_000069965.1_ASM6996v1	1	UbiV UbiU UbiT	--+	UbiU	374	387	16.8197	1.22E-06	0.00194	YTGAYTTAARTCAR	CTGCCCTAAATCAA
GCF_000091325.1_ASM9132v1	1	UbiT UbiU UbiV	-++	UbiT	344	357	14.459	8.4E-06	0.00892	YTGMYTTAARKCAR	TTGATGTAAAACAG
GCF_000091325.1_ASM9132v1	1	UbiT UbiU UbiV	-++	UbiU	372	385	14.7049	7.22E-06	0.00705	YTGMYTTAARKCAR	CTGTTTTACATCAA
GCF_000091465.1_ASM9146v1	1	UbiT UbiU UbiV	-++	UbiU	374	387	16.7213	1.65E-06	0.00233	YTGMYTTAARKCAR	CTGCCTTACATCAA
GCF_000091465.1_ASM9146v1	1	UbiT UbiU UbiV	-++	UbiT	372	385	11	3.93E-05	0.0327	YTGMYTTAARKCAR	TTGATACATAACAG
GCF_000143145.1_ASM14314v1	1	UbiT UbiU UbiV	+++	UbiT	382	395	14.9474	6.15E-06	0.0296	TTGABCYRGVTCAA	TTGCTCTGGGACAA
GCF_000146165.2_ASM14616v2	1	UbiV UbiU UbiT	--+	UbiT	372	385	17.2131	9.34E-07	0.0015	YTGMYTTAARKCAR	TTGATTTAAAACAG
GCF_000146165.2_ASM14616v2	1	UbiV UbiU UbiT	--+	UbiU	378	391	17.3279	8.67E-07	0.00136	YTGMYTTAARKCAR	CTGTTTTAAATCAA
GCF_000147055.1_ASM14705v1	1	UbiV UbiU UbiT	--+	UbiT	214	227	14.9672	6.15E-06	0.007	YTGMYTTAARKCAR	TTGATTTAAACCAG
GCF_000147055.1_ASM14705v1	1	UbiV UbiU UbiT	--+	UbiU	354	367	14.9672	6.15E-06	0.00629	YTGMYTTAARKCAR	CTGGTTTAAATCAA
GCF_000148645.1_ASM14864v1	1	UbiV UbiU UbiT	--+	UbiT	378	391	14.459	8.4E-06	0.00892	YTGMYTTAARKCAR	TTGATGTAAAACAG
GCF_000148645.1_ASM14864v1	1	UbiV UbiU UbiT	--+	UbiU	370	383	14.7049	7.22E-06	0.00705	YTGMYTTAARKCAR	CTGTTTTACATCAA
GCF_000153405.2_ASM15340v2	1	UbiT UbiU UbiV	-++	UbiT	382	395	14.8689	6.26E-06	0.00717	YTGAYTTAARTCAR	TTGATGTAGGGCAG
GCF_000153405.2_ASM15340v2	1	UbiT UbiU UbiV	-++	UbiU	380	393	14.9672	5.81E-06	0.0059	YTGAYTTAARTCAR	CTGCCCTACATCAA
GCF_000175935.2_ASM17593v2	1	UbiV UbiU UbiT	--+	UbiT	310	323	18.918	1.98E-07	0.000629	YTGMYTTAARKCAR	TTGATTTAAGGCAG
GCF_000175935.2_ASM17593v2	1	UbiV UbiU UbiT	--+	UbiU	376	389	18.8689	1.85E-07	0.000565	YTGMYTTAARKCAR	CTGCCTTAAATCAA
GCF_000178875.2_ASM17887v2	1	UbiT UbiU UbiV	-++	UbiT	373	386	17.2131	9.34E-07	0.0015	YTGMYTTAARKCAR	TTGATTTAAAACAG
GCF_000178875.2_ASM17887v2	1	UbiT UbiU UbiV	-++	UbiU	378	391	17.3279	8.67E-07	0.00136	YTGMYTTAARKCAR	CTGTTTTAAATCAA
GCF_000179015.2_ASM17901v2	1	UbiU UbiV UbiT	+++	UbiU	414	427	11.8033	3.56E-05	0.0245	YTGAYTTAARTCAR	TTGACAAAAATCAG
GCF_000192745.1_ASM19274v1	1	UbiV UbiU UbiT	---	UbiT	383	396	16.7042	1.17E-06	0.0113	TTGAYCYRGRTCAA	TTGACCTTCATCAA
GCF_000196095.1_ASM19609v1	1	UbiT UbiU UbiV	-++	UbiU	374	387	11.918	2.82E-05	0.0218	YTGMYTTAARKCAR	CTAACTTAGGTCAA
GCF_000196095.1_ASM19609v1	1	UbiT UbiU UbiV	-++	UbiT	375	388	11	3.93E-05	0.0327	YTGMYTTAARKCAR	TTGATACATAACAG
GCF_000196255.1_ASM19625v1	1	UbiV UbiU UbiT	--+	UbiU	342	355	14.6056	6.11E-06	0.0232	TTGAYCYRGRTCAA	TTGTCCTAAATCAA
GCF_000196255.1_ASM19625v1	1	UbiV UbiU UbiT	--+	UbiU	363	376	13.8197	1.09E-05	0.0101	YTGMYTTAARKCAR	CTGCCTGACATCAA
GCF_000196255.1_ASM19625v1	1	UbiV UbiU UbiT	--+	UbiT	433	446	12.7049	1.99E-05	0.0187	YTGMYTTAARKCAR	TTGACTCAAGGCAT
GCF_000196495.1_ASM19649v1	1	UbiV UbiU UbiT	--+	UbiT	371	384	12.2295	2.37E-05	0.022	YTGMYTTAARKCAR	TTGATGCGAAACAG
GCF_000196495.1_ASM19649v1	1	UbiV UbiU UbiT	--+	UbiU	378	391	16.7213	1.65E-06	0.00233	YTGMYTTAARKCAR	CTGCCTTACATCAA
GCF_000196615.1_ASM19661v1	1	UbiT UbiU UbiV	-++	UbiT	308	321	18.918	1.98E-07	0.000629	YTGMYTTAARKCAR	TTGATTTAAGGCAG
GCF_000196615.1_ASM19661v1	1	UbiT UbiU UbiV	-++	UbiU	375	388	18.8689	1.85E-07	0.000565	YTGMYTTAARKCAR	CTGCCTTAAATCAA
GCF_000196615.1_ASM19661v1	1	UbiT UbiU UbiV	-++	UbiU	406	419	9.85246	8.4E-05	0.0493	YTGAYTTAARTCAR	CTGACTAAACTCAA
GCF_000196875.2_ASM19687v2	1	UbiV UbiU UbiT	--+	UbiT	378	391	14.7541	7.06E-06	0.00787	YTGMYTTAARKCAR	TTGATATAGATCAG
GCF_000196875.2_ASM19687v2	1	UbiV UbiU UbiT	--+	UbiT	175	188	11.8361	2.94E-05	0.0268	YTGMYTTAARKCAR	ATGACGTAAGTCAG
GCF_000202835.1_ASM20283v1	1	UbiT UbiU UbiV	+++	UbiT	346	359	17.8361	3.71E-07	0.00116	YTGAYTTAARTCAR	TTGATCTAAATCAA
GCF_000203895.1_ASM20389v1	1	UbiT UbiU UbiV	+++	UbiT	403	416	13.9859	9.33E-06	0.0448	TTGAYCYRGRTCAA	TTGACGAATATCAA
GCF_000203895.1_ASM20389v1	1	UbiT UbiU UbiV	+++	UbiU	83	96	12.2623	2.35E-05	0.0193	YTGMYTTAARKCAR	CTGCTTGATGTCAG
GCF_000203935.1_ASM20393v1	1	UbiV UbiU UbiT	--+	UbiT	372	385	17.2131	9.34E-07	0.0015	YTGMYTTAARKCAR	TTGATTTAAAACAG
GCF_000203935.1_ASM20393v1	1	UbiV UbiU UbiT	--+	UbiU	378	391	17.3279	8.67E-07	0.00136	YTGMYTTAARKCAR	CTGTTTTAAATCAA
GCF_000209655.1_ASM20965v1	1	UbiU UbiV UbiT	+++	UbiU	233	246	10.7869	5.67E-05	0.0362	YTGAYTTAARTCAR	CTGCCTTTTGGCAA
GCF_000214195.1_ASM21419v1	1	UbiV UbiU UbiT	--+	UbiT	320	333	17.7377	6.59E-07	0.00116	YTGMYTTAARKCAR	TTGATTTGAGGCAG
GCF_000214195.1_ASM21419v1	1	UbiV UbiU UbiT	--+	UbiU	341	354	17.7705	6.47E-07	0.00111	YTGMYTTAARKCAR	CTGCCTCAAATCAA
GCF_000214235.1_ASM21423v1	1	UbiV UbiU UbiT	--+	UbiT	320	333	17.7377	6.59E-07	0.00116	YTGMYTTAARKCAR	TTGATTTGAGGCAG
GCF_000214235.1_ASM21423v1	1	UbiV UbiU UbiT	--+	UbiU	341	354	17.7705	6.47E-07	0.00111	YTGMYTTAARKCAR	CTGCCTCAAATCAA
GCF_000214805.1_ASM21480v1	1	UbiV UbiU UbiT	--+	UbiT	320	333	17.7377	6.59E-07	0.00116	YTGMYTTAARKCAR	TTGATTTGAGGCAG
GCF_000214805.1_ASM21480v1	1	UbiV UbiU UbiT	--+	UbiU	341	354	17.7705	6.47E-07	0.00111	YTGMYTTAARKCAR	CTGCCTCAAATCAA
GCF_000221005.1_ASM22100v1	1	UbiV UbiU UbiT	---	UbiT	372	385	17.5211	5.08E-07	0.0062	TTGAYCYRGRTCAA	TTGATTTGGATCAA
GCF_000222975.1_ASM22297v1	1	UbiV UbiU UbiT	--+	UbiT	257	270	18.918	1.98E-07	0.000629	YTGMYTTAARKCAR	TTGATTTAAGGCAG
GCF_000222975.1_ASM22297v1	1	UbiV UbiU UbiT	--+	UbiU	316	329	18.8689	1.85E-07	0.000565	YTGMYTTAARKCAR	CTGCCTTAAATCAA
GCF_000224675.1_ASM22467v1	1	UbiT UbiU UbiV	-++	UbiT	313	326	18.918	1.98E-07	0.000629	YTGMYTTAARKCAR	TTGATTTAAGGCAG
GCF_000224675.1_ASM22467v1	1	UbiT UbiU UbiV	-++	UbiU	355	368	18.8689	1.85E-07	0.000565	YTGMYTTAARKCAR	CTGCCTTAAATCAA
GCF_000227685.2_ASM22768v3	1	UbiT UbiV UbiU	---	UbiU	380	393	17.9296	3.52E-07	0.00679	TTGAYCYRGRTCAA	TTGATGCAGATCAA
GCF_000233595.1_ASM23359v1	1	UbiT UbiU UbiV	-++	UbiT	357	370	16.8197	1.22E-06	0.00199	YTGAYTTAARTCAR	TTGATTTAGGGCAG
GCF_000233595.1_ASM23359v1	1	UbiT UbiU UbiV	-++	UbiU	377	390	16.8197	1.22E-06	0.00194	YTGAYTTAARTCAR	CTGCCCTAAATCAA
GCF_000236665.1_ASM23666v1	1	UbiU UbiV UbiT	+++	UbiU	380	393	16.2394	1.73E-06	0.0114	TTGAYCYRGRTCAA	TTGACCGAAATCAA
GCF_000237065.1_ASM23706v1	1	UbiU UbiV UbiT	+++	UbiU	377	390	13.7324	1.1E-05	0.0274	TTGAYCYRGRTCAA	TTGATTGCCGTCAA
GCF_000240185.1_ASM24018v2	1	UbiT UbiU UbiV	-++	UbiT	313	326	17.7377	6.59E-07	0.00116	YTGMYTTAARKCAR	TTGATTTGAGGCAG
GCF_000240185.1_ASM24018v2	1	UbiT UbiU UbiV	-++	UbiU	354	367	17.7705	6.47E-07	0.00111	YTGMYTTAARKCAR	CTGCCTCAAATCAA
GCF_000241385.1_ASM24138v1	1	UbiT UbiU UbiV	-++	UbiT	375	388	10.6885	4.12E-05	0.0331	YTGMYTTAARKCAR	TTGATGCATAACAG
GCF_000241385.1_ASM24138v1	1	UbiT UbiU UbiV	-++	UbiU	377	390	11.918	2.82E-05	0.0218	YTGMYTTAARKCAR	CTAACTTAGGTCAA
GCF_000260985.4_ASM26098v3	1	UbiT UbiU UbiV	-++	UbiU	365	378	14.4366	6.87E-06	0.025	TTGAYCYRGRTCAA	ATGACCTAGATCAA
GCF_000261045.2_ASM26104v2	1	UbiV UbiU UbiT	--+	UbiT	320	333	15.6066	3.58E-06	0.0045	YTGAYTTAARTCAR	TTGATTTGGGGCAG
GCF_000261045.2_ASM26104v2	1	UbiV UbiU UbiT	--+	UbiU	341	354	15.5574	3.76E-06	0.00442	YTGAYTTAARTCAR	CTGCCCCAAATCAA
GCF_000262305.1_ASM26230v1	1	UbiV UbiU UbiT	--+	UbiT	299	312	15.6066	3.58E-06	0.0045	YTGAYTTAARTCAR	TTGATTTGGGGCAG
GCF_000262305.1_ASM26230v1	1	UbiV UbiU UbiT	--+	UbiU	331	344	15.5574	3.76E-06	0.00442	YTGAYTTAARTCAR	CTGCCCCAAATCAA
GCF_000264765.2_ASM26476v2	1	UbiV UbiU UbiT	--+	UbiT	278	291	16.1475	2.4E-06	0.00382	YTGMYTTAARKCAR	TTGATTTCAGGCAG
GCF_000264765.2_ASM26476v2	1	UbiV UbiU UbiT	--+	UbiU	307	320	16.0656	2.55E-06	0.00351	YTGMYTTAARKCAR	CTGCCTGAAATCAA
GCF_000282175.2_ASM28217v2	1	UbiT UbiV UbiU	---	UbiU	347	360	14.7746	5.33E-06	0.0214	TTGAYCYRGRTCAA	TTGATTGCGGTCAA
GCF_000283275.1_ASM28327v1	1	UbiT UbiV UbiU	+--	UbiT	355	368	10	5.06E-05	0.0391	YTGMYTTAARKCAR	CTGAGCTATATCAA
GCF_000283275.1_ASM28327v1	1	UbiT UbiV UbiU	+--	UbiU	382	395	13.2113	1.55E-05	0.0328	TTGAYCYRGRTCAA	CTGATGAAGGTCAA
GCF_000283535.1_ASM28353v1	1	UbiU UbiV UbiT	+++	UbiU	376	389	15.9508	2.68E-06	0.0037	YTGAYTTAARTCAR	TTGACCCAAAGCAA
GCF_000283655.1_ASM28365v1	1	UbiT UbiU UbiV	+++	UbiT	374	387	18.3944	2.05E-07	0.0062	TTGAYCYRGRTCAA	TTGACCGAGGTCAA
GCF_000284415.1_ASM28441v2	1	UbiU UbiV UbiT	++-	UbiT	377	390	15.2535	3.78E-06	0.0228	TTGAYCYRGRTCAA	TTAACCTGGATCAA
GCF_000284615.1_ASM28461v1	1	UbiT UbiV UbiU	+--	UbiT	373	386	12.1967	2.41E-05	0.0222	YTGMYTTAARKCAR	CTGAGTTATATCAA
GCF_000284615.1_ASM28461v1	1	UbiT UbiV UbiU	+--	UbiU	380	393	12.2676	2.76E-05	0.0437	TTGAYCYRGRTCAA	CTGACAAAGGTCAA
GCF_000300005.1_ASM30000v1	1	UbiU UbiV UbiT	++-	UbiT	374	387	17.7606	4.18E-07	0.0062	TTGAYCYRGRTCAA	TTGATCAGGGTCAA
GCF_000300005.1_ASM30000v1	1	UbiU UbiV UbiT	++-	UbiU	183	196	9.21311	6.39E-05	0.047	YTGMYTTAARKCAR	CTGCTGCGGGACAG
GCF_000300005.1_ASM30000v1	1	UbiU UbiV UbiT	++-	UbiU	378	391	16.8873	9.7E-07	0.01	TTGAYCYRGRTCAA	TTGACCCAGGTCAG
GCF_000300235.2_ASM30023v2	1	UbiT UbiU UbiV	+++	UbiT	380	393	15.6761	2.65E-06	0.0191	TTGAYCYRGRTCAA	TTGACGGACATCAA
GCF_000300235.2_ASM30023v2	1	UbiT UbiU UbiV	+++	UbiT	260	273	15.2958	3.58E-06	0.0222	TTGAYCYRGRTCAA	TTGACGATGGTCAA
GCF_000302535.1_ASM30253v1	1	UbiT UbiV UbiU	---	UbiT	50	63	11.082	4.13E-05	0.0361	YTGMYTTAARKCAR	CTGATTGCGGGCAG
GCF_000302535.1_ASM30253v1	1	UbiT UbiV UbiU	---	UbiU	305	318	12.6901	2.14E-05	0.0408	TTGAYCYRGRTCAA	TTGATGAAGATCAG
GCF_000321415.2_ASM32141v2	1	UbiU UbiV UbiT	+++	UbiU	380	393	17.9296	3.52E-07	0.00679	TTGAYCYRGRTCAA	TTGATGCAGATCAA
GCF_000330845.1_ASM33084v1	1	UbiV UbiU UbiT	--+	UbiT	313	326	17.7377	6.59E-07	0.00116	YTGMYTTAARKCAR	TTGATTTGAGGCAG
GCF_000330845.1_ASM33084v1	1	UbiV UbiU UbiT	--+	UbiU	370	383	17.7705	6.47E-07	0.00111	YTGMYTTAARKCAR	CTGCCTCAAATCAA
GCF_000330865.1_ASM33086v1	1	UbiV UbiU UbiT	--+	UbiT	318	331	15.6066	3.58E-06	0.0045	YTGAYTTAARTCAR	TTGATTTGGGGCAG
GCF_000330865.1_ASM33086v1	1	UbiV UbiU UbiT	--+	UbiU	324	337	15.5574	3.76E-06	0.00442	YTGAYTTAARTCAR	CTGCCCCAAATCAA
GCF_000344805.1_ASM34480v1	1	UbiV UbiU UbiT	---	UbiT	402	415	16.4789	1.38E-06	0.0123	TTGAYCYRGRTCAA	TTGTTCCGGGTCAA
GCF_000346065.1_ASM34606v1	1	UbiT UbiU UbiV	+++	UbiT	365	378	16.1184	2.18E-06	0.0182	TTGABCYRGVTCAA	TTGCTCCAGCGCAA
GCF_000349945.1_ASM34994v1	1	UbiT UbiV UbiU	---	UbiU	414	427	15.831	2.35E-06	0.0129	TTGAYCYRGRTCAA	TTGACCGCCGTCAA
GCF_000410515.1_ASM41051v1	1	UbiT UbiU UbiV	-++	UbiT	313	326	17.7377	6.59E-07	0.00116	YTGMYTTAARKCAR	TTGATTTGAGGCAG
GCF_000410515.1_ASM41051v1	1	UbiT UbiU UbiV	-++	UbiU	336	349	17.7705	6.47E-07	0.00111	YTGMYTTAARKCAR	CTGCCTCAAATCAA
GCF_000439255.1_ASM43925v1	1	UbiT UbiU UbiV	-++	UbiT	313	326	18.918	1.98E-07	0.000629	YTGMYTTAARKCAR	TTGATTTAAGGCAG
GCF_000439255.1_ASM43925v1	1	UbiT UbiU UbiV	-++	UbiU	359	372	18.8689	1.85E-07	0.000565	YTGMYTTAARKCAR	CTGCCTTAAATCAA
GCF_000463345.2_ASM46334v3	1	UbiT UbiU UbiV	-++	UbiU	359	372	10.082	7.65E-05	0.0458	YTGAYTTAARTCAR	TTGACTGATAACAA
GCF_000463345.2_ASM46334v3	1	UbiT UbiU UbiV	-++	UbiT	278	291	14.9672	6.15E-06	0.007	YTGMYTTAARKCAR	TTGATTTAAACCAG
GCF_000463345.2_ASM46334v3	1	UbiT UbiU UbiV	-++	UbiU	295	308	14.9672	6.15E-06	0.00629	YTGMYTTAARKCAR	CTGGTTTAAATCAA
GCF_000463345.2_ASM46334v3	1	UbiT UbiU UbiV	-++	UbiU	46	59	9.62295	6.25E-05	0.0463	YTGMYTTAARKCAR	ATGCTGCAAGGCAA
GCF_000471925.1_ASM47192v1	1	UbiT UbiV UbiU	---	UbiU	365	378	14.8421	6.64E-06	0.0291	TTGABCYRGVTCAA	TTGCGCGCGATCAA
GCF_000471925.1_ASM47192v1	1	UbiT UbiV UbiU	---	UbiU	261	274	16.169	1.84E-06	0.0114	TTGAYCYRGRTCAA	TTGCCGCAGGTCAA
GCF_000477435.1_ASM47743v1	1	UbiU UbiV UbiT	++-	UbiU	81	94	11.0656	5.01E-05	0.0325	YTGAYTTAARTCAR	TTGCTGTTGATCAG
GCF_000503895.1_ASM50389v1	1	UbiV UbiU UbiT	---	UbiT	215	228	14.1408	8.38E-06	0.0418	TTGAYCYRGRTCAA	TTAACCTCGGTCAA
GCF_000513295.1_MGMSRv2	1	UbiT UbiU UbiV	+++	UbiT	343	356	15.5352	2.96E-06	0.0209	TTGAYCYRGRTCAA	TTGACGGTGGTCAA
GCF_000517425.1_ASM51742v1	1	UbiT UbiU UbiV	-++	UbiT	296	309	15.6066	3.58E-06	0.0045	YTGAYTTAARTCAR	TTGATTTGGGGCAG
GCF_000517425.1_ASM51742v1	1	UbiT UbiU UbiV	-++	UbiU	387	400	15.5574	3.76E-06	0.00442	YTGAYTTAARTCAR	CTGCCCCAAATCAA
GCF_000520015.2_ASM52001v2	1	UbiT UbiU UbiV	-++	UbiT	312	325	17.7377	6.59E-07	0.00116	YTGMYTTAARKCAR	TTGATTTGAGGCAG
GCF_000520015.2_ASM52001v2	1	UbiT UbiU UbiV	-++	UbiU	313	326	17.7705	6.47E-07	0.00111	YTGMYTTAARKCAR	CTGCCTCAAATCAA
GCF_000582515.1_ASM58251v1	1	UbiV UbiU UbiT	--+	UbiT	338	351	18.918	1.98E-07	0.000629	YTGMYTTAARKCAR	TTGATTTAAGGCAG
GCF_000582515.1_ASM58251v1	1	UbiV UbiU UbiT	--+	UbiU	316	329	18.8689	1.85E-07	0.000565	YTGMYTTAARKCAR	CTGCCTTAAATCAA
GCF_000590795.1_ASM59079v1	1	UbiT UbiU UbiV	+++	UbiT	372	385	17.5211	5.08E-07	0.0062	TTGAYCYRGRTCAA	TTGATTTGGATCAA
GCF_000590925.1_ASM59092v1	1	UbiV UbiU UbiT	---	UbiT	366	379	14.2394	7.76E-06	0.039	TTGAYCYRGRTCAA	TTGATGGATGTCAA
GCF_000612685.1_scf7180000000004	1	UbiU UbiV UbiT	+++	UbiU	344	357	14.8732	4.99E-06	0.0214	TTGAYCYRGRTCAA	TTGATCCGGATTAA
GCF_000632475.1_ASM63247v2	1	UbiV UbiU UbiT	---	UbiT	351	364	15.0704	4.38E-06	0.0249	TTGAYCYRGRTCAA	TTGACCGTCATCAA
GCF_000632805.1_ASM63280v1	1	UbiT UbiV UbiU	+--	UbiU	378	391	12.7705	1.95E-05	0.0169	YTGMYTTAARKCAR	CTGACGCATGTCAG
GCF_000632805.1_ASM63280v1	2	UbiT UbiV UbiU	+--	UbiU	378	391	12.7705	1.95E-05	0.0169	YTGMYTTAARKCAR	CTGACGCATGTCAG
GCF_000661915.1_ASM66191v1	1	UbiU UbiV UbiT	+++	UbiU	330	343	15.5775	2.86E-06	0.0145	TTGAYCYRGRTCAA	TTGACCCCTATCAA
GCF_000695995.1_ASM69599v1	1	UbiT UbiU UbiV	-++	UbiT	326	339	15.6066	3.58E-06	0.0045	YTGAYTTAARTCAR	TTGATTTGGGGCAG
GCF_000695995.1_ASM69599v1	1	UbiT UbiU UbiV	-++	UbiU	310	323	15.5574	3.76E-06	0.00442	YTGAYTTAARTCAR	CTGCCCCAAATCAA
GCF_000696345.2_ASM69634v2	1	UbiU UbiV UbiT	+++	UbiU	325	338	13.7324	1.1E-05	0.0274	TTGAYCYRGRTCAA	TTGATTGCCGTCAA
GCF_000697965.2_ASM69796v2	1	UbiT UbiU UbiV	+++	UbiT	370	383	15.1974	4.93E-06	0.028	TTGABCYRGVTCAA	TTGACGTGGCGCAA
GCF_000730165.1_ASM73016v2	1	UbiV UbiU UbiT	---	UbiT	376	389	13.6316	1.47E-05	0.0481	TTGABCYRGVTCAA	TTGTGCCATGTCAA
GCF_000733715.2_ASM73371v2	1	UbiT UbiV UbiU	---	UbiU	321	334	16.0526	2.31E-06	0.0195	TTGABCYRGVTCAA	TTGATCGATATCAA
GCF_000733715.2_ASM73371v2	1	UbiT UbiV UbiU	---	UbiU	377	390	14.7324	5.51E-06	0.0218	TTGAYCYRGRTCAA	TTGATCGCAGTCAA
GCF_000740965.1_ASM74096v1	1	UbiV UbiU UbiT	--+	UbiT	282	295	18.918	1.98E-07	0.000629	YTGMYTTAARKCAR	TTGATTTAAGGCAG
GCF_000740965.1_ASM74096v1	1	UbiV UbiU UbiT	--+	UbiU	250	263	18.8689	1.85E-07	0.000565	YTGMYTTAARKCAR	CTGCCTTAAATCAA
GCF_000747565.1_ASM74756v1	1	UbiV UbiU UbiT	--+	UbiT	320	333	17.7377	6.59E-07	0.00116	YTGMYTTAARKCAR	TTGATTTGAGGCAG
GCF_000747565.1_ASM74756v1	1	UbiV UbiU UbiT	--+	UbiU	310	323	17.7705	6.47E-07	0.00111	YTGMYTTAARKCAR	CTGCCTCAAATCAA
GCF_000759475.1_ASM75947v1	1	UbiT UbiU UbiV	-++	UbiT	310	323	18.918	1.98E-07	0.000629	YTGMYTTAARKCAR	TTGATTTAAGGCAG
GCF_000759475.1_ASM75947v1	1	UbiT UbiU UbiV	-++	UbiU	377	390	18.8689	1.85E-07	0.000565	YTGMYTTAARKCAR	CTGCCTTAAATCAA
GCF_000770115.1_ASM77011v2	1	UbiT UbiU UbiV	-++	UbiU	374	387	11.918	2.82E-05	0.0218	YTGMYTTAARKCAR	CTAACTTAGGTCAA
GCF_000770115.1_ASM77011v2	1	UbiT UbiU UbiV	-++	UbiT	375	388	11	3.93E-05	0.0327	YTGMYTTAARKCAR	TTGATACATAACAG
GCF_000772105.1_ASM77210v1	1	UbiT UbiU UbiV	-++	UbiU	383	396	14.2295	8.35E-06	0.00839	YTGMYTTAARKCAR	CTGCTGTACATCAA
GCF_000784965.1_ASM78496v1	1	UbiT UbiU UbiV	-++	UbiT	308	321	18.918	1.98E-07	0.000629	YTGMYTTAARKCAR	TTGATTTAAGGCAG
GCF_000784965.1_ASM78496v1	1	UbiT UbiU UbiV	-++	UbiU	375	388	18.8689	1.85E-07	0.000565	YTGMYTTAARKCAR	CTGCCTTAAATCAA
GCF_000800725.1_ASM80072v2	1	UbiT UbiU UbiV	-++	UbiT	278	291	16.1475	2.4E-06	0.00382	YTGMYTTAARKCAR	TTGATTTCAGGCAG
GCF_000800725.1_ASM80072v2	1	UbiT UbiU UbiV	-++	UbiU	307	320	16.0656	2.55E-06	0.00351	YTGMYTTAARKCAR	CTGCCTGAAATCAA
GCF_000801275.2_ASM80127v1	1	UbiV UbiU UbiT	--+	UbiU	371	384	16.459	2.11E-06	0.0031	YTGMYTTAARKCAR	CTGCCTTATATCAA
GCF_000801755.2_ASM80175v2	1	UbiT UbiU UbiV	-++	UbiT	313	326	18.918	1.98E-07	0.000629	YTGMYTTAARKCAR	TTGATTTAAGGCAG
GCF_000801755.2_ASM80175v2	1	UbiT UbiU UbiV	-++	UbiU	364	377	18.8689	1.85E-07	0.000565	YTGMYTTAARKCAR	CTGCCTTAAATCAA
GCF_000816845.1_ASM81684v1	1	UbiT UbiU UbiV	+++	UbiT	382	395	14.5921	7.93E-06	0.0352	TTGABCYRGVTCAA	TTGAGATGGCGCAA
GCF_000818015.1_ASM81801v1	1	UbiU UbiV UbiT	+++	UbiU	331	344	15.5775	2.86E-06	0.0145	TTGAYCYRGRTCAA	TTGACCCCTATCAA
GCF_000828615.1_ASM82861v1	1	UbiT UbiV UbiU	+--	UbiT	90	103	12.0984	3.09E-05	0.028	YTGAYTTAARTCAR	TTGACGGCAGTCAG
GCF_000828635.1_ASM82863v1	1	UbiU UbiV UbiT	+++	UbiU	379	392	18.6056	1.25E-07	0.00515	TTGAYCYRGRTCAA	TTGACGCGGATCAA
GCF_000828915.1_ASM82891v1	1	UbiT UbiV UbiU	---	UbiT	420	433	16	2.41E-06	0.0187	TTGABCYRGVTCAA	TTGCTCTACCTCAA
GCF_000834295.1_ASM83429v1	1	UbiT UbiU UbiV	-++	UbiT	338	351	18.918	1.98E-07	0.000629	YTGMYTTAARKCAR	TTGATTTAAGGCAG
GCF_000834295.1_ASM83429v1	1	UbiT UbiU UbiV	-++	UbiU	316	329	18.8689	1.85E-07	0.000565	YTGMYTTAARKCAR	CTGCCTTAAATCAA
GCF_000834395.1_ASM83439v1	1	UbiV UbiU UbiT	--+	UbiT	273	286	18.918	1.98E-07	0.000629	YTGMYTTAARKCAR	TTGATTTAAGGCAG
GCF_000834395.1_ASM83439v1	1	UbiV UbiU UbiT	--+	UbiU	299	312	18.8689	1.85E-07	0.000565	YTGMYTTAARKCAR	CTGCCTTAAATCAA
GCF_000834455.1_ASM83445v1	1	UbiV UbiU UbiT	--+	UbiT	262	275	18.918	1.98E-07	0.000629	YTGMYTTAARKCAR	TTGATTTAAGGCAG
GCF_000834455.1_ASM83445v1	1	UbiV UbiU UbiT	--+	UbiU	239	252	18.8689	1.85E-07	0.000565	YTGMYTTAARKCAR	CTGCCTTAAATCAA
GCF_000834865.1_ASM83486v1	1	UbiT UbiU UbiV	-++	UbiT	325	338	16.8197	1.22E-06	0.00199	YTGAYTTAARTCAR	TTGATTTAGGGCAG
GCF_000834865.1_ASM83486v1	1	UbiT UbiU UbiV	-++	UbiU	363	376	16.8197	1.22E-06	0.00194	YTGAYTTAARTCAR	CTGCCCTAAATCAA
GCF_000940805.1_ASM94080v1	1	UbiV UbiU UbiT	--+	UbiT	375	388	14.0658	1.12E-05	0.0423	TTGABCYRGVTCAA	TTGATGGATATCAA
GCF_000940805.1_ASM94080v1	1	UbiV UbiU UbiT	--+	UbiU	83	96	9.93443	8.13E-05	0.0479	YTGAYTTAARTCAR	CTGATGTTTATCAA
GCF_000940805.1_ASM94080v1	1	UbiV UbiU UbiT	--+	UbiU	379	392	14.1447	1.06E-05	0.0358	TTGABCYRGVTCAA	TTGATATCCATCAA
GCF_000940995.1_ASM94099v1	1	UbiT UbiU UbiV	-++	UbiU	346	359	14.6056	6.11E-06	0.0232	TTGAYCYRGRTCAA	TTGTCCTAAATCAA
GCF_000940995.1_ASM94099v1	1	UbiT UbiU UbiV	-++	UbiU	366	379	12.3934	2.19E-05	0.0182	YTGMYTTAARKCAR	CTGCCTGATATCAA
GCF_000940995.1_ASM94099v1	1	UbiT UbiU UbiV	-++	UbiT	369	382	12.7049	1.99E-05	0.0187	YTGMYTTAARKCAR	TTGACTCAAGGCAT
GCF_000948975.2_ASM94897v2	1	UbiT UbiU UbiV	-++	UbiT	169	182	10.2295	5.12E-05	0.0399	YTGMYTTAARKCAR	TTGATTTAAAATAA
GCF_000948975.2_ASM94897v2	1	UbiT UbiU UbiV	-++	UbiU	364	377	10.3443	4.95E-05	0.0386	YTGMYTTAARKCAR	TTATTTTAAATCAA
GCF_000948985.2_ASM94898v2	1	UbiV UbiU UbiT	--+	UbiT	175	188	10.2295	5.12E-05	0.0399	YTGMYTTAARKCAR	TTGATTTAAAATAA
GCF_000948985.2_ASM94898v2	1	UbiV UbiU UbiT	--+	UbiU	364	377	10.3443	4.95E-05	0.0386	YTGMYTTAARKCAR	TTATTTTAAATCAA
GCF_000953695.1_AWOD1	1	UbiV UbiU UbiT	--+	UbiT	343	356	11.2459	3.88E-05	0.0344	YTGMYTTAARKCAR	CTACCCTAAATCAA
GCF_000953695.1_AWOD1	1	UbiV UbiU UbiT	--+	UbiU	378	391	16.459	2.11E-06	0.0031	YTGMYTTAARKCAR	CTGCCTTATATCAA
GCF_000953735.1_MVIS1	1	UbiT UbiU UbiV	-++	UbiT	344	357	16.8197	1.22E-06	0.00199	YTGAYTTAARTCAR	TTGATTTAGGGCAG
GCF_000953735.1_MVIS1	1	UbiT UbiU UbiV	-++	UbiU	374	387	16.8197	1.22E-06	0.00194	YTGAYTTAARTCAR	CTGCCCTAAATCAA
GCF_000960975.1_ASM96097v1	1	UbiT UbiU UbiV	+++	UbiT	377	390	17.2895	6.62E-07	0.00853	TTGABCYRGVTCAA	TTGCGCTAGCTCAA
GCF_000967305.2_ASM96730v2	1	UbiT UbiV UbiU	---	UbiU	326	339	11.3934	3.22E-05	0.0259	YTGMYTTAARKCAR	TTGCCACGGGTCAG
GCF_000967425.1_ASM96742v1	1	UbiT UbiU UbiV	+++	UbiT	390	403	16.3421	1.84E-06	0.0165	TTGABCYRGVTCAA	TTGCTCTAGCGCAA
GCF_000967895.1_ASM96789v1	1	UbiV UbiU UbiT	--+	UbiU	155	168	14.1639	9.92E-06	0.00936	YTGMYTTAARKCAR	TTGATGTAAGACAA
GCF_000967895.1_ASM96789v1	1	UbiV UbiU UbiT	--+	UbiU	407	420	12.7042	2.12E-05	0.0408	TTGAYCYRGRTCAA	TTAATCAAGATCAA
GCF_000969645.2_ASM96964v2	1	UbiT UbiV UbiU	---	UbiU	216	229	13.0986	1.67E-05	0.0349	TTGAYCYRGRTCAA	TTGATCTCGATTAA
GCF_001006005.1_ASM100600v1	1	UbiV UbiU UbiT	--+	UbiT	291	304	17.7377	6.59E-07	0.00116	YTGMYTTAARKCAR	TTGATTTGAGGCAG
GCF_001006005.1_ASM100600v1	1	UbiV UbiU UbiT	--+	UbiU	309	322	17.7705	6.47E-07	0.00111	YTGMYTTAARKCAR	CTGCCTCAAATCAA
GCF_001017435.1_ASM101743v1	1	UbiT UbiV UbiU	---	UbiU	294	307	11.5902	3.95E-05	0.0265	YTGAYTTAARTCAR	CTGCCTTTCGGCAG
GCF_001017435.1_ASM101743v1	1	UbiT UbiV UbiU	---	UbiU	399	412	15.3816	4.17E-06	0.0214	TTGABCYRGVTCAA	TTGATGCGGCGCAA
GCF_001022135.1_ASM102213v1	1	UbiV UbiU UbiT	--+	UbiT	312	325	17.7377	6.59E-07	0.00116	YTGMYTTAARKCAR	TTGATTTGAGGCAG
GCF_001022135.1_ASM102213v1	1	UbiV UbiU UbiT	--+	UbiU	336	349	17.7705	6.47E-07	0.00111	YTGMYTTAARKCAR	CTGCCTCAAATCAA
GCF_001034475.2_ASM103447v3	1	UbiV UbiU UbiT	--+	UbiT	312	325	17.7377	6.59E-07	0.00116	YTGMYTTAARKCAR	TTGATTTGAGGCAG
GCF_001034475.2_ASM103447v3	1	UbiV UbiU UbiT	--+	UbiU	356	369	17.7705	6.47E-07	0.00111	YTGMYTTAARKCAR	CTGCCTCAAATCAA
GCF_001037485.2_ASM103748v3	1	UbiV UbiU UbiT	--+	UbiT	312	325	17.7377	6.59E-07	0.00116	YTGMYTTAARKCAR	TTGATTTGAGGCAG
GCF_001037485.2_ASM103748v3	1	UbiV UbiU UbiT	--+	UbiU	356	369	17.7705	6.47E-07	0.00111	YTGMYTTAARKCAR	CTGCCTCAAATCAA
GCF_001037585.2_ASM103758v2	1	UbiV UbiU UbiT	--+	UbiT	312	325	17.7377	6.59E-07	0.00116	YTGMYTTAARKCAR	TTGATTTGAGGCAG
GCF_001037585.2_ASM103758v2	1	UbiV UbiU UbiT	--+	UbiU	356	369	17.7705	6.47E-07	0.00111	YTGMYTTAARKCAR	CTGCCTCAAATCAA
GCF_001043175.1_ASM104317v1	1	UbiT UbiV UbiU	+--	UbiT	355	368	10	5.06E-05	0.0391	YTGMYTTAARKCAR	CTGAGCTATATCAA
GCF_001043175.1_ASM104317v1	1	UbiT UbiV UbiU	+--	UbiU	382	395	13.2113	1.55E-05	0.0328	TTGAYCYRGRTCAA	CTGATGAAGGTCAA
GCF_001047675.1_ASM104767v1	1	UbiV UbiU UbiT	--+	UbiT	236	249	16.5574	1.88E-06	0.00305	YTGMYTTAARKCAR	TTGATGTAAGGCAG
GCF_001047675.1_ASM104767v1	1	UbiV UbiU UbiT	--+	UbiU	362	375	16.7213	1.65E-06	0.00233	YTGMYTTAARKCAR	CTGCCTTACATCAA
GCF_001051995.2_ASM105199v2	1	UbiT UbiV UbiU	---	UbiU	373	386	16.0704	1.97E-06	0.0114	TTGAYCYRGRTCAA	TTGACACGAGTCAA
GCF_001186215.2_ASM118621v2	1	UbiV UbiU UbiT	--+	UbiT	278	291	16.1475	2.4E-06	0.00382	YTGMYTTAARKCAR	TTGATTTCAGGCAG
GCF_001186215.2_ASM118621v2	1	UbiV UbiU UbiT	--+	UbiU	307	320	16.0656	2.55E-06	0.00351	YTGMYTTAARKCAR	CTGCCTGAAATCAA
GCF_001190925.1_ASM119092v1	1	UbiT UbiV UbiU	---	UbiU	381	394	17.1408	7.16E-07	0.00924	TTGAYCYRGRTCAA	TTGATTCGCGTCAA
GCF_001191005.1_ASM119100v1	1	UbiU UbiV UbiT	+++	UbiU	334	347	16.4605	1.66E-06	0.017	TTGABCYRGVTCAA	TTGCTCAAGATCAA
GCF_001191005.1_ASM119100v1	1	UbiU UbiV UbiT	+++	UbiU	353	366	16.9859	8.73E-07	0.01	TTGAYCYRGRTCAA	TTGACACAGATCAA
GCF_001262075.1_ASM126207v1	1	UbiU UbiV UbiT	+++	UbiU	373	386	16.541	1.6E-06	0.00249	YTGAYTTAARTCAR	TTGATTGAAATCAA
GCF_001262075.1_ASM126207v1	1	UbiU UbiV UbiT	+++	UbiU	330	343	18.5352	1.57E-07	0.00515	TTGAYCYRGRTCAA	TTGACCCAAGTCAA
GCF_001266795.1_ASM126679v1	1	UbiT UbiV UbiU	+--	UbiT	379	392	12.1967	2.41E-05	0.0222	YTGMYTTAARKCAR	CTGAGTTATATCAA
GCF_001267255.1_ASM126725v1	1	UbiT UbiV UbiU	---	UbiU	265	278	13.9155	9.73E-06	0.0274	TTGAYCYRGRTCAA	TTGATTTCTGTCAA
GCF_001271345.1_ASM127134v1	1	UbiT UbiU UbiV	+++	UbiT	390	403	14.4605	8.69E-06	0.0381	TTGABCYRGVTCAA	TTGTCCTGGCGCAA
GCF_001277175.1_ASM127717v1	1	UbiV UbiU UbiT	--+	UbiT	310	323	18.918	1.98E-07	0.000629	YTGMYTTAARKCAR	TTGATTTAAGGCAG
GCF_001277175.1_ASM127717v1	1	UbiV UbiU UbiT	--+	UbiU	330	343	18.8689	1.85E-07	0.000565	YTGMYTTAARKCAR	CTGCCTTAAATCAA
GCF_001277195.1_ASM127719v1	1	UbiT UbiU UbiV	-++	UbiT	402	415	13.8947	1.24E-05	0.0423	TTGABCYRGVTCAA	TTGATATGGCACAA
GCF_001277195.1_ASM127719v1	1	UbiT UbiU UbiV	-++	UbiT	310	323	18.918	1.98E-07	0.000629	YTGMYTTAARKCAR	TTGATTTAAGGCAG
GCF_001277195.1_ASM127719v1	1	UbiT UbiU UbiV	-++	UbiU	332	345	18.8689	1.85E-07	0.000565	YTGMYTTAARKCAR	CTGCCTTAAATCAA
GCF_001277195.1_ASM127719v1	1	UbiT UbiU UbiV	-++	UbiU	240	253	14.0132	1.15E-05	0.0358	TTGABCYRGVTCAA	TTGTGCCATATCAA
GCF_001277215.2_ASM127721v2	1	UbiT UbiU UbiV	-++	UbiT	310	323	18.918	1.98E-07	0.000629	YTGMYTTAARKCAR	TTGATTTAAGGCAG
GCF_001277215.2_ASM127721v2	1	UbiT UbiU UbiV	-++	UbiU	330	343	18.8689	1.85E-07	0.000565	YTGMYTTAARKCAR	CTGCCTTAAATCAA
GCF_001277235.1_ASM127723v1	1	UbiV UbiU UbiT	--+	UbiT	310	323	18.918	1.98E-07	0.000629	YTGMYTTAARKCAR	TTGATTTAAGGCAG
GCF_001277235.1_ASM127723v1	1	UbiV UbiU UbiT	--+	UbiU	332	345	18.8689	1.85E-07	0.000565	YTGMYTTAARKCAR	CTGCCTTAAATCAA
GCF_001277255.1_ASM127725v1	1	UbiV UbiU UbiT	--+	UbiT	310	323	18.918	1.98E-07	0.000629	YTGMYTTAARKCAR	TTGATTTAAGGCAG
GCF_001277255.1_ASM127725v1	1	UbiV UbiU UbiT	--+	UbiU	330	343	18.8689	1.85E-07	0.000565	YTGMYTTAARKCAR	CTGCCTTAAATCAA
GCF_001293165.1_ASM129316v1	1	UbiT UbiV UbiU	+--	UbiT	342	355	16.8592	1.02E-06	0.00991	TTGAYCYRGRTCAA	TTGACGCAAATCAA
GCF_001293165.1_ASM129316v1	1	UbiT UbiV UbiU	+--	UbiT	379	392	16.1972	1.8E-06	0.0153	TTGAYCYRGRTCAA	TTGATTTTGGTCAA
GCF_001305595.1_ASM130559v1	1	UbiT UbiU UbiV	+++	UbiT	374	387	15.7887	2.44E-06	0.0185	TTGAYCYRGRTCAA	TTGACAGAGGTCAA
GCF_001420915.1_ASM142091v1	1	UbiT UbiU UbiV	-++	UbiT	366	379	10.7541	4.03E-05	0.0331	YTGMYTTAARKCAR	TTGACTCAGCGCAG
GCF_001420915.1_ASM142091v1	1	UbiT UbiU UbiV	-++	UbiU	381	394	10.7541	4.03E-05	0.0317	YTGMYTTAARKCAR	CTGCGCTGAGTCAA
GCF_001447155.2_ASM144715v2	1	UbiT UbiV UbiU	+--	UbiT	378	391	14.8361	6.79E-06	0.00759	YTGMYTTAARKCAR	CTGAGTTAAATCAA
GCF_001447155.2_ASM144715v2	1	UbiT UbiV UbiU	+--	UbiU	381	394	12.2676	2.76E-05	0.0437	TTGAYCYRGRTCAA	CTGACAAAGGTCAA
GCF_001447335.1_ASM144733v1	1	UbiV UbiU UbiT	--+	UbiT	328	341	15.7869	3.08E-06	0.00418	YTGAYTTAARTCAR	TTGACCTGAGGCAG
GCF_001447335.1_ASM144733v1	1	UbiV UbiU UbiT	--+	UbiU	378	391	15.8197	2.99E-06	0.00379	YTGAYTTAARTCAR	CTGCCTCAGGTCAA
GCF_001456255.1_ASM145625v1	1	UbiV UbiU UbiT	--+	UbiT	375	388	10.6885	4.12E-05	0.0331	YTGMYTTAARKCAR	TTGATGCATAACAG
GCF_001456255.1_ASM145625v1	1	UbiV UbiU UbiT	--+	UbiU	377	390	11.918	2.82E-05	0.0218	YTGMYTTAARKCAR	CTAACTTAGGTCAA
GCF_001461805.1_ASM146180v1	1	UbiT UbiU UbiV	-++	UbiT	313	326	18.918	1.98E-07	0.000629	YTGMYTTAARKCAR	TTGATTTAAGGCAG
GCF_001461805.1_ASM146180v1	1	UbiT UbiU UbiV	-++	UbiU	355	368	18.8689	1.85E-07	0.000565	YTGMYTTAARKCAR	CTGCCTTAAATCAA
GCF_001466725.1_ASM146672v1	1	UbiT UbiU UbiV	-++	UbiT	383	396	11.8689	2.89E-05	0.0264	YTGMYTTAARKCAR	TTGATTTAGATTAA
GCF_001466725.1_ASM146672v1	1	UbiT UbiU UbiV	-++	UbiU	380	393	12.9718	1.81E-05	0.037	TTGAYCYRGRTCAA	TTAATCTAAATCAA
GCF_001511835.1_XM-1	1	UbiT UbiU UbiV	+++	UbiT	381	394	15.7465	2.52E-06	0.0185	TTGAYCYRGRTCAA	TTGACGGCGGTCAA
GCF_001518835.1_ASM151883v1	1	UbiV UbiU UbiT	--+	UbiT	313	326	18.918	1.98E-07	0.000629	YTGMYTTAARKCAR	TTGATTTAAGGCAG
GCF_001518835.1_ASM151883v1	1	UbiV UbiU UbiT	--+	UbiU	354	367	18.8689	1.85E-07	0.000565	YTGMYTTAARKCAR	CTGCCTTAAATCAA
GCF_001545155.1_ASM154515v1	1	UbiT UbiV UbiU	+--	UbiT	326	339	12.8197	1.88E-05	0.0178	YTGMYTTAARKCAR	TTGACACACATCAG
GCF_001545155.1_ASM154515v1	1	UbiT UbiV UbiU	+--	UbiU	376	389	12.1972	2.87E-05	0.0453	TTGAYCYRGRTCAA	ATGACCCGTATCAA
GCF_001547935.1_ASM154793v1	1	UbiT UbiU UbiV	-++	UbiU	375	388	11.3443	3.74E-05	0.0267	YTGMYTTAARKCAR	CTAATTTACATCAA
GCF_001547935.1_ASM154793v1	1	UbiT UbiU UbiV	-++	UbiT	411	424	11	3.93E-05	0.0327	YTGMYTTAARKCAR	TTGATACATAACAG
GCF_001558255.2_ASM155825v2	1	UbiV UbiU UbiT	--+	UbiT	369	382	10.0984	5.32E-05	0.0412	YTGMYTTAARKCAR	TTGACACAAGGCAT
GCF_001558255.2_ASM155825v2	1	UbiV UbiU UbiT	--+	UbiU	350	363	16.459	2.11E-06	0.0031	YTGMYTTAARKCAR	CTGCCTTATATCAA
GCF_001558415.2_ASM155841v2	1	UbiV UbiU UbiT	--+	UbiT	373	386	10.6885	4.12E-05	0.0331	YTGMYTTAARKCAR	TTGATGCATAACAG
GCF_001558415.2_ASM155841v2	1	UbiV UbiU UbiT	--+	UbiU	374	387	16.7213	1.65E-06	0.00233	YTGMYTTAARKCAR	CTGCCTTACATCAA
GCF_001558935.2_ASM155893v2	1	UbiT UbiU UbiV	-++	UbiT	312	325	18.918	1.98E-07	0.000629	YTGMYTTAARKCAR	TTGATTTAAGGCAG
GCF_001558935.2_ASM155893v2	1	UbiT UbiU UbiV	-++	UbiU	356	369	18.8689	1.85E-07	0.000565	YTGMYTTAARKCAR	CTGCCTTAAATCAA
GCF_001559235.2_ASM155923v2	1	UbiT UbiU UbiV	-++	UbiT	312	325	17.7377	6.59E-07	0.00116	YTGMYTTAARKCAR	TTGATTTGAGGCAG
GCF_001559235.2_ASM155923v2	1	UbiT UbiU UbiV	-++	UbiU	356	369	17.7705	6.47E-07	0.00111	YTGMYTTAARKCAR	CTGCCTCAAATCAA
GCF_001578105.1_ASM157810v1	1	UbiV UbiU UbiT	---	UbiT	376	389	17.2895	6.62E-07	0.00853	TTGABCYRGVTCAA	TTGCGCTAGCTCAA
GCF_001579945.1_ASM157994v1	1	UbiU UbiV UbiT	++-	UbiT	380	393	19.0395	7.84E-08	0.00535	TTGABCYRGVTCAA	TTGAGCTGGATCAA
GCF_001586165.1_ASM158616v1	1	UbiT UbiU UbiV	-++	UbiT	271	284	17.7377	6.59E-07	0.00116	YTGMYTTAARKCAR	TTGATTTGAGGCAG
GCF_001586165.1_ASM158616v1	1	UbiT UbiU UbiV	-++	UbiU	316	329	17.7705	6.47E-07	0.00111	YTGMYTTAARKCAR	CTGCCTCAAATCAA
GCF_001605015.1_ASM160501v1	1	UbiT UbiU UbiV	+++	UbiU	194	207	10.3607	6.8E-05	0.0413	YTGAYTTAARTCAR	TTGCTCGATGGCAG
GCF_001623605.1_ASM162360v1	1	UbiT UbiU UbiV	-++	UbiT	313	326	18.918	1.98E-07	0.000629	YTGMYTTAARKCAR	TTGATTTAAGGCAG
GCF_001623605.1_ASM162360v1	1	UbiT UbiU UbiV	-++	UbiU	364	377	18.8689	1.85E-07	0.000565	YTGMYTTAARKCAR	CTGCCTTAAATCAA
GCF_001623605.1_ASM162360v1	1	UbiT UbiU UbiV	-++	UbiU	9	22	13.3289	1.77E-05	0.0455	TTGABCYRGVTCAA	TTGATCATTCTCAA
GCF_001633145.1_ASM163314v1	1	UbiV UbiU UbiT	---	UbiT	403	416	18.2787	1.84E-07	0.000736	YTGAYTTAARTCAR	TTGACCTAAGTCAA
GCF_001642805.2_ASM164280v2	1	UbiV UbiU UbiT	--+	UbiT	326	339	15.6066	3.58E-06	0.0045	YTGAYTTAARTCAR	TTGATTTGGGGCAG
GCF_001642805.2_ASM164280v2	1	UbiV UbiU UbiT	--+	UbiU	310	323	15.5574	3.76E-06	0.00442	YTGAYTTAARTCAR	CTGCCCCAAATCAA
GCF_001652485.1_ASM165248v1	1	UbiT UbiU UbiV	+++	UbiT	359	372	19.6316	1.65E-08	0.00188	TTGABCYRGVTCAA	TTGATCCAGATCAA
GCF_001652565.1_ASM165256v1	1	UbiV UbiU UbiT	---	UbiT	381	394	14.25	9.89E-06	0.042	TTGABCYRGVTCAA	TTGTGCTGGCGCAA
GCF_001655615.1_ASM165561v1	1	UbiU UbiV UbiT	+++	UbiU	243	256	13.7324	1.1E-05	0.0274	TTGAYCYRGRTCAA	TTGATTGCCGTCAA
GCF_001658025.2_ASM165802v2	1	UbiV UbiU UbiT	--+	UbiT	313	326	18.918	1.98E-07	0.000629	YTGMYTTAARKCAR	TTGATTTAAGGCAG
GCF_001658025.2_ASM165802v2	1	UbiV UbiU UbiT	--+	UbiU	335	348	18.8689	1.85E-07	0.000565	YTGMYTTAARKCAR	CTGCCTTAAATCAA
GCF_001661075.1_ASM166107v1	1	UbiT UbiV UbiU	---	UbiU	335	348	13.7324	1.1E-05	0.0274	TTGAYCYRGRTCAA	TTGATTGCCGTCAA
GCF_001682385.1_ASM168238v1	1	UbiT UbiV UbiU	---	UbiU	373	386	17.7887	4.08E-07	0.00679	TTGAYCYRGRTCAA	TTGACCCGTGTCAA
GCF_001683395.1_ASM168339v1	1	UbiT UbiU UbiV	-++	UbiT	313	326	17.7377	6.59E-07	0.00116	YTGMYTTAARKCAR	TTGATTTGAGGCAG
GCF_001683395.1_ASM168339v1	1	UbiT UbiU UbiV	-++	UbiU	336	349	17.7705	6.47E-07	0.00111	YTGMYTTAARKCAR	CTGCCTCAAATCAA
GCF_001687805.1_ASM168780v1	1	UbiV UbiU UbiT	--+	UbiT	374	387	10.6721	4.15E-05	0.0331	YTGMYTTAARKCAR	TTGATACACAACAG
GCF_001687805.1_ASM168780v1	1	UbiV UbiU UbiT	--+	UbiU	373	386	16.7213	1.65E-06	0.00233	YTGMYTTAARKCAR	CTGCCTTACATCAA
GCF_001705075.2_ASM170507v2	1	UbiU UbiV UbiT	++-	UbiT	384	397	17.5658	4.28E-07	0.00853	TTGABCYRGVTCAA	TTGATCCAGCGCAA
GCF_001705075.2_ASM170507v2	1	UbiU UbiV UbiT	++-	UbiT	403	416	17.5634	4.81E-07	0.0062	TTGAYCYRGRTCAA	TTGACGCGCATCAA
GCF_001705995.2_ASM170599v2	1	UbiT UbiV UbiU	---	UbiU	325	338	13.2817	1.5E-05	0.0321	TTGAYCYRGRTCAA	TTGATTATCGTCAA
GCF_001708405.1_ASM170840v1	1	UbiU UbiV UbiT	++-	UbiU	95	108	16.4507	1.45E-06	0.0114	TTGAYCYRGRTCAA	TTGATTCACATCAA
GCF_001708425.1_ASM170842v1	1	UbiT UbiV UbiU	---	UbiU	376	389	14.2676	7.61E-06	0.0263	TTGAYCYRGRTCAA	TTGACTGCCGTCAA
GCF_001713395.1_ASM171339v1	1	UbiV UbiU UbiT	---	UbiT	376	389	17.4737	4.92E-07	0.00853	TTGABCYRGVTCAA	TTGAGCTGGAGCAA
GCF_001713475.1_ASM171347v1	1	UbiV UbiU UbiT	---	UbiT	378	391	16.0263	2.35E-06	0.0187	TTGABCYRGVTCAA	TTGCGCTGGAGCAA
GCF_001714725.1_ASM171472v1	1	UbiT UbiV UbiU	---	UbiU	330	343	13.6338	1.18E-05	0.0286	TTGAYCYRGRTCAA	TTGATGCACATCAG
GCF_001715385.1_ASM171538v1	1	UbiT UbiU UbiV	+++	UbiT	372	385	17.5211	5.08E-07	0.0062	TTGAYCYRGRTCAA	TTGATTTGGATCAA
GCF_001719105.1_ASM171910v1	1	UbiT UbiU UbiV	-++	UbiT	268	281	18.918	1.98E-07	0.000629	YTGMYTTAARKCAR	TTGATTTAAGGCAG
GCF_001719105.1_ASM171910v1	1	UbiT UbiU UbiV	-++	UbiU	364	377	18.8689	1.85E-07	0.000565	YTGMYTTAARKCAR	CTGCCTTAAATCAA
GCF_001729805.1_ASM172980v1	1	UbiT UbiU UbiV	-++	UbiT	313	326	18.918	1.98E-07	0.000629	YTGMYTTAARKCAR	TTGATTTAAGGCAG
GCF_001729805.1_ASM172980v1	1	UbiT UbiU UbiV	-++	UbiU	364	377	18.8689	1.85E-07	0.000565	YTGMYTTAARKCAR	CTGCCTTAAATCAA
GCF_001742185.1_ASM174218v1	1	UbiV UbiU UbiT	--+	UbiT	282	295	18.918	1.98E-07	0.000629	YTGMYTTAARKCAR	TTGATTTAAGGCAG
GCF_001742185.1_ASM174218v1	1	UbiV UbiU UbiT	--+	UbiU	252	265	18.8689	1.85E-07	0.000565	YTGMYTTAARKCAR	CTGCCTTAAATCAA
GCF_001750725.1_ASM175072v1	1	UbiV UbiU UbiT	--+	UbiT	313	326	18.918	1.98E-07	0.000629	YTGMYTTAARKCAR	TTGATTTAAGGCAG
GCF_001750725.1_ASM175072v1	1	UbiV UbiU UbiT	--+	UbiU	364	377	18.8689	1.85E-07	0.000565	YTGMYTTAARKCAR	CTGCCTTAAATCAA
GCF_001753185.1_ASM175318v1	1	UbiT UbiU UbiV	-++	UbiT	404	417	13.8947	1.24E-05	0.0423	TTGABCYRGVTCAA	TTGATATGGCACAA
GCF_001753185.1_ASM175318v1	1	UbiT UbiU UbiV	-++	UbiU	263	276	14.0132	1.15E-05	0.0358	TTGABCYRGVTCAA	TTGTGCCATATCAA
GCF_001753185.1_ASM175318v1	1	UbiT UbiU UbiV	-++	UbiT	313	326	17.7377	6.59E-07	0.00116	YTGMYTTAARKCAR	TTGATTTGAGGCAG
GCF_001753185.1_ASM175318v1	1	UbiT UbiU UbiV	-++	UbiU	354	367	17.7705	6.47E-07	0.00111	YTGMYTTAARKCAR	CTGCCTCAAATCAA
GCF_001753245.1_ASM175324v1	1	UbiU UbiV UbiT	++-	UbiT	373	386	16.9859	8.73E-07	0.00931	TTGAYCYRGRTCAA	TTGACACAGATCAA
GCF_001758625.2_ASM175862v2	1	UbiU UbiV UbiT	+++	UbiU	425	438	12.5915	2.27E-05	0.0408	TTGAYCYRGRTCAA	TTCACCTGTGTCAA
GCF_001761385.1_ASM176138v1	1	UbiU UbiV UbiT	+++	UbiU	331	344	19.0132	8.63E-08	0.00783	TTGABCYRGVTCAA	TTGAGCCAGATCAA
GCF_001761385.1_ASM176138v1	1	UbiU UbiV UbiT	+++	UbiU	357	370	17.5634	4.81E-07	0.007	TTGAYCYRGRTCAA	TTGACATGGGTCAA
GCF_001808185.1_ASM180818v1	1	UbiU UbiV UbiT	+++	UbiT	91	104	11.2787	3.36E-05	0.0298	YTGMYTTAARKCAR	CTGCTTTACCGCAA
GCF_001808185.1_ASM180818v1	1	UbiU UbiV UbiT	+++	UbiU	384	397	14.7606	5.38E-06	0.0214	TTGAYCYRGRTCAA	TTGATCTGGATTAA
GCF_001855275.1_ASM185527v1	1	UbiT UbiV UbiU	---	UbiU	379	392	14.5493	6.38E-06	0.0237	TTGAYCYRGRTCAA	TTGACCCAAAACAA
GCF_001865675.1_ASM186567v1	1	UbiT UbiV UbiU	---	UbiU	425	438	15.0845	4.33E-06	0.0192	TTGAYCYRGRTCAA	TTCACCTGGGTCAA
GCF_001870665.2_ASM187066v2	1	UbiT UbiU UbiV	+++	UbiT	373	386	15.831	2.35E-06	0.0182	TTGAYCYRGRTCAA	TTGACATACATCAA
GCF_001870665.2_ASM187066v2	1	UbiT UbiU UbiV	+++	UbiU	51	64	13.25	1.85E-05	0.0465	TTGABCYRGVTCAA	TTGATAAATATCAA
GCF_001874645.1_ASM187464v1	1	UbiU UbiV UbiT	+++	UbiU	325	338	13.1831	1.58E-05	0.0332	TTGAYCYRGRTCAA	TTGATTGCCATCAA
GCF_001886615.1_ASM188661v1	1	UbiU UbiV UbiT	++-	UbiT	362	375	12.6885	2.01E-05	0.0188	YTGMYTTAARKCAR	TTGACGCATGTCAG
GCF_001887265.1_ASM188726v1	1	UbiV UbiU UbiT	---	UbiT	390	403	14.4605	8.69E-06	0.0381	TTGABCYRGVTCAA	TTGTCCTGGCGCAA
GCF_001888805.2_ASM188880v2	1	UbiT UbiU UbiV	-++	UbiT	319	332	17.7377	6.59E-07	0.00116	YTGMYTTAARKCAR	TTGATTTGAGGCAG
GCF_001888805.2_ASM188880v2	1	UbiT UbiU UbiV	-++	UbiU	334	347	17.7705	6.47E-07	0.00111	YTGMYTTAARKCAR	CTGCCTCAAATCAA
GCF_001922305.1_ASM192230v1	1	UbiT UbiV UbiU	---	UbiU	377	390	14.662	5.84E-06	0.023	TTGAYCYRGRTCAA	TTGATGGCGATCAA
GCF_001922365.1_ASM192236v1	1	UbiV UbiU UbiT	--+	UbiT	313	326	18.918	1.98E-07	0.000629	YTGMYTTAARKCAR	TTGATTTAAGGCAG
GCF_001922365.1_ASM192236v1	1	UbiV UbiU UbiT	--+	UbiU	354	367	18.8689	1.85E-07	0.000565	YTGMYTTAARKCAR	CTGCCTTAAATCAA
GCF_001955735.1_ASM195573v1	1	UbiT UbiV UbiU	---	UbiU	420	433	13.5493	1.27E-05	0.0288	TTGAYCYRGRTCAA	TTGACCTACATCAT
GCF_001971625.1_ASM197162v1	1	UbiT UbiU UbiV	+++	UbiT	372	385	17.5211	5.08E-07	0.0062	TTGAYCYRGRTCAA	TTGATTTGGATCAA
GCF_001971685.1_ASM197168v1	1	UbiT UbiV UbiU	+--	UbiT	361	374	12.9344	1.82E-05	0.0177	YTGMYTTAARKCAR	TTGATGCATGTCAG
GCF_001971805.1_ASM197180v1	1	UbiV UbiU UbiT	---	UbiT	372	385	17.5211	5.08E-07	0.0062	TTGAYCYRGRTCAA	TTGATTTGGATCAA
GCF_001984825.2_ASM198482v2	1	UbiT UbiU UbiV	-++	UbiT	313	326	18.918	1.98E-07	0.000629	YTGMYTTAARKCAR	TTGATTTAAGGCAG
GCF_001984825.2_ASM198482v2	1	UbiT UbiU UbiV	-++	UbiU	364	377	18.8689	1.85E-07	0.000565	YTGMYTTAARKCAR	CTGCCTTAAATCAA
GCF_001995825.2_ASM199582v2	1	UbiV UbiU UbiT	--+	UbiU	374	387	16.7213	1.65E-06	0.00233	YTGMYTTAARKCAR	CTGCCTTACATCAA
GCF_001995825.2_ASM199582v2	1	UbiV UbiU UbiT	--+	UbiT	372	385	11	3.93E-05	0.0327	YTGMYTTAARKCAR	TTGATACATAACAG
GCF_002002885.1_ASM200288v1	1	UbiU UbiV UbiT	+++	UbiU	374	387	14.0423	8.96E-06	0.0274	TTGAYCYRGRTCAA	TTCACCTGCGTCAA
GCF_002002905.1_ASM200290v1	1	UbiU UbiV UbiT	+++	UbiU	378	391	12.3803	2.58E-05	0.0422	TTGAYCYRGRTCAA	TTGACCCAGGATAA
GCF_002005305.1_ASM200530v1	1	UbiT UbiU UbiV	-++	UbiT	344	357	14.459	8.4E-06	0.00892	YTGMYTTAARKCAR	TTGATGTAAAACAG
GCF_002005305.1_ASM200530v1	1	UbiT UbiU UbiV	-++	UbiU	373	386	14.7049	7.22E-06	0.00705	YTGMYTTAARKCAR	CTGTTTTACATCAA
GCF_002009255.1_ASM200925v1	1	UbiU UbiV UbiT	++-	UbiU	379	392	12.6338	2.22E-05	0.0408	TTGAYCYRGRTCAA	ATGACCTGTGTCAA
GCF_002009255.1_ASM200925v1	1	UbiU UbiV UbiT	++-	UbiT	360	373	13.1803	1.62E-05	0.016	YTGMYTTAARKCAR	CTGATACACATCAG
GCF_002021755.1_ASM202175v1	1	UbiV UbiU UbiT	--+	UbiU	374	387	11.918	2.82E-05	0.0218	YTGMYTTAARKCAR	CTAACTTAGGTCAA
GCF_002021755.1_ASM202175v1	1	UbiV UbiU UbiT	--+	UbiT	375	388	11	3.93E-05	0.0327	YTGMYTTAARKCAR	TTGATACATAACAG
GCF_002025205.1_ASM202520v1	1	UbiU UbiV UbiT	+++	UbiU	378	391	16.5	1.59E-06	0.017	TTGABCYRGVTCAA	TTGACCGCGATCAA
GCF_002025625.1_ASM202562v1	1	UbiV UbiU UbiT	---	UbiT	359	372	19.6316	1.65E-08	0.00188	TTGABCYRGVTCAA	TTGATCCAGATCAA
GCF_002056295.1_ASM205629v1	1	UbiU UbiV UbiT	+++	UbiU	377	390	17.493	5.2E-07	0.00741	TTGAYCYRGRTCAA	TTGACCGGCGTCAA
GCF_002072815.1_ASM207281v1	1	UbiU UbiV UbiT	++-	UbiT	375	388	16.1972	1.8E-06	0.0153	TTGAYCYRGRTCAA	TTGATTAGGGTCAA
GCF_002072815.1_ASM207281v1	1	UbiU UbiV UbiT	++-	UbiU	183	196	9.21311	6.39E-05	0.047	YTGMYTTAARKCAR	CTGCTGCGGGACAG
GCF_002072815.1_ASM207281v1	1	UbiU UbiV UbiT	++-	UbiU	378	391	16.3521	1.56E-06	0.0114	TTGAYCYRGRTCAA	TTGATCCAGGTCAG
GCF_002073315.2_ASM207331v2	1	UbiV UbiU UbiT	--+	UbiT	318	331	18.918	1.98E-07	0.000629	YTGMYTTAARKCAR	TTGATTTAAGGCAG
GCF_002073315.2_ASM207331v2	1	UbiV UbiU UbiT	--+	UbiU	300	313	18.8689	1.85E-07	0.000565	YTGMYTTAARKCAR	CTGCCTTAAATCAA
GCF_002073975.1_ASM207397v1	1	UbiV UbiU UbiT	---	UbiT	403	416	18.2787	1.84E-07	0.000736	YTGAYTTAARTCAR	TTGACCTAAGTCAA
GCF_002075795.1_ASM207579v1	1	UbiT UbiU UbiV	-++	UbiT	373	386	16.1148	2.87E-06	0.00401	YTGMYTTAARKCAR	TTGATTTGAAACAG
GCF_002075795.1_ASM207579v1	1	UbiT UbiU UbiV	-++	UbiU	379	392	16.1967	2.66E-06	0.00331	YTGMYTTAARKCAR	CTGTTTCAAATCAA
GCF_002079305.1_ASM207930v1	1	UbiV UbiU UbiT	---	UbiT	403	416	18.9014	9.7E-08	0.00509	TTGAYCYRGRTCAA	TTGACGTAGGTCAA
GCF_002090195.1_ASM209019v1	1	UbiT UbiU UbiV	-++	UbiT	404	417	13.8947	1.24E-05	0.0423	TTGABCYRGVTCAA	TTGATATGGCACAA
GCF_002090195.1_ASM209019v1	1	UbiT UbiU UbiV	-++	UbiU	263	276	14.0132	1.15E-05	0.0358	TTGABCYRGVTCAA	TTGTGCCATATCAA
GCF_002090195.1_ASM209019v1	1	UbiT UbiU UbiV	-++	UbiT	313	326	17.7377	6.59E-07	0.00116	YTGMYTTAARKCAR	TTGATTTGAGGCAG
GCF_002090195.1_ASM209019v1	1	UbiT UbiU UbiV	-++	UbiU	354	367	17.7705	6.47E-07	0.00111	YTGMYTTAARKCAR	CTGCCTCAAATCAA
GCF_002101395.1_ASM210139v1	1	UbiT UbiU UbiV	-++	UbiT	308	321	18.918	1.98E-07	0.000629	YTGMYTTAARKCAR	TTGATTTAAGGCAG
GCF_002101395.1_ASM210139v1	1	UbiT UbiU UbiV	-++	UbiU	376	389	18.8689	1.85E-07	0.000565	YTGMYTTAARKCAR	CTGCCTTAAATCAA
GCF_002105535.1_ASM210553v1	1	UbiT UbiU UbiV	+++	UbiT	376	389	15.7465	2.52E-06	0.0185	TTGAYCYRGRTCAA	TTGACGGCGGTCAA
GCF_002119525.1_ASM211952v1	1	UbiV UbiU UbiT	--+	UbiU	374	387	16.7213	1.65E-06	0.00233	YTGMYTTAARKCAR	CTGCCTTACATCAA
GCF_002119525.1_ASM211952v1	1	UbiV UbiU UbiT	--+	UbiT	372	385	11	3.93E-05	0.0327	YTGMYTTAARKCAR	TTGATACATAACAG
GCF_002157165.1_ASM215716v1	1	UbiT UbiV UbiU	---	UbiU	359	372	13.2254	1.54E-05	0.0327	TTGAYCYRGRTCAA	TTGACGAAGATCAG
GCF_002157735.2_ASM215773v2	1	UbiT UbiU UbiV	-++	UbiT	315	328	16.2459	2.57E-06	0.00381	YTGMYTTAARKCAR	TTGATATAAGGCAG
GCF_002157735.2_ASM215773v2	1	UbiT UbiU UbiV	-++	UbiU	376	389	16.459	2.11E-06	0.0031	YTGMYTTAARKCAR	CTGCCTTATATCAA
GCF_002157875.1_ASM215787v1	1	UbiT UbiU UbiV	-++	UbiT	376	389	11.5902	3.34E-05	0.0298	YTGMYTTAARKCAR	TTGATTTACATTAA
GCF_002157875.1_ASM215787v1	1	UbiT UbiU UbiV	-++	UbiU	416	429	11.4262	3.61E-05	0.0259	YTGMYTTAARKCAR	TTAATGTAAATCAA
GCF_002163605.1_ASM216360v1	1	UbiV UbiU UbiT	--+	UbiT	355	368	15.5574	3.76E-06	0.00471	YTGAYTTAARTCAR	TTGATTCAGGGCAG
GCF_002163605.1_ASM216360v1	1	UbiV UbiU UbiT	--+	UbiU	21	34	11.1311	3.54E-05	0.0284	YTGMYTTAARKCAR	CTGCTCTGAACCAG
GCF_002163605.1_ASM216360v1	1	UbiV UbiU UbiT	--+	UbiU	380	393	15.6066	3.58E-06	0.00442	YTGAYTTAARTCAR	CTGCCCTGAATCAA
GCF_002176815.1_ASM217681v1	1	UbiT UbiV UbiU	---	UbiU	359	372	13.2254	1.54E-05	0.0327	TTGAYCYRGRTCAA	TTGACGAAGATCAG
GCF_002186515.2_ASM218651v2	1	UbiV UbiU UbiT	--+	UbiT	313	326	17.7377	6.59E-07	0.00116	YTGMYTTAARKCAR	TTGATTTGAGGCAG
GCF_002186515.2_ASM218651v2	1	UbiV UbiU UbiT	--+	UbiU	354	367	17.7705	6.47E-07	0.00111	YTGMYTTAARKCAR	CTGCCTCAAATCAA
GCF_002196515.1_ASM219651v1	1	UbiV UbiU UbiT	--+	UbiT	375	388	13.459	1.41E-05	0.014	YTGMYTTAARKCAR	TTGATTCACAACAG
GCF_002196515.1_ASM219651v1	1	UbiV UbiU UbiT	--+	UbiU	371	384	15.1967	4.9E-06	0.00516	YTGMYTTAARKCAR	CTGCCTCACATCAA
GCF_002204915.1_ASM220491v1	1	UbiT UbiU UbiV	-++	UbiT	375	388	10.3607	4.54E-05	0.0357	YTGMYTTAARKCAR	TTGACGCACAACAG
GCF_002204915.1_ASM220491v1	1	UbiT UbiU UbiV	-++	UbiU	373	386	11.4754	3.53E-05	0.0255	YTGMYTTAARKCAR	CTAACTTACATCAA
GCF_002208095.1_ASM220809v1	1	UbiT UbiU UbiV	-++	UbiT	268	281	18.918	1.98E-07	0.000629	YTGMYTTAARKCAR	TTGATTTAAGGCAG
GCF_002208095.1_ASM220809v1	1	UbiT UbiU UbiV	-++	UbiU	364	377	18.8689	1.85E-07	0.000565	YTGMYTTAARKCAR	CTGCCTTAAATCAA
GCF_002209245.2_ASM220924v2	1	UbiT UbiU UbiV	-++	UbiT	372	385	17.2131	9.34E-07	0.0015	YTGMYTTAARKCAR	TTGATTTAAAACAG
GCF_002209245.2_ASM220924v2	1	UbiT UbiU UbiV	-++	UbiU	378	391	17.3279	8.67E-07	0.00136	YTGMYTTAARKCAR	CTGTTTTAAATCAA
GCF_002214345.1_ASM221434v1	1	UbiV UbiU UbiT	--+	UbiT	374	387	10.7049	4.1E-05	0.0331	YTGMYTTAARKCAR	TTGATGCACAACAG
GCF_002214345.1_ASM221434v1	1	UbiV UbiU UbiT	--+	UbiU	376	389	16.7213	1.65E-06	0.00233	YTGMYTTAARKCAR	CTGCCTTACATCAA
GCF_002214395.1_ASM221439v1	1	UbiV UbiU UbiT	--+	UbiT	375	388	10.6885	4.12E-05	0.0331	YTGMYTTAARKCAR	TTGATGCATAACAG
GCF_002214395.1_ASM221439v1	1	UbiV UbiU UbiT	--+	UbiU	374	387	11.918	2.82E-05	0.0218	YTGMYTTAARKCAR	CTAACTTAGGTCAA
GCF_002214645.1_ASM221464v1	1	UbiT UbiV UbiU	---	UbiU	352	365	11.8033	3.56E-05	0.0245	YTGAYTTAARTCAR	TTGACAAAAATCAG
GCF_002215585.1_ASM221558v1	1	UbiV UbiU UbiT	--+	UbiT	309	322	14.459	8.4E-06	0.00892	YTGMYTTAARKCAR	TTGATGTAAAACAG
GCF_002215585.1_ASM221558v1	1	UbiV UbiU UbiT	--+	UbiU	383	396	14.7049	7.22E-06	0.00705	YTGMYTTAARKCAR	CTGTTTTACATCAA
GCF_002216145.1_ASM221614v1	1	UbiT UbiV UbiU	---	UbiU	364	377	13.7746	1.06E-05	0.0274	TTGAYCYRGRTCAA	TTGATATGGGTCAG
GCF_002216685.1_ASM221668v1	1	UbiT UbiU UbiV	-++	UbiU	374	387	16.7213	1.65E-06	0.00233	YTGMYTTAARKCAR	CTGCCTTACATCAA
GCF_002216685.1_ASM221668v1	1	UbiT UbiU UbiV	-++	UbiT	263	276	11	3.93E-05	0.0327	YTGMYTTAARKCAR	TTGATACATAACAG
GCF_002216875.1_ASM221687v1	1	UbiT UbiU UbiV	-++	UbiT	372	385	17.2131	9.34E-07	0.0015	YTGMYTTAARKCAR	TTGATTTAAAACAG
GCF_002216875.1_ASM221687v1	1	UbiT UbiU UbiV	-++	UbiU	378	391	17.3279	8.67E-07	0.00136	YTGMYTTAARKCAR	CTGTTTTAAATCAA
GCF_002217795.2_ASM221779v2	1	UbiU UbiV UbiT	+++	UbiU	377	390	16.3421	1.84E-06	0.017	TTGABCYRGVTCAA	TTGACCCAGAACAA
GCF_002218025.2_ASM221802v2	1	UbiT UbiU UbiV	-++	UbiT	385	398	14.3934	8.71E-06	0.00915	YTGMYTTAARKCAR	TTGATTTAACGCAG
GCF_002218025.2_ASM221802v2	1	UbiT UbiU UbiV	-++	UbiU	257	270	14.377	8.79E-06	0.00835	YTGMYTTAARKCAR	CTGCGTTAAATCAA
GCF_002218025.2_ASM221802v2	1	UbiT UbiU UbiV	-++	UbiT	264	277	16.2459	2.57E-06	0.00381	YTGMYTTAARKCAR	TTGATATAAGGCAG
GCF_002218025.2_ASM221802v2	1	UbiT UbiU UbiV	-++	UbiU	378	391	16.459	2.11E-06	0.0031	YTGMYTTAARKCAR	CTGCCTTATATCAA
GCF_002218045.2_ASM221804v2	1	UbiV UbiU UbiT	--+	UbiT	387	400	13.8525	1.16E-05	0.0118	YTGMYTTAARKCAR	TTGATTCAACTCAG
GCF_002218045.2_ASM221804v2	1	UbiV UbiU UbiT	--+	UbiT	316	329	16.5574	1.88E-06	0.00305	YTGMYTTAARKCAR	TTGATGTAAGGCAG
GCF_002218045.2_ASM221804v2	1	UbiV UbiU UbiT	--+	UbiU	306	319	13.7377	1.23E-05	0.0113	YTGMYTTAARKCAR	CTGAGTTGAATCAA
GCF_002218045.2_ASM221804v2	1	UbiV UbiU UbiT	--+	UbiU	377	390	16.7213	1.65E-06	0.00233	YTGMYTTAARKCAR	CTGCCTTACATCAA
GCF_002220095.1_ASM222009v1	1	UbiT UbiU UbiV	+++	UbiT	391	404	15.8026	2.85E-06	0.0214	TTGABCYRGVTCAA	TTGCGCCGGAGCAA
GCF_002257545.1_ASM225754v1	1	UbiV UbiU UbiT	--+	UbiU	376	389	16.7213	1.65E-06	0.00233	YTGMYTTAARKCAR	CTGCCTTACATCAA
GCF_002269255.1_ASM226925v1	1	UbiV UbiU UbiT	--+	UbiT	313	326	17.7377	6.59E-07	0.00116	YTGMYTTAARKCAR	TTGATTTGAGGCAG
GCF_002269255.1_ASM226925v1	1	UbiV UbiU UbiT	--+	UbiU	354	367	17.7705	6.47E-07	0.00111	YTGMYTTAARKCAR	CTGCCTCAAATCAA
GCF_002278035.1_ASM227803v1	1	UbiT UbiU UbiV	+++	UbiT	358	371	19.6316	1.65E-08	0.00188	TTGABCYRGVTCAA	TTGATCCAGATCAA
GCF_002288505.1_ASM228850v1	1	UbiV UbiU UbiT	---	UbiT	364	377	17.0921	8.56E-07	0.00913	TTGABCYRGVTCAA	TTGCGCTGGCTCAA
GCF_002288545.1_ASM228854v1	1	UbiV UbiU UbiT	--+	UbiT	282	295	18.918	1.98E-07	0.000629	YTGMYTTAARKCAR	TTGATTTAAGGCAG
GCF_002288545.1_ASM228854v1	1	UbiV UbiU UbiT	--+	UbiU	250	263	18.8689	1.85E-07	0.000565	YTGMYTTAARKCAR	CTGCCTTAAATCAA
GCF_002291425.1_ASM229142v1	1	UbiT UbiU UbiV	-++	UbiT	313	326	15.6066	3.58E-06	0.0045	YTGAYTTAARTCAR	TTGATTTGGGGCAG
GCF_002291425.1_ASM229142v1	1	UbiT UbiU UbiV	-++	UbiU	278	291	15.5574	3.76E-06	0.00442	YTGAYTTAARTCAR	CTGCCCCAAATCAA
GCF_002291445.1_ASM229144v1	1	UbiT UbiU UbiV	-++	UbiU	359	372	10.082	7.65E-05	0.0458	YTGAYTTAARTCAR	TTGACTGATAACAA
GCF_002291445.1_ASM229144v1	1	UbiT UbiU UbiV	-++	UbiT	99	112	17.2131	9.34E-07	0.0015	YTGMYTTAARKCAR	TTGATTTAAAACAG
GCF_002291445.1_ASM229144v1	1	UbiT UbiU UbiV	-++	UbiU	295	308	17.3279	8.67E-07	0.00136	YTGMYTTAARKCAR	CTGTTTTAAATCAA
GCF_002327085.1_ASM232708v1	1	UbiU UbiV UbiT	+++	UbiU	346	359	19.5574	1.38E-08	0.000567	YTGMYTTAARKCAR	TTGATTTAAATCAG
GCF_002327145.1_ASM232714v1	1	UbiU UbiV UbiT	+++	UbiU	425	438	14.0423	8.96E-06	0.0274	TTGAYCYRGRTCAA	TTCACCTGCGTCAA
GCF_002354895.1_ASM235489v1	1	UbiU UbiV UbiT	+++	UbiU	379	392	13.4366	1.37E-05	0.0303	TTGAYCYRGRTCAA	TTGACAGGTGTCAA
GCF_002355415.1_ASM235541v1	1	UbiU UbiV UbiT	++-	UbiT	404	417	19.6056	3.35E-08	0.00466	TTGAYCYRGRTCAA	TTGATCCAGGTCAA
GCF_002355555.1_ASM235555v1	1	UbiV UbiU UbiT	--+	UbiT	271	284	17.7377	6.59E-07	0.00116	YTGMYTTAARKCAR	TTGATTTGAGGCAG
GCF_002355555.1_ASM235555v1	1	UbiV UbiU UbiT	--+	UbiU	316	329	17.7705	6.47E-07	0.00111	YTGMYTTAARKCAR	CTGCCTCAAATCAA
GCF_002355735.1_ASM235573v1	1	UbiU UbiV UbiT	++-	UbiT	381	394	19.6316	1.65E-08	0.00188	TTGABCYRGVTCAA	TTGATCCAGATCAA
GCF_002356555.2_HH1059_assembly_1.0	1	UbiT UbiV UbiU	---	UbiT	176	189	15.3115	5.07E-06	0.00684	YTGMYTTAARKCAR	CTGATATGAAGCAA
GCF_002356635.1_ASM235663v1	1	UbiV UbiU UbiT	---	UbiT	381	394	15.1268	4.22E-06	0.0248	TTGAYCYRGRTCAA	TTGATCAATGTCAA
GCF_002393445.1_ASM239344v1	1	UbiV UbiU UbiT	--+	UbiT	304	317	15.6066	3.58E-06	0.0045	YTGAYTTAARTCAR	TTGATTTGGGGCAG
GCF_002393445.1_ASM239344v1	1	UbiV UbiU UbiT	--+	UbiU	330	343	15.5574	3.76E-06	0.00442	YTGAYTTAARTCAR	CTGCCCCAAATCAA
GCF_002393505.1_ASM239350v1	1	UbiV UbiU UbiT	--+	UbiT	241	254	12.2295	2.37E-05	0.022	YTGMYTTAARKCAR	TTGATTTAGCGCAG
GCF_002393505.1_ASM239350v1	1	UbiV UbiU UbiT	--+	UbiU	373	386	12.1803	2.42E-05	0.02	YTGMYTTAARKCAR	CTGCGCTAAATCAA
GCF_002407205.1_ASM240720v1	1	UbiV UbiU UbiT	---	UbiT	380	393	17.4918	5.52E-07	0.00171	YTGAYTTAARTCAR	TTGACTTACATCAA
GCF_002407485.1_ASM240748v1	1	UbiT UbiU UbiV	-++	UbiT	55	68	16.1475	2.77E-06	0.0039	YTGMYTTAARKCAR	TTGATTTGAAACAA
GCF_002407485.1_ASM240748v1	1	UbiT UbiU UbiV	-++	UbiT	81	94	11.1311	3.54E-05	0.0313	YTGMYTTAARKCAR	TTGATTTGGCGCAG
GCF_002407485.1_ASM240748v1	1	UbiT UbiU UbiV	-++	UbiU	381	394	16.2623	2.56E-06	0.00327	YTGMYTTAARKCAR	TTGTTTCAAATCAA
GCF_002407485.1_ASM240748v1	1	UbiT UbiU UbiV	-++	UbiU	355	368	11.0492	3.65E-05	0.0291	YTGMYTTAARKCAR	CTGCGCCAAATCAA
GCF_002504285.1_ASM250428v1	1	UbiT UbiU UbiV	-++	UbiT	288	301	17.5738	6.28E-07	0.00136	YTGMYTTAARKCAR	TTGACTTGAGGCAG
GCF_002504285.1_ASM250428v1	1	UbiT UbiU UbiV	-++	UbiU	315	328	17.6066	6.14E-07	0.00133	YTGMYTTAARKCAR	CTGCCTCAAGTCAA
GCF_002549795.1_ASM254979v1	1	UbiU UbiV UbiT	++-	UbiT	378	391	11.4098	3.2E-05	0.0284	YTGMYTTAARKCAR	TTGACGCGTGTCAG
GCF_002549795.1_ASM254979v1	1	UbiU UbiV UbiT	++-	UbiU	380	393	15.2394	3.82E-06	0.0179	TTGAYCYRGRTCAA	ATGACCCGGGTCAA
GCF_002586745.1_ASM258674v1	1	UbiT UbiU UbiV	-++	UbiT	435	448	15.7869	3.08E-06	0.00418	YTGAYTTAARTCAR	TTGACCTGAGGCAG
GCF_002586745.1_ASM258674v1	1	UbiT UbiU UbiV	-++	UbiU	367	380	15.8197	2.99E-06	0.00379	YTGAYTTAARTCAR	CTGCCTCAGGTCAA
GCF_002586745.1_ASM258674v1	1	UbiT UbiU UbiV	-++	UbiU	311	324	10.4918	5.28E-05	0.0358	YTGMYTTAARKCAR	CTGTTGGAAATCAA
GCF_002587065.1_ASM258706v1	1	UbiT UbiU UbiV	-++	UbiT	435	448	15.7869	3.08E-06	0.00418	YTGAYTTAARTCAR	TTGACCTGAGGCAG
GCF_002587065.1_ASM258706v1	1	UbiT UbiU UbiV	-++	UbiU	368	381	15.8197	2.99E-06	0.00379	YTGAYTTAARTCAR	CTGCCTCAGGTCAA
GCF_002587065.1_ASM258706v1	1	UbiT UbiU UbiV	-++	UbiU	312	325	10.4918	5.28E-05	0.0358	YTGMYTTAARKCAR	CTGTTGGAAATCAA
GCF_002591095.1_ASM259109v1	1	UbiV UbiU UbiT	--+	UbiT	422	435	16.1549	1.86E-06	0.0153	TTGAYCYRGRTCAA	TTGATCAGAGTCAA
GCF_002591095.1_ASM259109v1	1	UbiV UbiU UbiT	--+	UbiT	176	189	18.918	1.98E-07	0.000629	YTGMYTTAARKCAR	TTGATTTAAGGCAG
GCF_002591095.1_ASM259109v1	1	UbiV UbiU UbiT	--+	UbiU	310	323	18.8689	1.85E-07	0.000565	YTGMYTTAARKCAR	CTGCCTTAAATCAA
GCF_002591095.1_ASM259109v1	1	UbiV UbiU UbiT	--+	UbiU	64	77	16.2958	1.67E-06	0.0114	TTGAYCYRGRTCAA	TTGACTCTGATCAA
GCF_002600635.1_ASM260063v1	1	UbiT UbiU UbiV	+++	UbiT	374	387	14.9079	6.38E-06	0.0298	TTGABCYRGVTCAA	TTGCGATAGCTCAA
GCF_002749495.1_ASM274949v1	1	UbiV UbiU UbiT	---	UbiT	358	371	13.8169	1.04E-05	0.0481	TTGAYCYRGRTCAA	TTGACAATGGTCAA
GCF_002752675.1_ASM275267v1	1	UbiU UbiV UbiT	+++	UbiU	426	439	18.4789	1.73E-07	0.00515	TTGAYCYRGRTCAA	TTGATGCAGGTCAA
GCF_002787395.1_ASM278739v1	1	UbiV UbiU UbiT	--+	UbiT	313	326	18.918	1.98E-07	0.000629	YTGMYTTAARKCAR	TTGATTTAAGGCAG
GCF_002787395.1_ASM278739v1	1	UbiV UbiU UbiT	--+	UbiU	354	367	18.8689	1.85E-07	0.000565	YTGMYTTAARKCAR	CTGCCTTAAATCAA
GCF_002808045.1_ASM280804v1	1	UbiV UbiU UbiT	--+	UbiU	53	66	16.4211	1.71E-06	0.017	TTGABCYRGVTCAA	TTGCTGTAGATCAA
GCF_002812485.1_ASM281248v1	1	UbiV UbiU UbiT	--+	UbiT	215	228	14.9672	6.15E-06	0.007	YTGMYTTAARKCAR	TTGATTTAAACCAG
GCF_002812485.1_ASM281248v1	1	UbiV UbiU UbiT	--+	UbiU	354	367	14.9672	6.15E-06	0.00629	YTGMYTTAARKCAR	CTGGTTTAAATCAA
GCF_002838165.1_ASM283816v1	1	UbiT UbiU UbiV	-++	UbiT	373	386	17.2131	9.34E-07	0.0015	YTGMYTTAARKCAR	TTGATTTAAAACAG
GCF_002838165.1_ASM283816v1	1	UbiT UbiU UbiV	-++	UbiU	378	391	17.3279	8.67E-07	0.00136	YTGMYTTAARKCAR	CTGTTTTAAATCAA
GCF_002838765.1_ASM283876v1	1	UbiT UbiV UbiU	+--	UbiU	67	80	15.9672	3.29E-06	0.00404	YTGMYTTAARKCAR	TTGATTCATATCAA
GCF_002843235.3_ASM284323v3	1	UbiT UbiU UbiV	-++	UbiU	376	389	17.0164	1.24E-06	0.00191	YTGMYTTAARKCAR	CTGCTCTAAATCAA
GCF_002843285.1_ASM284328v1	1	UbiT UbiV UbiU	---	UbiU	344	357	18.0845	2.55E-07	0.0058	TTGAYCYRGRTCAA	TTGATCCCGGTCAA
GCF_002844375.1_ASM284437v1	1	UbiT UbiU UbiV	+++	UbiT	377	390	13.5246	1.46E-05	0.0155	YTGAYTTAARTCAR	TTGATAGAAGTCAA
GCF_002845275.2_ASM284527v2	1	UbiU UbiV UbiT	+++	UbiU	327	340	14.2676	7.61E-06	0.0263	TTGAYCYRGRTCAA	TTGACTGCCGTCAA
GCF_002846995.1_ASM284699v1	1	UbiT UbiU UbiV	-++	UbiT	212	225	14.9672	6.15E-06	0.007	YTGMYTTAARKCAR	TTGATTTAAACCAG
GCF_002846995.1_ASM284699v1	1	UbiT UbiU UbiV	-++	UbiU	354	367	14.9672	6.15E-06	0.00629	YTGMYTTAARKCAR	CTGGTTTAAATCAA
GCF_002848345.1_ASM284834v1	1	UbiU UbiV UbiT	+++	UbiU	381	394	17.1579	7.99E-07	0.0121	TTGABCYRGVTCAA	TTGACCCAGCGCAA
GCF_002850575.1_ASM285057v1	1	UbiV UbiU UbiT	--+	UbiT	319	332	18.918	1.98E-07	0.000629	YTGMYTTAARKCAR	TTGATTTAAGGCAG
GCF_002850575.1_ASM285057v1	1	UbiV UbiU UbiT	--+	UbiU	355	368	18.8689	1.85E-07	0.000565	YTGMYTTAARKCAR	CTGCCTTAAATCAA
GCF_002863805.1_ASM286380v1	1	UbiT UbiV UbiU	---	UbiU	381	394	16.4648	1.41E-06	0.0114	TTGAYCYRGRTCAA	TTGACCCCAATCAA
GCF_002863825.2_ASM286382v3	1	UbiT UbiU UbiV	-++	UbiT	313	326	18.918	1.98E-07	0.000629	YTGMYTTAARKCAR	TTGATTTAAGGCAG
GCF_002863825.2_ASM286382v3	1	UbiT UbiU UbiV	-++	UbiU	364	377	18.8689	1.85E-07	0.000565	YTGMYTTAARKCAR	CTGCCTTAAATCAA
GCF_002863865.1_ASM286386v1	1	UbiT UbiV UbiU	+--	UbiT	193	206	16.1549	1.86E-06	0.0153	TTGAYCYRGRTCAA	TTGATCTTAGTCAA
GCF_002863865.1_ASM286386v1	1	UbiT UbiV UbiU	+--	UbiT	289	302	15.8028	2.42E-06	0.0185	TTGAYCYRGRTCAA	TTGATCCAGATCAG
GCF_002872475.1_ASM287247v1	1	UbiT UbiV UbiU	+--	UbiT	379	392	13.9718	9.42E-06	0.0448	TTGAYCYRGRTCAA	TTCATCCAGATCAA
GCF_002872475.1_ASM287247v1	1	UbiT UbiV UbiU	+--	UbiU	376	389	16.9437	8.99E-07	0.01	TTGAYCYRGRTCAA	TTGACGCCGATCAA
GCF_002880615.1_ASM288061v1	1	UbiT UbiU UbiV	-++	UbiT	312	325	18.918	1.98E-07	0.000629	YTGMYTTAARKCAR	TTGATTTAAGGCAG
GCF_002880615.1_ASM288061v1	1	UbiT UbiU UbiV	-++	UbiU	356	369	18.8689	1.85E-07	0.000565	YTGMYTTAARKCAR	CTGCCTTAAATCAA
GCF_002887555.1_ASM288755v1	1	UbiV UbiU UbiT	--+	UbiT	214	227	14.9672	6.15E-06	0.007	YTGMYTTAARKCAR	TTGATTTAAACCAG
GCF_002887555.1_ASM288755v1	1	UbiV UbiU UbiT	--+	UbiU	354	367	14.9672	6.15E-06	0.00629	YTGMYTTAARKCAR	CTGGTTTAAATCAA
GCF_002887615.1_ASM288761v1	1	UbiV UbiU UbiT	--+	UbiU	374	387	11.918	2.82E-05	0.0218	YTGMYTTAARKCAR	CTAACTTAGGTCAA
GCF_002887615.1_ASM288761v1	1	UbiV UbiU UbiT	--+	UbiT	375	388	11	3.93E-05	0.0327	YTGMYTTAARKCAR	TTGATACATAACAG
GCF_002902865.1_ASM290286v1	1	UbiV UbiU UbiT	--+	UbiT	330	343	15.7869	3.08E-06	0.00418	YTGAYTTAARTCAR	TTGACCTGAGGCAG
GCF_002902865.1_ASM290286v1	1	UbiV UbiU UbiT	--+	UbiU	369	382	15.8197	2.99E-06	0.00379	YTGAYTTAARTCAR	CTGCCTCAGGTCAA
GCF_002902905.1_ASM290290v1	1	UbiU UbiV UbiT	+++	UbiU	381	394	15.1549	4.08E-06	0.0184	TTGAYCYRGRTCAA	TTGATCTGCGACAA
GCF_002902985.1_ASM290298v1	1	UbiT UbiU UbiV	-++	UbiT	314	327	18.918	1.98E-07	0.000629	YTGMYTTAARKCAR	TTGATTTAAGGCAG
GCF_002902985.1_ASM290298v1	1	UbiT UbiU UbiV	-++	UbiU	354	367	18.8689	1.85E-07	0.000565	YTGMYTTAARKCAR	CTGCCTTAAATCAA
GCF_002903045.1_ASM290304v1	1	UbiV UbiU UbiT	--+	UbiT	318	331	17.7377	6.59E-07	0.00116	YTGMYTTAARKCAR	TTGATTTGAGGCAG
GCF_002903045.1_ASM290304v1	1	UbiV UbiU UbiT	--+	UbiU	336	349	17.7705	6.47E-07	0.00111	YTGMYTTAARKCAR	CTGCCTCAAATCAA
GCF_002903065.1_ASM290306v1	1	UbiT UbiU UbiV	-++	UbiT	312	325	17.7377	6.59E-07	0.00116	YTGMYTTAARKCAR	TTGATTTGAGGCAG
GCF_002903065.1_ASM290306v1	1	UbiT UbiU UbiV	-++	UbiU	336	349	17.7705	6.47E-07	0.00111	YTGMYTTAARKCAR	CTGCCTCAAATCAA
GCF_002903085.1_ASM290308v1	1	UbiT UbiU UbiV	-++	UbiT	318	331	17.7377	6.59E-07	0.00116	YTGMYTTAARKCAR	TTGATTTGAGGCAG
GCF_002903085.1_ASM290308v1	1	UbiT UbiU UbiV	-++	UbiU	336	349	17.7705	6.47E-07	0.00111	YTGMYTTAARKCAR	CTGCCTCAAATCAA
GCF_002903215.1_ASM290321v1	1	UbiT UbiU UbiV	-++	UbiT	313	326	17.7377	6.59E-07	0.00116	YTGMYTTAARKCAR	TTGATTTGAGGCAG
GCF_002903215.1_ASM290321v1	1	UbiT UbiU UbiV	-++	UbiU	356	369	17.7705	6.47E-07	0.00111	YTGMYTTAARKCAR	CTGCCTCAAATCAA
GCF_002903305.1_ASM290330v1	1	UbiV UbiU UbiT	--+	UbiT	312	325	17.7377	6.59E-07	0.00116	YTGMYTTAARKCAR	TTGATTTGAGGCAG
GCF_002903305.1_ASM290330v1	1	UbiV UbiU UbiT	--+	UbiU	356	369	17.7705	6.47E-07	0.00111	YTGMYTTAARKCAR	CTGCCTCAAATCAA
GCF_002903405.1_ASM290340v1	1	UbiT UbiU UbiV	-++	UbiT	330	343	15.7869	3.08E-06	0.00418	YTGAYTTAARTCAR	TTGACCTGAGGCAG
GCF_002903405.1_ASM290340v1	1	UbiT UbiU UbiV	-++	UbiU	369	382	15.8197	2.99E-06	0.00379	YTGAYTTAARTCAR	CTGCCTCAGGTCAA
GCF_002903485.1_ASM290348v1	1	UbiT UbiU UbiV	-++	UbiT	330	343	15.7869	3.08E-06	0.00418	YTGAYTTAARTCAR	TTGACCTGAGGCAG
GCF_002903485.1_ASM290348v1	1	UbiT UbiU UbiV	-++	UbiU	370	383	15.8197	2.99E-06	0.00379	YTGAYTTAARTCAR	CTGCCTCAGGTCAA
GCF_002906475.1_ASM290647v1	1	UbiV UbiU UbiT	--+	UbiU	374	387	11.918	2.82E-05	0.0218	YTGMYTTAARKCAR	CTAACTTAGGTCAA
GCF_002906475.1_ASM290647v1	1	UbiV UbiU UbiT	--+	UbiT	375	388	11	3.93E-05	0.0327	YTGMYTTAARKCAR	TTGATACATAACAG
GCF_002906655.1_ASM290665v1	1	UbiV UbiU UbiT	--+	UbiU	374	387	11.918	2.82E-05	0.0218	YTGMYTTAARKCAR	CTAACTTAGGTCAA
GCF_002906655.1_ASM290665v1	1	UbiV UbiU UbiT	--+	UbiT	375	388	11	3.93E-05	0.0327	YTGMYTTAARKCAR	TTGATACATAACAG
GCF_002934285.1_ASM293428v1	1	UbiT UbiU UbiV	-++	UbiT	330	343	15.7869	3.08E-06	0.00418	YTGAYTTAARTCAR	TTGACCTGAGGCAG
GCF_002934285.1_ASM293428v1	1	UbiT UbiU UbiV	-++	UbiU	369	382	15.8197	2.99E-06	0.00379	YTGAYTTAARTCAR	CTGCCTCAGGTCAA
GCF_002934425.1_ASM293442v1	1	UbiT UbiU UbiV	-++	UbiT	435	448	15.7869	3.08E-06	0.00418	YTGAYTTAARTCAR	TTGACCTGAGGCAG
GCF_002934425.1_ASM293442v1	1	UbiT UbiU UbiV	-++	UbiU	368	381	15.8197	2.99E-06	0.00379	YTGAYTTAARTCAR	CTGCCTCAGGTCAA
GCF_002934425.1_ASM293442v1	1	UbiT UbiU UbiV	-++	UbiU	312	325	10.4918	5.28E-05	0.0358	YTGMYTTAARKCAR	CTGTTGGAAATCAA
GCF_002934505.1_ASM293450v1	1	UbiT UbiU UbiV	-++	UbiT	312	325	18.918	1.98E-07	0.000629	YTGMYTTAARKCAR	TTGATTTAAGGCAG
GCF_002934505.1_ASM293450v1	1	UbiT UbiU UbiV	-++	UbiU	356	369	18.8689	1.85E-07	0.000565	YTGMYTTAARKCAR	CTGCCTTAAATCAA
GCF_002934585.1_ASM293458v1	1	UbiT UbiU UbiV	-++	UbiT	312	325	18.918	1.98E-07	0.000629	YTGMYTTAARKCAR	TTGATTTAAGGCAG
GCF_002934585.1_ASM293458v1	1	UbiT UbiU UbiV	-++	UbiU	356	369	18.8689	1.85E-07	0.000565	YTGMYTTAARKCAR	CTGCCTTAAATCAA
GCF_002934795.1_ASM293479v1	1	UbiT UbiU UbiV	-++	UbiT	330	343	15.7869	3.08E-06	0.00418	YTGAYTTAARTCAR	TTGACCTGAGGCAG
GCF_002934795.1_ASM293479v1	1	UbiT UbiU UbiV	-++	UbiU	369	382	15.8197	2.99E-06	0.00379	YTGAYTTAARTCAR	CTGCCTCAGGTCAA
GCF_002935055.1_ASM293505v1	1	UbiV UbiU UbiT	--+	UbiT	320	333	15.6066	3.58E-06	0.0045	YTGAYTTAARTCAR	TTGATTTGGGGCAG
GCF_002935055.1_ASM293505v1	1	UbiV UbiU UbiT	--+	UbiU	310	323	15.5574	3.76E-06	0.00442	YTGAYTTAARTCAR	CTGCCCCAAATCAA
GCF_002935105.1_ASM293510v1	1	UbiV UbiU UbiT	--+	UbiT	313	326	18.918	1.98E-07	0.000629	YTGMYTTAARKCAR	TTGATTTAAGGCAG
GCF_002935105.1_ASM293510v1	1	UbiV UbiU UbiT	--+	UbiU	354	367	18.8689	1.85E-07	0.000565	YTGMYTTAARKCAR	CTGCCTTAAATCAA
GCF_002949085.1_ASM294908v1	1	UbiT UbiU UbiV	+++	UbiT	376	389	15.6842	3.14E-06	0.022	TTGABCYRGVTCAA	TTGCGCTGCATCAA
GCF_002949995.1_ASM294999v1	1	UbiU UbiV UbiT	+++	UbiU	435	448	16.0845	1.97E-06	0.0114	TTGAYCYRGRTCAA	TTGATGAGGATCAA
GCF_002951615.1_ASM295161v1	1	UbiT UbiU UbiV	-++	UbiT	271	284	17.7377	6.59E-07	0.00116	YTGMYTTAARKCAR	TTGATTTGAGGCAG
GCF_002951615.1_ASM295161v1	1	UbiT UbiU UbiV	-++	UbiU	303	316	17.7705	6.47E-07	0.00111	YTGMYTTAARKCAR	CTGCCTCAAATCAA
GCF_002952735.2_ASM295273v2	1	UbiV UbiU UbiT	--+	UbiT	313	326	18.918	1.98E-07	0.000629	YTGMYTTAARKCAR	TTGATTTAAGGCAG
GCF_002952735.2_ASM295273v2	1	UbiV UbiU UbiT	--+	UbiU	364	377	18.8689	1.85E-07	0.000565	YTGMYTTAARKCAR	CTGCCTTAAATCAA
GCF_002953195.1_ASM295319v1	1	UbiV UbiU UbiT	--+	UbiT	308	321	18.918	1.98E-07	0.000629	YTGMYTTAARKCAR	TTGATTTAAGGCAG
GCF_002953195.1_ASM295319v1	1	UbiV UbiU UbiT	--+	UbiU	375	388	18.8689	1.85E-07	0.000565	YTGMYTTAARKCAR	CTGCCTTAAATCAA
GCF_002953395.1_ASM295339v1	1	UbiT UbiU UbiV	-++	UbiU	374	387	11.918	2.82E-05	0.0218	YTGMYTTAARKCAR	CTAACTTAGGTCAA
GCF_002953395.1_ASM295339v1	1	UbiT UbiU UbiV	-++	UbiT	375	388	11	3.93E-05	0.0327	YTGMYTTAARKCAR	TTGATACATAACAG
GCF_002966515.1_ASM296651v1	1	UbiV UbiU UbiT	--+	UbiT	372	385	17.2131	9.34E-07	0.0015	YTGMYTTAARKCAR	TTGATTTAAAACAG
GCF_002966515.1_ASM296651v1	1	UbiV UbiU UbiT	--+	UbiU	378	391	17.3279	8.67E-07	0.00136	YTGMYTTAARKCAR	CTGTTTTAAATCAA
GCF_002966855.1_ASM296685v1	1	UbiV UbiU UbiT	--+	UbiT	329	342	15.6066	3.58E-06	0.0045	YTGAYTTAARTCAR	TTGATTTGGGGCAG
GCF_002966855.1_ASM296685v1	1	UbiV UbiU UbiT	--+	UbiU	325	338	15.5574	3.76E-06	0.00442	YTGAYTTAARTCAR	CTGCCCCAAATCAA
GCF_003008595.1_ASM300859v1	1	UbiU UbiV UbiT	+++	UbiU	350	363	12.2958	2.71E-05	0.0437	TTGAYCYRGRTCAA	TTGACAAAGGTCAG
GCF_003010695.1_ASM301069v1	1	UbiT UbiU UbiV	-++	UbiT	313	326	18.918	1.98E-07	0.000629	YTGMYTTAARKCAR	TTGATTTAAGGCAG
GCF_003010695.1_ASM301069v1	1	UbiT UbiU UbiV	-++	UbiU	364	377	18.8689	1.85E-07	0.000565	YTGMYTTAARKCAR	CTGCCTTAAATCAA
GCF_003013695.1_ASM301369v1	1	UbiT UbiV UbiU	---	UbiU	356	369	16.8873	9.7E-07	0.01	TTGAYCYRGRTCAA	TTGACCCAGGTCAG
GCF_003015165.1_ASM301516v1	1	UbiV UbiU UbiT	--+	UbiT	330	343	15.7869	3.08E-06	0.00418	YTGAYTTAARTCAR	TTGACCTGAGGCAG
GCF_003015165.1_ASM301516v1	1	UbiV UbiU UbiT	--+	UbiU	368	381	15.8197	2.99E-06	0.00379	YTGAYTTAARTCAR	CTGCCTCAGGTCAA
GCF_003019925.1_ASM301992v1	1	UbiT UbiU UbiV	-++	UbiT	357	370	17.7377	6.59E-07	0.00116	YTGMYTTAARKCAR	TTGATTTGAGGCAG
GCF_003019925.1_ASM301992v1	1	UbiT UbiU UbiV	-++	UbiU	355	368	17.7705	6.47E-07	0.00111	YTGMYTTAARKCAR	CTGCCTCAAATCAA
GCF_003025345.2_ASM302534v2	1	UbiU UbiV UbiT	+++	UbiU	344	357	18.0845	2.55E-07	0.0058	TTGAYCYRGRTCAA	TTGATCCCGGTCAA
GCF_003028855.1_ASM302885v1	1	UbiT UbiV UbiU	---	UbiU	347	360	20.0282	1.4E-08	0.00137	TTGAYCYRGRTCAA	TTGACCTAGGTCAA
GCF_003028855.1_ASM302885v1	1	UbiT UbiV UbiU	---	UbiU	368	381	9.83607	7E-05	0.0449	YTGMYTTAARKCAR	CTGTTTGACAGCAG
GCF_003031205.1_ASM303120v1	1	UbiT UbiU UbiV	-++	UbiU	376	389	16.7213	1.65E-06	0.00233	YTGMYTTAARKCAR	CTGCCTTACATCAA
GCF_003031405.1_ASM303140v1	1	UbiU UbiV UbiT	++-	UbiU	379	392	12.6338	2.22E-05	0.0408	TTGAYCYRGRTCAA	ATGACCTGTGTCAA
GCF_003031405.1_ASM303140v1	1	UbiU UbiV UbiT	++-	UbiT	360	373	13.1803	1.62E-05	0.016	YTGMYTTAARKCAR	CTGATACACATCAG
GCF_003048255.1_ASM304825v1	1	UbiT UbiU UbiV	-++	UbiT	422	435	16.1549	1.86E-06	0.0153	TTGAYCYRGRTCAA	TTGATCAGAGTCAA
GCF_003048255.1_ASM304825v1	1	UbiT UbiU UbiV	-++	UbiT	176	189	18.918	1.98E-07	0.000629	YTGMYTTAARKCAR	TTGATTTAAGGCAG
GCF_003048255.1_ASM304825v1	1	UbiT UbiU UbiV	-++	UbiU	310	323	18.8689	1.85E-07	0.000565	YTGMYTTAARKCAR	CTGCCTTAAATCAA
GCF_003048255.1_ASM304825v1	1	UbiT UbiU UbiV	-++	UbiU	64	77	16.2958	1.67E-06	0.0114	TTGAYCYRGRTCAA	TTGACTCTGATCAA
GCF_003049805.1_ASM304980v1	1	UbiV UbiU UbiT	--+	UbiT	215	228	14.9672	6.15E-06	0.007	YTGMYTTAARKCAR	TTGATTTAAACCAG
GCF_003049805.1_ASM304980v1	1	UbiV UbiU UbiT	--+	UbiU	354	367	14.9672	6.15E-06	0.00629	YTGMYTTAARKCAR	CTGGTTTAAATCAA
GCF_003051885.1_ASM305188v1	1	UbiV UbiU UbiT	--+	UbiT	313	326	18.918	1.98E-07	0.000629	YTGMYTTAARKCAR	TTGATTTAAGGCAG
GCF_003051885.1_ASM305188v1	1	UbiV UbiU UbiT	--+	UbiU	355	368	18.8689	1.85E-07	0.000565	YTGMYTTAARKCAR	CTGCCTTAAATCAA
GCF_003054515.1_ASM305451v1	1	UbiT UbiV UbiU	---	UbiU	381	394	16.4648	1.41E-06	0.0114	TTGAYCYRGRTCAA	TTGACCCCAATCAA
GCF_003063625.1_ASM306362v1	1	UbiT UbiU UbiV	-++	UbiT	379	392	11.8689	2.89E-05	0.0264	YTGMYTTAARKCAR	TTGATTTAGATTAA
GCF_003063625.1_ASM306362v1	1	UbiT UbiU UbiV	-++	UbiU	375	388	12.9718	1.81E-05	0.037	TTGAYCYRGRTCAA	TTAATCTAAATCAA
GCF_003063625.1_ASM306362v1	1	UbiT UbiU UbiV	-++	UbiU	435	448	12.9155	1.88E-05	0.0381	TTGAYCYRGRTCAA	ATGATGTGGATCAA
GCF_003071405.1_ASM307140v1	1	UbiV UbiU UbiT	---	UbiT	403	416	17.6761	4.38E-07	0.0062	TTGAYCYRGRTCAA	TTGACCTGTGTCAA
GCF_003071645.1_ASM307164v1	1	UbiV UbiU UbiT	--+	UbiT	313	326	18.918	1.98E-07	0.000629	YTGMYTTAARKCAR	TTGATTTAAGGCAG
GCF_003071645.1_ASM307164v1	1	UbiV UbiU UbiT	--+	UbiU	364	377	18.8689	1.85E-07	0.000565	YTGMYTTAARKCAR	CTGCCTTAAATCAA
GCF_003072645.1_ASM307264v1	1	UbiT UbiU UbiV	-++	UbiT	319	332	10.1967	5.17E-05	0.0402	YTGMYTTAARKCAR	TTGACCTGAGGCAT
GCF_003072645.1_ASM307264v1	1	UbiT UbiU UbiV	-++	UbiU	377	390	10.1475	5.24E-05	0.0404	YTGMYTTAARKCAR	ATGCCTCAGGTCAA
GCF_003073275.1_ASM307327v1	1	UbiV UbiU UbiT	--+	UbiT	318	331	17.7377	6.59E-07	0.00116	YTGMYTTAARKCAR	TTGATTTGAGGCAG
GCF_003073275.1_ASM307327v1	1	UbiV UbiU UbiT	--+	UbiU	336	349	17.7705	6.47E-07	0.00111	YTGMYTTAARKCAR	CTGCCTCAAATCAA
GCF_003074995.2_ASM307499v2	1	UbiV UbiU UbiT	--+	UbiT	275	288	16.1475	2.4E-06	0.00382	YTGMYTTAARKCAR	TTGATTTCAGGCAG
GCF_003074995.2_ASM307499v2	1	UbiV UbiU UbiT	--+	UbiU	308	321	16.0656	2.55E-06	0.00351	YTGMYTTAARKCAR	CTGCCTGAAATCAA
GCF_003096015.2_ASM309601v2	1	UbiV UbiU UbiT	--+	UbiT	253	266	17.7377	6.59E-07	0.00116	YTGMYTTAARKCAR	TTGATTTGAGGCAG
GCF_003096015.2_ASM309601v2	1	UbiV UbiU UbiT	--+	UbiU	325	338	17.7705	6.47E-07	0.00111	YTGMYTTAARKCAR	CTGCCTCAAATCAA
GCF_003100395.1_ASM310039v1	1	UbiT UbiV UbiU	---	UbiU	401	414	15.3553	4.28E-06	0.0214	TTGABCYRGVTCAA	TTGACCCTGCGCAA
GCF_003111645.1_ASM311164v1	1	UbiT UbiV UbiU	---	UbiU	374	387	20.2817	2.85E-09	0.000974	TTGAYCYRGRTCAA	TTGACCCGGGTCAA
GCF_003119115.1_ASM311911v1	1	UbiT UbiU UbiV	+++	UbiT	351	364	15.0704	4.38E-06	0.0249	TTGAYCYRGRTCAA	TTGACCGTCATCAA
GCF_003130795.1_ASM313079v1	1	UbiT UbiU UbiV	+++	UbiT	349	362	15.3803	3.33E-06	0.0221	TTGAYCYRGRTCAA	TTGACCATCGTCAA
GCF_003151255.1_ASM315125v1	1	UbiV UbiU UbiT	---	UbiT	391	404	16.1184	2.18E-06	0.0182	TTGABCYRGVTCAA	TTGCTCCAGCGCAA
GCF_003177055.1_ASM317705v1	1	UbiV UbiU UbiT	---	UbiT	373	386	17.0921	8.56E-07	0.00913	TTGABCYRGVTCAA	TTGCGCTGGCTCAA
GCF_003184265.1_ASM318426v1	1	UbiU UbiV UbiT	++-	UbiT	384	397	15.2895	4.59E-06	0.0273	TTGABCYRGVTCAA	TTGATCCATCGCAA
GCF_003184265.1_ASM318426v1	1	UbiU UbiV UbiT	++-	UbiT	403	416	17.5634	4.81E-07	0.0062	TTGAYCYRGRTCAA	TTGACGCGCATCAA
GCF_003204135.1_ASM320413v1	1	UbiV UbiU UbiT	--+	UbiU	376	389	17.0164	1.24E-06	0.00191	YTGMYTTAARKCAR	CTGCTCTAAATCAA
GCF_003204265.1_ASM320426v1	1	UbiV UbiU UbiT	--+	UbiT	312	325	17.7377	6.59E-07	0.00116	YTGMYTTAARKCAR	TTGATTTGAGGCAG
GCF_003204265.1_ASM320426v1	1	UbiV UbiU UbiT	--+	UbiU	356	369	17.7705	6.47E-07	0.00111	YTGMYTTAARKCAR	CTGCCTCAAATCAA
GCF_003261575.2_ASM326157v2	1	UbiV UbiU UbiT	--+	UbiT	404	417	13.8947	1.24E-05	0.0423	TTGABCYRGVTCAA	TTGATATGGCACAA
GCF_003261575.2_ASM326157v2	1	UbiV UbiU UbiT	--+	UbiU	263	276	14.0132	1.15E-05	0.0358	TTGABCYRGVTCAA	TTGTGCCATATCAA
GCF_003261575.2_ASM326157v2	1	UbiV UbiU UbiT	--+	UbiT	313	326	17.7377	6.59E-07	0.00116	YTGMYTTAARKCAR	TTGATTTGAGGCAG
GCF_003261575.2_ASM326157v2	1	UbiV UbiU UbiT	--+	UbiU	354	367	17.7705	6.47E-07	0.00111	YTGMYTTAARKCAR	CTGCCTCAAATCAA
GCF_003293715.1_ASM329371v1	1	UbiU UbiV UbiT	+++	UbiU	347	360	20.0282	1.4E-08	0.00137	TTGAYCYRGRTCAA	TTGACCTAGGTCAA
GCF_003293715.1_ASM329371v1	1	UbiU UbiV UbiT	+++	UbiU	368	381	9.83607	7E-05	0.0449	YTGMYTTAARKCAR	CTGTTTGACAGCAG
GCF_003296175.1_ASM329617v1	1	UbiT UbiU UbiV	+++	UbiU	203	216	12.1311	2.46E-05	0.0202	YTGMYTTAARKCAR	CTGATCCGGGGCAG
GCF_003323835.1_ASM332383v1	1	UbiV UbiU UbiT	--+	UbiT	404	417	13.8947	1.24E-05	0.0423	TTGABCYRGVTCAA	TTGATATGGCACAA
GCF_003323835.1_ASM332383v1	1	UbiV UbiU UbiT	--+	UbiU	263	276	14.0132	1.15E-05	0.0358	TTGABCYRGVTCAA	TTGTGCCATATCAA
GCF_003323835.1_ASM332383v1	1	UbiV UbiU UbiT	--+	UbiT	313	326	17.7377	6.59E-07	0.00116	YTGMYTTAARKCAR	TTGATTTGAGGCAG
GCF_003323835.1_ASM332383v1	1	UbiV UbiU UbiT	--+	UbiU	354	367	17.7705	6.47E-07	0.00111	YTGMYTTAARKCAR	CTGCCTCAAATCAA
GCF_003325475.1_ASM332547v1	1	UbiT UbiV UbiU	---	UbiU	380	393	14.5493	6.38E-06	0.0237	TTGAYCYRGRTCAA	TTGACCCAAAACAA
GCF_003336325.1_ASM333632v1	1	UbiV UbiU UbiT	--+	UbiT	314	327	18.918	1.98E-07	0.000629	YTGMYTTAARKCAR	TTGATTTAAGGCAG
GCF_003336325.1_ASM333632v1	1	UbiV UbiU UbiT	--+	UbiU	354	367	18.8689	1.85E-07	0.000565	YTGMYTTAARKCAR	CTGCCTTAAATCAA
GCF_003336345.1_ASM333634v1	1	UbiV UbiU UbiT	--+	UbiT	314	327	18.918	1.98E-07	0.000629	YTGMYTTAARKCAR	TTGATTTAAGGCAG
GCF_003336345.1_ASM333634v1	1	UbiV UbiU UbiT	--+	UbiU	354	367	18.8689	1.85E-07	0.000565	YTGMYTTAARKCAR	CTGCCTTAAATCAA
GCF_003345255.1_ASM334525v1	1	UbiT UbiV UbiU	---	UbiU	381	394	16.4648	1.41E-06	0.0114	TTGAYCYRGRTCAA	TTGACCCCAATCAA
GCF_003351545.1_ASM335154v1	1	UbiT UbiV UbiU	---	UbiU	332	345	19.5574	1.38E-08	0.000567	YTGMYTTAARKCAR	TTGATTTAAATCAG
GCF_003352165.1_ASM335216v1	1	UbiT UbiU UbiV	+++	UbiT	356	369	19.8553	6.26E-09	0.00188	TTGABCYRGVTCAA	TTGATCTAGATCAA
GCF_003382565.3_ASM338256v3	1	UbiV UbiU UbiT	--+	UbiT	282	295	18.918	1.98E-07	0.000629	YTGMYTTAARKCAR	TTGATTTAAGGCAG
GCF_003382565.3_ASM338256v3	1	UbiV UbiU UbiT	--+	UbiU	250	263	18.8689	1.85E-07	0.000565	YTGMYTTAARKCAR	CTGCCTTAAATCAA
GCF_003402535.2_ASM340253v2	1	UbiT UbiV UbiU	---	UbiT	281	294	11.2459	3.4E-05	0.0301	YTGMYTTAARKCAR	CTGCTGCGCGTCAG
GCF_003402535.2_ASM340253v2	1	UbiT UbiV UbiU	---	UbiU	363	376	16.0658	2.28E-06	0.0195	TTGABCYRGVTCAA	TTGCGCGGGATCAA
GCF_003402535.2_ASM340253v2	1	UbiT UbiV UbiU	---	UbiU	273	286	16.169	1.84E-06	0.0114	TTGAYCYRGRTCAA	TTGCCGCAGGTCAA
GCF_003403095.1_ASM340309v1	1	UbiV UbiU UbiT	---	UbiT	261	274	15.2958	3.58E-06	0.0222	TTGAYCYRGRTCAA	TTGACGATGGTCAA
GCF_003403095.1_ASM340309v1	1	UbiV UbiU UbiT	---	UbiT	382	395	13.9577	9.51E-06	0.0448	TTGAYCYRGRTCAA	TTGACAAACATCAA
GCF_003403135.1_ASM340313v1	1	UbiV UbiU UbiT	--+	UbiT	216	229	14.9672	6.15E-06	0.007	YTGMYTTAARKCAR	TTGATTTAAACCAG
GCF_003403135.1_ASM340313v1	1	UbiV UbiU UbiT	--+	UbiU	354	367	14.9672	6.15E-06	0.00629	YTGMYTTAARKCAR	CTGGTTTAAATCAA
GCF_003432385.1_ASM343238v1	1	UbiT UbiU UbiV	+++	UbiT	382	395	16.6197	1.24E-06	0.0117	TTGAYCYRGRTCAA	TTGACGTTGATCAA
GCF_003441595.1_ASM344159v1	1	UbiT UbiV UbiU	+--	UbiT	381	394	12.1967	2.41E-05	0.0222	YTGMYTTAARKCAR	CTGAGTTATATCAA
GCF_003441595.1_ASM344159v1	1	UbiT UbiV UbiU	+--	UbiU	381	394	12.2676	2.76E-05	0.0437	TTGAYCYRGRTCAA	CTGACAAAGGTCAA
GCF_003441615.1_ASM344161v1	1	UbiT UbiV UbiU	---	UbiU	382	395	17.7465	4.27E-07	0.00679	TTGAYCYRGRTCAA	TTGACCAGGATCAA
GCF_003443775.1_ASM344377v1	1	UbiT UbiU UbiV	-++	UbiT	375	388	10.6885	4.12E-05	0.0331	YTGMYTTAARKCAR	TTGATGCATAACAG
GCF_003443775.1_ASM344377v1	1	UbiT UbiU UbiV	-++	UbiU	377	390	11.918	2.82E-05	0.0218	YTGMYTTAARKCAR	CTAACTTAGGTCAA
GCF_003515985.1_ASM351598v1	1	UbiV UbiU UbiT	--+	UbiT	273	286	14.9672	6.15E-06	0.007	YTGMYTTAARKCAR	TTGATTTAAACCAG
GCF_003515985.1_ASM351598v1	1	UbiV UbiU UbiT	--+	UbiU	297	310	14.9672	6.15E-06	0.00629	YTGMYTTAARKCAR	CTGGTTTAAATCAA
GCF_003516125.1_ASM351612v3	1	UbiT UbiU UbiV	-++	UbiT	310	323	18.918	1.98E-07	0.000629	YTGMYTTAARKCAR	TTGATTTAAGGCAG
GCF_003516125.1_ASM351612v3	1	UbiT UbiU UbiV	-++	UbiU	330	343	18.8689	1.85E-07	0.000565	YTGMYTTAARKCAR	CTGCCTTAAATCAA
GCF_003530165.1_ASM353016v1	1	UbiV UbiU UbiT	--+	UbiT	270	283	17.7377	6.59E-07	0.00116	YTGMYTTAARKCAR	TTGATTTGAGGCAG
GCF_003530165.1_ASM353016v1	1	UbiV UbiU UbiT	--+	UbiU	316	329	17.7705	6.47E-07	0.00111	YTGMYTTAARKCAR	CTGCCTCAAATCAA
GCF_003574215.1_ASM357421v1	1	UbiT UbiV UbiU	---	UbiU	373	386	16.4085	1.49E-06	0.0114	TTGAYCYRGRTCAA	TTGATGCCGATCAA
GCF_003574215.1_ASM357421v1	1	UbiT UbiV UbiU	---	UbiU	171	184	11.0984	4.11E-05	0.0291	YTGMYTTAARKCAR	CTGCTCGACAGCAA
GCF_003574985.1_ASM357498v1	1	UbiT UbiU UbiV	+++	UbiT	379	392	17.0282	8E-07	0.00867	TTGAYCYRGRTCAA	TTGATGCGCATCAA
GCF_003594935.2_ASM359493v2	1	UbiV UbiU UbiT	--+	UbiT	313	326	18.918	1.98E-07	0.000629	YTGMYTTAARKCAR	TTGATTTAAGGCAG
GCF_003594935.2_ASM359493v2	1	UbiV UbiU UbiT	--+	UbiU	355	368	18.8689	1.85E-07	0.000565	YTGMYTTAARKCAR	CTGCCTTAAATCAA
GCF_003595305.1_ASM359530v1	1	UbiT UbiV UbiU	---	UbiU	403	416	13.3947	1.7E-05	0.0451	TTGABCYRGVTCAA	TTGACCGAACGCAA
GCF_003597675.1_ASM359767v1	1	UbiT UbiU UbiV	+++	UbiT	374	387	13.8421	1.28E-05	0.0434	TTGABCYRGVTCAA	TTGTCATAGCTCAA
GCF_003600685.1_ASM360068v1	1	UbiT UbiV UbiU	---	UbiU	402	415	13.5915	1.23E-05	0.0288	TTGAYCYRGRTCAA	TTGATTTGCGACAA
GCF_003627755.1_ASM362775v1	1	UbiT UbiU UbiV	+++	UbiT	383	396	14.541	6.87E-06	0.00797	YTGMYTTAARKCAR	TTGCTGCAAAGCAA
GCF_003627755.1_ASM362775v1	1	UbiT UbiU UbiV	+++	UbiU	79	92	12.6721	1.99E-05	0.017	YTGMYTTAARKCAR	TTGTTTCGAAACAA
GCF_003628555.1_ASM362855v1	1	UbiT UbiV UbiU	---	UbiU	381	394	17.5775	4.69E-07	0.007	TTGAYCYRGRTCAA	TTGACCCCCGTCAA
GCF_003641105.1_ASM364110v1	1	UbiV UbiU UbiT	--+	UbiT	320	333	15.6066	3.58E-06	0.0045	YTGAYTTAARTCAR	TTGATTTGGGGCAG
GCF_003641105.1_ASM364110v1	1	UbiV UbiU UbiT	--+	UbiU	313	326	15.5574	3.76E-06	0.00442	YTGAYTTAARTCAR	CTGCCCCAAATCAA
GCF_003668775.1_ASM366877v1	1	UbiV UbiU UbiT	--+	UbiT	291	304	17.7377	6.59E-07	0.00116	YTGMYTTAARKCAR	TTGATTTGAGGCAG
GCF_003668775.1_ASM366877v1	1	UbiV UbiU UbiT	--+	UbiU	309	322	17.7705	6.47E-07	0.00111	YTGMYTTAARKCAR	CTGCCTCAAATCAA
GCF_003669015.1_ASM366901v1	1	UbiT UbiV UbiU	---	UbiU	359	372	12.6901	2.14E-05	0.0408	TTGAYCYRGRTCAA	TTGATGAAGATCAG
GCF_003675305.1_ASM367530v1	1	UbiV UbiU UbiT	--+	UbiT	303	316	18.918	1.98E-07	0.000629	YTGMYTTAARKCAR	TTGATTTAAGGCAG
GCF_003675305.1_ASM367530v1	1	UbiV UbiU UbiT	--+	UbiU	327	340	18.8689	1.85E-07	0.000565	YTGMYTTAARKCAR	CTGCCTTAAATCAA
GCF_003691565.1_ASM369156v1	1	UbiV UbiU UbiT	--+	UbiT	322	335	17.7377	6.59E-07	0.00116	YTGMYTTAARKCAR	TTGATTTGAGGCAG
GCF_003691565.1_ASM369156v1	1	UbiV UbiU UbiT	--+	UbiU	312	325	17.7705	6.47E-07	0.00111	YTGMYTTAARKCAR	CTGCCTCAAATCAA
GCF_003719595.1_ASM371959v1	1	UbiV UbiU UbiT	--+	UbiT	320	333	17.7377	6.59E-07	0.00116	YTGMYTTAARKCAR	TTGATTTGAGGCAG
GCF_003719595.1_ASM371959v1	1	UbiV UbiU UbiT	--+	UbiU	310	323	17.7705	6.47E-07	0.00111	YTGMYTTAARKCAR	CTGCCTCAAATCAA
GCF_003790505.1_ASM379050v1	1	UbiV UbiU UbiT	--+	UbiT	313	326	17.7377	6.59E-07	0.00116	YTGMYTTAARKCAR	TTGATTTGAGGCAG
GCF_003790505.1_ASM379050v1	1	UbiV UbiU UbiT	--+	UbiU	354	367	17.7705	6.47E-07	0.00111	YTGMYTTAARKCAR	CTGCCTCAAATCAA
GCF_003812345.1_ASM381234v1	1	UbiT UbiU UbiV	-++	UbiT	312	325	17.7377	6.59E-07	0.00116	YTGMYTTAARKCAR	TTGATTTGAGGCAG
GCF_003812345.1_ASM381234v1	1	UbiT UbiU UbiV	-++	UbiU	356	369	17.7705	6.47E-07	0.00111	YTGMYTTAARKCAR	CTGCCTCAAATCAA
GCF_003812525.1_ASM381252v1	1	UbiV UbiU UbiT	--+	UbiT	298	311	16.8197	1.22E-06	0.00199	YTGAYTTAARTCAR	TTGATTTAGGGCAG
GCF_003812525.1_ASM381252v1	1	UbiV UbiU UbiT	--+	UbiU	374	387	16.8197	1.22E-06	0.00194	YTGAYTTAARTCAR	CTGCCCTAAATCAA
GCF_003812745.1_ASM381274v1	1	UbiV UbiU UbiT	--+	UbiT	326	339	15.6066	3.58E-06	0.0045	YTGAYTTAARTCAR	TTGATTTGGGGCAG
GCF_003812745.1_ASM381274v1	1	UbiV UbiU UbiT	--+	UbiU	310	323	15.5574	3.76E-06	0.00442	YTGAYTTAARTCAR	CTGCCCCAAATCAA
GCF_003812845.1_ASM381284v1	1	UbiV UbiU UbiT	--+	UbiT	404	417	13.8947	1.24E-05	0.0423	TTGABCYRGVTCAA	TTGATATGGCACAA
GCF_003812845.1_ASM381284v1	1	UbiV UbiU UbiT	--+	UbiU	263	276	14.0132	1.15E-05	0.0358	TTGABCYRGVTCAA	TTGTGCCATATCAA
GCF_003812845.1_ASM381284v1	1	UbiV UbiU UbiT	--+	UbiT	313	326	17.7377	6.59E-07	0.00116	YTGMYTTAARKCAR	TTGATTTGAGGCAG
GCF_003812845.1_ASM381284v1	1	UbiV UbiU UbiT	--+	UbiU	354	367	17.7705	6.47E-07	0.00111	YTGMYTTAARKCAR	CTGCCTCAAATCAA
GCF_003812925.1_ASM381292v1	1	UbiT UbiU UbiV	-++	UbiT	404	417	13.8947	1.24E-05	0.0423	TTGABCYRGVTCAA	TTGATATGGCACAA
GCF_003812925.1_ASM381292v1	1	UbiT UbiU UbiV	-++	UbiU	263	276	14.0132	1.15E-05	0.0358	TTGABCYRGVTCAA	TTGTGCCATATCAA
GCF_003812925.1_ASM381292v1	1	UbiT UbiU UbiV	-++	UbiT	313	326	17.7377	6.59E-07	0.00116	YTGMYTTAARKCAR	TTGATTTGAGGCAG
GCF_003812925.1_ASM381292v1	1	UbiT UbiU UbiV	-++	UbiU	354	367	17.7705	6.47E-07	0.00111	YTGMYTTAARKCAR	CTGCCTCAAATCAA
GCF_003850545.1_ASM385054v1	1	UbiU UbiV UbiT	+++	UbiU	326	339	13.2817	1.5E-05	0.0321	TTGAYCYRGRTCAA	TTGATTATCGTCAA
GCF_003850565.1_ASM385056v1	1	UbiU UbiV UbiT	+++	UbiU	325	338	13.2817	1.5E-05	0.0321	TTGAYCYRGRTCAA	TTGATTATCGTCAA
GCF_003851555.1_ASM385155v1	1	UbiU UbiV UbiT	+++	UbiU	337	350	13.5211	1.29E-05	0.0288	TTGAYCYRGRTCAA	TTGATTGTCGTCAA
GCF_003854935.1_ASM385493v1	1	UbiU UbiV UbiT	+++	UbiU	76	89	9.22951	6.36E-05	0.047	YTGMYTTAARKCAR	CTGACGCGAGCCAG
GCF_003854935.1_ASM385493v1	1	UbiU UbiV UbiT	+++	UbiU	390	403	14.0395	1.13E-05	0.0358	TTGABCYRGVTCAA	TTGCGCACGGTCAA
GCF_003855395.1_ASM385539v1	1	UbiV UbiU UbiT	--+	UbiT	370	383	17.2131	9.34E-07	0.0015	YTGMYTTAARKCAR	TTGATTTAAAACAG
GCF_003855395.1_ASM385539v1	1	UbiV UbiU UbiT	--+	UbiU	378	391	17.3279	8.67E-07	0.00136	YTGMYTTAARKCAR	CTGTTTTAAATCAA
GCF_003864115.1_ASM386411v1	1	UbiV UbiU UbiT	--+	UbiT	312	325	17.7377	6.59E-07	0.00116	YTGMYTTAARKCAR	TTGATTTGAGGCAG
GCF_003864115.1_ASM386411v1	1	UbiV UbiU UbiT	--+	UbiU	336	349	17.7705	6.47E-07	0.00111	YTGMYTTAARKCAR	CTGCCTCAAATCAA
GCF_003925915.1_ASM392591v1	1	UbiV UbiU UbiT	--+	UbiT	318	331	17.7377	6.59E-07	0.00116	YTGMYTTAARKCAR	TTGATTTGAGGCAG
GCF_003925915.1_ASM392591v1	1	UbiV UbiU UbiT	--+	UbiU	336	349	17.7705	6.47E-07	0.00111	YTGMYTTAARKCAR	CTGCCTCAAATCAA
GCF_003935895.2_ASM393589v2	1	UbiV UbiU UbiT	--+	UbiT	312	325	17.7377	6.59E-07	0.00116	YTGMYTTAARKCAR	TTGATTTGAGGCAG
GCF_003935895.2_ASM393589v2	1	UbiV UbiU UbiT	--+	UbiU	358	371	17.7705	6.47E-07	0.00111	YTGMYTTAARKCAR	CTGCCTCAAATCAA
GCF_003938225.2_ASM393822v2	1	UbiU UbiV UbiT	+++	UbiU	326	339	10.1311	7.49E-05	0.0451	YTGAYTTAARTCAR	TTGCCGAGGGTCAG
GCF_003952345.1_ASM395234v1	1	UbiU UbiV UbiT	+++	UbiU	220	233	13.4366	1.37E-05	0.0303	TTGAYCYRGRTCAA	TTGATCTTGGTTAA
GCF_003955735.1_ASM395573v1	1	UbiT UbiV UbiU	---	UbiU	401	414	12.507	2.39E-05	0.0408	TTGAYCYRGRTCAA	TTGATGAAGAACAA
GCF_003957745.1_ASM395774v1	1	UbiV UbiU UbiT	--+	UbiT	374	387	14.1639	9.92E-06	0.0102	YTGMYTTAARKCAR	TTGATGTAAGACAA
GCF_003957745.1_ASM395774v1	1	UbiV UbiU UbiT	--+	UbiU	351	364	14.4262	8.56E-06	0.00815	YTGMYTTAARKCAR	TTGTCTTACATCAA
GCF_003966565.1_ASM396656v1	1	UbiT UbiV UbiU	---	UbiU	382	395	20.1408	9.79E-09	0.00134	TTGAYCYRGRTCAA	TTGACCCAGGTCAA
GCF_003992745.1_ASM399274v1	1	UbiV UbiU UbiT	--+	UbiT	332	345	18.918	1.98E-07	0.000629	YTGMYTTAARKCAR	TTGATTTAAGGCAG
GCF_003992745.1_ASM399274v1	1	UbiV UbiU UbiT	--+	UbiU	252	265	18.8689	1.85E-07	0.000565	YTGMYTTAARKCAR	CTGCCTTAAATCAA
GCF_003994855.1_ASM399485v1	1	UbiT UbiV UbiU	+--	UbiT	379	392	12.1967	2.41E-05	0.0222	YTGMYTTAARKCAR	CTGAGTTATATCAA
GCF_004001245.1_ASM400124v1	1	UbiU UbiV UbiT	++-	UbiT	375	388	18.4648	1.83E-07	0.0062	TTGAYCYRGRTCAA	TTGACGCAGATCAA
GCF_004006055.1_ASM400605v1	1	UbiT UbiU UbiV	-++	UbiT	313	326	18.918	1.98E-07	0.000629	YTGMYTTAARKCAR	TTGATTTAAGGCAG
GCF_004006055.1_ASM400605v1	1	UbiT UbiU UbiV	-++	UbiU	364	377	18.8689	1.85E-07	0.000565	YTGMYTTAARKCAR	CTGCCTTAAATCAA
GCF_004006175.1_ASM400617v1	1	UbiV UbiU UbiT	---	UbiT	377	390	17.0986	7.55E-07	0.00831	TTGAYCYRGRTCAA	TTGACCCATATCAA
GCF_004006175.1_ASM400617v1	1	UbiV UbiU UbiT	---	UbiU	155	168	15.6479	2.71E-06	0.0145	TTGAYCYRGRTCAA	TTGATGCGGGGCAA
GCF_004010735.1_ASM401073v1	1	UbiT UbiU UbiV	-++	UbiT	313	326	18.918	1.98E-07	0.000629	YTGMYTTAARKCAR	TTGATTTAAGGCAG
GCF_004010735.1_ASM401073v1	1	UbiT UbiU UbiV	-++	UbiU	359	372	18.8689	1.85E-07	0.000565	YTGMYTTAARKCAR	CTGCCTTAAATCAA
GCF_004010755.1_ASM401075v1	1	UbiV UbiU UbiT	--+	UbiT	313	326	18.918	1.98E-07	0.000629	YTGMYTTAARKCAR	TTGATTTAAGGCAG
GCF_004010755.1_ASM401075v1	1	UbiV UbiU UbiT	--+	UbiU	359	372	18.8689	1.85E-07	0.000565	YTGMYTTAARKCAR	CTGCCTTAAATCAA
GCF_004010915.1_ASM401091v1	1	UbiT UbiU UbiV	-++	UbiT	313	326	17.7377	6.59E-07	0.00116	YTGMYTTAARKCAR	TTGATTTGAGGCAG
GCF_004010915.1_ASM401091v1	1	UbiT UbiU UbiV	-++	UbiU	354	367	17.7705	6.47E-07	0.00111	YTGMYTTAARKCAR	CTGCCTCAAATCAA
GCF_004010935.1_ASM401093v1	1	UbiU UbiV UbiT	+++	UbiU	331	344	14.2394	7.76E-06	0.0263	TTGAYCYRGRTCAA	TTGACGCTTATCAA
GCF_004101905.1_ASM410190v1	1	UbiV UbiU UbiT	--+	UbiT	312	325	17.7377	6.59E-07	0.00116	YTGMYTTAARKCAR	TTGATTTGAGGCAG
GCF_004101905.1_ASM410190v1	1	UbiV UbiU UbiT	--+	UbiU	356	369	17.7705	6.47E-07	0.00111	YTGMYTTAARKCAR	CTGCCTCAAATCAA
GCF_004114795.1_ASM411479v1	1	UbiT UbiV UbiU	---	UbiU	268	281	17.25	7.06E-07	0.0112	TTGABCYRGVTCAA	TTGATACAGATCAA
GCF_004114795.1_ASM411479v1	1	UbiT UbiV UbiU	---	UbiU	157	170	14.1549	8.27E-06	0.0273	TTGAYCYRGRTCAA	TTGATGCAGGTTAA
GCF_004114915.1_ASM411491v1	1	UbiV UbiU UbiT	---	UbiT	336	349	14.9868	5.93E-06	0.0289	TTGABCYRGVTCAA	TTGTTCCCGCTCAA
GCF_004114915.1_ASM411491v1	1	UbiV UbiU UbiT	---	UbiU	221	234	13.3443	1.45E-05	0.0125	YTGMYTTAARKCAR	CTGCTCGAAGGCAG
GCF_004114935.1_ASM411493v1	1	UbiT UbiU UbiV	+++	UbiT	404	417	14.9868	5.93E-06	0.0289	TTGABCYRGVTCAA	TTGTTCCCGCTCAA
GCF_004114975.1_ASM411497v1	1	UbiV UbiU UbiT	---	UbiT	404	417	14.8169	5.19E-06	0.0286	TTGAYCYRGRTCAA	TTGTTCCCGGTCAA
GCF_004116975.1_ASM411697v1	1	UbiV UbiU UbiT	--+	UbiT	297	310	16.8197	1.22E-06	0.00199	YTGAYTTAARTCAR	TTGATTTAGGGCAG
GCF_004116975.1_ASM411697v1	1	UbiV UbiU UbiT	--+	UbiU	374	387	16.8197	1.22E-06	0.00194	YTGAYTTAARTCAR	CTGCCCTAAATCAA
GCF_004124235.1_ASM412423v1	1	UbiV UbiU UbiT	--+	UbiT	220	233	11.0656	5.01E-05	0.0423	YTGAYTTAARTCAR	CTGATTTTTAGCAA
GCF_004124235.1_ASM412423v1	1	UbiV UbiU UbiT	--+	UbiT	181	194	18.918	1.98E-07	0.000629	YTGMYTTAARKCAR	TTGATTTAAGGCAG
GCF_004124235.1_ASM412423v1	1	UbiV UbiU UbiT	--+	UbiU	362	375	18.8689	1.85E-07	0.000565	YTGMYTTAARKCAR	CTGCCTTAAATCAA
GCF_004124235.1_ASM412423v1	1	UbiV UbiU UbiT	--+	UbiU	323	336	10.8852	5.42E-05	0.0348	YTGAYTTAARTCAR	TTGCTAAAAATCAG
GCF_004135205.1_ASM413520v1	1	UbiT UbiU UbiV	-++	UbiT	370	383	14.5775	6.29E-06	0.0328	TTGAYCYRGRTCAA	TTGATGGAAATCAA
GCF_004135205.1_ASM413520v1	1	UbiT UbiU UbiV	-++	UbiU	380	393	14.8169	5.19E-06	0.0214	TTGAYCYRGRTCAA	TTGATTTCCATCAA
GCF_004135205.1_ASM413520v1	1	UbiT UbiU UbiV	-++	UbiU	155	168	11.0328	3.88E-05	0.0313	YTGMYTTAARKCAR	CTGTCTTGCAACAG
GCF_004194535.1_ASM419453v1	1	UbiT UbiV UbiU	---	UbiU	217	230	13	1.78E-05	0.0365	TTGAYCYRGRTCAA	TTGATCCTGATTAA
GCF_004214895.1_ASM421489v1	1	UbiU UbiV UbiT	+++	UbiU	324	337	13.7324	1.1E-05	0.0274	TTGAYCYRGRTCAA	TTGATTGCCGTCAA
GCF_004295345.1_ASM429534v1	1	UbiT UbiU UbiV	-++	UbiT	375	388	17.2131	9.34E-07	0.0015	YTGMYTTAARKCAR	TTGATTTAAAACAG
GCF_004295345.1_ASM429534v1	1	UbiT UbiU UbiV	-++	UbiU	378	391	17.3279	8.67E-07	0.00136	YTGMYTTAARKCAR	CTGTTTTAAATCAA
GCF_004295645.1_ASM429564v1	1	UbiV UbiU UbiT	--+	UbiT	255	268	17.7377	6.59E-07	0.00116	YTGMYTTAARKCAR	TTGATTTGAGGCAG
GCF_004295645.1_ASM429564v1	1	UbiV UbiU UbiT	--+	UbiU	325	338	17.7705	6.47E-07	0.00111	YTGMYTTAARKCAR	CTGCCTCAAATCAA
GCF_004322755.1_ASM432275v1	1	UbiU UbiV UbiT	+++	UbiU	379	392	13.7606	1.07E-05	0.0274	TTGAYCYRGRTCAA	TTGATCCCGGTTAA
GCF_004322975.1_ASM432297v1	1	UbiT UbiU UbiV	-++	UbiT	312	325	17.7377	6.59E-07	0.00116	YTGMYTTAARKCAR	TTGATTTGAGGCAG
GCF_004322975.1_ASM432297v1	1	UbiT UbiU UbiV	-++	UbiU	356	369	17.7705	6.47E-07	0.00111	YTGMYTTAARKCAR	CTGCCTCAAATCAA
GCF_004323595.1_ASM432359v1	1	UbiT UbiV UbiU	---	UbiU	382	395	18.4789	1.73E-07	0.00515	TTGAYCYRGRTCAA	TTGATGCAGGTCAA
GCF_004328445.1_ASM432844v1	1	UbiV UbiU UbiT	--+	UbiT	271	284	17.7377	6.59E-07	0.00116	YTGMYTTAARKCAR	TTGATTTGAGGCAG
GCF_004328445.1_ASM432844v1	1	UbiV UbiU UbiT	--+	UbiU	302	315	17.7705	6.47E-07	0.00111	YTGMYTTAARKCAR	CTGCCTCAAATCAA
GCF_004353225.1_ASM435322v1	1	UbiU UbiV UbiT	++-	UbiT	378	391	10	5.06E-05	0.0391	YTGMYTTAARKCAR	CTGAGCTATATCAA
GCF_004353225.1_ASM435322v1	1	UbiU UbiV UbiT	++-	UbiU	381	394	12.0845	3.08E-05	0.048	TTGAYCYRGRTCAA	CTGATATCGGTCAA
GCF_004353845.1_ASM435384v1	1	UbiT UbiU UbiV	-++	UbiT	312	325	17.7377	6.59E-07	0.00116	YTGMYTTAARKCAR	TTGATTTGAGGCAG
GCF_004353845.1_ASM435384v1	1	UbiT UbiU UbiV	-++	UbiU	356	369	17.7705	6.47E-07	0.00111	YTGMYTTAARKCAR	CTGCCTCAAATCAA
GCF_004353865.1_ASM435386v1	1	UbiU UbiV UbiT	+++	UbiU	336	349	17.5658	4.28E-07	0.0112	TTGABCYRGVTCAA	TTGCGCCAGATCAA
GCF_004353865.1_ASM435386v1	1	UbiU UbiV UbiT	+++	UbiU	260	273	14.2763	9.75E-06	0.0358	TTGABCYRGVTCAA	TTGTTCTGTGTCAA
GCF_004353865.1_ASM435386v1	1	UbiU UbiV UbiT	+++	UbiU	362	375	17.6761	4.38E-07	0.0068	TTGAYCYRGRTCAA	TTGACACGGGTCAA
GCF_004358345.1_ASM435834v1	1	UbiV UbiU UbiT	--+	UbiU	281	294	10.7213	5.83E-05	0.0365	YTGAYTTAARTCAR	TTGCTTAGCAGCAA
GCF_004358345.1_ASM435834v1	1	UbiV UbiU UbiT	--+	UbiT	376	389	14.1967	9.67E-06	0.0102	YTGMYTTAARKCAR	TTGATGTAAGACAG
GCF_004358345.1_ASM435834v1	1	UbiV UbiU UbiT	--+	UbiU	378	391	14.377	8.66E-06	0.00828	YTGMYTTAARKCAR	CTGTCTTACATCAA
GCF_004358445.1_ASM435844v1	1	UbiT UbiU UbiV	-++	UbiT	374	387	11.9344	2.64E-05	0.0242	YTGMYTTAARKCAR	TTGATATAGGACAG
GCF_004358445.1_ASM435844v1	1	UbiT UbiU UbiV	-++	UbiU	377	390	12.1475	2.45E-05	0.0202	YTGMYTTAARKCAR	CTGTCCTATATCAA
GCF_004359355.1_ASM435935v1	1	UbiV UbiU UbiT	---	UbiT	403	416	14.9868	5.93E-06	0.0289	TTGABCYRGVTCAA	TTGTTCCCGCTCAA
GCF_004551645.1_ASM455164v1	1	UbiT UbiU UbiV	-++	UbiT	308	321	18.918	1.98E-07	0.000629	YTGMYTTAARKCAR	TTGATTTAAGGCAG
GCF_004551645.1_ASM455164v1	1	UbiT UbiU UbiV	-++	UbiU	423	436	18.8689	1.85E-07	0.000565	YTGMYTTAARKCAR	CTGCCTTAAATCAA
GCF_004564135.1_ASM456413v1	1	UbiT UbiU UbiV	+++	UbiT	374	387	15.1972	3.93E-06	0.0235	TTGAYCYRGRTCAA	TTGTCTTAGGTCAA
GCF_004564135.1_ASM456413v1	1	UbiT UbiU UbiV	+++	UbiU	101	114	10.2459	5.88E-05	0.0386	YTGMYTTAARKCAR	TTGTTGGAAGGCAA
GCF_004684345.1_ASM468434v1	1	UbiV UbiU UbiT	--+	UbiT	312	325	17.7377	6.59E-07	0.00116	YTGMYTTAARKCAR	TTGATTTGAGGCAG
GCF_004684345.1_ASM468434v1	1	UbiV UbiU UbiT	--+	UbiU	357	370	17.7705	6.47E-07	0.00111	YTGMYTTAARKCAR	CTGCCTCAAATCAA
GCF_004768525.1_ASM476852v1	1	UbiT UbiU UbiV	-++	UbiT	256	269	14.7213	7.02E-06	0.00785	YTGMYTTAARKCAR	TTGACTTAAACCAG
GCF_004768525.1_ASM476852v1	1	UbiT UbiU UbiV	-++	UbiU	376	389	14.7541	6.89E-06	0.00689	YTGMYTTAARKCAR	CTGGTTTAAGTCAA
GCF_004768745.1_ASM476874v1	1	UbiV UbiU UbiT	--+	UbiT	326	339	17.7377	6.59E-07	0.00116	YTGMYTTAARKCAR	TTGATTTGAGGCAG
GCF_004768745.1_ASM476874v1	1	UbiV UbiU UbiT	--+	UbiU	310	323	17.7705	6.47E-07	0.00111	YTGMYTTAARKCAR	CTGCCTCAAATCAA
GCF_004786035.1_ASM478603v1	1	UbiU UbiV UbiT	+++	UbiU	376	389	13.7324	1.1E-05	0.0274	TTGAYCYRGRTCAA	TTGATTGCCGTCAA
GCF_004792415.1_ASM479241v1	1	UbiT UbiU UbiV	-++	UbiT	307	320	15.6066	3.58E-06	0.0045	YTGAYTTAARTCAR	TTGATTTGGGGCAG
GCF_004792415.1_ASM479241v1	1	UbiT UbiU UbiV	-++	UbiU	378	391	15.5574	3.76E-06	0.00442	YTGAYTTAARTCAR	CTGCCCCAAATCAA
GCF_004795855.1_ASM479585v1	1	UbiT UbiV UbiU	---	UbiU	364	377	18.1311	2.29E-07	0.000695	YTGAYTTAARTCAR	TTGACTTGAATCAA
GCF_004795855.1_ASM479585v1	1	UbiT UbiV UbiU	---	UbiU	338	351	19.0132	8.63E-08	0.00783	TTGABCYRGVTCAA	TTGAGCCAGATCAA
GCF_004798725.1_ASM479872v1	1	UbiT UbiV UbiU	---	UbiU	365	378	14.4605	8.69E-06	0.0348	TTGABCYRGVTCAA	TTGCGCGCGGTCAA
GCF_004798725.1_ASM479872v1	1	UbiT UbiV UbiU	---	UbiU	275	288	16.169	1.84E-06	0.0114	TTGAYCYRGRTCAA	TTGCCGCAGGTCAA
GCF_004798725.1_ASM479872v1	2	UbiT UbiV UbiU	---	UbiU	366	379	14.4211	8.9E-06	0.0354	TTGABCYRGVTCAA	TTGCGCACGATCAA
GCF_004798725.1_ASM479872v1	2	UbiT UbiV UbiU	---	UbiU	275	288	16.169	1.84E-06	0.0114	TTGAYCYRGRTCAA	TTGCCGCAGGTCAA
GCF_004803755.1_ASM480375v1	1	UbiU UbiV UbiT	+++	UbiU	325	338	13.5211	1.29E-05	0.0288	TTGAYCYRGRTCAA	TTGATTGTCGTCAA
GCF_004916735.1_ASM491673v1	1	UbiV UbiU UbiT	--+	UbiT	292	305	16.9155	9.19E-07	0.00936	TTGAYCYRGRTCAA	TTGATGTGCATCAA
GCF_004916735.1_ASM491673v1	1	UbiV UbiU UbiT	--+	UbiU	14	27	13.3684	1.73E-05	0.0455	TTGABCYRGVTCAA	TTGAGATCGCGCAA
GCF_004916735.1_ASM491673v1	1	UbiV UbiU UbiT	--+	UbiU	377	390	16.8873	9.7E-07	0.01	TTGAYCYRGRTCAA	TTGATGCACATCAA
GCF_004923295.1_ASM492329v1	1	UbiV UbiU UbiT	---	UbiT	374	387	18.3944	2.05E-07	0.0062	TTGAYCYRGRTCAA	TTGACCGAGGTCAA
GCF_004923315.1_ASM492331v1	1	UbiT UbiU UbiV	+++	UbiT	374	387	18.3944	2.05E-07	0.0062	TTGAYCYRGRTCAA	TTGACCGAGGTCAA
GCF_005144905.1_ASM514490v1	1	UbiV UbiU UbiT	--+	UbiU	374	387	16.7213	1.65E-06	0.00233	YTGMYTTAARKCAR	CTGCCTTACATCAA
GCF_005144905.1_ASM514490v1	1	UbiV UbiU UbiT	--+	UbiT	58	71	14.7213	7.02E-06	0.00785	YTGMYTTAARKCAR	TTGACTTAAACCAG
GCF_005144905.1_ASM514490v1	1	UbiV UbiU UbiT	--+	UbiT	372	385	11	3.93E-05	0.0327	YTGMYTTAARKCAR	TTGATACATAACAG
GCF_005155025.1_ASM515502v1	1	UbiU UbiV UbiT	+++	UbiU	377	390	16.3421	1.84E-06	0.017	TTGABCYRGVTCAA	TTGACCCAGAACAA
GCF_005221305.1_ASM522130v1	1	UbiT UbiV UbiU	---	UbiU	348	361	14.8033	6.68E-06	0.00673	YTGMYTTAARKCAR	TTGATTTAAATCAT
GCF_005234075.1_ASM523407v1	1	UbiV UbiU UbiT	--+	UbiT	370	383	17.2131	9.34E-07	0.0015	YTGMYTTAARKCAR	TTGATTTAAAACAG
GCF_005234075.1_ASM523407v1	1	UbiV UbiU UbiT	--+	UbiU	378	391	17.3279	8.67E-07	0.00136	YTGMYTTAARKCAR	CTGTTTTAAATCAA
GCF_005280275.1_ASM528027v1	1	UbiT UbiU UbiV	-++	UbiT	292	305	15.4648	3.11E-06	0.0216	TTGAYCYRGRTCAA	TTGATGTGTATCAA
GCF_005280275.1_ASM528027v1	1	UbiT UbiU UbiV	-++	UbiU	14	27	13.3684	1.73E-05	0.0455	TTGABCYRGVTCAA	TTGAGATCGCGCAA
GCF_005280275.1_ASM528027v1	1	UbiT UbiU UbiV	-++	UbiU	377	390	15.4085	3.26E-06	0.0162	TTGAYCYRGRTCAA	TTGATACACATCAA
GCF_005281435.1_ASM528143v1	1	UbiV UbiU UbiT	--+	UbiT	310	323	18.918	1.98E-07	0.000629	YTGMYTTAARKCAR	TTGATTTAAGGCAG
GCF_005281435.1_ASM528143v1	1	UbiV UbiU UbiT	--+	UbiU	378	391	18.8689	1.85E-07	0.000565	YTGMYTTAARKCAR	CTGCCTTAAATCAA
GCF_005406305.1_ASM540630v1	1	UbiV UbiU UbiT	--+	UbiT	312	325	18.918	1.98E-07	0.000629	YTGMYTTAARKCAR	TTGATTTAAGGCAG
GCF_005406305.1_ASM540630v1	1	UbiV UbiU UbiT	--+	UbiU	356	369	18.8689	1.85E-07	0.000565	YTGMYTTAARKCAR	CTGCCTTAAATCAA
GCF_005484945.1_ASM548494v1	1	UbiV UbiU UbiT	--+	UbiT	282	295	14.9672	6.15E-06	0.007	YTGMYTTAARKCAR	TTGATTTAAACCAG
GCF_005484945.1_ASM548494v1	1	UbiV UbiU UbiT	--+	UbiU	295	308	14.9672	6.15E-06	0.00629	YTGMYTTAARKCAR	CTGGTTTAAATCAA
GCF_005484965.1_ASM548496v1	1	UbiT UbiU UbiV	-++	UbiT	279	292	14.9672	6.15E-06	0.007	YTGMYTTAARKCAR	TTGATTTAAACCAG
GCF_005484965.1_ASM548496v1	1	UbiT UbiU UbiV	-++	UbiU	303	316	14.9672	6.15E-06	0.00629	YTGMYTTAARKCAR	CTGGTTTAAATCAA
GCF_005671395.1_ASM567139v1	1	UbiV UbiU UbiT	--+	UbiT	314	327	17.7377	6.59E-07	0.00116	YTGMYTTAARKCAR	TTGATTTGAGGCAG
GCF_005671395.1_ASM567139v1	1	UbiV UbiU UbiT	--+	UbiU	343	356	17.7705	6.47E-07	0.00111	YTGMYTTAARKCAR	CTGCCTCAAATCAA
GCF_005843885.1_ASM584388v1	1	UbiT UbiU UbiV	-++	UbiT	323	336	18.918	1.98E-07	0.000629	YTGMYTTAARKCAR	TTGATTTAAGGCAG
GCF_005843885.1_ASM584388v1	1	UbiT UbiU UbiV	-++	UbiU	357	370	18.8689	1.85E-07	0.000565	YTGMYTTAARKCAR	CTGCCTTAAATCAA
GCF_005849285.1_ASM584928v1	1	UbiV UbiU UbiT	---	UbiT	375	388	16.7377	1.53E-06	0.00244	YTGMYTTAARKCAR	TTGACTTATATCAA
GCF_005937895.2_ASM593789v2	1	UbiT UbiU UbiV	-++	UbiT	226	239	16.2459	2.57E-06	0.00381	YTGMYTTAARKCAR	TTGATATAAGGCAG
GCF_005937895.2_ASM593789v2	1	UbiT UbiU UbiV	-++	UbiU	362	375	16.459	2.11E-06	0.0031	YTGMYTTAARKCAR	CTGCCTTATATCAA
GCF_005938665.2_ASM593866v2	1	UbiU UbiV UbiT	+++	UbiU	335	348	13.7324	1.1E-05	0.0274	TTGAYCYRGRTCAA	TTGATTGCCGTCAA
GCF_006094435.1_ASM609443v1	1	UbiT UbiV UbiU	---	UbiU	335	348	13.7324	1.1E-05	0.0274	TTGAYCYRGRTCAA	TTGATTGCCGTCAA
GCF_006337105.1_ASM633710v1	1	UbiU UbiV UbiT	++-	UbiT	243	256	14.2394	7.76E-06	0.039	TTGAYCYRGRTCAA	TTGACCTGCGTCAT
GCF_006337105.1_ASM633710v1	1	UbiU UbiV UbiT	++-	UbiU	347	360	14.0563	8.85E-06	0.0274	TTGAYCYRGRTCAA	ATGACCCACGTCAA
GCF_006337105.1_ASM633710v1	1	UbiU UbiV UbiT	++-	UbiU	380	393	13.3944	1.4E-05	0.0308	TTGAYCYRGRTCAA	TTGACAAAAATCAA
GCF_006364355.1_ASM636435v1	1	UbiT UbiU UbiV	-++	UbiT	372	385	10.6885	4.12E-05	0.0331	YTGMYTTAARKCAR	TTGATGCATAACAG
GCF_006364355.1_ASM636435v1	1	UbiT UbiU UbiV	-++	UbiU	374	387	16.7213	1.65E-06	0.00233	YTGMYTTAARKCAR	CTGCCTTACATCAA
GCF_006385135.1_ASM638513v1	1	UbiT UbiU UbiV	+++	UbiT	374	387	18.0423	2.82E-07	0.0062	TTGAYCYRGRTCAA	TTGATCTGCATCAA
GCF_006385555.1_ASM638555v1	1	UbiT UbiU UbiV	-++	UbiT	370	383	17.2131	9.34E-07	0.0015	YTGMYTTAARKCAR	TTGATTTAAAACAG
GCF_006385555.1_ASM638555v1	1	UbiT UbiU UbiV	-++	UbiU	378	391	17.3279	8.67E-07	0.00136	YTGMYTTAARKCAR	CTGTTTTAAATCAA
GCF_006385635.1_ASM638563v1	1	UbiT UbiU UbiV	-++	UbiT	312	325	17.7377	6.59E-07	0.00116	YTGMYTTAARKCAR	TTGATTTGAGGCAG
GCF_006385635.1_ASM638563v1	1	UbiT UbiU UbiV	-++	UbiU	356	369	17.7705	6.47E-07	0.00111	YTGMYTTAARKCAR	CTGCCTCAAATCAA
GCF_006385735.2_ASM638573v2	1	UbiT UbiU UbiV	-++	UbiT	372	385	17.2131	9.34E-07	0.0015	YTGMYTTAARKCAR	TTGATTTAAAACAG
GCF_006385735.2_ASM638573v2	1	UbiT UbiU UbiV	-++	UbiU	378	391	17.3279	8.67E-07	0.00136	YTGMYTTAARKCAR	CTGTTTTAAATCAA
GCF_006494715.1_ASM649471v1	1	UbiV UbiU UbiT	--+	UbiT	381	394	17.2131	9.34E-07	0.0015	YTGMYTTAARKCAR	TTGATTTAAAACAG
GCF_006494715.1_ASM649471v1	1	UbiV UbiU UbiT	--+	UbiU	348	361	17.3279	8.67E-07	0.00136	YTGMYTTAARKCAR	CTGTTTTAAATCAA
GCF_006496635.1_ASM649663v1	1	UbiT UbiV UbiU	---	UbiU	373	386	20.2817	2.85E-09	0.000974	TTGAYCYRGRTCAA	TTGACCCGGGTCAA
GCF_006517255.1_ASM651725v1	1	UbiU UbiV UbiT	+++	UbiU	425	438	14.0423	8.96E-06	0.0274	TTGAYCYRGRTCAA	TTCACCTGCGTCAA
GCF_006517275.1_ASM651727v1	1	UbiT UbiU UbiV	+++	UbiT	355	368	17.6711	3.69E-07	0.00853	TTGABCYRGVTCAA	TTGATCTTGGTCAA
GCF_006711645.1_ASM671164v1	1	UbiV UbiU UbiT	--+	UbiT	404	417	13.8947	1.24E-05	0.0423	TTGABCYRGVTCAA	TTGATATGGCACAA
GCF_006711645.1_ASM671164v1	1	UbiV UbiU UbiT	--+	UbiU	263	276	14.0132	1.15E-05	0.0358	TTGABCYRGVTCAA	TTGTGCCATATCAA
GCF_006711645.1_ASM671164v1	1	UbiV UbiU UbiT	--+	UbiT	313	326	17.7377	6.59E-07	0.00116	YTGMYTTAARKCAR	TTGATTTGAGGCAG
GCF_006711645.1_ASM671164v1	1	UbiV UbiU UbiT	--+	UbiU	354	367	17.7705	6.47E-07	0.00111	YTGMYTTAARKCAR	CTGCCTCAAATCAA
GCF_006970865.1_ASM697086v1	1	UbiT UbiV UbiU	---	UbiU	332	345	18.5775	1.37E-07	0.00515	TTGAYCYRGRTCAA	TTGACCTGCATCAA
GCF_007004545.3_ASM700454v3	1	UbiT UbiU UbiV	-++	UbiT	340	353	14.459	8.4E-06	0.00892	YTGMYTTAARKCAR	TTGATGTAAAACAG
GCF_007004545.3_ASM700454v3	1	UbiT UbiU UbiV	-++	UbiU	371	384	14.7049	7.22E-06	0.00705	YTGMYTTAARKCAR	CTGTTTTACATCAA
GCF_007035805.1_ASM703580v1	1	UbiT UbiU UbiV	-++	UbiT	313	326	18.918	1.98E-07	0.000629	YTGMYTTAARKCAR	TTGATTTAAGGCAG
GCF_007035805.1_ASM703580v1	1	UbiT UbiU UbiV	-++	UbiU	364	377	18.8689	1.85E-07	0.000565	YTGMYTTAARKCAR	CTGCCTTAAATCAA
GCF_007035975.1_ASM703597v1	1	UbiT UbiU UbiV	-++	UbiT	313	326	18.918	1.98E-07	0.000629	YTGMYTTAARKCAR	TTGATTTAAGGCAG
GCF_007035975.1_ASM703597v1	1	UbiT UbiU UbiV	-++	UbiU	364	377	18.8689	1.85E-07	0.000565	YTGMYTTAARKCAR	CTGCCTTAAATCAA
GCF_007197555.1_ASM719755v1	1	UbiV UbiU UbiT	--+	UbiT	344	357	14.459	8.4E-06	0.00892	YTGMYTTAARKCAR	TTGATGTAAAACAG
GCF_007197555.1_ASM719755v1	1	UbiV UbiU UbiT	--+	UbiU	372	385	14.7049	7.22E-06	0.00705	YTGMYTTAARKCAR	CTGTTTTACATCAA
GCF_007556835.1_ASM755683v1	1	UbiT UbiV UbiU	---	UbiU	377	390	16.4507	1.45E-06	0.0114	TTGAYCYRGRTCAA	TTGACGCCCGTCAA
GCF_007567505.1_ASM756750v1	1	UbiT UbiU UbiV	-++	UbiT	374	387	17.2131	9.34E-07	0.0015	YTGMYTTAARKCAR	TTGATTTAAAACAG
GCF_007567505.1_ASM756750v1	1	UbiT UbiU UbiV	-++	UbiU	379	392	17.3279	8.67E-07	0.00136	YTGMYTTAARKCAR	CTGTTTTAAATCAA
GCF_007632255.1_ASM763225v1	1	UbiV UbiU UbiT	--+	UbiT	404	417	13.8947	1.24E-05	0.0423	TTGABCYRGVTCAA	TTGATATGGCACAA
GCF_007632255.1_ASM763225v1	1	UbiV UbiU UbiT	--+	UbiU	263	276	14.0132	1.15E-05	0.0358	TTGABCYRGVTCAA	TTGTGCCATATCAA
GCF_007632255.1_ASM763225v1	1	UbiV UbiU UbiT	--+	UbiT	313	326	17.7377	6.59E-07	0.00116	YTGMYTTAARKCAR	TTGATTTGAGGCAG
GCF_007632255.1_ASM763225v1	1	UbiV UbiU UbiT	--+	UbiU	354	367	17.7705	6.47E-07	0.00111	YTGMYTTAARKCAR	CTGCCTCAAATCAA
GCF_007795095.1_ASM779509v1	1	UbiT UbiU UbiV	-++	UbiU	380	393	19.6056	3.35E-08	0.00287	TTGAYCYRGRTCAA	TTGATCCAGGTCAA
GCF_007858975.2_ASM785897v2	1	UbiT UbiU UbiV	-++	UbiT	206	219	14.9672	6.15E-06	0.007	YTGMYTTAARKCAR	TTGATTTAAACCAG
GCF_007858975.2_ASM785897v2	1	UbiT UbiU UbiV	-++	UbiU	354	367	14.9672	6.15E-06	0.00629	YTGMYTTAARKCAR	CTGGTTTAAATCAA
GCF_007859655.1_ASM785965v1	1	UbiV UbiU UbiT	---	UbiT	379	392	15.5	3.74E-06	0.0232	TTGABCYRGVTCAA	TTGCGCCAGCGCAA
GCF_007923045.3_ASM792304v4	1	UbiV UbiU UbiT	--+	UbiT	372	385	17.2131	9.34E-07	0.0015	YTGMYTTAARKCAR	TTGATTTAAAACAG
GCF_007923045.3_ASM792304v4	1	UbiV UbiU UbiT	--+	UbiU	378	391	17.3279	8.67E-07	0.00136	YTGMYTTAARKCAR	CTGTTTTAAATCAA
GCF_007954585.1_ASM795458v1	1	UbiT UbiV UbiU	+--	UbiT	337	350	12.9016	1.85E-05	0.0177	YTGMYTTAARKCAR	TTGACGCATATCAG
GCF_007981265.1_ASM798126v1	1	UbiT UbiU UbiV	-++	UbiT	309	322	18.918	1.98E-07	0.000629	YTGMYTTAARKCAR	TTGATTTAAGGCAG
GCF_007981265.1_ASM798126v1	1	UbiT UbiU UbiV	-++	UbiU	375	388	18.8689	1.85E-07	0.000565	YTGMYTTAARKCAR	CTGCCTTAAATCAA
GCF_008033135.1_ASM803313v1	1	UbiU UbiV UbiT	+++	UbiU	381	394	15.3289	4.42E-06	0.0214	TTGABCYRGVTCAA	TTGATCCCGAACAA
GCF_008245125.1_ASM824512v1	1	UbiT UbiV UbiU	---	UbiU	402	415	15.1549	4.08E-06	0.0184	TTGAYCYRGRTCAA	TTGATCTGCGACAA
GCF_008253865.1_ASM825386v1	1	UbiV UbiU UbiT	---	UbiT	392	405	16	2.41E-06	0.0187	TTGABCYRGVTCAA	TTGCGCCAGAGCAA
GCF_008271405.2_ASM827140v2	1	UbiT UbiU UbiV	-++	UbiT	313	326	18.918	1.98E-07	0.000629	YTGMYTTAARKCAR	TTGATTTAAGGCAG
GCF_008271405.2_ASM827140v2	1	UbiT UbiU UbiV	-++	UbiU	354	367	18.8689	1.85E-07	0.000565	YTGMYTTAARKCAR	CTGCCTTAAATCAA
GCF_008274805.1_ASM827480v1	1	UbiU UbiV UbiT	+++	UbiU	378	391	18.3944	2.05E-07	0.0058	TTGAYCYRGRTCAA	TTGACCGAGGTCAA
GCF_008275125.1_ASM827512v1	1	UbiT UbiV UbiU	---	UbiU	381	394	15.4918	4.48E-06	0.00549	YTGMYTTAARKCAR	TTGACTCAAGACAA
GCF_008330085.1_ASM833008v1	1	UbiV UbiU UbiT	--+	UbiT	313	326	17.7377	6.59E-07	0.00116	YTGMYTTAARKCAR	TTGATTTGAGGCAG
GCF_008330085.1_ASM833008v1	1	UbiV UbiU UbiT	--+	UbiU	335	348	17.7705	6.47E-07	0.00111	YTGMYTTAARKCAR	CTGCCTCAAATCAA
GCF_008364325.2_ASM836432v2	1	UbiV UbiU UbiT	--+	UbiT	322	335	17.7377	6.59E-07	0.00116	YTGMYTTAARKCAR	TTGATTTGAGGCAG
GCF_008364325.2_ASM836432v2	1	UbiV UbiU UbiT	--+	UbiU	312	325	17.7705	6.47E-07	0.00111	YTGMYTTAARKCAR	CTGCCTCAAATCAA
GCF_008369605.1_ASM836960v1	1	UbiT UbiU UbiV	-++	UbiU	374	387	16.7213	1.65E-06	0.00233	YTGMYTTAARKCAR	CTGCCTTACATCAA
GCF_008369605.1_ASM836960v1	1	UbiT UbiU UbiV	-++	UbiT	372	385	11	3.93E-05	0.0327	YTGMYTTAARKCAR	TTGATACATAACAG
GCF_008370715.1_ASM837071v1	1	UbiT UbiV UbiU	---	UbiU	376	389	13.7324	1.1E-05	0.0274	TTGAYCYRGRTCAA	TTGATTGCCGTCAA
GCF_008693605.1_ASM869360v1	1	UbiV UbiU UbiT	--+	UbiT	312	325	17.7377	6.59E-07	0.00116	YTGMYTTAARKCAR	TTGATTTGAGGCAG
GCF_008693605.1_ASM869360v1	1	UbiV UbiU UbiT	--+	UbiU	356	369	17.7705	6.47E-07	0.00111	YTGMYTTAARKCAR	CTGCCTCAAATCAA
GCF_008693645.1_ASM869364v1	1	UbiT UbiU UbiV	-++	UbiT	312	325	17.7377	6.59E-07	0.00116	YTGMYTTAARKCAR	TTGATTTGAGGCAG
GCF_008693645.1_ASM869364v1	1	UbiT UbiU UbiV	-++	UbiU	356	369	17.7705	6.47E-07	0.00111	YTGMYTTAARKCAR	CTGCCTCAAATCAA
GCF_008693705.1_ASM869370v1	1	UbiT UbiU UbiV	-++	UbiT	332	345	15.7869	3.08E-06	0.00418	YTGAYTTAARTCAR	TTGACCTGAGGCAG
GCF_008693705.1_ASM869370v1	1	UbiT UbiU UbiV	-++	UbiT	388	401	10.623	4.99E-05	0.0424	YTGMYTTAARKCAR	TTGATTTCCAACAG
GCF_008693705.1_ASM869370v1	1	UbiT UbiU UbiV	-++	UbiU	367	380	15.8197	2.99E-06	0.00379	YTGAYTTAARTCAR	CTGCCTCAGGTCAA
GCF_008693705.1_ASM869370v1	1	UbiT UbiU UbiV	-++	UbiU	311	324	10.4918	5.28E-05	0.0358	YTGMYTTAARKCAR	CTGTTGGAAATCAA
GCF_008727795.1_ASM872779v1	1	UbiT UbiV UbiU	+--	UbiT	380	393	14.4648	6.76E-06	0.0347	TTGAYCYRGRTCAA	TTGATTAACATCAA
GCF_008807395.1_ASM880739v1	1	UbiT UbiV UbiU	---	UbiU	342	355	14.8451	5.08E-06	0.0214	TTGAYCYRGRTCAA	TTGATCATCGTCAA
GCF_008807855.1_ASM880785v1	1	UbiT UbiV UbiU	---	UbiU	368	381	14.8421	6.64E-06	0.0291	TTGABCYRGVTCAA	TTGCGCGCGATCAA
GCF_008807855.1_ASM880785v1	1	UbiT UbiV UbiU	---	UbiU	278	291	16.169	1.84E-06	0.0114	TTGAYCYRGRTCAA	TTGCCGCAGGTCAA
GCF_008808075.1_ASM880807v1	1	UbiV UbiU UbiT	--+	UbiT	298	311	16.8197	1.22E-06	0.00199	YTGAYTTAARTCAR	TTGATTTAGGGCAG
GCF_008808075.1_ASM880807v1	1	UbiV UbiU UbiT	--+	UbiU	374	387	16.8197	1.22E-06	0.00194	YTGAYTTAARTCAR	CTGCCCTAAATCAA
GCF_008824185.1_ASM882418v1	1	UbiV UbiU UbiT	---	UbiT	403	416	13.9859	9.33E-06	0.0448	TTGAYCYRGRTCAA	TTGACGAATATCAA
GCF_008824185.1_ASM882418v1	1	UbiV UbiU UbiT	---	UbiU	83	96	10.2787	5.79E-05	0.0384	YTGMYTTAARKCAR	CTGCTCGATGTCAG
GCF_008931465.1_ASM893146v1	1	UbiV UbiU UbiT	--+	UbiT	312	325	17.7377	6.59E-07	0.00116	YTGMYTTAARKCAR	TTGATTTGAGGCAG
GCF_008931465.1_ASM893146v1	1	UbiV UbiU UbiT	--+	UbiU	349	362	17.7705	6.47E-07	0.00111	YTGMYTTAARKCAR	CTGCCTCAAATCAA
GCF_008931545.1_ASM893154v1	1	UbiT UbiU UbiV	-++	UbiT	313	326	18.918	1.98E-07	0.000629	YTGMYTTAARKCAR	TTGATTTAAGGCAG
GCF_008931545.1_ASM893154v1	1	UbiT UbiU UbiV	-++	UbiU	364	377	18.8689	1.85E-07	0.000565	YTGMYTTAARKCAR	CTGCCTTAAATCAA
GCF_008931545.1_ASM893154v1	1	UbiT UbiU UbiV	-++	UbiU	9	22	13.3289	1.77E-05	0.0455	TTGABCYRGVTCAA	TTGATCATTCTCAA
GCF_008931805.1_ASM893180v1	1	UbiV UbiU UbiT	--+	UbiT	292	305	16.8197	1.22E-06	0.00199	YTGAYTTAARTCAR	TTGATTTAGGGCAG
GCF_008931805.1_ASM893180v1	1	UbiV UbiU UbiT	--+	UbiU	375	388	16.8197	1.22E-06	0.00194	YTGAYTTAARTCAR	CTGCCCTAAATCAA
GCF_008932115.1_ASM893211v1	1	UbiV UbiU UbiT	---	UbiT	404	417	14.9868	5.93E-06	0.0289	TTGABCYRGVTCAA	TTGTTCCCGCTCAA
GCF_008932145.1_ASM893214v1	1	UbiT UbiU UbiV	-++	UbiT	402	415	13.8947	1.24E-05	0.0423	TTGABCYRGVTCAA	TTGATATGGCACAA
GCF_008932145.1_ASM893214v1	1	UbiT UbiU UbiV	-++	UbiT	310	323	18.918	1.98E-07	0.000629	YTGMYTTAARKCAR	TTGATTTAAGGCAG
GCF_008932145.1_ASM893214v1	1	UbiT UbiU UbiV	-++	UbiU	332	345	18.8689	1.85E-07	0.000565	YTGMYTTAARKCAR	CTGCCTTAAATCAA
GCF_008932145.1_ASM893214v1	1	UbiT UbiU UbiV	-++	UbiU	240	253	14.0132	1.15E-05	0.0358	TTGABCYRGVTCAA	TTGTGCCATATCAA
GCF_008932245.1_ASM893224v1	1	UbiT UbiU UbiV	+++	UbiT	368	381	17.9079	2.5E-07	0.00853	TTGABCYRGVTCAA	TTGCTCTAGCTCAA
GCF_009036245.1_ASM903624v1	1	UbiT UbiU UbiV	-++	UbiT	313	326	18.918	1.98E-07	0.000629	YTGMYTTAARKCAR	TTGATTTAAGGCAG
GCF_009036245.1_ASM903624v1	1	UbiT UbiU UbiV	-++	UbiU	364	377	18.8689	1.85E-07	0.000565	YTGMYTTAARKCAR	CTGCCTTAAATCAA
GCF_009176645.1_ASM917664v1	1	UbiT UbiU UbiV	-++	UbiT	313	326	18.918	1.98E-07	0.000629	YTGMYTTAARKCAR	TTGATTTAAGGCAG
GCF_009176645.1_ASM917664v1	1	UbiT UbiU UbiV	-++	UbiU	355	368	18.8689	1.85E-07	0.000565	YTGMYTTAARKCAR	CTGCCTTAAATCAA
GCF_009176665.1_ASM917666v1	1	UbiT UbiU UbiV	+++	UbiT	402	415	14.9868	5.93E-06	0.0289	TTGABCYRGVTCAA	TTGTTCCCGCTCAA
GCF_009176665.1_ASM917666v1	1	UbiT UbiU UbiV	+++	UbiU	221	234	13.5082	1.33E-05	0.0118	YTGMYTTAARKCAR	CTGCTCGAAGGCAA
GCF_009176685.1_ASM917668v1	1	UbiT UbiU UbiV	+++	UbiT	402	415	14.9868	5.93E-06	0.0289	TTGABCYRGVTCAA	TTGTTCCCGCTCAA
GCF_009176685.1_ASM917668v1	1	UbiT UbiU UbiV	+++	UbiU	221	234	13.5082	1.33E-05	0.0118	YTGMYTTAARKCAR	CTGCTCGAAGGCAA
GCF_009177135.1_ASM917713v1	1	UbiU UbiV UbiT	+++	UbiU	380	393	16.2394	1.73E-06	0.0114	TTGAYCYRGRTCAA	TTGACCGAAATCAA
GCF_009301415.1_ASM930141v1	1	UbiT UbiU UbiV	+++	UbiT	402	415	16.4789	1.38E-06	0.0123	TTGAYCYRGRTCAA	TTGACGAAGATCAA
GCF_009363135.1_ASM936313v1	1	UbiV UbiU UbiT	--+	UbiT	313	326	17.7377	6.59E-07	0.00116	YTGMYTTAARKCAR	TTGATTTGAGGCAG
GCF_009363135.1_ASM936313v1	1	UbiV UbiU UbiT	--+	UbiU	337	350	17.7705	6.47E-07	0.00111	YTGMYTTAARKCAR	CTGCCTCAAATCAA
GCF_009363175.1_ASM936317v1	1	UbiT UbiU UbiV	-++	UbiT	312	325	18.918	1.98E-07	0.000629	YTGMYTTAARKCAR	TTGATTTAAGGCAG
GCF_009363175.1_ASM936317v1	1	UbiT UbiU UbiV	-++	UbiU	356	369	18.8689	1.85E-07	0.000565	YTGMYTTAARKCAR	CTGCCTTAAATCAA
GCF_009363275.1_ASM936327v1	1	UbiT UbiV UbiU	+--	UbiT	378	391	14.8361	6.79E-06	0.00759	YTGMYTTAARKCAR	CTGAGTTAAATCAA
GCF_009363275.1_ASM936327v1	1	UbiT UbiV UbiU	+--	UbiU	381	394	12.2676	2.76E-05	0.0437	TTGAYCYRGRTCAA	CTGACAAAGGTCAA
GCF_009363315.1_ASM936331v1	1	UbiT UbiU UbiV	+++	UbiT	167	180	11.5738	3.03E-05	0.027	YTGMYTTAARKCAR	CTGATGTAACGCAG
GCF_009363335.1_ASM936333v1	1	UbiT UbiU UbiV	+++	UbiT	167	180	11.5738	3.03E-05	0.027	YTGMYTTAARKCAR	CTGATGTAACGCAG
GCF_009363355.1_ASM936335v1	1	UbiT UbiU UbiV	-++	UbiU	366	379	16	2.41E-06	0.0198	TTGABCYRGVTCAA	TTGCTCTACCTCAA
GCF_009363355.1_ASM936335v1	1	UbiT UbiU UbiV	-++	UbiU	411	424	16.7213	1.65E-06	0.00233	YTGMYTTAARKCAR	CTGCCTTACATCAA
GCF_009363355.1_ASM936335v1	1	UbiT UbiU UbiV	-++	UbiT	372	385	11	3.93E-05	0.0327	YTGMYTTAARKCAR	TTGATACATAACAG
GCF_009363375.1_ASM936337v1	1	UbiV UbiU UbiT	---	UbiT	167	180	11.5738	3.03E-05	0.027	YTGMYTTAARKCAR	CTGATGTAACGCAG
GCF_009363395.1_ASM936339v1	1	UbiT UbiV UbiU	---	UbiU	379	392	14.4789	6.7E-06	0.0245	TTGAYCYRGRTCAA	TTGACCACAATCAA
GCF_009363435.1_ASM936343v1	1	UbiT UbiU UbiV	+++	UbiT	385	398	15.2676	3.7E-06	0.0226	TTGAYCYRGRTCAA	TTGATCTTTGTCAA
GCF_009363455.1_ASM936345v1	1	UbiT UbiU UbiV	-++	UbiT	375	388	10.6721	4.15E-05	0.0331	YTGMYTTAARKCAR	TTGATACACAACAG
GCF_009363455.1_ASM936345v1	1	UbiT UbiU UbiV	-++	UbiU	371	384	16.7213	1.65E-06	0.00233	YTGMYTTAARKCAR	CTGCCTTACATCAA
GCF_009363475.1_ASM936347v1	1	UbiT UbiV UbiU	---	UbiU	379	392	14.4789	6.7E-06	0.0245	TTGAYCYRGRTCAA	TTGACCACAATCAA
GCF_009363515.1_ASM936351v1	1	UbiT UbiV UbiU	+--	UbiT	378	391	14.8361	6.79E-06	0.00759	YTGMYTTAARKCAR	CTGAGTTAAATCAA
GCF_009363515.1_ASM936351v1	1	UbiT UbiV UbiU	+--	UbiU	381	394	12.2676	2.76E-05	0.0437	TTGAYCYRGRTCAA	CTGACAAAGGTCAA
GCF_009363755.1_ASM936375v1	1	UbiT UbiV UbiU	+--	UbiT	362	375	14.7183	5.62E-06	0.0302	TTGAYCYRGRTCAA	TTGACGCACGTCAG
GCF_009372175.1_ASM937217v1	1	UbiT UbiU UbiV	-++	UbiT	340	353	14.459	8.4E-06	0.00892	YTGMYTTAARKCAR	TTGATGTAAAACAG
GCF_009372175.1_ASM937217v1	1	UbiT UbiU UbiV	-++	UbiU	371	384	14.7049	7.22E-06	0.00705	YTGMYTTAARKCAR	CTGTTTTACATCAA
GCF_009495675.1_ASM949567v1	1	UbiV UbiU UbiT	--+	UbiT	312	325	17.7377	6.59E-07	0.00116	YTGMYTTAARKCAR	TTGATTTGAGGCAG
GCF_009495675.1_ASM949567v1	1	UbiV UbiU UbiT	--+	UbiU	356	369	17.7705	6.47E-07	0.00111	YTGMYTTAARKCAR	CTGCCTCAAATCAA
GCF_009498215.1_ASM949821v1	1	UbiV UbiU UbiT	---	UbiT	384	397	15.1184	5.3E-06	0.028	TTGABCYRGVTCAA	TTGCTCGGGAGCAA
GCF_009498215.1_ASM949821v1	1	UbiV UbiU UbiT	---	UbiU	27	40	12.2951	2.31E-05	0.0192	YTGMYTTAARKCAR	CTGTCCTAAAACAA
GCF_009601725.1_ASM960172v1	1	UbiT UbiU UbiV	+++	UbiT	372	385	17.5211	5.08E-07	0.0062	TTGAYCYRGRTCAA	TTGATTTGGATCAA
GCF_009601765.2_ASM960176v2	1	UbiT UbiU UbiV	-++	UbiT	385	398	14.9836	6.21E-06	0.00717	YTGMYTTAARKCAR	TTGATTTAACTCAG
GCF_009601765.2_ASM960176v2	1	UbiT UbiU UbiV	-++	UbiU	257	270	14.8361	6.79E-06	0.00686	YTGMYTTAARKCAR	CTGAGTTAAATCAA
GCF_009601765.2_ASM960176v2	1	UbiT UbiU UbiV	-++	UbiT	264	277	16.2459	2.57E-06	0.00381	YTGMYTTAARKCAR	TTGATATAAGGCAG
GCF_009601765.2_ASM960176v2	1	UbiT UbiU UbiV	-++	UbiU	378	391	16.459	2.11E-06	0.0031	YTGMYTTAARKCAR	CTGCCTTATATCAA
GCF_009646115.1_ASM964611v1	1	UbiT UbiU UbiV	-++	UbiT	306	319	15.6066	3.58E-06	0.0045	YTGAYTTAARTCAR	TTGATTTGGGGCAG
GCF_009646115.1_ASM964611v1	1	UbiT UbiU UbiV	-++	UbiU	378	391	15.5574	3.76E-06	0.00442	YTGAYTTAARTCAR	CTGCCCCAAATCAA
GCF_009648935.1_ASM964893v1	1	UbiV UbiU UbiT	--+	UbiT	313	326	17.7377	6.59E-07	0.00116	YTGMYTTAARKCAR	TTGATTTGAGGCAG
GCF_009648935.1_ASM964893v1	1	UbiV UbiU UbiT	--+	UbiU	356	369	17.7705	6.47E-07	0.00111	YTGMYTTAARKCAR	CTGCCTCAAATCAA
GCF_009648975.1_ASM964897v1	1	UbiT UbiU UbiV	-++	UbiT	313	326	17.7377	6.59E-07	0.00116	YTGMYTTAARKCAR	TTGATTTGAGGCAG
GCF_009648975.1_ASM964897v1	1	UbiT UbiU UbiV	-++	UbiU	354	367	17.7705	6.47E-07	0.00111	YTGMYTTAARKCAR	CTGCCTCAAATCAA
GCF_009649895.1_ASM964989v1	1	UbiV UbiU UbiT	--+	UbiT	312	325	17.7377	6.59E-07	0.00116	YTGMYTTAARKCAR	TTGATTTGAGGCAG
GCF_009649895.1_ASM964989v1	1	UbiV UbiU UbiT	--+	UbiU	356	369	17.7705	6.47E-07	0.00111	YTGMYTTAARKCAR	CTGCCTCAAATCAA
GCF_009649915.1_ASM964991v1	1	UbiV UbiU UbiT	--+	UbiT	313	326	17.7377	6.59E-07	0.00116	YTGMYTTAARKCAR	TTGATTTGAGGCAG
GCF_009649915.1_ASM964991v1	1	UbiV UbiU UbiT	--+	UbiU	355	368	17.7705	6.47E-07	0.00111	YTGMYTTAARKCAR	CTGCCTCAAATCAA
GCF_009649935.1_ASM964993v1	1	UbiV UbiU UbiT	--+	UbiT	312	325	17.7377	6.59E-07	0.00116	YTGMYTTAARKCAR	TTGATTTGAGGCAG
GCF_009649935.1_ASM964993v1	1	UbiV UbiU UbiT	--+	UbiU	356	369	17.7705	6.47E-07	0.00111	YTGMYTTAARKCAR	CTGCCTCAAATCAA
GCF_009650195.1_ASM965019v1	1	UbiT UbiU UbiV	+++	UbiT	378	391	16.0263	2.35E-06	0.0187	TTGABCYRGVTCAA	TTGCGCTGGAGCAA
GCF_009660185.1_ASM966018v1	1	UbiT UbiU UbiV	-++	UbiT	322	335	17.7377	6.59E-07	0.00116	YTGMYTTAARKCAR	TTGATTTGAGGCAG
GCF_009660185.1_ASM966018v1	1	UbiT UbiU UbiV	-++	UbiU	344	357	17.7705	6.47E-07	0.00111	YTGMYTTAARKCAR	CTGCCTCAAATCAA
GCF_009665275.1_ASM966527v1	1	UbiV UbiU UbiT	--+	UbiU	374	387	16.7213	1.65E-06	0.00233	YTGMYTTAARKCAR	CTGCCTTACATCAA
GCF_009665275.1_ASM966527v1	1	UbiV UbiU UbiT	--+	UbiT	372	385	11	3.93E-05	0.0327	YTGMYTTAARKCAR	TTGATACATAACAG
GCF_009671065.1_ASM967106v1	1	UbiT UbiV UbiU	---	UbiU	343	356	18.9344	4.72E-08	0.000695	YTGAYTTAARTCAR	TTGATTTAAGTCAG
GCF_009676845.1_ASM967684v1	1	UbiV UbiU UbiT	--+	UbiT	309	322	18.918	1.98E-07	0.000629	YTGMYTTAARKCAR	TTGATTTAAGGCAG
GCF_009676845.1_ASM967684v1	1	UbiV UbiU UbiT	--+	UbiU	375	388	18.8689	1.85E-07	0.000565	YTGMYTTAARKCAR	CTGCCTTAAATCAA
GCF_009676845.1_ASM967684v1	1	UbiV UbiU UbiT	--+	UbiU	235	248	10.9508	3.76E-05	0.0298	YTGMYTTAARKCAR	CTGACTCAACACAG
GCF_009676865.1_ASM967686v1	1	UbiT UbiU UbiV	-++	UbiT	375	388	10.6721	4.15E-05	0.0331	YTGMYTTAARKCAR	TTGATACACAACAG
GCF_009676865.1_ASM967686v1	1	UbiT UbiU UbiV	-++	UbiU	371	384	16.7213	1.65E-06	0.00233	YTGMYTTAARKCAR	CTGCCTTACATCAA
GCF_009708195.1_ASM970819v1	1	UbiT UbiU UbiV	-++	UbiT	375	388	10.6721	4.15E-05	0.0331	YTGMYTTAARKCAR	TTGATACACAACAG
GCF_009708195.1_ASM970819v1	1	UbiT UbiU UbiV	-++	UbiU	371	384	16.7213	1.65E-06	0.00233	YTGMYTTAARKCAR	CTGCCTTACATCAA
GCF_009728585.1_ASM972858v1	1	UbiT UbiV UbiU	+--	UbiU	379	392	12.6338	2.22E-05	0.0408	TTGAYCYRGRTCAA	ATGACCTGTGTCAA
GCF_009730055.1_ASM973005v1	1	UbiT UbiU UbiV	-++	UbiT	318	331	18.918	1.98E-07	0.000629	YTGMYTTAARKCAR	TTGATTTAAGGCAG
GCF_009730055.1_ASM973005v1	1	UbiT UbiU UbiV	-++	UbiU	300	313	18.8689	1.85E-07	0.000565	YTGMYTTAARKCAR	CTGCCTTAAATCAA
GCF_009730655.1_ASM973065v1	1	UbiV UbiU UbiT	--+	UbiT	372	385	14.6066	7.49E-06	0.00826	YTGMYTTAARKCAR	TTGATATAAAACAG
GCF_009730655.1_ASM973065v1	1	UbiV UbiU UbiT	--+	UbiU	376	389	14.8689	6.45E-06	0.00653	YTGMYTTAARKCAR	CTGTTTTATATCAA
GCF_009734465.1_ASM973446v1	1	UbiT UbiU UbiV	-++	UbiT	314	327	18.918	1.98E-07	0.000629	YTGMYTTAARKCAR	TTGATTTAAGGCAG
GCF_009734465.1_ASM973446v1	1	UbiT UbiU UbiV	-++	UbiU	354	367	18.8689	1.85E-07	0.000565	YTGMYTTAARKCAR	CTGCCTTAAATCAA
GCF_009734485.1_ASM973448v1	1	UbiT UbiU UbiV	-++	UbiT	313	326	18.918	1.98E-07	0.000629	YTGMYTTAARKCAR	TTGATTTAAGGCAG
GCF_009734485.1_ASM973448v1	1	UbiT UbiU UbiV	-++	UbiU	354	367	18.8689	1.85E-07	0.000565	YTGMYTTAARKCAR	CTGCCTTAAATCAA
GCF_009738185.1_ASM973818v1	1	UbiV UbiU UbiT	--+	UbiT	199	212	18.918	1.98E-07	0.000629	YTGMYTTAARKCAR	TTGATTTAAGGCAG
GCF_009738185.1_ASM973818v1	1	UbiV UbiU UbiT	--+	UbiU	376	389	18.8689	1.85E-07	0.000565	YTGMYTTAARKCAR	CTGCCTTAAATCAA
GCF_009740165.1_ASM974016v1	1	UbiT UbiU UbiV	-++	UbiT	314	327	18.918	1.98E-07	0.000629	YTGMYTTAARKCAR	TTGATTTAAGGCAG
GCF_009740165.1_ASM974016v1	1	UbiT UbiU UbiV	-++	UbiU	354	367	18.8689	1.85E-07	0.000565	YTGMYTTAARKCAR	CTGCCTTAAATCAA
GCF_009755585.1_ASM975558v1	1	UbiU UbiV UbiT	++-	UbiT	380	393	19.1268	6.14E-08	0.00466	TTGAYCYRGRTCAA	TTGACCTGCGTCAA
GCF_009755645.1_ASM975564v1	1	UbiU UbiV UbiT	+++	UbiU	325	338	13.7324	1.1E-05	0.0274	TTGAYCYRGRTCAA	TTGATTGCCGTCAA
GCF_009763805.1_ASM976380v1	1	UbiT UbiU UbiV	-++	UbiT	381	394	10.6885	4.12E-05	0.0331	YTGMYTTAARKCAR	TTGATGCATAACAG
GCF_009763805.1_ASM976380v1	1	UbiT UbiU UbiV	-++	UbiU	411	424	11.3443	3.74E-05	0.0267	YTGMYTTAARKCAR	CTAATTTACATCAA
GCF_009763885.1_ASM976388v1	1	UbiV UbiU UbiT	--+	UbiT	374	387	10.6885	4.12E-05	0.0331	YTGMYTTAARKCAR	TTGATGCATAACAG
GCF_009763885.1_ASM976388v1	1	UbiV UbiU UbiT	--+	UbiU	375	388	16.459	2.11E-06	0.0031	YTGMYTTAARKCAR	CTGCCTTATATCAA
GCF_009763925.1_ASM976392v1	1	UbiT UbiU UbiV	-++	UbiT	374	387	10.6885	4.12E-05	0.0331	YTGMYTTAARKCAR	TTGATGCATAACAG
GCF_009763925.1_ASM976392v1	1	UbiT UbiU UbiV	-++	UbiU	377	390	16.459	2.11E-06	0.0031	YTGMYTTAARKCAR	CTGCCTTATATCAA
GCF_009764025.1_ASM976402v1	1	UbiV UbiU UbiT	--+	UbiU	374	387	16.7213	1.65E-06	0.00233	YTGMYTTAARKCAR	CTGCCTTACATCAA
GCF_009764025.1_ASM976402v1	1	UbiV UbiU UbiT	--+	UbiT	372	385	11	3.93E-05	0.0327	YTGMYTTAARKCAR	TTGATACATAACAG
GCF_009789575.1_ASM978957v1	1	UbiV UbiU UbiT	---	UbiT	375	388	18.0704	2.67E-07	0.0062	TTGAYCYRGRTCAA	TTGATGCGGATCAA
GCF_009789595.1_ASM978959v1	1	UbiT UbiV UbiU	---	UbiU	381	394	16.2676	1.7E-06	0.0114	TTGAYCYRGRTCAA	TTGATCCTAGTCAA
GCF_009789655.1_ASM978965v1	1	UbiT UbiV UbiU	---	UbiU	55	68	9.55738	7.73E-05	0.0483	YTGMYTTAARKCAR	CTACCTGAAAGCAG
GCF_009817885.1_ASM981788v1	1	UbiT UbiU UbiV	-++	UbiT	329	342	15.6066	3.58E-06	0.0045	YTGAYTTAARTCAR	TTGATTTGGGGCAG
GCF_009817885.1_ASM981788v1	1	UbiT UbiU UbiV	-++	UbiU	325	338	15.5574	3.76E-06	0.00442	YTGAYTTAARTCAR	CTGCCCCAAATCAA
GCF_009831415.1_ASM983141v1	1	UbiV UbiU UbiT	--+	UbiT	182	195	18.918	1.98E-07	0.000629	YTGMYTTAARKCAR	TTGATTTAAGGCAG
GCF_009831415.1_ASM983141v1	1	UbiV UbiU UbiT	--+	UbiU	362	375	18.8689	1.85E-07	0.000565	YTGMYTTAARKCAR	CTGCCTTAAATCAA
GCF_009834345.1_ASM983434v1	1	UbiT UbiV UbiU	+--	UbiT	347	360	12.9016	1.85E-05	0.0177	YTGMYTTAARKCAR	TTGACGCATATCAG
GCF_009856625.1_ASM985662v1	1	UbiT UbiV UbiU	---	UbiU	377	390	16.3421	1.84E-06	0.017	TTGABCYRGVTCAA	TTGACCCAGAACAA
GCF_009866705.1_ASM986670v1	1	UbiU UbiV UbiT	+++	UbiU	325	338	13.7324	1.1E-05	0.0274	TTGAYCYRGRTCAA	TTGATTGCCGTCAA
GCF_009873295.1_ASM987329v1	1	UbiT UbiU UbiV	-++	UbiT	282	295	18.918	1.98E-07	0.000629	YTGMYTTAARKCAR	TTGATTTAAGGCAG
GCF_009873295.1_ASM987329v1	1	UbiT UbiU UbiV	-++	UbiU	250	263	18.8689	1.85E-07	0.000565	YTGMYTTAARKCAR	CTGCCTTAAATCAA
GCF_009873475.1_ASM987347v1	1	UbiU UbiV UbiT	+++	UbiU	435	448	16.0845	1.97E-06	0.0114	TTGAYCYRGRTCAA	TTGATGAGGATCAA
GCF_009905315.1_ASM990531v1	1	UbiV UbiU UbiT	--+	UbiT	312	325	17.7377	6.59E-07	0.00116	YTGMYTTAARKCAR	TTGATTTGAGGCAG
GCF_009905315.1_ASM990531v1	1	UbiV UbiU UbiT	--+	UbiU	356	369	17.7705	6.47E-07	0.00111	YTGMYTTAARKCAR	CTGCCTCAAATCAA
GCF_009905335.1_ASM990533v1	1	UbiV UbiU UbiT	--+	UbiT	404	417	13.8947	1.24E-05	0.0423	TTGABCYRGVTCAA	TTGATATGGCACAA
GCF_009905335.1_ASM990533v1	1	UbiV UbiU UbiT	--+	UbiU	263	276	14.0132	1.15E-05	0.0358	TTGABCYRGVTCAA	TTGTGCCATATCAA
GCF_009905335.1_ASM990533v1	1	UbiV UbiU UbiT	--+	UbiT	313	326	17.7377	6.59E-07	0.00116	YTGMYTTAARKCAR	TTGATTTGAGGCAG
GCF_009905335.1_ASM990533v1	1	UbiV UbiU UbiT	--+	UbiU	354	367	17.7705	6.47E-07	0.00111	YTGMYTTAARKCAR	CTGCCTCAAATCAA
GCF_009914055.1_ASM991405v1	1	UbiV UbiU UbiT	--+	UbiT	299	312	18.918	1.98E-07	0.000629	YTGMYTTAARKCAR	TTGATTTAAGGCAG
GCF_009914055.1_ASM991405v1	1	UbiV UbiU UbiT	--+	UbiU	375	388	18.8689	1.85E-07	0.000565	YTGMYTTAARKCAR	CTGCCTTAAATCAA
GCF_009914075.1_ASM991407v1	1	UbiT UbiU UbiV	-++	UbiT	299	312	18.918	1.98E-07	0.000629	YTGMYTTAARKCAR	TTGATTTAAGGCAG
GCF_009914075.1_ASM991407v1	1	UbiT UbiU UbiV	-++	UbiU	375	388	18.8689	1.85E-07	0.000565	YTGMYTTAARKCAR	CTGCCTTAAATCAA
GCF_009914335.1_ASM991433v1	1	UbiV UbiU UbiT	--+	UbiT	298	311	16.8197	1.22E-06	0.00199	YTGAYTTAARTCAR	TTGATTTAGGGCAG
GCF_009914335.1_ASM991433v1	1	UbiV UbiU UbiT	--+	UbiU	374	387	16.8197	1.22E-06	0.00194	YTGAYTTAARTCAR	CTGCCCTAAATCAA
GCF_009931255.1_ASM993125v1	1	UbiV UbiU UbiT	---	UbiT	403	416	14.9868	5.93E-06	0.0289	TTGABCYRGVTCAA	TTGTTCCCGCTCAA
GCF_009931295.1_ASM993129v1	1	UbiV UbiU UbiT	--+	UbiT	282	295	18.918	1.98E-07	0.000629	YTGMYTTAARKCAR	TTGATTTAAGGCAG
GCF_009931295.1_ASM993129v1	1	UbiV UbiU UbiT	--+	UbiU	263	276	18.8689	1.85E-07	0.000565	YTGMYTTAARKCAR	CTGCCTTAAATCAA
GCF_009936155.1_ASM993615v1	1	UbiT UbiV UbiU	---	UbiU	381	394	16.3421	1.84E-06	0.017	TTGABCYRGVTCAA	TTGACCCAGAACAA
GCF_009937955.1_ASM993795v1	1	UbiU UbiV UbiT	+++	UbiU	402	415	15.8421	2.76E-06	0.0209	TTGABCYRGVTCAA	TTGACCCAGCACAA
GCF_009937975.1_ASM993797v1	1	UbiU UbiV UbiT	+++	UbiU	402	415	15.8421	2.76E-06	0.0209	TTGABCYRGVTCAA	TTGACCCAGCACAA
GCF_009938185.1_ASM993818v1	1	UbiV UbiU UbiT	--+	UbiT	375	388	10.6885	4.12E-05	0.0331	YTGMYTTAARKCAR	TTGATGCATAACAG
GCF_009938185.1_ASM993818v1	1	UbiV UbiU UbiT	--+	UbiU	347	360	16.5902	1.83E-06	0.00257	YTGMYTTAARKCAR	CTGCTTTACATCAA
GCF_009938205.1_ASM993820v1	1	UbiT UbiU UbiV	-++	UbiT	375	388	10.7049	4.1E-05	0.0331	YTGMYTTAARKCAR	TTGATGCACAACAG
GCF_009938205.1_ASM993820v1	1	UbiT UbiU UbiV	-++	UbiU	375	388	16.7213	1.65E-06	0.00233	YTGMYTTAARKCAR	CTGCCTTACATCAA
GCF_009938225.1_ASM993822v1	1	UbiT UbiU UbiV	-++	UbiT	375	388	13.459	1.41E-05	0.014	YTGMYTTAARKCAR	TTGATTCACAACAG
GCF_009938225.1_ASM993822v1	1	UbiT UbiU UbiV	-++	UbiU	373	386	16.7213	1.65E-06	0.00233	YTGMYTTAARKCAR	CTGCCTTACATCAA
GCF_009938305.1_ASM993830v1	1	UbiT UbiV UbiU	---	UbiU	325	338	17.8525	3.48E-07	0.00105	YTGAYTTAARTCAR	TTGATTTAGATCAA
GCF_010092445.1_ASM1009244v1	1	UbiV UbiU UbiT	--+	UbiT	370	383	17.2131	9.34E-07	0.0015	YTGMYTTAARKCAR	TTGATTTAAAACAG
GCF_010092445.1_ASM1009244v1	1	UbiV UbiU UbiT	--+	UbiU	378	391	17.3279	8.67E-07	0.00136	YTGMYTTAARKCAR	CTGTTTTAAATCAA
GCF_010119335.3_ASM1011933v3	1	UbiT UbiU UbiV	-++	UbiT	320	333	15.6066	3.58E-06	0.0045	YTGAYTTAARTCAR	TTGATTTGGGGCAG
GCF_010119335.3_ASM1011933v3	1	UbiT UbiU UbiV	-++	UbiU	310	323	15.5574	3.76E-06	0.00442	YTGAYTTAARTCAR	CTGCCCCAAATCAA
GCF_010450895.1_ASM1045089v1	1	UbiT UbiU UbiV	+++	UbiT	374	387	14.9079	6.38E-06	0.0298	TTGABCYRGVTCAA	TTGCGATAGCTCAA
GCF_010587385.1_ASM1058738v1	1	UbiT UbiU UbiV	-++	UbiT	374	387	10.6721	4.15E-05	0.0331	YTGMYTTAARKCAR	TTGATACACAACAG
GCF_010587385.1_ASM1058738v1	1	UbiT UbiU UbiV	-++	UbiU	375	388	16.7213	1.65E-06	0.00233	YTGMYTTAARKCAR	CTGCCTTACATCAA
GCF_010668965.1_ASM1066896v1	1	UbiT UbiV UbiU	---	UbiU	376	389	13.7324	1.1E-05	0.0274	TTGAYCYRGRTCAA	TTGATTGCCGTCAA
GCF_010669185.1_ASM1066918v1	1	UbiU UbiV UbiT	+++	UbiU	378	391	14.3099	7.39E-06	0.0263	TTGAYCYRGRTCAA	TTGACTATGATCAA
GCF_010669185.1_ASM1066918v1	1	UbiU UbiV UbiT	+++	UbiT	12	25	10.7705	4.28E-05	0.0346	YTGMYTTAARKCAR	CTGTCATGCATCAG
GCF_010692925.1_ASM1069292v1	1	UbiT UbiU UbiV	-++	UbiT	313	326	18.918	1.98E-07	0.000629	YTGMYTTAARKCAR	TTGATTTAAGGCAG
GCF_010692925.1_ASM1069292v1	1	UbiT UbiU UbiV	-++	UbiU	364	377	18.8689	1.85E-07	0.000565	YTGMYTTAARKCAR	CTGCCTTAAATCAA
GCF_010692925.1_ASM1069292v1	1	UbiT UbiU UbiV	-++	UbiU	9	22	13.3289	1.77E-05	0.0455	TTGABCYRGVTCAA	TTGATCATTCTCAA
GCF_010977575.1_ASM1097757v1	1	UbiU UbiV UbiT	++-	UbiT	361	374	12.9344	1.82E-05	0.0177	YTGMYTTAARKCAR	TTGATGCATGTCAG
GCF_010983895.1_ASM1098389v1	1	UbiT UbiV UbiU	---	UbiU	380	393	17.0282	8E-07	0.00994	TTGAYCYRGRTCAA	TTGATGCGCATCAA
GCF_011044475.1_ASM1104447v1	1	UbiV UbiU UbiT	--+	UbiT	423	436	15.6066	3.58E-06	0.0045	YTGAYTTAARTCAR	TTGATTTGGGGCAG
GCF_011044475.1_ASM1104447v1	1	UbiV UbiU UbiT	--+	UbiU	377	390	15.5574	3.76E-06	0.00442	YTGAYTTAARTCAR	CTGCCCCAAATCAA
GCF_011045615.1_ASM1104561v1	1	UbiT UbiU UbiV	-++	UbiU	376	389	17.0164	1.24E-06	0.00191	YTGMYTTAARKCAR	CTGCTCTAAATCAA
GCF_011045635.1_ASM1104563v1	1	UbiT UbiU UbiV	-++	UbiU	376	389	17.0164	1.24E-06	0.00191	YTGMYTTAARKCAR	CTGCTCTAAATCAA
GCF_011045655.1_ASM1104565v1	1	UbiT UbiU UbiV	-++	UbiU	376	389	17.0164	1.24E-06	0.00191	YTGMYTTAARKCAR	CTGCTCTAAATCAA
GCF_011045835.1_ASM1104583v1	1	UbiV UbiU UbiT	--+	UbiT	298	311	16.8197	1.22E-06	0.00199	YTGAYTTAARTCAR	TTGATTTAGGGCAG
GCF_011045835.1_ASM1104583v1	1	UbiV UbiU UbiT	--+	UbiU	374	387	16.8197	1.22E-06	0.00194	YTGAYTTAARTCAR	CTGCCCTAAATCAA
GCF_011046025.1_ASM1104602v1	1	UbiT UbiU UbiV	-++	UbiT	298	311	16.8197	1.22E-06	0.00199	YTGAYTTAARTCAR	TTGATTTAGGGCAG
GCF_011046025.1_ASM1104602v1	1	UbiT UbiU UbiV	-++	UbiU	374	387	16.8197	1.22E-06	0.00194	YTGAYTTAARTCAR	CTGCCCTAAATCAA
GCF_011046245.1_ASM1104624v1	1	UbiV UbiU UbiT	---	UbiT	378	391	16.0263	2.35E-06	0.0187	TTGABCYRGVTCAA	TTGCGCTGGAGCAA
GCF_011046245.1_ASM1104624v1	1	UbiV UbiU UbiT	---	UbiU	152	165	9.27869	6.26E-05	0.0463	YTGMYTTAARKCAR	CTGCCTCGTCTCAA
GCF_011064285.1_ASM1106428v1	1	UbiT UbiU UbiV	-++	UbiT	374	387	10.6885	4.12E-05	0.0331	YTGMYTTAARKCAR	TTGATGCATAACAG
GCF_011064285.1_ASM1106428v1	1	UbiT UbiU UbiV	-++	UbiU	373	386	16.7213	1.65E-06	0.00233	YTGMYTTAARKCAR	CTGCCTTACATCAA
GCF_011064805.1_ASM1106480v1	1	UbiV UbiU UbiT	--+	UbiT	318	331	17.7377	6.59E-07	0.00116	YTGMYTTAARKCAR	TTGATTTGAGGCAG
GCF_011064805.1_ASM1106480v1	1	UbiV UbiU UbiT	--+	UbiU	336	349	17.7705	6.47E-07	0.00111	YTGMYTTAARKCAR	CTGCCTCAAATCAA
GCF_011064825.1_ASM1106482v1	1	UbiT UbiU UbiV	+++	UbiT	66	79	10.8197	5.59E-05	0.0457	YTGAYTTAARTCAR	TTGCCGCCGAGCAA
GCF_011068345.1_ASM1106834v1	1	UbiT UbiU UbiV	-++	UbiT	312	325	17.7377	6.59E-07	0.00116	YTGMYTTAARKCAR	TTGATTTGAGGCAG
GCF_011068345.1_ASM1106834v1	1	UbiT UbiU UbiV	-++	UbiU	334	347	17.7705	6.47E-07	0.00111	YTGMYTTAARKCAR	CTGCCTCAAATCAA
GCF_011106835.1_ASM1110683v1	1	UbiT UbiU UbiV	-++	UbiT	372	385	14.6066	7.49E-06	0.00826	YTGMYTTAARKCAR	TTGATATAAAACAG
GCF_011106835.1_ASM1110683v1	1	UbiT UbiU UbiV	-++	UbiU	376	389	14.8689	6.45E-06	0.00653	YTGMYTTAARKCAR	CTGTTTTATATCAA
GCF_011212705.1_ASM1121270v1	1	UbiV UbiU UbiT	--+	UbiT	375	388	10.6721	4.15E-05	0.0331	YTGMYTTAARKCAR	TTGATACACAACAG
GCF_011212705.1_ASM1121270v1	1	UbiV UbiU UbiT	--+	UbiU	371	384	16.7213	1.65E-06	0.00233	YTGMYTTAARKCAR	CTGCCTTACATCAA
GCF_011290365.1_ASM1129036v1	1	UbiT UbiU UbiV	-++	UbiT	313	326	18.918	1.98E-07	0.000629	YTGMYTTAARKCAR	TTGATTTAAGGCAG
GCF_011290365.1_ASM1129036v1	1	UbiT UbiU UbiV	-++	UbiU	354	367	18.8689	1.85E-07	0.000565	YTGMYTTAARKCAR	CTGCCTTAAATCAA
GCF_011303755.1_ASM1130375v1	1	UbiU UbiV UbiT	+++	UbiU	401	414	13.662	1.16E-05	0.0286	TTGAYCYRGRTCAA	TTGACCCACATCAT
GCF_011305535.1_ASM1130553v1	1	UbiT UbiV UbiU	---	UbiT	54	67	10.1475	4.85E-05	0.0379	YTGMYTTAARKCAR	CTGCTTCACCGCAA
GCF_011305535.1_ASM1130553v1	1	UbiT UbiV UbiU	---	UbiU	219	232	14.5738	7.59E-06	0.0075	YTGAYTTAARTCAR	CTGATTCGCGTCAA
GCF_011305535.1_ASM1130553v1	1	UbiT UbiV UbiU	---	UbiU	379	392	11.1148	4.89E-05	0.0318	YTGAYTTAARTCAR	CTGATAAAAATCAG
GCF_011305995.1_ASM1130599v1	1	UbiT UbiV UbiU	---	UbiT	55	68	10.1475	4.85E-05	0.0379	YTGMYTTAARKCAR	CTGCTTCACCGCAA
GCF_011305995.1_ASM1130599v1	1	UbiT UbiV UbiU	---	UbiU	308	321	14.5	8.47E-06	0.0348	TTGABCYRGVTCAA	TTGATGTCGGGCAA
GCF_011306175.1_ASM1130617v1	1	UbiT UbiU UbiV	-++	UbiT	372	385	11	3.93E-05	0.0327	YTGMYTTAARKCAR	TTGATACATAACAG
GCF_011306175.1_ASM1130617v1	1	UbiT UbiU UbiV	-++	UbiU	374	387	16.459	2.11E-06	0.0031	YTGMYTTAARKCAR	CTGCCTTATATCAA
GCF_011397855.1_ASM1139785v1	1	UbiT UbiV UbiU	---	UbiU	326	339	18.6056	1.25E-07	0.00515	TTGAYCYRGRTCAA	TTGACGCGGATCAA
GCF_011397855.1_ASM1139785v1	1	UbiT UbiV UbiU	---	UbiU	379	392	16.662	1.19E-06	0.0114	TTGAYCYRGRTCAA	TTGACCGTGGTCAA
GCF_011602505.1_ASM1160250v1	1	UbiV UbiU UbiT	--+	UbiT	312	325	18.918	1.98E-07	0.000629	YTGMYTTAARKCAR	TTGATTTAAGGCAG
GCF_011602505.1_ASM1160250v1	1	UbiV UbiU UbiT	--+	UbiU	356	369	18.8689	1.85E-07	0.000565	YTGMYTTAARKCAR	CTGCCTTAAATCAA
GCF_011617105.1_ASM1161710v1	1	UbiV UbiU UbiT	--+	UbiT	271	284	17.7377	6.59E-07	0.00116	YTGMYTTAARKCAR	TTGATTTGAGGCAG
GCF_011617105.1_ASM1161710v1	1	UbiV UbiU UbiT	--+	UbiU	316	329	17.7705	6.47E-07	0.00111	YTGMYTTAARKCAR	CTGCCTCAAATCAA
GCF_011764485.1_ASM1176448v1	1	UbiV UbiU UbiT	---	UbiT	392	405	17.4474	5.18E-07	0.00853	TTGABCYRGVTCAA	TTGAGCCAGAGCAA
GCF_011765565.1_ASM1176556v1	1	UbiT UbiU UbiV	-++	UbiT	292	305	16.9155	9.19E-07	0.00936	TTGAYCYRGRTCAA	TTGATGTGCATCAA
GCF_011765565.1_ASM1176556v1	1	UbiT UbiU UbiV	-++	UbiU	14	27	13.3684	1.73E-05	0.0455	TTGABCYRGVTCAA	TTGAGATCGCGCAA
GCF_011765565.1_ASM1176556v1	1	UbiT UbiU UbiV	-++	UbiU	377	390	16.8873	9.7E-07	0.01	TTGAYCYRGRTCAA	TTGATGCACATCAA
GCF_011765625.1_ASM1176562v1	1	UbiV UbiU UbiT	--+	UbiT	370	383	17.2131	9.34E-07	0.0015	YTGMYTTAARKCAR	TTGATTTAAAACAG
GCF_011765625.1_ASM1176562v1	1	UbiV UbiU UbiT	--+	UbiU	377	390	17.3279	8.67E-07	0.00136	YTGMYTTAARKCAR	CTGTTTTAAATCAA
GCF_012029655.1_ASM1202965v1	1	UbiV UbiU UbiT	--+	UbiT	404	417	13.8947	1.24E-05	0.0423	TTGABCYRGVTCAA	TTGATATGGCACAA
GCF_012029655.1_ASM1202965v1	1	UbiV UbiU UbiT	--+	UbiU	263	276	14.0132	1.15E-05	0.0358	TTGABCYRGVTCAA	TTGTGCCATATCAA
GCF_012029655.1_ASM1202965v1	1	UbiV UbiU UbiT	--+	UbiT	313	326	17.7377	6.59E-07	0.00116	YTGMYTTAARKCAR	TTGATTTGAGGCAG
GCF_012029655.1_ASM1202965v1	1	UbiV UbiU UbiT	--+	UbiU	354	367	17.7705	6.47E-07	0.00111	YTGMYTTAARKCAR	CTGCCTCAAATCAA
GCF_012044895.1_ASM1204489v1	1	UbiU UbiV UbiT	++-	UbiT	377	390	14.6056	6.11E-06	0.0321	TTGAYCYRGRTCAA	TTGATTCAGGACAA
GCF_012044895.1_ASM1204489v1	1	UbiU UbiV UbiT	++-	UbiU	378	391	18.0423	2.82E-07	0.00623	TTGAYCYRGRTCAA	TTGATCTGCATCAA
GCF_012109195.1_ASM1210919v1	1	UbiT UbiU UbiV	-++	UbiT	320	333	15.6066	3.58E-06	0.0045	YTGAYTTAARTCAR	TTGATTTGGGGCAG
GCF_012109195.1_ASM1210919v1	1	UbiT UbiU UbiV	-++	UbiU	355	368	15.5574	3.76E-06	0.00442	YTGAYTTAARTCAR	CTGCCCCAAATCAA
GCF_012427845.1_ASM1242784v1	1	UbiV UbiU UbiT	--+	UbiT	282	295	18.918	1.98E-07	0.000629	YTGMYTTAARKCAR	TTGATTTAAGGCAG
GCF_012427845.1_ASM1242784v1	1	UbiV UbiU UbiT	--+	UbiU	252	265	18.8689	1.85E-07	0.000565	YTGMYTTAARKCAR	CTGCCTTAAATCAA
GCF_012524235.2_UCSC_CitroTSA_2.0	1	UbiV UbiU UbiT	--+	UbiT	313	326	17.7377	6.59E-07	0.00116	YTGMYTTAARKCAR	TTGATTTGAGGCAG
GCF_012524235.2_UCSC_CitroTSA_2.0	1	UbiV UbiU UbiT	--+	UbiU	356	369	17.7705	6.47E-07	0.00111	YTGMYTTAARKCAR	CTGCCTCAAATCAA
GCF_012584495.1_ASM1258449v1	1	UbiV UbiU UbiT	--+	UbiT	323	336	18.918	1.98E-07	0.000629	YTGMYTTAARKCAR	TTGATTTAAGGCAG
GCF_012584495.1_ASM1258449v1	1	UbiV UbiU UbiT	--+	UbiU	357	370	18.8689	1.85E-07	0.000565	YTGMYTTAARKCAR	CTGCCTTAAATCAA
GCF_012844345.1_ASM1284434v1	1	UbiU UbiV UbiT	+++	UbiU	248	261	16.6447	1.4E-06	0.0162	TTGABCYRGVTCAA	TTGAGGCAGGTCAA
GCF_012844345.1_ASM1284434v1	1	UbiU UbiV UbiT	+++	UbiU	378	391	15.8732	2.27E-06	0.0126	TTGAYCYRGRTCAA	TTGACCATGATCAA
GCF_012849375.1_ASM1284937v1	1	UbiT UbiV UbiU	---	UbiU	378	391	16.4507	1.45E-06	0.0114	TTGAYCYRGRTCAA	TTGATTCACATCAA
GCF_012923785.1_ASM1292378v1	1	UbiV UbiU UbiT	--+	UbiT	318	331	17.7377	6.59E-07	0.00116	YTGMYTTAARKCAR	TTGATTTGAGGCAG
GCF_012923785.1_ASM1292378v1	1	UbiV UbiU UbiT	--+	UbiU	336	349	17.7705	6.47E-07	0.00111	YTGMYTTAARKCAR	CTGCCTCAAATCAA
GCF_012935735.1_ASM1293573v1	1	UbiT UbiV UbiU	---	UbiU	435	448	16.0845	1.97E-06	0.0114	TTGAYCYRGRTCAA	TTGATGAGGATCAA
GCF_012935775.1_ASM1293577v1	1	UbiU UbiV UbiT	+++	UbiU	435	448	16.0845	1.97E-06	0.0114	TTGAYCYRGRTCAA	TTGATGAGGATCAA
GCF_013085505.1_ASM1308550v1	1	UbiV UbiU UbiT	--+	UbiT	330	343	15.7869	3.08E-06	0.00418	YTGAYTTAARTCAR	TTGACCTGAGGCAG
GCF_013085505.1_ASM1308550v1	1	UbiV UbiU UbiT	--+	UbiT	386	399	10.623	4.99E-05	0.0424	YTGMYTTAARKCAR	TTGATTTCCAACAG
GCF_013085505.1_ASM1308550v1	1	UbiV UbiU UbiT	--+	UbiU	368	381	15.8197	2.99E-06	0.00379	YTGAYTTAARTCAR	CTGCCTCAGGTCAA
GCF_013085505.1_ASM1308550v1	1	UbiV UbiU UbiT	--+	UbiU	312	325	10.4918	5.28E-05	0.0358	YTGMYTTAARKCAR	CTGTTGGAAATCAA
GCF_013085525.1_ASM1308552v1	1	UbiV UbiU UbiT	--+	UbiT	330	343	15.7869	3.08E-06	0.00418	YTGAYTTAARTCAR	TTGACCTGAGGCAG
GCF_013085525.1_ASM1308552v1	1	UbiV UbiU UbiT	--+	UbiT	386	399	10.623	4.99E-05	0.0424	YTGMYTTAARKCAR	TTGATTTCCAACAG
GCF_013085525.1_ASM1308552v1	1	UbiV UbiU UbiT	--+	UbiU	368	381	15.8197	2.99E-06	0.00379	YTGAYTTAARTCAR	CTGCCTCAGGTCAA
GCF_013085525.1_ASM1308552v1	1	UbiV UbiU UbiT	--+	UbiU	312	325	10.4918	5.28E-05	0.0358	YTGMYTTAARKCAR	CTGTTGGAAATCAA
GCF_013114975.1_ASM1311497v1	1	UbiV UbiU UbiT	--+	UbiT	313	326	18.918	1.98E-07	0.000629	YTGMYTTAARKCAR	TTGATTTAAGGCAG
GCF_013114975.1_ASM1311497v1	1	UbiV UbiU UbiT	--+	UbiU	359	372	18.8689	1.85E-07	0.000565	YTGMYTTAARKCAR	CTGCCTTAAATCAA
GCF_013116765.2_ASM1311676v2	1	UbiT UbiV UbiU	---	UbiU	381	394	15.1549	4.08E-06	0.0184	TTGAYCYRGRTCAA	TTGATCTGCGACAA
GCF_013154915.1_ASM1315491v1	1	UbiU UbiV UbiT	+++	UbiU	352	365	11.8033	3.56E-05	0.0245	YTGAYTTAARTCAR	TTGACAAAAATCAG
GCF_013234275.1_ASM1323427v1	1	UbiV UbiU UbiT	--+	UbiT	313	326	18.918	1.98E-07	0.000629	YTGMYTTAARKCAR	TTGATTTAAGGCAG
GCF_013234275.1_ASM1323427v1	1	UbiV UbiU UbiT	--+	UbiU	327	340	18.8689	1.85E-07	0.000565	YTGMYTTAARKCAR	CTGCCTTAAATCAA
GCF_013260315.1_ASM1326031v1	1	UbiU UbiV UbiT	+++	UbiU	335	348	13.7324	1.1E-05	0.0274	TTGAYCYRGRTCAA	TTGATTGCCGTCAA
GCF_013267355.1_ASM1326735v1	1	UbiT UbiV UbiU	---	UbiU	402	415	15.1549	4.08E-06	0.0184	TTGAYCYRGRTCAA	TTGATCTGCGACAA
GCF_013267375.1_ASM1326737v1	1	UbiU UbiV UbiT	+++	UbiU	402	415	13.2817	1.5E-05	0.0321	TTGAYCYRGRTCAA	TTGATCTTCGACAA
GCF_013267835.1_ASM1326783v1	1	UbiU UbiV UbiT	+++	UbiU	345	358	19.5574	1.38E-08	0.000567	YTGMYTTAARKCAR	TTGATTTAAATCAG
GCF_013282725.1_ASM1328272v1	1	UbiV UbiU UbiT	--+	UbiT	171	184	16.2459	2.57E-06	0.00381	YTGMYTTAARKCAR	TTGATATAAGGCAG
GCF_013282725.1_ASM1328272v1	1	UbiV UbiU UbiT	--+	UbiU	237	250	16.459	2.11E-06	0.0031	YTGMYTTAARKCAR	CTGCCTTATATCAA
GCF_013282785.1_ASM1328278v1	1	UbiV UbiU UbiT	--+	UbiT	292	305	16.8197	1.22E-06	0.00199	YTGAYTTAARTCAR	TTGATTTAGGGCAG
GCF_013282785.1_ASM1328278v1	1	UbiV UbiU UbiT	--+	UbiU	363	376	16.8197	1.22E-06	0.00194	YTGAYTTAARTCAR	CTGCCCTAAATCAA
GCF_013283895.1_ASM1328389v1	1	UbiU UbiV UbiT	+++	UbiU	376	389	13.5211	1.29E-05	0.0288	TTGAYCYRGRTCAA	TTGATTGTCGTCAA
GCF_013285385.1_ASM1328538v1	1	UbiV UbiU UbiT	--+	UbiT	307	320	18.918	1.98E-07	0.000629	YTGMYTTAARKCAR	TTGATTTAAGGCAG
GCF_013306295.1_ASM1330629v1	1	UbiT UbiV UbiU	---	UbiU	403	416	13.3947	1.7E-05	0.0451	TTGABCYRGVTCAA	TTGACCGAACGCAA
GCF_013343005.1_ASM1334300v1	1	UbiV UbiU UbiT	--+	UbiT	381	394	16.2535	1.71E-06	0.015	TTGAYCYRGRTCAA	TTGACCCTAATCAA
GCF_013343155.1_ASM1334315v1	1	UbiT UbiV UbiU	---	UbiU	344	357	18.0845	2.55E-07	0.0058	TTGAYCYRGRTCAA	TTGATCCCGGTCAA
GCF_013372045.1_ASM1337204v1	1	UbiU UbiV UbiT	+++	UbiU	425	438	14.0423	8.96E-06	0.0274	TTGAYCYRGRTCAA	TTCACCTGCGTCAA
GCF_013374815.1_ASM1337481v1	1	UbiV UbiU UbiT	--+	UbiT	323	336	18.918	1.98E-07	0.000629	YTGMYTTAARKCAR	TTGATTTAAGGCAG
GCF_013374815.1_ASM1337481v1	1	UbiV UbiU UbiT	--+	UbiU	357	370	18.8689	1.85E-07	0.000565	YTGMYTTAARKCAR	CTGCCTTAAATCAA
GCF_013375955.1_ASM1337595v1	1	UbiT UbiU UbiV	-++	UbiT	313	326	18.918	1.98E-07	0.000629	YTGMYTTAARKCAR	TTGATTTAAGGCAG
GCF_013375955.1_ASM1337595v1	1	UbiT UbiU UbiV	-++	UbiU	354	367	18.8689	1.85E-07	0.000565	YTGMYTTAARKCAR	CTGCCTTAAATCAA
GCF_013394145.1_ASM1339414v1	1	UbiV UbiU UbiT	--+	UbiT	306	319	14.459	8.4E-06	0.00892	YTGMYTTAARKCAR	TTGATGTAAAACAG
GCF_013394145.1_ASM1339414v1	1	UbiV UbiU UbiT	--+	UbiU	382	395	14.7049	7.22E-06	0.00705	YTGMYTTAARKCAR	CTGTTTTACATCAA
GCF_013395055.1_ASM1339505v1	1	UbiU UbiV UbiT	+++	UbiU	348	361	13.5915	1.23E-05	0.0288	TTGAYCYRGRTCAA	TTGACGGCAATCAA
GCF_013403565.1_ASM1340356v1	1	UbiT UbiV UbiU	---	UbiU	371	384	14.2535	7.67E-06	0.0263	TTGAYCYRGRTCAA	TTGACCTGCATTAA
GCF_013423785.1_ASM1342378v1	1	UbiU UbiV UbiT	+++	UbiU	383	396	14.2535	7.67E-06	0.0263	TTGAYCYRGRTCAA	TTGACCTGCATTAA
GCF_013458095.1_ASM1345809v1	1	UbiT UbiU UbiV	-++	UbiT	313	326	17.7377	6.59E-07	0.00116	YTGMYTTAARKCAR	TTGATTTGAGGCAG
GCF_013458095.1_ASM1345809v1	1	UbiT UbiU UbiV	-++	UbiU	356	369	17.7705	6.47E-07	0.00111	YTGMYTTAARKCAR	CTGCCTCAAATCAA
GCF_013459415.1_ASM1345941v1	1	UbiT UbiU UbiV	+++	UbiT	415	428	15.5263	3.66E-06	0.0232	TTGABCYRGVTCAA	TTGCGCTGGCGCAA
GCF_013459645.1_ASM1345964v1	1	UbiV UbiU UbiT	---	UbiT	415	428	15.5263	3.66E-06	0.0232	TTGABCYRGVTCAA	TTGCGCTGGCGCAA
GCF_013460135.1_ASM1346013v1	1	UbiV UbiU UbiT	--+	UbiT	261	274	14.7213	7.02E-06	0.00785	YTGMYTTAARKCAR	TTGACTTAAACCAG
GCF_013460135.1_ASM1346013v1	1	UbiV UbiU UbiT	--+	UbiU	376	389	14.7541	6.89E-06	0.00689	YTGMYTTAARKCAR	CTGGTTTAAGTCAA
GCF_013488025.1_ASM1348802v1	1	UbiT UbiU UbiV	-++	UbiT	282	295	18.918	1.98E-07	0.000629	YTGMYTTAARKCAR	TTGATTTAAGGCAG
GCF_013488025.1_ASM1348802v1	1	UbiT UbiU UbiV	-++	UbiU	250	263	18.8689	1.85E-07	0.000565	YTGMYTTAARKCAR	CTGCCTTAAATCAA
GCF_013488225.1_ASM1348822v1	1	UbiT UbiU UbiV	+++	UbiT	377	390	15.0704	4.38E-06	0.0249	TTGAYCYRGRTCAA	TTGATGTGGGACAA
GCF_013615235.1_ASM1361523v1	1	UbiT UbiU UbiV	-++	UbiT	313	326	18.918	1.98E-07	0.000629	YTGMYTTAARKCAR	TTGATTTAAGGCAG
GCF_013615235.1_ASM1361523v1	1	UbiT UbiU UbiV	-++	UbiU	364	377	18.8689	1.85E-07	0.000565	YTGMYTTAARKCAR	CTGCCTTAAATCAA
GCF_013615435.1_ASM1361543v1	1	UbiT UbiU UbiV	-++	UbiT	313	326	17.7377	6.59E-07	0.00116	YTGMYTTAARKCAR	TTGATTTGAGGCAG
GCF_013615435.1_ASM1361543v1	1	UbiT UbiU UbiV	-++	UbiU	356	369	17.7705	6.47E-07	0.00111	YTGMYTTAARKCAR	CTGCCTCAAATCAA
GCF_013724425.1_ASM1372442v1	1	UbiV UbiU UbiT	--+	UbiT	313	326	17.7377	6.59E-07	0.00116	YTGMYTTAARKCAR	TTGATTTGAGGCAG
GCF_013724425.1_ASM1372442v1	1	UbiV UbiU UbiT	--+	UbiU	356	369	17.7705	6.47E-07	0.00111	YTGMYTTAARKCAR	CTGCCTCAAATCAA
GCF_013727235.1_ASM1372723v1	1	UbiV UbiU UbiT	--+	UbiT	313	326	17.7377	6.59E-07	0.00116	YTGMYTTAARKCAR	TTGATTTGAGGCAG
GCF_013727235.1_ASM1372723v1	1	UbiV UbiU UbiT	--+	UbiU	356	369	17.7705	6.47E-07	0.00111	YTGMYTTAARKCAR	CTGCCTCAAATCAA
GCF_013728095.1_ASM1372809v1	1	UbiV UbiU UbiT	--+	UbiT	313	326	17.7377	6.59E-07	0.00116	YTGMYTTAARKCAR	TTGATTTGAGGCAG
GCF_013728095.1_ASM1372809v1	1	UbiV UbiU UbiT	--+	UbiU	356	369	17.7705	6.47E-07	0.00111	YTGMYTTAARKCAR	CTGCCTCAAATCAA
GCF_013728515.1_ASM1372851v1	1	UbiV UbiU UbiT	--+	UbiT	313	326	17.7377	6.59E-07	0.00116	YTGMYTTAARKCAR	TTGATTTGAGGCAG
GCF_013728515.1_ASM1372851v1	1	UbiV UbiU UbiT	--+	UbiU	356	369	17.7705	6.47E-07	0.00111	YTGMYTTAARKCAR	CTGCCTCAAATCAA
GCF_013729795.1_ASM1372979v1	1	UbiV UbiU UbiT	--+	UbiT	313	326	17.7377	6.59E-07	0.00116	YTGMYTTAARKCAR	TTGATTTGAGGCAG
GCF_013729795.1_ASM1372979v1	1	UbiV UbiU UbiT	--+	UbiU	356	369	17.7705	6.47E-07	0.00111	YTGMYTTAARKCAR	CTGCCTCAAATCAA
GCF_013732395.1_ASM1373239v1	1	UbiV UbiU UbiT	--+	UbiT	313	326	17.7377	6.59E-07	0.00116	YTGMYTTAARKCAR	TTGATTTGAGGCAG
GCF_013732395.1_ASM1373239v1	1	UbiV UbiU UbiT	--+	UbiU	356	369	17.7705	6.47E-07	0.00111	YTGMYTTAARKCAR	CTGCCTCAAATCAA
GCF_013733095.1_ASM1373309v1	1	UbiV UbiU UbiT	--+	UbiT	313	326	17.7377	6.59E-07	0.00116	YTGMYTTAARKCAR	TTGATTTGAGGCAG
GCF_013733095.1_ASM1373309v1	1	UbiV UbiU UbiT	--+	UbiU	356	369	17.7705	6.47E-07	0.00111	YTGMYTTAARKCAR	CTGCCTCAAATCAA
GCF_013736875.1_ASM1373687v1	1	UbiV UbiU UbiT	--+	UbiT	404	417	13.8947	1.24E-05	0.0423	TTGABCYRGVTCAA	TTGATATGGCACAA
GCF_013736875.1_ASM1373687v1	1	UbiV UbiU UbiT	--+	UbiU	263	276	14.0132	1.15E-05	0.0358	TTGABCYRGVTCAA	TTGTGCCATATCAA
GCF_013736875.1_ASM1373687v1	1	UbiV UbiU UbiT	--+	UbiT	313	326	17.7377	6.59E-07	0.00116	YTGMYTTAARKCAR	TTGATTTGAGGCAG
GCF_013736875.1_ASM1373687v1	1	UbiV UbiU UbiT	--+	UbiU	354	367	17.7705	6.47E-07	0.00111	YTGMYTTAARKCAR	CTGCCTCAAATCAA
GCF_013737455.1_ASM1373745v1	1	UbiV UbiU UbiT	--+	UbiT	313	326	17.7377	6.59E-07	0.00116	YTGMYTTAARKCAR	TTGATTTGAGGCAG
GCF_013737455.1_ASM1373745v1	1	UbiV UbiU UbiT	--+	UbiU	356	369	17.7705	6.47E-07	0.00111	YTGMYTTAARKCAR	CTGCCTCAAATCAA
GCF_013738915.1_ASM1373891v1	1	UbiV UbiU UbiT	--+	UbiT	313	326	17.7377	6.59E-07	0.00116	YTGMYTTAARKCAR	TTGATTTGAGGCAG
GCF_013738915.1_ASM1373891v1	1	UbiV UbiU UbiT	--+	UbiU	356	369	17.7705	6.47E-07	0.00111	YTGMYTTAARKCAR	CTGCCTCAAATCAA
GCF_013739755.1_ASM1373975v1	1	UbiV UbiU UbiT	--+	UbiT	313	326	17.7377	6.59E-07	0.00116	YTGMYTTAARKCAR	TTGATTTGAGGCAG
GCF_013739755.1_ASM1373975v1	1	UbiV UbiU UbiT	--+	UbiU	356	369	17.7705	6.47E-07	0.00111	YTGMYTTAARKCAR	CTGCCTCAAATCAA
GCF_013741155.1_ASM1374115v1	1	UbiV UbiU UbiT	--+	UbiT	313	326	17.7377	6.59E-07	0.00116	YTGMYTTAARKCAR	TTGATTTGAGGCAG
GCF_013741155.1_ASM1374115v1	1	UbiV UbiU UbiT	--+	UbiU	356	369	17.7705	6.47E-07	0.00111	YTGMYTTAARKCAR	CTGCCTCAAATCAA
GCF_013746155.1_ASM1374615v1	1	UbiV UbiU UbiT	--+	UbiT	313	326	17.7377	6.59E-07	0.00116	YTGMYTTAARKCAR	TTGATTTGAGGCAG
GCF_013746155.1_ASM1374615v1	1	UbiV UbiU UbiT	--+	UbiU	356	369	17.7705	6.47E-07	0.00111	YTGMYTTAARKCAR	CTGCCTCAAATCAA
GCF_013746415.1_ASM1374641v1	1	UbiV UbiU UbiT	--+	UbiT	313	326	17.7377	6.59E-07	0.00116	YTGMYTTAARKCAR	TTGATTTGAGGCAG
GCF_013746415.1_ASM1374641v1	1	UbiV UbiU UbiT	--+	UbiU	356	369	17.7705	6.47E-07	0.00111	YTGMYTTAARKCAR	CTGCCTCAAATCAA
GCF_013747275.1_ASM1374727v1	1	UbiT UbiU UbiV	-++	UbiT	313	326	17.7377	6.59E-07	0.00116	YTGMYTTAARKCAR	TTGATTTGAGGCAG
GCF_013747275.1_ASM1374727v1	1	UbiT UbiU UbiV	-++	UbiU	356	369	17.7705	6.47E-07	0.00111	YTGMYTTAARKCAR	CTGCCTCAAATCAA
GCF_013747755.1_ASM1374775v1	1	UbiT UbiU UbiV	-++	UbiT	313	326	17.7377	6.59E-07	0.00116	YTGMYTTAARKCAR	TTGATTTGAGGCAG
GCF_013747755.1_ASM1374775v1	1	UbiT UbiU UbiV	-++	UbiU	356	369	17.7705	6.47E-07	0.00111	YTGMYTTAARKCAR	CTGCCTCAAATCAA
GCF_013749735.1_ASM1374973v1	1	UbiT UbiU UbiV	-++	UbiT	313	326	18.918	1.98E-07	0.000629	YTGMYTTAARKCAR	TTGATTTAAGGCAG
GCF_013749735.1_ASM1374973v1	1	UbiT UbiU UbiV	-++	UbiU	364	377	18.8689	1.85E-07	0.000565	YTGMYTTAARKCAR	CTGCCTTAAATCAA
GCF_013781945.1_ASM1378194v1	1	UbiV UbiU UbiT	--+	UbiT	313	326	17.7377	6.59E-07	0.00116	YTGMYTTAARKCAR	TTGATTTGAGGCAG
GCF_013781945.1_ASM1378194v1	1	UbiV UbiU UbiT	--+	UbiU	356	369	17.7705	6.47E-07	0.00111	YTGMYTTAARKCAR	CTGCCTCAAATCAA
GCF_013781985.1_ASM1378198v1	1	UbiV UbiU UbiT	--+	UbiT	313	326	17.7377	6.59E-07	0.00116	YTGMYTTAARKCAR	TTGATTTGAGGCAG
GCF_013781985.1_ASM1378198v1	1	UbiV UbiU UbiT	--+	UbiU	356	369	17.7705	6.47E-07	0.00111	YTGMYTTAARKCAR	CTGCCTCAAATCAA
GCF_013782625.1_ASM1378262v1	1	UbiT UbiU UbiV	-++	UbiT	313	326	18.918	1.98E-07	0.000629	YTGMYTTAARKCAR	TTGATTTAAGGCAG
GCF_013782625.1_ASM1378262v1	1	UbiT UbiU UbiV	-++	UbiU	355	368	18.8689	1.85E-07	0.000565	YTGMYTTAARKCAR	CTGCCTTAAATCAA
GCF_013783065.1_ASM1378306v1	1	UbiV UbiU UbiT	--+	UbiT	313	326	17.7377	6.59E-07	0.00116	YTGMYTTAARKCAR	TTGATTTGAGGCAG
GCF_013783065.1_ASM1378306v1	1	UbiV UbiU UbiT	--+	UbiU	356	369	17.7705	6.47E-07	0.00111	YTGMYTTAARKCAR	CTGCCTCAAATCAA
GCF_013784065.1_ASM1378406v1	1	UbiV UbiU UbiT	--+	UbiT	313	326	17.7377	6.59E-07	0.00116	YTGMYTTAARKCAR	TTGATTTGAGGCAG
GCF_013784065.1_ASM1378406v1	1	UbiV UbiU UbiT	--+	UbiU	356	369	17.7705	6.47E-07	0.00111	YTGMYTTAARKCAR	CTGCCTCAAATCAA
GCF_013784105.1_ASM1378410v1	1	UbiT UbiU UbiV	-++	UbiT	313	326	18.918	1.98E-07	0.000629	YTGMYTTAARKCAR	TTGATTTAAGGCAG
GCF_013784105.1_ASM1378410v1	1	UbiT UbiU UbiV	-++	UbiU	364	377	18.8689	1.85E-07	0.000565	YTGMYTTAARKCAR	CTGCCTTAAATCAA
GCF_013786345.1_ASM1378634v1	1	UbiT UbiU UbiV	-++	UbiT	313	326	17.7377	6.59E-07	0.00116	YTGMYTTAARKCAR	TTGATTTGAGGCAG
GCF_013786345.1_ASM1378634v1	1	UbiT UbiU UbiV	-++	UbiU	356	369	17.7705	6.47E-07	0.00111	YTGMYTTAARKCAR	CTGCCTCAAATCAA
GCF_013790835.1_ASM1379083v1	1	UbiV UbiU UbiT	--+	UbiT	313	326	17.7377	6.59E-07	0.00116	YTGMYTTAARKCAR	TTGATTTGAGGCAG
GCF_013790835.1_ASM1379083v1	1	UbiV UbiU UbiT	--+	UbiU	356	369	17.7705	6.47E-07	0.00111	YTGMYTTAARKCAR	CTGCCTCAAATCAA
GCF_013791465.1_ASM1379146v1	1	UbiT UbiU UbiV	-++	UbiT	313	326	17.7377	6.59E-07	0.00116	YTGMYTTAARKCAR	TTGATTTGAGGCAG
GCF_013791465.1_ASM1379146v1	1	UbiT UbiU UbiV	-++	UbiU	356	369	17.7705	6.47E-07	0.00111	YTGMYTTAARKCAR	CTGCCTCAAATCAA
GCF_013794885.1_ASM1379488v1	1	UbiV UbiU UbiT	--+	UbiT	313	326	17.7377	6.59E-07	0.00116	YTGMYTTAARKCAR	TTGATTTGAGGCAG
GCF_013794885.1_ASM1379488v1	1	UbiV UbiU UbiT	--+	UbiU	356	369	17.7705	6.47E-07	0.00111	YTGMYTTAARKCAR	CTGCCTCAAATCAA
GCF_013796805.1_ASM1379680v1	1	UbiV UbiU UbiT	--+	UbiT	313	326	17.7377	6.59E-07	0.00116	YTGMYTTAARKCAR	TTGATTTGAGGCAG
GCF_013796805.1_ASM1379680v1	1	UbiV UbiU UbiT	--+	UbiU	356	369	17.7705	6.47E-07	0.00111	YTGMYTTAARKCAR	CTGCCTCAAATCAA
GCF_013797345.1_ASM1379734v1	1	UbiV UbiU UbiT	--+	UbiT	313	326	17.7377	6.59E-07	0.00116	YTGMYTTAARKCAR	TTGATTTGAGGCAG
GCF_013797345.1_ASM1379734v1	1	UbiV UbiU UbiT	--+	UbiU	356	369	17.7705	6.47E-07	0.00111	YTGMYTTAARKCAR	CTGCCTCAAATCAA
GCF_013797615.1_ASM1379761v1	1	UbiV UbiU UbiT	--+	UbiT	313	326	17.7377	6.59E-07	0.00116	YTGMYTTAARKCAR	TTGATTTGAGGCAG
GCF_013797615.1_ASM1379761v1	1	UbiV UbiU UbiT	--+	UbiU	356	369	17.7705	6.47E-07	0.00111	YTGMYTTAARKCAR	CTGCCTCAAATCAA
GCF_013814485.1_ASM1381448v1	1	UbiV UbiU UbiT	--+	UbiT	313	326	17.7377	6.59E-07	0.00116	YTGMYTTAARKCAR	TTGATTTGAGGCAG
GCF_013814485.1_ASM1381448v1	1	UbiV UbiU UbiT	--+	UbiU	356	369	17.7705	6.47E-07	0.00111	YTGMYTTAARKCAR	CTGCCTCAAATCAA
GCF_013816515.1_ASM1381651v1	1	UbiV UbiU UbiT	--+	UbiT	313	326	17.7377	6.59E-07	0.00116	YTGMYTTAARKCAR	TTGATTTGAGGCAG
GCF_013816515.1_ASM1381651v1	1	UbiV UbiU UbiT	--+	UbiU	356	369	17.7705	6.47E-07	0.00111	YTGMYTTAARKCAR	CTGCCTCAAATCAA
GCF_013816795.1_ASM1381679v1	1	UbiV UbiU UbiT	--+	UbiT	312	325	18.918	1.98E-07	0.000629	YTGMYTTAARKCAR	TTGATTTAAGGCAG
GCF_013816795.1_ASM1381679v1	1	UbiV UbiU UbiT	--+	UbiU	356	369	18.8689	1.85E-07	0.000565	YTGMYTTAARKCAR	CTGCCTTAAATCAA
GCF_013836145.1_ASM1383614v1	1	UbiV UbiU UbiT	--+	UbiT	312	325	18.918	1.98E-07	0.000629	YTGMYTTAARKCAR	TTGATTTAAGGCAG
GCF_013836145.1_ASM1383614v1	1	UbiV UbiU UbiT	--+	UbiU	356	369	18.8689	1.85E-07	0.000565	YTGMYTTAARKCAR	CTGCCTTAAATCAA
GCF_013889015.1_ASM1388901v1	1	UbiV UbiU UbiT	--+	UbiT	312	325	18.918	1.98E-07	0.000629	YTGMYTTAARKCAR	TTGATTTAAGGCAG
GCF_013889015.1_ASM1388901v1	1	UbiV UbiU UbiT	--+	UbiU	356	369	18.8689	1.85E-07	0.000565	YTGMYTTAARKCAR	CTGCCTTAAATCAA
GCF_013889875.1_ASM1388987v1	1	UbiV UbiU UbiT	--+	UbiT	312	325	18.918	1.98E-07	0.000629	YTGMYTTAARKCAR	TTGATTTAAGGCAG
GCF_013889875.1_ASM1388987v1	1	UbiV UbiU UbiT	--+	UbiU	356	369	18.8689	1.85E-07	0.000565	YTGMYTTAARKCAR	CTGCCTTAAATCAA
GCF_013890155.1_ASM1389015v1	1	UbiV UbiU UbiT	--+	UbiT	312	325	18.918	1.98E-07	0.000629	YTGMYTTAARKCAR	TTGATTTAAGGCAG
GCF_013890155.1_ASM1389015v1	1	UbiV UbiU UbiT	--+	UbiU	356	369	18.8689	1.85E-07	0.000565	YTGMYTTAARKCAR	CTGCCTTAAATCAA
GCF_013890595.1_ASM1389059v1	1	UbiV UbiU UbiT	--+	UbiT	312	325	18.918	1.98E-07	0.000629	YTGMYTTAARKCAR	TTGATTTAAGGCAG
GCF_013890595.1_ASM1389059v1	1	UbiV UbiU UbiT	--+	UbiU	356	369	18.8689	1.85E-07	0.000565	YTGMYTTAARKCAR	CTGCCTTAAATCAA
GCF_014083925.1_ASM1408392v1	1	UbiV UbiU UbiT	--+	UbiT	375	388	13.459	1.41E-05	0.014	YTGMYTTAARKCAR	TTGATTCACAACAG
GCF_014083925.1_ASM1408392v1	1	UbiV UbiU UbiT	--+	UbiU	371	384	15.1967	4.9E-06	0.00516	YTGMYTTAARKCAR	CTGCCTCACATCAA
GCF_014084005.1_ASM1408400v1	1	UbiV UbiU UbiT	---	UbiT	372	385	17.5211	5.08E-07	0.0062	TTGAYCYRGRTCAA	TTGATTTGGATCAA
GCF_014109845.1_ASM1410984v1	1	UbiU UbiV UbiT	++-	UbiU	381	394	19.0986	6.48E-08	0.00369	TTGAYCYRGRTCAA	TTGACCCACGTCAA
GCF_014109845.1_ASM1410984v1	1	UbiU UbiV UbiT	++-	UbiU	348	361	13.5211	1.29E-05	0.0288	TTGAYCYRGRTCAA	ATGATCCACGTCAA
GCF_014126615.1_ASM1412661v1	1	UbiT UbiU UbiV	+++	UbiT	377	390	17.0921	8.56E-07	0.00913	TTGABCYRGVTCAA	TTGCGCTGGCTCAA
GCF_014168615.1_ASM1416861v1	1	UbiV UbiU UbiT	--+	UbiT	330	343	15.7869	3.08E-06	0.00418	YTGAYTTAARTCAR	TTGACCTGAGGCAG
GCF_014168615.1_ASM1416861v1	1	UbiV UbiU UbiT	--+	UbiU	369	382	15.8197	2.99E-06	0.00379	YTGAYTTAARTCAR	CTGCCTCAGGTCAA
GCF_014168815.1_ASM1416881v1	1	UbiV UbiU UbiT	--+	UbiT	313	326	17.7377	6.59E-07	0.00116	YTGMYTTAARKCAR	TTGATTTGAGGCAG
GCF_014168815.1_ASM1416881v1	1	UbiV UbiU UbiT	--+	UbiU	356	369	17.7705	6.47E-07	0.00111	YTGMYTTAARKCAR	CTGCCTCAAATCAA
GCF_014168915.1_ASM1416891v1	1	UbiV UbiU UbiT	--+	UbiT	313	326	17.7377	6.59E-07	0.00116	YTGMYTTAARKCAR	TTGATTTGAGGCAG
GCF_014168915.1_ASM1416891v1	1	UbiV UbiU UbiT	--+	UbiU	356	369	17.7705	6.47E-07	0.00111	YTGMYTTAARKCAR	CTGCCTCAAATCAA
GCF_014169075.1_ASM1416907v1	1	UbiV UbiU UbiT	--+	UbiT	313	326	17.7377	6.59E-07	0.00116	YTGMYTTAARKCAR	TTGATTTGAGGCAG
GCF_014169075.1_ASM1416907v1	1	UbiV UbiU UbiT	--+	UbiU	356	369	17.7705	6.47E-07	0.00111	YTGMYTTAARKCAR	CTGCCTCAAATCAA
GCF_014169515.1_ASM1416951v1	1	UbiV UbiU UbiT	--+	UbiT	313	326	17.7377	6.59E-07	0.00116	YTGMYTTAARKCAR	TTGATTTGAGGCAG
GCF_014169515.1_ASM1416951v1	1	UbiV UbiU UbiT	--+	UbiU	356	369	17.7705	6.47E-07	0.00111	YTGMYTTAARKCAR	CTGCCTCAAATCAA
GCF_014169535.1_ASM1416953v1	1	UbiV UbiU UbiT	--+	UbiT	313	326	17.7377	6.59E-07	0.00116	YTGMYTTAARKCAR	TTGATTTGAGGCAG
GCF_014169535.1_ASM1416953v1	1	UbiV UbiU UbiT	--+	UbiU	356	369	17.7705	6.47E-07	0.00111	YTGMYTTAARKCAR	CTGCCTCAAATCAA
GCF_014169555.1_ASM1416955v1	1	UbiV UbiU UbiT	--+	UbiT	313	326	17.7377	6.59E-07	0.00116	YTGMYTTAARKCAR	TTGATTTGAGGCAG
GCF_014169555.1_ASM1416955v1	1	UbiV UbiU UbiT	--+	UbiU	356	369	17.7705	6.47E-07	0.00111	YTGMYTTAARKCAR	CTGCCTCAAATCAA
GCF_014169735.1_ASM1416973v1	1	UbiT UbiU UbiV	-++	UbiT	330	343	15.7869	3.08E-06	0.00418	YTGAYTTAARTCAR	TTGACCTGAGGCAG
GCF_014169735.1_ASM1416973v1	1	UbiT UbiU UbiV	-++	UbiU	370	383	15.8197	2.99E-06	0.00379	YTGAYTTAARTCAR	CTGCCTCAGGTCAA
GCF_014169755.1_ASM1416975v1	1	UbiV UbiU UbiT	--+	UbiT	313	326	17.7377	6.59E-07	0.00116	YTGMYTTAARKCAR	TTGATTTGAGGCAG
GCF_014169755.1_ASM1416975v1	1	UbiV UbiU UbiT	--+	UbiU	356	369	17.7705	6.47E-07	0.00111	YTGMYTTAARKCAR	CTGCCTCAAATCAA
GCF_014233485.1_ASM1423348v1	1	UbiT UbiU UbiV	-++	UbiT	272	285	17.7377	6.59E-07	0.00116	YTGMYTTAARKCAR	TTGATTTGAGGCAG
GCF_014233485.1_ASM1423348v1	1	UbiT UbiU UbiV	-++	UbiU	307	320	17.7705	6.47E-07	0.00111	YTGMYTTAARKCAR	CTGCCTCAAATCAA
GCF_014250155.1_ASM1425015v1	1	UbiT UbiU UbiV	+++	UbiU	194	207	10.3607	6.8E-05	0.0413	YTGAYTTAARTCAR	TTGCTCGATGGCAG
GCF_014268455.2_ASM1426845v2	1	UbiU UbiV UbiT	+++	UbiU	435	448	12.8028	2.01E-05	0.0399	TTGAYCYRGRTCAA	CTGATGAGGATCAA
GCF_014268695.2_ASM1426869v2	1	UbiT UbiV UbiU	---	UbiU	377	390	13.7324	1.1E-05	0.0274	TTGAYCYRGRTCAA	TTGATTGCCGTCAA
GCF_014353015.1_ASM1435301v1	1	UbiT UbiV UbiU	---	UbiU	384	397	16.7042	1.17E-06	0.0114	TTGAYCYRGRTCAA	TTGACCCAGGACAA
GCF_014395425.1_ASM1439542v1	1	UbiU UbiV UbiT	++-	UbiU	379	392	17.4507	5.49E-07	0.00765	TTGAYCYRGRTCAA	TTGATCCAAATCAA
GCF_014395425.1_ASM1439542v1	1	UbiU UbiV UbiT	++-	UbiU	346	359	14.0563	8.85E-06	0.0274	TTGAYCYRGRTCAA	ATGACCCACGTCAA
GCF_014490785.1_ASM1449078v1	1	UbiT UbiU UbiV	-++	UbiT	312	325	17.7377	6.59E-07	0.00116	YTGMYTTAARKCAR	TTGATTTGAGGCAG
GCF_014490785.1_ASM1449078v1	1	UbiT UbiU UbiV	-++	UbiU	336	349	17.7705	6.47E-07	0.00111	YTGMYTTAARKCAR	CTGCCTCAAATCAA
GCF_014495885.1_ASM1449588v1	1	UbiT UbiU UbiV	-++	UbiT	306	319	15.6066	3.58E-06	0.0045	YTGAYTTAARTCAR	TTGATTTGGGGCAG
GCF_014495885.1_ASM1449588v1	1	UbiT UbiU UbiV	-++	UbiU	378	391	15.5574	3.76E-06	0.00442	YTGAYTTAARTCAR	CTGCCCCAAATCAA
GCF_014495905.1_ASM1449590v1	1	UbiV UbiU UbiT	---	UbiT	372	385	17.5211	5.08E-07	0.0062	TTGAYCYRGRTCAA	TTGATTTGGATCAA
GCF_014524625.1_ASM1452462v1	1	UbiT UbiV UbiU	---	UbiU	347	360	14.7746	5.33E-06	0.0214	TTGAYCYRGRTCAA	TTGATTGCGGTCAA
GCF_014596425.2_ASM1459642v2	1	UbiT UbiV UbiU	---	UbiU	345	358	19.5574	1.38E-08	0.000567	YTGMYTTAARKCAR	TTGATTTAAATCAG
GCF_014678725.1_ASM1467872v1	1	UbiT UbiV UbiU	+--	UbiU	381	394	18	3.15E-07	0.00673	TTGAYCYRGRTCAA	TTGATCCAAGTCAA
GCF_014678725.1_ASM1467872v1	1	UbiT UbiV UbiU	+--	UbiU	326	339	14.0563	8.85E-06	0.0274	TTGAYCYRGRTCAA	ATGACCCACGTCAA
GCF_014689145.1_ASM1468914v1	1	UbiV UbiU UbiT	--+	UbiT	308	321	18.918	1.98E-07	0.000629	YTGMYTTAARKCAR	TTGATTTAAGGCAG
GCF_014689145.1_ASM1468914v1	1	UbiV UbiU UbiT	--+	UbiU	375	388	18.8689	1.85E-07	0.000565	YTGMYTTAARKCAR	CTGCCTTAAATCAA
GCF_014697095.1_ASM1469709v1	1	UbiU UbiV UbiT	++-	UbiU	379	392	12.6338	2.22E-05	0.0408	TTGAYCYRGRTCAA	ATGACCTGTGTCAA
GCF_014725735.1_ASM1472573v1	1	UbiV UbiU UbiT	---	UbiU	310	323	13.7105	1.39E-05	0.0402	TTGABCYRGVTCAA	TTGTGACGGATCAA
GCF_014725735.1_ASM1472573v1	1	UbiV UbiU UbiT	---	UbiU	390	403	14.7606	5.38E-06	0.0214	TTGAYCYRGRTCAA	TTGATGATGGTCAA
GCF_014789585.1_ASM1478958v1	1	UbiU UbiV UbiT	++-	UbiU	382	395	16.3099	1.65E-06	0.0114	TTGAYCYRGRTCAA	CTGACCCAGATCAA
GCF_014840975.1_ASM1484097v1	1	UbiT UbiU UbiV	-++	UbiT	373	386	16.1148	2.87E-06	0.00401	YTGMYTTAARKCAR	TTGATTTGAAACAG
GCF_014840975.1_ASM1484097v1	1	UbiT UbiU UbiV	-++	UbiU	379	392	16.1967	2.66E-06	0.00331	YTGMYTTAARKCAR	CTGTTTCAAATCAA
GCF_014843375.1_ASM1484337v1	1	UbiV UbiU UbiT	---	UbiT	374	387	14.0526	1.12E-05	0.0423	TTGABCYRGVTCAA	TTGAGCTTGCACAA
GCF_014843375.1_ASM1484337v1	1	UbiV UbiU UbiT	---	UbiU	12	25	11.8361	2.94E-05	0.0222	YTGMYTTAARKCAR	TTGCCAGAAGGCAG
GCF_014843375.1_ASM1484337v1	1	UbiV UbiU UbiT	---	UbiU	209	222	9.67213	7.43E-05	0.0468	YTGMYTTAARKCAR	CTGCTCGATGGCAG
GCF_014844015.1_ASM1484401v1	1	UbiU UbiV UbiT	++-	UbiU	381	394	19.0986	6.48E-08	0.00369	TTGAYCYRGRTCAA	TTGACCCACGTCAA
GCF_014844015.1_ASM1484401v1	1	UbiU UbiV UbiT	++-	UbiU	348	361	13.5211	1.29E-05	0.0288	TTGAYCYRGRTCAA	ATGATCCACGTCAA
GCF_014859005.1_ASM1485900v1	1	UbiT UbiU UbiV	-++	UbiT	258	271	18.918	1.98E-07	0.000629	YTGMYTTAARKCAR	TTGATTTAAGGCAG
GCF_014859005.1_ASM1485900v1	1	UbiT UbiU UbiV	-++	UbiU	350	363	18.8689	1.85E-07	0.000565	YTGMYTTAARKCAR	CTGCCTTAAATCAA
GCF_014879975.1_ASM1487997v1	1	UbiT UbiU UbiV	-++	UbiT	59	72	10.1148	4.89E-05	0.038	YTGMYTTAARKCAR	TTGAGTTAAACCAG
GCF_014879975.1_ASM1487997v1	1	UbiT UbiU UbiV	-++	UbiU	374	387	16.7213	1.65E-06	0.00233	YTGMYTTAARKCAR	CTGCCTTACATCAA
GCF_014879975.1_ASM1487997v1	1	UbiT UbiU UbiV	-++	UbiT	372	385	11	3.93E-05	0.0327	YTGMYTTAARKCAR	TTGATACATAACAG
GCF_014892695.1_ASM1489269v1	1	UbiT UbiU UbiV	-++	UbiT	328	341	15.7869	3.08E-06	0.00418	YTGAYTTAARTCAR	TTGACCTGAGGCAG
GCF_014892695.1_ASM1489269v1	1	UbiT UbiU UbiV	-++	UbiU	378	391	15.8197	2.99E-06	0.00379	YTGAYTTAARTCAR	CTGCCTCAGGTCAA
GCF_014931605.1_ASM1493160v1	1	UbiT UbiV UbiU	+--	UbiT	348	361	12.9016	1.85E-05	0.0177	YTGMYTTAARKCAR	TTGACGCATATCAG
GCF_014946825.2_ASM1494682v2	1	UbiV UbiU UbiT	--+	UbiT	282	295	18.918	1.98E-07	0.000629	YTGMYTTAARKCAR	TTGATTTAAGGCAG
GCF_014946825.2_ASM1494682v2	1	UbiV UbiU UbiT	--+	UbiU	250	263	18.8689	1.85E-07	0.000565	YTGMYTTAARKCAR	CTGCCTTAAATCAA
GCF_015074825.1_ASM1507482v1	1	UbiV UbiU UbiT	--+	UbiT	404	417	13.8947	1.24E-05	0.0423	TTGABCYRGVTCAA	TTGATATGGCACAA
GCF_015074825.1_ASM1507482v1	1	UbiV UbiU UbiT	--+	UbiU	263	276	14.0132	1.15E-05	0.0358	TTGABCYRGVTCAA	TTGTGCCATATCAA
GCF_015074825.1_ASM1507482v1	1	UbiV UbiU UbiT	--+	UbiT	313	326	17.7377	6.59E-07	0.00116	YTGMYTTAARKCAR	TTGATTTGAGGCAG
GCF_015074825.1_ASM1507482v1	1	UbiV UbiU UbiT	--+	UbiU	354	367	17.7705	6.47E-07	0.00111	YTGMYTTAARKCAR	CTGCCTCAAATCAA
GCF_015135575.1_ASM1513557v1	1	UbiV UbiU UbiT	--+	UbiT	313	326	17.7377	6.59E-07	0.00116	YTGMYTTAARKCAR	TTGATTTGAGGCAG
GCF_015135575.1_ASM1513557v1	1	UbiV UbiU UbiT	--+	UbiU	355	368	17.7705	6.47E-07	0.00111	YTGMYTTAARKCAR	CTGCCTCAAATCAA
GCF_015137655.1_ASM1513765v1	1	UbiT UbiU UbiV	-++	UbiT	313	326	18.918	1.98E-07	0.000629	YTGMYTTAARKCAR	TTGATTTAAGGCAG
GCF_015137655.1_ASM1513765v1	1	UbiT UbiU UbiV	-++	UbiU	364	377	18.8689	1.85E-07	0.000565	YTGMYTTAARKCAR	CTGCCTTAAATCAA
GCF_015138375.1_ASM1513837v1	1	UbiT UbiU UbiV	-++	UbiT	313	326	18.918	1.98E-07	0.000629	YTGMYTTAARKCAR	TTGATTTAAGGCAG
GCF_015138375.1_ASM1513837v1	1	UbiT UbiU UbiV	-++	UbiU	364	377	18.8689	1.85E-07	0.000565	YTGMYTTAARKCAR	CTGCCTTAAATCAA
GCF_015139575.1_ASM1513957v1	1	UbiV UbiU UbiT	--+	UbiT	404	417	13.8947	1.24E-05	0.0423	TTGABCYRGVTCAA	TTGATATGGCACAA
GCF_015139575.1_ASM1513957v1	1	UbiV UbiU UbiT	--+	UbiU	263	276	14.0132	1.15E-05	0.0358	TTGABCYRGVTCAA	TTGTGCCATATCAA
GCF_015139575.1_ASM1513957v1	1	UbiV UbiU UbiT	--+	UbiT	313	326	17.7377	6.59E-07	0.00116	YTGMYTTAARKCAR	TTGATTTGAGGCAG
GCF_015139575.1_ASM1513957v1	1	UbiV UbiU UbiT	--+	UbiU	354	367	17.7705	6.47E-07	0.00111	YTGMYTTAARKCAR	CTGCCTCAAATCAA
GCF_015140455.1_ASM1514045v1	1	UbiU UbiV UbiT	+++	UbiU	382	395	14.7606	5.38E-06	0.0214	TTGAYCYRGRTCAA	TTGATCTGGATTAA
GCF_015167415.1_ASM1516741v1	1	UbiT UbiU UbiV	-++	UbiT	313	326	17.7377	6.59E-07	0.00116	YTGMYTTAARKCAR	TTGATTTGAGGCAG
GCF_015167415.1_ASM1516741v1	1	UbiT UbiU UbiV	-++	UbiU	336	349	17.7705	6.47E-07	0.00111	YTGMYTTAARKCAR	CTGCCTCAAATCAA
GCF_015167655.1_ASM1516765v1	1	UbiT UbiU UbiV	-++	UbiT	318	331	17.7377	6.59E-07	0.00116	YTGMYTTAARKCAR	TTGATTTGAGGCAG
GCF_015167655.1_ASM1516765v1	1	UbiT UbiU UbiV	-++	UbiU	336	349	17.7705	6.47E-07	0.00111	YTGMYTTAARKCAR	CTGCCTCAAATCAA
GCF_015291645.1_ASM1529164v1	1	UbiV UbiU UbiT	---	UbiT	404	417	14.8169	5.19E-06	0.0286	TTGAYCYRGRTCAA	TTGTTCCCGGTCAA
GCF_015291745.1_ASM1529174v1	1	UbiV UbiU UbiT	---	UbiT	402	415	14.9868	5.93E-06	0.0289	TTGABCYRGVTCAA	TTGTTCCCGCTCAA
GCF_015291745.1_ASM1529174v1	1	UbiV UbiU UbiT	---	UbiU	221	234	13.9344	1.14E-05	0.0106	YTGAYTTAARTCAR	TTGCTCGAAGGCAA
GCF_015291765.1_ASM1529176v1	1	UbiU UbiV UbiT	+++	UbiU	381	394	16.3421	1.84E-06	0.017	TTGABCYRGVTCAA	TTGACCCAGAACAA
GCF_015326295.1_ASM1532629v1	1	UbiT UbiU UbiV	+++	UbiT	374	387	17.4789	5.27E-07	0.0062	TTGAYCYRGRTCAA	TTGATCTGAATCAA
GCF_015475555.1_ASM1547555v1	1	UbiV UbiU UbiT	--+	UbiT	298	311	16.8197	1.22E-06	0.00199	YTGAYTTAARTCAR	TTGATTTAGGGCAG
GCF_015475555.1_ASM1547555v1	1	UbiV UbiU UbiT	--+	UbiU	374	387	16.8197	1.22E-06	0.00194	YTGAYTTAARTCAR	CTGCCCTAAATCAA
GCF_015534735.1_ASM1553473v1	1	UbiV UbiU UbiT	--+	UbiT	313	326	18.918	1.98E-07	0.000629	YTGMYTTAARKCAR	TTGATTTAAGGCAG
GCF_015534735.1_ASM1553473v1	1	UbiV UbiU UbiT	--+	UbiU	359	372	18.8689	1.85E-07	0.000565	YTGMYTTAARKCAR	CTGCCTTAAATCAA
GCF_015534755.1_ASM1553475v1	1	UbiV UbiU UbiT	--+	UbiT	313	326	18.918	1.98E-07	0.000629	YTGMYTTAARKCAR	TTGATTTAAGGCAG
GCF_015534755.1_ASM1553475v1	1	UbiV UbiU UbiT	--+	UbiU	359	372	18.8689	1.85E-07	0.000565	YTGMYTTAARKCAR	CTGCCTTAAATCAA
GCF_015534775.1_ASM1553477v1	1	UbiV UbiU UbiT	--+	UbiT	313	326	18.918	1.98E-07	0.000629	YTGMYTTAARKCAR	TTGATTTAAGGCAG
GCF_015534775.1_ASM1553477v1	1	UbiV UbiU UbiT	--+	UbiU	359	372	18.8689	1.85E-07	0.000565	YTGMYTTAARKCAR	CTGCCTTAAATCAA
GCF_015534795.1_ASM1553479v1	1	UbiV UbiU UbiT	--+	UbiT	313	326	18.918	1.98E-07	0.000629	YTGMYTTAARKCAR	TTGATTTAAGGCAG
GCF_015534795.1_ASM1553479v1	1	UbiV UbiU UbiT	--+	UbiU	359	372	18.8689	1.85E-07	0.000565	YTGMYTTAARKCAR	CTGCCTTAAATCAA
GCF_015534815.1_ASM1553481v1	1	UbiV UbiU UbiT	--+	UbiT	313	326	18.918	1.98E-07	0.000629	YTGMYTTAARKCAR	TTGATTTAAGGCAG
GCF_015534815.1_ASM1553481v1	1	UbiV UbiU UbiT	--+	UbiU	359	372	18.8689	1.85E-07	0.000565	YTGMYTTAARKCAR	CTGCCTTAAATCAA
GCF_015534835.1_ASM1553483v1	1	UbiV UbiU UbiT	--+	UbiT	313	326	18.918	1.98E-07	0.000629	YTGMYTTAARKCAR	TTGATTTAAGGCAG
GCF_015534835.1_ASM1553483v1	1	UbiV UbiU UbiT	--+	UbiU	359	372	18.8689	1.85E-07	0.000565	YTGMYTTAARKCAR	CTGCCTTAAATCAA
GCF_015594925.2_ASM1559492v2	1	UbiT UbiU UbiV	-++	UbiU	379	392	16.459	2.11E-06	0.0031	YTGMYTTAARKCAR	CTGCCTTATATCAA
GCF_015601345.1_ASM1560134v1	1	UbiT UbiU UbiV	-++	UbiT	404	417	13.8947	1.24E-05	0.0423	TTGABCYRGVTCAA	TTGATATGGCACAA
GCF_015601345.1_ASM1560134v1	1	UbiT UbiU UbiV	-++	UbiU	263	276	14.0132	1.15E-05	0.0358	TTGABCYRGVTCAA	TTGTGCCATATCAA
GCF_015601345.1_ASM1560134v1	1	UbiT UbiU UbiV	-++	UbiT	313	326	17.7377	6.59E-07	0.00116	YTGMYTTAARKCAR	TTGATTTGAGGCAG
GCF_015601345.1_ASM1560134v1	1	UbiT UbiU UbiV	-++	UbiU	354	367	17.7705	6.47E-07	0.00111	YTGMYTTAARKCAR	CTGCCTCAAATCAA
GCF_015654165.1_ASM1565416v1	1	UbiT UbiU UbiV	-++	UbiT	306	319	15.6066	3.58E-06	0.0045	YTGAYTTAARTCAR	TTGATTTGGGGCAG
GCF_015654165.1_ASM1565416v1	1	UbiT UbiU UbiV	-++	UbiU	378	391	15.5574	3.76E-06	0.00442	YTGAYTTAARTCAR	CTGCCCCAAATCAA
GCF_015654285.1_ASM1565428v1	1	UbiT UbiU UbiV	-++	UbiU	383	396	14.2295	8.35E-06	0.00839	YTGMYTTAARKCAR	CTGCTGTACATCAA
GCF_015689115.1_ASM1568911v1	1	UbiV UbiU UbiT	--+	UbiT	326	339	15.6066	3.58E-06	0.0045	YTGAYTTAARTCAR	TTGATTTGGGGCAG
GCF_015689115.1_ASM1568911v1	1	UbiV UbiU UbiT	--+	UbiU	310	323	15.5574	3.76E-06	0.00442	YTGAYTTAARTCAR	CTGCCCCAAATCAA
GCF_015689195.1_ASM1568919v1	1	UbiT UbiU UbiV	-++	UbiT	282	295	18.918	1.98E-07	0.000629	YTGMYTTAARKCAR	TTGATTTAAGGCAG
GCF_015689195.1_ASM1568919v1	1	UbiT UbiU UbiV	-++	UbiU	230	243	18.8689	1.85E-07	0.000565	YTGMYTTAARKCAR	CTGCCTTAAATCAA
GCF_015689335.1_ASM1568933v1	1	UbiT UbiV UbiU	---	UbiU	381	394	17.4366	5.6E-07	0.00765	TTGAYCYRGRTCAA	TTGATGCACGTCAA
GCF_015767575.1_ASM1576757v1	1	UbiT UbiU UbiV	+++	UbiT	380	393	15.6761	2.65E-06	0.0191	TTGAYCYRGRTCAA	TTGACGGACATCAA
GCF_015767575.1_ASM1576757v1	1	UbiT UbiU UbiV	+++	UbiT	261	274	15.2958	3.58E-06	0.0222	TTGAYCYRGRTCAA	TTGACGATGGTCAA
GCF_015832115.1_ASM1583211v1	1	UbiT UbiU UbiV	+++	UbiT	372	385	17.5211	5.08E-07	0.0062	TTGAYCYRGRTCAA	TTGATTTGGATCAA
GCF_015832135.1_ASM1583213v1	1	UbiT UbiV UbiU	---	UbiU	352	365	11.8033	3.56E-05	0.0245	YTGAYTTAARTCAR	TTGACAAAAATCAG
GCF_015832305.1_ASM1583230v1	1	UbiT UbiU UbiV	-++	UbiT	219	232	14.0984	1.03E-05	0.0107	YTGMYTTAARKCAR	TTGATTTAAGGCAT
GCF_015832305.1_ASM1583230v1	1	UbiT UbiU UbiV	-++	UbiU	373	386	14.0328	1.07E-05	0.00998	YTGMYTTAARKCAR	ATGCCTTAAATCAA
GCF_015871485.1_ASM1587148v1	1	UbiT UbiU UbiV	+++	UbiT	248	261	15.2958	3.58E-06	0.0222	TTGAYCYRGRTCAA	TTGACGATGGTCAA
GCF_015871485.1_ASM1587148v1	1	UbiT UbiU UbiV	+++	UbiT	369	382	13.9577	9.51E-06	0.0448	TTGAYCYRGRTCAA	TTGACAAACATCAA
GCF_015992245.1_ASM1599224v1	1	UbiT UbiV UbiU	+--	UbiT	347	360	12.9016	1.85E-05	0.0177	YTGMYTTAARKCAR	TTGACGCATATCAG
GCF_015999465.1_ASM1599946v1	1	UbiT UbiU UbiV	-++	UbiT	274	287	13.8525	1.16E-05	0.0118	YTGMYTTAARKCAR	TTGATTTGAACCAG
GCF_015999465.1_ASM1599946v1	1	UbiT UbiU UbiV	-++	UbiU	297	310	13.8197	1.18E-05	0.0108	YTGMYTTAARKCAR	CTGGTTCAAATCAA
GCF_016026395.1_ASM1602639v1	1	UbiV UbiU UbiT	--+	UbiT	288	301	17.5738	6.28E-07	0.00136	YTGMYTTAARKCAR	TTGACTTGAGGCAG
GCF_016026395.1_ASM1602639v1	1	UbiV UbiU UbiT	--+	UbiU	315	328	17.6066	6.14E-07	0.00133	YTGMYTTAARKCAR	CTGCCTCAAGTCAA
GCF_016026615.1_ASM1602661v1	1	UbiV UbiU UbiT	--+	UbiT	332	345	15.7869	3.08E-06	0.00418	YTGAYTTAARTCAR	TTGACCTGAGGCAG
GCF_016026615.1_ASM1602661v1	1	UbiV UbiU UbiT	--+	UbiU	367	380	15.8197	2.99E-06	0.00379	YTGAYTTAARTCAR	CTGCCTCAGGTCAA
GCF_016026735.1_ASM1602673v1	1	UbiV UbiU UbiT	--+	UbiT	318	331	15.6066	3.58E-06	0.0045	YTGAYTTAARTCAR	TTGATTTGGGGCAG
GCF_016026735.1_ASM1602673v1	1	UbiV UbiU UbiT	--+	UbiU	325	338	15.5574	3.76E-06	0.00442	YTGAYTTAARTCAR	CTGCCCCAAATCAA
GCF_016026875.1_ASM1602687v1	1	UbiT UbiU UbiV	-++	UbiT	333	346	15.7869	3.08E-06	0.00418	YTGAYTTAARTCAR	TTGACCTGAGGCAG
GCF_016026875.1_ASM1602687v1	1	UbiT UbiU UbiV	-++	UbiT	389	402	10.623	4.99E-05	0.0424	YTGMYTTAARKCAR	TTGATTTCCAACAG
GCF_016026875.1_ASM1602687v1	1	UbiT UbiU UbiV	-++	UbiU	368	381	15.8197	2.99E-06	0.00379	YTGAYTTAARTCAR	CTGCCTCAGGTCAA
GCF_016026875.1_ASM1602687v1	1	UbiT UbiU UbiV	-++	UbiU	312	325	10.4918	5.28E-05	0.0358	YTGMYTTAARKCAR	CTGTTGGAAATCAA
GCF_016028515.1_ASM1602851v1	1	UbiT UbiV UbiU	---	UbiU	328	341	15.5775	2.86E-06	0.0145	TTGAYCYRGRTCAA	TTGACCCCTATCAA
GCF_016028635.1_ASM1602863v1	1	UbiT UbiV UbiU	---	UbiU	325	338	15.9014	2.23E-06	0.0126	TTGAYCYRGRTCAA	TTGACGCCCATCAA
GCF_016028735.1_ASM1602873v1	1	UbiU UbiV UbiT	+++	UbiT	58	71	10.2131	4.75E-05	0.0372	YTGMYTTAARKCAR	TTGCTTCACCGCAA
GCF_016028735.1_ASM1602873v1	1	UbiU UbiV UbiT	+++	UbiU	316	329	15.5658	3.5E-06	0.0214	TTGABCYRGVTCAA	TTGATATACATCAA
GCF_016127195.1_ASM1612719v1	1	UbiV UbiU UbiT	--+	UbiT	331	344	15.7869	3.08E-06	0.00418	YTGAYTTAARTCAR	TTGACCTGAGGCAG
GCF_016127195.1_ASM1612719v1	1	UbiV UbiU UbiT	--+	UbiT	387	400	10.623	4.99E-05	0.0424	YTGMYTTAARKCAR	TTGATTTCCAACAG
GCF_016127195.1_ASM1612719v1	1	UbiV UbiU UbiT	--+	UbiU	367	380	15.8197	2.99E-06	0.00379	YTGAYTTAARTCAR	CTGCCTCAGGTCAA
GCF_016127195.1_ASM1612719v1	1	UbiV UbiU UbiT	--+	UbiU	311	324	10.4918	5.28E-05	0.0358	YTGMYTTAARKCAR	CTGTTGGAAATCAA
GCF_016127355.1_ASM1612735v1	1	UbiU UbiV UbiT	+++	UbiU	347	360	14.5574	7.73E-06	0.00747	YTGMYTTAARKCAR	TTGACTTAAATCAT
GCF_016415705.1_ASM1641570v1	1	UbiV UbiU UbiT	--+	UbiT	313	326	17.7377	6.59E-07	0.00116	YTGMYTTAARKCAR	TTGATTTGAGGCAG
GCF_016415705.1_ASM1641570v1	1	UbiV UbiU UbiT	--+	UbiU	354	367	17.7705	6.47E-07	0.00111	YTGMYTTAARKCAR	CTGCCTCAAATCAA
GCF_016584445.1_ASM1658444v1	1	UbiT UbiU UbiV	+++	UbiT	386	399	15.6447	3.26E-06	0.022	TTGABCYRGVTCAA	TTGATCAGGCGCAA
GCF_016592555.1_ASM1659255v1	1	UbiT UbiV UbiU	+--	UbiT	385	398	13.6711	1.43E-05	0.0474	TTGABCYRGVTCAA	TTGATAGATATCAA
GCF_016592555.1_ASM1659255v1	1	UbiT UbiV UbiU	+--	UbiU	378	391	11.9296	3.37E-05	0.05	TTGAYCYRGRTCAA	TTGATGACTATCAA
GCF_016598595.1_ASM1659859v1	1	UbiV UbiU UbiT	---	UbiT	376	389	17.2895	6.62E-07	0.00853	TTGABCYRGVTCAA	TTGCGCTAGCTCAA
GCF_016599735.1_ASM1659973v1	1	UbiV UbiU UbiT	--+	UbiT	404	417	13.8947	1.24E-05	0.0423	TTGABCYRGVTCAA	TTGATATGGCACAA
GCF_016599735.1_ASM1659973v1	1	UbiV UbiU UbiT	--+	UbiU	263	276	14.0132	1.15E-05	0.0358	TTGABCYRGVTCAA	TTGTGCCATATCAA
GCF_016599735.1_ASM1659973v1	1	UbiV UbiU UbiT	--+	UbiT	313	326	17.7377	6.59E-07	0.00116	YTGMYTTAARKCAR	TTGATTTGAGGCAG
GCF_016599735.1_ASM1659973v1	1	UbiV UbiU UbiT	--+	UbiU	354	367	17.7705	6.47E-07	0.00111	YTGMYTTAARKCAR	CTGCCTCAAATCAA
GCF_016615645.1_ASM1661564v1	1	UbiU UbiV UbiT	+++	UbiU	335	348	13.7324	1.1E-05	0.0274	TTGAYCYRGRTCAA	TTGATTGCCGTCAA
GCF_016615955.1_ASM1661595v1	1	UbiV UbiU UbiT	--+	UbiT	375	388	16.8873	9.7E-07	0.00974	TTGAYCYRGRTCAA	TTGACCCAGGTCAG
GCF_016615955.1_ASM1661595v1	1	UbiV UbiU UbiT	--+	UbiT	329	342	15.4225	3.23E-06	0.0216	TTGAYCYRGRTCAA	CTGATCCGCGTCAA
GCF_016615955.1_ASM1661595v1	1	UbiV UbiU UbiT	--+	UbiU	410	423	16.3239	1.63E-06	0.0114	TTGAYCYRGRTCAA	CTGATCCAGGTCAA
GCF_016728825.1_ASM1672882v1	1	UbiT UbiV UbiU	---	UbiU	402	415	15.1549	4.08E-06	0.0184	TTGAYCYRGRTCAA	TTGATCTGCGACAA
GCF_016757755.1_ASM1675775v1	1	UbiT UbiU UbiV	-++	UbiT	375	388	14.459	8.4E-06	0.00892	YTGMYTTAARKCAR	TTGATGTAAAACAG
GCF_016757755.1_ASM1675775v1	1	UbiT UbiU UbiV	-++	UbiU	380	393	14.7049	7.22E-06	0.00705	YTGMYTTAARKCAR	CTGTTTTACATCAA
GCF_016811995.1_ASM1681199v1	1	UbiV UbiU UbiT	--+	UbiT	333	346	18.918	1.98E-07	0.000629	YTGMYTTAARKCAR	TTGATTTAAGGCAG
GCF_016811995.1_ASM1681199v1	1	UbiV UbiU UbiT	--+	UbiU	356	369	18.8689	1.85E-07	0.000565	YTGMYTTAARKCAR	CTGCCTTAAATCAA
GCF_016834455.1_ASM1683445v1	1	UbiV UbiU UbiT	--+	UbiT	372	385	14.1639	9.92E-06	0.0102	YTGMYTTAARKCAR	TTGATGTAAGACAA
GCF_016834455.1_ASM1683445v1	1	UbiV UbiU UbiT	--+	UbiU	374	387	14.4262	8.56E-06	0.00815	YTGMYTTAARKCAR	TTGTCTTACATCAA
GCF_016839145.1_ASM1683914v1	1	UbiT UbiU UbiV	+++	UbiT	380	393	15.9605	2.49E-06	0.0191	TTGABCYRGVTCAA	TTGACCTCGCGCAA
GCF_016858125.1_ASM1685812v1	1	UbiT UbiV UbiU	---	UbiU	377	390	18.5493	1.5E-07	0.00515	TTGAYCYRGRTCAA	TTGACCCACATCAA
GCF_016859145.1_ASM1685914v1	1	UbiT UbiU UbiV	-++	UbiT	372	385	17.2131	9.34E-07	0.0015	YTGMYTTAARKCAR	TTGATTTAAAACAG
GCF_016859145.1_ASM1685914v1	1	UbiT UbiU UbiV	-++	UbiU	378	391	17.3279	8.67E-07	0.00136	YTGMYTTAARKCAR	CTGTTTTAAATCAA
GCF_016864195.1_ASM1686419v1	1	UbiT UbiV UbiU	---	UbiU	383	396	17.7465	4.27E-07	0.00679	TTGAYCYRGRTCAA	TTGACCAGGATCAA
GCF_016864375.1_ASM1686437v1	1	UbiV UbiU UbiT	---	UbiT	391	404	16.1184	2.18E-06	0.0182	TTGABCYRGVTCAA	TTGCTCCAGCGCAA
GCF_016864535.1_ASM1686453v1	1	UbiT UbiU UbiV	+++	UbiT	384	397	15.1184	5.3E-06	0.028	TTGABCYRGVTCAA	TTGCTCGGGAGCAA
GCF_016864535.1_ASM1686453v1	1	UbiT UbiU UbiV	+++	UbiU	27	40	12.2951	2.31E-05	0.0192	YTGMYTTAARKCAR	CTGTCCTAAAACAA
GCF_016864555.1_ASM1686455v1	1	UbiV UbiU UbiT	---	UbiT	350	363	14.25	9.89E-06	0.042	TTGABCYRGVTCAA	TTGTGCTGGCGCAA
GCF_016865525.2_ASM1686552v2	1	UbiT UbiU UbiV	-++	UbiT	297	310	15.6066	3.58E-06	0.0045	YTGAYTTAARTCAR	TTGATTTGGGGCAG
GCF_016865525.2_ASM1686552v2	1	UbiT UbiU UbiV	-++	UbiU	303	316	15.5574	3.76E-06	0.00442	YTGAYTTAARTCAR	CTGCCCCAAATCAA
GCF_016889805.1_ASM1688980v1	1	UbiU UbiV UbiT	++-	UbiU	299	312	18.507	1.64E-07	0.00515	TTGAYCYRGRTCAA	TTGACCTCGGTCAA
GCF_016889805.1_ASM1688980v1	1	UbiU UbiV UbiT	++-	UbiU	378	391	14.3662	7.14E-06	0.0258	TTGAYCYRGRTCAA	CTGACCCATGTCAA
GCF_016890085.1_ASM1689008v1	1	UbiT UbiV UbiU	---	UbiU	379	392	14.5493	6.38E-06	0.0237	TTGAYCYRGRTCAA	TTGACCCAAAACAA
GCF_016894305.1_ASM1689430v1	1	UbiV UbiU UbiT	--+	UbiT	312	325	17.7377	6.59E-07	0.00116	YTGMYTTAARKCAR	TTGATTTGAGGCAG
GCF_016894305.1_ASM1689430v1	1	UbiV UbiU UbiT	--+	UbiU	356	369	17.7705	6.47E-07	0.00111	YTGMYTTAARKCAR	CTGCCTCAAATCAA
GCF_016904755.1_ASM1690475v2	1	UbiV UbiU UbiT	--+	UbiT	323	336	18.918	1.98E-07	0.000629	YTGMYTTAARKCAR	TTGATTTAAGGCAG
GCF_016904755.1_ASM1690475v2	1	UbiV UbiU UbiT	--+	UbiU	357	370	18.8689	1.85E-07	0.000565	YTGMYTTAARKCAR	CTGCCTTAAATCAA
GCF_016919405.1_ASM1691940v1	1	UbiV UbiU UbiT	---	UbiT	370	383	15.1974	4.93E-06	0.028	TTGABCYRGVTCAA	TTGACGTGGCGCAA
GCF_016919705.1_ASM1691970v1	1	UbiV UbiU UbiT	---	UbiT	403	416	15	4.64E-06	0.0262	TTGAYCYRGRTCAA	TTGACAAAGATCAA
GCF_016919705.1_ASM1691970v1	1	UbiV UbiU UbiT	---	UbiU	83	96	12.2623	2.35E-05	0.0193	YTGMYTTAARKCAR	CTGCTTGATGTCAG
GCF_016920955.1_ASM1692095v1	1	UbiT UbiU UbiV	-++	UbiU	374	387	11.918	2.82E-05	0.0218	YTGMYTTAARKCAR	CTAACTTAGGTCAA
GCF_016920955.1_ASM1692095v1	1	UbiT UbiU UbiV	-++	UbiT	375	388	11	3.93E-05	0.0327	YTGMYTTAARKCAR	TTGATACATAACAG
GCF_016925675.1_ASM1692567v1	1	UbiU UbiV UbiT	+++	UbiU	435	448	12.8028	2.01E-05	0.0399	TTGAYCYRGRTCAA	CTGATGAGGATCAA
GCF_017299035.1_ASM1729903v1	1	UbiV UbiU UbiT	--+	UbiT	326	339	15.6066	3.58E-06	0.0045	YTGAYTTAARTCAR	TTGATTTGGGGCAG
GCF_017299035.1_ASM1729903v1	1	UbiV UbiU UbiT	--+	UbiU	310	323	15.5574	3.76E-06	0.00442	YTGAYTTAARTCAR	CTGCCCCAAATCAA
GCF_017309585.1_ASM1730958v1	1	UbiT UbiV UbiU	---	UbiU	375	388	18.6197	1.17E-07	0.00515	TTGAYCYRGRTCAA	TTGATGCGGGTCAA
GCF_017309605.1_ASM1730960v1	1	UbiT UbiU UbiV	-++	UbiT	320	333	17.7377	6.59E-07	0.00116	YTGMYTTAARKCAR	TTGATTTGAGGCAG
GCF_017309605.1_ASM1730960v1	1	UbiT UbiU UbiV	-++	UbiU	310	323	17.7705	6.47E-07	0.00111	YTGMYTTAARKCAR	CTGCCTCAAATCAA
GCF_017329545.1_ASM1732954v1	1	UbiT UbiU UbiV	-++	UbiU	367	380	12.3934	2.19E-05	0.0182	YTGMYTTAARKCAR	CTGCCTGATATCAA
GCF_017329545.1_ASM1732954v1	1	UbiT UbiU UbiV	-++	UbiT	372	385	12.7049	1.99E-05	0.0187	YTGMYTTAARKCAR	TTGACTCAAGGCAT
GCF_017348915.1_ASM1734891v1	1	UbiT UbiU UbiV	-++	UbiT	313	326	17.7377	6.59E-07	0.00116	YTGMYTTAARKCAR	TTGATTTGAGGCAG
GCF_017348915.1_ASM1734891v1	1	UbiT UbiU UbiV	-++	UbiU	356	369	17.7705	6.47E-07	0.00111	YTGMYTTAARKCAR	CTGCCTCAAATCAA
GCF_017354925.1_ASM1735492v1	1	UbiV UbiU UbiT	--+	UbiT	370	383	14.6066	7.49E-06	0.00826	YTGMYTTAARKCAR	TTGATATAAAACAG
GCF_017354925.1_ASM1735492v1	1	UbiV UbiU UbiT	--+	UbiU	360	373	14.8689	6.45E-06	0.00653	YTGMYTTAARKCAR	CTGTTTTATATCAA
GCF_017354945.1_ASM1735494v1	1	UbiV UbiU UbiT	--+	UbiT	378	391	16.1148	2.87E-06	0.00401	YTGMYTTAARKCAR	TTGATTTGAAACAG
GCF_017354945.1_ASM1735494v1	1	UbiV UbiU UbiT	--+	UbiU	377	390	16.1967	2.66E-06	0.00331	YTGMYTTAARKCAR	CTGTTTCAAATCAA
GCF_017354965.1_ASM1735496v1	1	UbiV UbiU UbiT	--+	UbiT	370	383	14.6066	7.49E-06	0.00826	YTGMYTTAARKCAR	TTGATATAAAACAG
GCF_017354965.1_ASM1735496v1	1	UbiV UbiU UbiT	--+	UbiU	360	373	14.8689	6.45E-06	0.00653	YTGMYTTAARKCAR	CTGTTTTATATCAA
GCF_017372215.1_ASM1737221v1	1	UbiV UbiU UbiT	--+	UbiT	313	326	18.918	1.98E-07	0.000629	YTGMYTTAARKCAR	TTGATTTAAGGCAG
GCF_017372215.1_ASM1737221v1	1	UbiV UbiU UbiT	--+	UbiU	359	372	18.8689	1.85E-07	0.000565	YTGMYTTAARKCAR	CTGCCTTAAATCAA
GCF_017372255.1_ASM1737225v1	1	UbiV UbiU UbiT	--+	UbiT	313	326	18.918	1.98E-07	0.000629	YTGMYTTAARKCAR	TTGATTTAAGGCAG
GCF_017372255.1_ASM1737225v1	1	UbiV UbiU UbiT	--+	UbiU	359	372	18.8689	1.85E-07	0.000565	YTGMYTTAARKCAR	CTGCCTTAAATCAA
GCF_017372375.1_ASM1737237v1	1	UbiV UbiU UbiT	--+	UbiT	313	326	18.918	1.98E-07	0.000629	YTGMYTTAARKCAR	TTGATTTAAGGCAG
GCF_017372375.1_ASM1737237v1	1	UbiV UbiU UbiT	--+	UbiU	359	372	18.8689	1.85E-07	0.000565	YTGMYTTAARKCAR	CTGCCTTAAATCAA
GCF_017377875.1_ASM1737787v1	1	UbiU UbiV UbiT	+++	UbiU	326	339	12.6885	2.29E-05	0.0182	YTGAYTTAARTCAR	TTGCCGTCGGTCAG
GCF_017488845.2_ASM1748884v2	1	UbiT UbiU UbiV	+++	UbiT	372	385	15.6056	2.78E-06	0.0198	TTGAYCYRGRTCAA	TTGACGTGGGACAA
GCF_017498685.1_ASM1749868v1	1	UbiV UbiU UbiT	--+	UbiT	296	309	15.6066	3.58E-06	0.0045	YTGAYTTAARTCAR	TTGATTTGGGGCAG
GCF_017498685.1_ASM1749868v1	1	UbiV UbiU UbiT	--+	UbiU	353	366	15.5574	3.76E-06	0.00442	YTGAYTTAARTCAR	CTGCCCCAAATCAA
GCF_017569925.1_ASM1756992v1	1	UbiT UbiU UbiV	-++	UbiU	359	372	10.082	7.65E-05	0.0458	YTGAYTTAARTCAR	TTGACTGATAACAA
GCF_017569925.1_ASM1756992v1	1	UbiT UbiU UbiV	-++	UbiT	230	243	17.2131	9.34E-07	0.0015	YTGMYTTAARKCAR	TTGATTTAAAACAG
GCF_017569925.1_ASM1756992v1	1	UbiT UbiU UbiV	-++	UbiU	295	308	17.3279	8.67E-07	0.00136	YTGMYTTAARKCAR	CTGTTTTAAATCAA
GCF_017753665.1_ASM1775366v1	1	UbiT UbiV UbiU	---	UbiU	348	361	14.8033	6.68E-06	0.00673	YTGMYTTAARKCAR	TTGATTTAAATCAT
GCF_017797885.1_ASM1779788v1	1	UbiT UbiU UbiV	+++	UbiT	372	385	17.5211	5.08E-07	0.0062	TTGAYCYRGRTCAA	TTGATTTGGATCAA
GCF_017798165.1_ASM1779816v1	1	UbiT UbiV UbiU	---	UbiU	342	355	14.1972	7.98E-06	0.0265	TTGAYCYRGRTCAA	TTGATCTGGATCAT
GCF_017798165.1_ASM1779816v1	1	UbiT UbiV UbiU	---	UbiU	320	333	14.0141	9.15E-06	0.0274	TTGAYCYRGRTCAA	TTGATCCAAAACAA
GCF_017868775.1_ASM1786877v1	1	UbiT UbiV UbiU	+--	UbiT	347	360	12.9016	1.85E-05	0.0177	YTGMYTTAARKCAR	TTGACGCATATCAG
GCF_017868935.1_ASM1786893v1	1	UbiT UbiV UbiU	+--	UbiT	347	360	12.9016	1.85E-05	0.0177	YTGMYTTAARKCAR	TTGACGCATATCAG
GCF_017894365.1_ASM1789436v1	1	UbiT UbiV UbiU	---	UbiU	414	427	18.6197	1.17E-07	0.00515	TTGAYCYRGRTCAA	TTGACCCCGGTCAA
GCF_017894385.1_ASM1789438v1	1	UbiT UbiV UbiU	---	UbiU	381	394	15.4789	3.05E-06	0.0153	TTGAYCYRGRTCAA	TTGATTCCCGTCAA
GCF_017901135.1_ASM1790113v1	1	UbiT UbiV UbiU	---	UbiU	379	392	17.5634	4.81E-07	0.007	TTGAYCYRGRTCAA	TTGACATGGGTCAA
GCF_017901175.1_ASM1790117v1	1	UbiU UbiV UbiT	+++	UbiU	379	392	18.1311	2.29E-07	0.000695	YTGAYTTAARTCAR	TTGACTTGAATCAA
GCF_017915135.1_ASM1791513v1	1	UbiU UbiV UbiT	+++	UbiU	379	392	14.4789	6.7E-06	0.0245	TTGAYCYRGRTCAA	TTGACCACAATCAA
GCF_017968885.1_ASM1796888v1	1	UbiT UbiV UbiU	---	UbiU	376	389	13.7324	1.1E-05	0.0274	TTGAYCYRGRTCAA	TTGATTGCCGTCAA
GCF_018074945.1_ASM1807494v1	1	UbiT UbiU UbiV	-++	UbiT	313	326	18.918	1.98E-07	0.000629	YTGMYTTAARKCAR	TTGATTTAAGGCAG
GCF_018074945.1_ASM1807494v1	1	UbiT UbiU UbiV	-++	UbiU	354	367	18.8689	1.85E-07	0.000565	YTGMYTTAARKCAR	CTGCCTTAAATCAA
GCF_018075005.1_ASM1807500v1	1	UbiT UbiU UbiV	-++	UbiT	313	326	18.918	1.98E-07	0.000629	YTGMYTTAARKCAR	TTGATTTAAGGCAG
GCF_018075005.1_ASM1807500v1	1	UbiT UbiU UbiV	-++	UbiU	354	367	18.8689	1.85E-07	0.000565	YTGMYTTAARKCAR	CTGCCTTAAATCAA
GCF_018075145.1_ASM1807514v1	1	UbiT UbiU UbiV	-++	UbiT	313	326	18.918	1.98E-07	0.000629	YTGMYTTAARKCAR	TTGATTTAAGGCAG
GCF_018075145.1_ASM1807514v1	1	UbiT UbiU UbiV	-++	UbiU	354	367	18.8689	1.85E-07	0.000565	YTGMYTTAARKCAR	CTGCCTTAAATCAA
GCF_018075245.1_ASM1807524v1	1	UbiV UbiU UbiT	--+	UbiT	313	326	18.918	1.98E-07	0.000629	YTGMYTTAARKCAR	TTGATTTAAGGCAG
GCF_018075245.1_ASM1807524v1	1	UbiV UbiU UbiT	--+	UbiU	354	367	18.8689	1.85E-07	0.000565	YTGMYTTAARKCAR	CTGCCTTAAATCAA
GCF_018128425.1_ASM1812842v1	1	UbiV UbiU UbiT	--+	UbiT	312	325	18.918	1.98E-07	0.000629	YTGMYTTAARKCAR	TTGATTTAAGGCAG
GCF_018128425.1_ASM1812842v1	1	UbiV UbiU UbiT	--+	UbiU	356	369	18.8689	1.85E-07	0.000565	YTGMYTTAARKCAR	CTGCCTTAAATCAA
GCF_018139045.1_ASM1813904v1	1	UbiT UbiU UbiV	-++	UbiT	404	417	13.8947	1.24E-05	0.0423	TTGABCYRGVTCAA	TTGATATGGCACAA
GCF_018139045.1_ASM1813904v1	1	UbiT UbiU UbiV	-++	UbiU	263	276	14.0132	1.15E-05	0.0358	TTGABCYRGVTCAA	TTGTGCCATATCAA
GCF_018139045.1_ASM1813904v1	1	UbiT UbiU UbiV	-++	UbiT	313	326	17.7377	6.59E-07	0.00116	YTGMYTTAARKCAR	TTGATTTGAGGCAG
GCF_018139045.1_ASM1813904v1	1	UbiT UbiU UbiV	-++	UbiU	354	367	17.7705	6.47E-07	0.00111	YTGMYTTAARKCAR	CTGCCTCAAATCAA
GCF_018141005.1_ASM1814100v1	1	UbiV UbiU UbiT	--+	UbiT	307	320	18.918	1.98E-07	0.000629	YTGMYTTAARKCAR	TTGATTTAAGGCAG
GCF_018141005.1_ASM1814100v1	1	UbiV UbiU UbiT	--+	UbiU	378	391	18.8689	1.85E-07	0.000565	YTGMYTTAARKCAR	CTGCCTTAAATCAA
GCF_018199955.1_ASM1819995v1	1	UbiV UbiU UbiT	--+	UbiT	313	326	17.7377	6.59E-07	0.00116	YTGMYTTAARKCAR	TTGATTTGAGGCAG
GCF_018199955.1_ASM1819995v1	1	UbiV UbiU UbiT	--+	UbiU	354	367	17.7705	6.47E-07	0.00111	YTGMYTTAARKCAR	CTGCCTCAAATCAA
GCF_018199995.1_ASM1819999v1	1	UbiV UbiU UbiT	--+	UbiT	375	388	11.7541	2.84E-05	0.0258	YTGMYTTAARKCAR	TTGATTTATCGCAG
GCF_018199995.1_ASM1819999v1	1	UbiV UbiU UbiT	--+	UbiU	301	314	11.5902	3.01E-05	0.0245	YTGMYTTAARKCAR	CTGCGATAAATCAA
GCF_018204675.1_ASM1820467v1	1	UbiV UbiU UbiT	--+	UbiT	313	326	17.7377	6.59E-07	0.00116	YTGMYTTAARKCAR	TTGATTTGAGGCAG
GCF_018204675.1_ASM1820467v1	1	UbiV UbiU UbiT	--+	UbiU	354	367	17.7705	6.47E-07	0.00111	YTGMYTTAARKCAR	CTGCCTCAAATCAA
GCF_018219155.1_ASM1821915v1	1	UbiT UbiU UbiV	-++	UbiT	371	384	16.8197	1.22E-06	0.00199	YTGAYTTAARTCAR	TTGATTTAGGGCAG
GCF_018219155.1_ASM1821915v1	1	UbiT UbiU UbiV	-++	UbiU	374	387	16.8197	1.22E-06	0.00194	YTGAYTTAARTCAR	CTGCCCTAAATCAA
GCF_018219415.1_ASM1821941v1	1	UbiV UbiU UbiT	--+	UbiT	341	354	16.8197	1.22E-06	0.00199	YTGAYTTAARTCAR	TTGATTTAGGGCAG
GCF_018219415.1_ASM1821941v1	1	UbiV UbiU UbiT	--+	UbiU	374	387	16.8197	1.22E-06	0.00194	YTGAYTTAARTCAR	CTGCCCTAAATCAA
GCF_018219435.1_ASM1821943v1	1	UbiV UbiU UbiT	--+	UbiT	341	354	16.8197	1.22E-06	0.00199	YTGAYTTAARTCAR	TTGATTTAGGGCAG
GCF_018219435.1_ASM1821943v1	1	UbiV UbiU UbiT	--+	UbiU	374	387	16.8197	1.22E-06	0.00194	YTGAYTTAARTCAR	CTGCCCTAAATCAA
GCF_018219455.1_ASM1821945v1	1	UbiV UbiU UbiT	--+	UbiT	341	354	16.8197	1.22E-06	0.00199	YTGAYTTAARTCAR	TTGATTTAGGGCAG
GCF_018219455.1_ASM1821945v1	1	UbiV UbiU UbiT	--+	UbiU	374	387	16.8197	1.22E-06	0.00194	YTGAYTTAARTCAR	CTGCCCTAAATCAA
GCF_018223345.1_ASM1822334v1	1	UbiT UbiU UbiV	-++	UbiT	375	388	14.459	8.4E-06	0.00892	YTGMYTTAARKCAR	TTGATGTAAAACAG
GCF_018223345.1_ASM1822334v1	1	UbiT UbiU UbiV	-++	UbiU	375	388	14.7049	7.22E-06	0.00705	YTGMYTTAARKCAR	CTGTTTTACATCAA
GCF_018223725.1_ASM1822372v1	1	UbiT UbiV UbiU	---	UbiU	272	285	14.4605	8.69E-06	0.0348	TTGABCYRGVTCAA	TTGCGCGCGGTCAA
GCF_018223725.1_ASM1822372v1	1	UbiT UbiV UbiU	---	UbiU	182	195	16.169	1.84E-06	0.0114	TTGAYCYRGRTCAA	TTGCCGCAGGTCAA
GCF_018243215.1_ASM1824321v1	1	UbiU UbiV UbiT	+++	UbiU	401	414	13.8026	1.32E-05	0.0386	TTGABCYRGVTCAA	TTGATCGAACGCAA
GCF_018243235.1_ASM1824323v1	1	UbiT UbiV UbiU	---	UbiU	403	416	13.3947	1.7E-05	0.0451	TTGABCYRGVTCAA	TTGACCGAACGCAA
GCF_018325805.1_ASM1832580v1	1	UbiU UbiV UbiT	+++	UbiU	376	389	13.7324	1.1E-05	0.0274	TTGAYCYRGRTCAA	TTGATTGCCGTCAA
GCF_018325865.1_ASM1832586v1	1	UbiT UbiV UbiU	---	UbiU	376	389	13.7324	1.1E-05	0.0274	TTGAYCYRGRTCAA	TTGATTGCCGTCAA
GCF_018325905.1_ASM1832590v1	1	UbiU UbiV UbiT	+++	UbiU	376	389	13.7324	1.1E-05	0.0274	TTGAYCYRGRTCAA	TTGATTGCCGTCAA
GCF_018325965.1_ASM1832596v1	1	UbiU UbiV UbiT	+++	UbiU	376	389	13.7324	1.1E-05	0.0274	TTGAYCYRGRTCAA	TTGATTGCCGTCAA
GCF_018388565.1_ASM1838856v1	1	UbiV UbiU UbiT	--+	UbiT	313	326	18.918	1.98E-07	0.000629	YTGMYTTAARKCAR	TTGATTTAAGGCAG
GCF_018388565.1_ASM1838856v1	1	UbiV UbiU UbiT	--+	UbiU	359	372	18.8689	1.85E-07	0.000565	YTGMYTTAARKCAR	CTGCCTTAAATCAA
GCF_018388585.1_ASM1838858v1	1	UbiV UbiU UbiT	--+	UbiT	313	326	18.918	1.98E-07	0.000629	YTGMYTTAARKCAR	TTGATTTAAGGCAG
GCF_018388585.1_ASM1838858v1	1	UbiV UbiU UbiT	--+	UbiU	359	372	18.8689	1.85E-07	0.000565	YTGMYTTAARKCAR	CTGCCTTAAATCAA
GCF_018388785.1_ASM1838878v1	1	UbiV UbiU UbiT	--+	UbiT	404	417	13.8947	1.24E-05	0.0423	TTGABCYRGVTCAA	TTGATATGGCACAA
GCF_018388785.1_ASM1838878v1	1	UbiV UbiU UbiT	--+	UbiU	263	276	14.0132	1.15E-05	0.0358	TTGABCYRGVTCAA	TTGTGCCATATCAA
GCF_018388785.1_ASM1838878v1	1	UbiV UbiU UbiT	--+	UbiT	313	326	17.7377	6.59E-07	0.00116	YTGMYTTAARKCAR	TTGATTTGAGGCAG
GCF_018388785.1_ASM1838878v1	1	UbiV UbiU UbiT	--+	UbiU	354	367	17.7705	6.47E-07	0.00111	YTGMYTTAARKCAR	CTGCCTCAAATCAA
GCF_018394335.1_ASM1839433v1	1	UbiV UbiU UbiT	--+	UbiT	376	389	14.459	8.4E-06	0.00892	YTGMYTTAARKCAR	TTGATGTAAAACAG
GCF_018394335.1_ASM1839433v1	1	UbiV UbiU UbiT	--+	UbiU	372	385	14.7049	7.22E-06	0.00705	YTGMYTTAARKCAR	CTGTTTTACATCAA
GCF_018399035.1_ASM1839903v1	1	UbiU UbiV UbiT	++-	UbiT	368	381	14.7324	5.51E-06	0.0301	TTGAYCYRGRTCAA	TTGACCTGGATCAT
GCF_018417635.1_ASM1841763v1	1	UbiU UbiV UbiT	+++	UbiU	330	343	13.7324	1.1E-05	0.0274	TTGAYCYRGRTCAA	TTGATTGCCGTCAA
GCF_018729255.1_ASM1872925v1	1	UbiU UbiV UbiT	+++	UbiU	378	391	15.9737	2.46E-06	0.0198	TTGABCYRGVTCAA	TTGCCCCCGGTCAA
GCF_018798825.1_ASM1879882v1	1	UbiT UbiU UbiV	+++	UbiT	359	372	19.6316	1.65E-08	0.00188	TTGABCYRGVTCAA	TTGATCCAGATCAA
GCF_018802605.1_ASM1880260v1	1	UbiT UbiV UbiU	---	UbiU	378	391	13.6447	1.46E-05	0.0416	TTGABCYRGVTCAA	TTGATCGCGGACAA
GCF_018802645.1_ASM1880264v1	1	UbiT UbiV UbiU	---	UbiU	381	394	15.0986	4.3E-06	0.0192	TTGAYCYRGRTCAA	TTGACCCAAGACAA
GCF_018802765.1_ASM1880276v1	1	UbiU UbiV UbiT	+++	UbiU	375	388	10.1967	4.77E-05	0.0373	YTGMYTTAARKCAR	TTGACGCAACGCAA
GCF_018905915.1_ASM1890591v1	1	UbiU UbiV UbiT	+++	UbiT	234	247	11.5738	3.03E-05	0.027	YTGMYTTAARKCAR	CTGCTGCGCATCAG
GCF_018905915.1_ASM1890591v1	1	UbiU UbiV UbiT	+++	UbiU	380	393	16	2.07E-06	0.0119	TTGAYCYRGRTCAA	TTGACCAAAATCAA
GCF_019046925.1_ASM1904692v1	1	UbiT UbiU UbiV	-++	UbiT	330	343	15.7869	3.08E-06	0.00418	YTGAYTTAARTCAR	TTGACCTGAGGCAG
GCF_019046925.1_ASM1904692v1	1	UbiT UbiU UbiV	-++	UbiU	370	383	15.8197	2.99E-06	0.00379	YTGAYTTAARTCAR	CTGCCTCAGGTCAA
GCF_019046985.1_ASM1904698v1	1	UbiT UbiU UbiV	-++	UbiT	332	345	15.7869	3.08E-06	0.00418	YTGAYTTAARTCAR	TTGACCTGAGGCAG
GCF_019046985.1_ASM1904698v1	1	UbiT UbiU UbiV	-++	UbiT	388	401	10.623	4.99E-05	0.0424	YTGMYTTAARKCAR	TTGATTTCCAACAG
GCF_019046985.1_ASM1904698v1	1	UbiT UbiU UbiV	-++	UbiU	367	380	15.8197	2.99E-06	0.00379	YTGAYTTAARTCAR	CTGCCTCAGGTCAA
GCF_019046985.1_ASM1904698v1	1	UbiT UbiU UbiV	-++	UbiU	311	324	10.4918	5.28E-05	0.0358	YTGMYTTAARKCAR	CTGTTGGAAATCAA
GCF_019047045.1_ASM1904704v1	1	UbiV UbiU UbiT	--+	UbiT	332	345	15.7869	3.08E-06	0.00418	YTGAYTTAARTCAR	TTGACCTGAGGCAG
GCF_019047045.1_ASM1904704v1	1	UbiV UbiU UbiT	--+	UbiT	388	401	10.623	4.99E-05	0.0424	YTGMYTTAARKCAR	TTGATTTCCAACAG
GCF_019047045.1_ASM1904704v1	1	UbiV UbiU UbiT	--+	UbiU	367	380	15.8197	2.99E-06	0.00379	YTGAYTTAARTCAR	CTGCCTCAGGTCAA
GCF_019047045.1_ASM1904704v1	1	UbiV UbiU UbiT	--+	UbiU	311	324	10.4918	5.28E-05	0.0358	YTGMYTTAARKCAR	CTGTTGGAAATCAA
GCF_019047065.1_ASM1904706v1	1	UbiT UbiU UbiV	-++	UbiT	332	345	15.7869	3.08E-06	0.00418	YTGAYTTAARTCAR	TTGACCTGAGGCAG
GCF_019047065.1_ASM1904706v1	1	UbiT UbiU UbiV	-++	UbiT	388	401	10.623	4.99E-05	0.0424	YTGMYTTAARKCAR	TTGATTTCCAACAG
GCF_019047065.1_ASM1904706v1	1	UbiT UbiU UbiV	-++	UbiU	367	380	15.8197	2.99E-06	0.00379	YTGAYTTAARTCAR	CTGCCTCAGGTCAA
GCF_019047065.1_ASM1904706v1	1	UbiT UbiU UbiV	-++	UbiU	311	324	10.4918	5.28E-05	0.0358	YTGMYTTAARKCAR	CTGTTGGAAATCAA
GCF_019047085.1_ASM1904708v1	1	UbiV UbiU UbiT	--+	UbiT	332	345	15.7869	3.08E-06	0.00418	YTGAYTTAARTCAR	TTGACCTGAGGCAG
GCF_019047085.1_ASM1904708v1	1	UbiV UbiU UbiT	--+	UbiT	388	401	10.623	4.99E-05	0.0424	YTGMYTTAARKCAR	TTGATTTCCAACAG
GCF_019047085.1_ASM1904708v1	1	UbiV UbiU UbiT	--+	UbiU	367	380	15.8197	2.99E-06	0.00379	YTGAYTTAARTCAR	CTGCCTCAGGTCAA
GCF_019047085.1_ASM1904708v1	1	UbiV UbiU UbiT	--+	UbiU	311	324	10.4918	5.28E-05	0.0358	YTGMYTTAARKCAR	CTGTTGGAAATCAA
GCF_019047125.1_ASM1904712v1	1	UbiV UbiU UbiT	--+	UbiT	332	345	15.7869	3.08E-06	0.00418	YTGAYTTAARTCAR	TTGACCTGAGGCAG
GCF_019047125.1_ASM1904712v1	1	UbiV UbiU UbiT	--+	UbiT	388	401	10.623	4.99E-05	0.0424	YTGMYTTAARKCAR	TTGATTTCCAACAG
GCF_019047125.1_ASM1904712v1	1	UbiV UbiU UbiT	--+	UbiU	367	380	15.8197	2.99E-06	0.00379	YTGAYTTAARTCAR	CTGCCTCAGGTCAA
GCF_019047125.1_ASM1904712v1	1	UbiV UbiU UbiT	--+	UbiU	311	324	10.4918	5.28E-05	0.0358	YTGMYTTAARKCAR	CTGTTGGAAATCAA
GCF_019047325.1_ASM1904732v1	1	UbiV UbiU UbiT	--+	UbiT	435	448	15.7869	3.08E-06	0.00418	YTGAYTTAARTCAR	TTGACCTGAGGCAG
GCF_019047325.1_ASM1904732v1	1	UbiV UbiU UbiT	--+	UbiU	171	184	10.3607	4.54E-05	0.0355	YTGMYTTAARKCAR	CTGTTGCAGGGCAA
GCF_019047325.1_ASM1904732v1	1	UbiV UbiU UbiT	--+	UbiU	368	381	15.8197	2.99E-06	0.00379	YTGAYTTAARTCAR	CTGCCTCAGGTCAA
GCF_019047325.1_ASM1904732v1	1	UbiV UbiU UbiT	--+	UbiU	312	325	10.4918	5.28E-05	0.0358	YTGMYTTAARKCAR	CTGTTGGAAATCAA
GCF_019047765.1_ASM1904776v1	1	UbiV UbiU UbiT	--+	UbiT	312	325	17.7377	6.59E-07	0.00116	YTGMYTTAARKCAR	TTGATTTGAGGCAG
GCF_019047765.1_ASM1904776v1	1	UbiV UbiU UbiT	--+	UbiU	356	369	17.7705	6.47E-07	0.00111	YTGMYTTAARKCAR	CTGCCTCAAATCAA
GCF_019048085.1_ASM1904808v1	1	UbiT UbiU UbiV	-++	UbiT	332	345	15.7869	3.08E-06	0.00418	YTGAYTTAARTCAR	TTGACCTGAGGCAG
GCF_019048085.1_ASM1904808v1	1	UbiT UbiU UbiV	-++	UbiT	388	401	10.623	4.99E-05	0.0424	YTGMYTTAARKCAR	TTGATTTCCAACAG
GCF_019048085.1_ASM1904808v1	1	UbiT UbiU UbiV	-++	UbiU	367	380	15.8197	2.99E-06	0.00379	YTGAYTTAARTCAR	CTGCCTCAGGTCAA
GCF_019048085.1_ASM1904808v1	1	UbiT UbiU UbiV	-++	UbiU	311	324	10.4918	5.28E-05	0.0358	YTGMYTTAARKCAR	CTGTTGGAAATCAA
GCF_019048265.1_ASM1904826v1	1	UbiV UbiU UbiT	--+	UbiT	331	344	15.7869	3.08E-06	0.00418	YTGAYTTAARTCAR	TTGACCTGAGGCAG
GCF_019048265.1_ASM1904826v1	1	UbiV UbiU UbiT	--+	UbiT	387	400	10.623	4.99E-05	0.0424	YTGMYTTAARKCAR	TTGATTTCCAACAG
GCF_019048265.1_ASM1904826v1	1	UbiV UbiU UbiT	--+	UbiU	367	380	15.8197	2.99E-06	0.00379	YTGAYTTAARTCAR	CTGCCTCAGGTCAA
GCF_019048265.1_ASM1904826v1	1	UbiV UbiU UbiT	--+	UbiU	311	324	10.4918	5.28E-05	0.0358	YTGMYTTAARKCAR	CTGTTGGAAATCAA
GCF_019048365.1_ASM1904836v1	1	UbiT UbiU UbiV	-++	UbiT	330	343	15.7869	3.08E-06	0.00418	YTGAYTTAARTCAR	TTGACCTGAGGCAG
GCF_019048365.1_ASM1904836v1	1	UbiT UbiU UbiV	-++	UbiU	368	381	15.8197	2.99E-06	0.00379	YTGAYTTAARTCAR	CTGCCTCAGGTCAA
GCF_019048385.1_ASM1904838v1	1	UbiT UbiU UbiV	-++	UbiT	307	320	15.6066	3.58E-06	0.0045	YTGAYTTAARTCAR	TTGATTTGGGGCAG
GCF_019048385.1_ASM1904838v1	1	UbiT UbiU UbiV	-++	UbiU	377	390	15.5574	3.76E-06	0.00442	YTGAYTTAARTCAR	CTGCCCCAAATCAA
GCF_019048565.1_ASM1904856v1	1	UbiV UbiU UbiT	--+	UbiT	330	343	15.7869	3.08E-06	0.00418	YTGAYTTAARTCAR	TTGACCTGAGGCAG
GCF_019048565.1_ASM1904856v1	1	UbiV UbiU UbiT	--+	UbiU	371	384	15.8197	2.99E-06	0.00379	YTGAYTTAARTCAR	CTGCCTCAGGTCAA
GCF_019048585.1_ASM1904858v1	1	UbiV UbiU UbiT	--+	UbiT	330	343	15.7869	3.08E-06	0.00418	YTGAYTTAARTCAR	TTGACCTGAGGCAG
GCF_019048585.1_ASM1904858v1	1	UbiV UbiU UbiT	--+	UbiU	369	382	15.8197	2.99E-06	0.00379	YTGAYTTAARTCAR	CTGCCTCAGGTCAA
GCF_019048625.1_ASM1904862v1	1	UbiV UbiU UbiT	--+	UbiT	313	326	18.918	1.98E-07	0.000629	YTGMYTTAARKCAR	TTGATTTAAGGCAG
GCF_019048625.1_ASM1904862v1	1	UbiV UbiU UbiT	--+	UbiU	354	367	18.8689	1.85E-07	0.000565	YTGMYTTAARKCAR	CTGCCTTAAATCAA
GCF_019048665.1_ASM1904866v1	1	UbiV UbiU UbiT	--+	UbiT	435	448	15.7869	3.08E-06	0.00418	YTGAYTTAARTCAR	TTGACCTGAGGCAG
GCF_019048665.1_ASM1904866v1	1	UbiV UbiU UbiT	--+	UbiU	171	184	10.3607	4.54E-05	0.0355	YTGMYTTAARKCAR	CTGTTGCAGGGCAA
GCF_019048665.1_ASM1904866v1	1	UbiV UbiU UbiT	--+	UbiU	368	381	15.8197	2.99E-06	0.00379	YTGAYTTAARTCAR	CTGCCTCAGGTCAA
GCF_019048665.1_ASM1904866v1	1	UbiV UbiU UbiT	--+	UbiU	312	325	10.4918	5.28E-05	0.0358	YTGMYTTAARKCAR	CTGTTGGAAATCAA
GCF_019048705.1_ASM1904870v1	1	UbiT UbiU UbiV	-++	UbiT	330	343	15.7869	3.08E-06	0.00418	YTGAYTTAARTCAR	TTGACCTGAGGCAG
GCF_019048705.1_ASM1904870v1	1	UbiT UbiU UbiV	-++	UbiU	369	382	15.8197	2.99E-06	0.00379	YTGAYTTAARTCAR	CTGCCTCAGGTCAA
GCF_019048725.1_ASM1904872v1	1	UbiV UbiU UbiT	--+	UbiT	359	372	15.7869	3.08E-06	0.00418	YTGAYTTAARTCAR	TTGACCTGAGGCAG
GCF_019048725.1_ASM1904872v1	1	UbiV UbiU UbiT	--+	UbiU	367	380	15.8197	2.99E-06	0.00379	YTGAYTTAARTCAR	CTGCCTCAGGTCAA
GCF_019048745.1_ASM1904874v1	1	UbiT UbiU UbiV	-++	UbiT	332	345	15.7869	3.08E-06	0.00418	YTGAYTTAARTCAR	TTGACCTGAGGCAG
GCF_019048745.1_ASM1904874v1	1	UbiT UbiU UbiV	-++	UbiT	387	400	10.623	4.99E-05	0.0424	YTGMYTTAARKCAR	TTGATTTCCAACAG
GCF_019048745.1_ASM1904874v1	1	UbiT UbiU UbiV	-++	UbiU	367	380	15.8197	2.99E-06	0.00379	YTGAYTTAARTCAR	CTGCCTCAGGTCAA
GCF_019048745.1_ASM1904874v1	1	UbiT UbiU UbiV	-++	UbiU	312	325	10.4918	5.28E-05	0.0358	YTGMYTTAARKCAR	CTGTTGGAAATCAA
GCF_019048985.1_ASM1904898v1	1	UbiT UbiU UbiV	-++	UbiT	404	417	13.8947	1.24E-05	0.0423	TTGABCYRGVTCAA	TTGATATGGCACAA
GCF_019048985.1_ASM1904898v1	1	UbiT UbiU UbiV	-++	UbiU	263	276	14.0132	1.15E-05	0.0358	TTGABCYRGVTCAA	TTGTGCCATATCAA
GCF_019048985.1_ASM1904898v1	1	UbiT UbiU UbiV	-++	UbiT	313	326	17.7377	6.59E-07	0.00116	YTGMYTTAARKCAR	TTGATTTGAGGCAG
GCF_019048985.1_ASM1904898v1	1	UbiT UbiU UbiV	-++	UbiU	354	367	17.7705	6.47E-07	0.00111	YTGMYTTAARKCAR	CTGCCTCAAATCAA
GCF_019056615.1_ASM1905661v1	1	UbiV UbiU UbiT	--+	UbiT	313	326	18.918	1.98E-07	0.000629	YTGMYTTAARKCAR	TTGATTTAAGGCAG
GCF_019056615.1_ASM1905661v1	1	UbiV UbiU UbiT	--+	UbiU	354	367	18.8689	1.85E-07	0.000565	YTGMYTTAARKCAR	CTGCCTTAAATCAA
GCF_019056635.1_ASM1905663v1	1	UbiT UbiU UbiV	-++	UbiT	313	326	18.918	1.98E-07	0.000629	YTGMYTTAARKCAR	TTGATTTAAGGCAG
GCF_019056635.1_ASM1905663v1	1	UbiT UbiU UbiV	-++	UbiU	354	367	18.8689	1.85E-07	0.000565	YTGMYTTAARKCAR	CTGCCTTAAATCAA
GCF_019056655.1_ASM1905665v1	1	UbiT UbiU UbiV	-++	UbiT	313	326	18.918	1.98E-07	0.000629	YTGMYTTAARKCAR	TTGATTTAAGGCAG
GCF_019056655.1_ASM1905665v1	1	UbiT UbiU UbiV	-++	UbiU	354	367	18.8689	1.85E-07	0.000565	YTGMYTTAARKCAR	CTGCCTTAAATCAA
GCF_019141525.1_ASM1914152v1	1	UbiU UbiV UbiT	+++	UbiU	376	389	14.2676	7.61E-06	0.0263	TTGAYCYRGRTCAA	TTGACTGCCGTCAA
GCF_019226825.1_ASM1922682v1	1	UbiV UbiU UbiT	--+	UbiU	375	388	14.9672	5.81E-06	0.0059	YTGAYTTAARTCAR	CTGCCCTACATCAA
GCF_019226825.1_ASM1922682v1	1	UbiV UbiU UbiT	--+	UbiT	372	385	11.9508	2.74E-05	0.0249	YTGMYTTAARKCAR	TTGATGTATAACAG
GCF_019334425.1_ASM1933442v1	1	UbiT UbiU UbiV	-++	UbiT	369	382	15.7869	3.08E-06	0.00418	YTGAYTTAARTCAR	TTGACCTGAGGCAG
GCF_019334425.1_ASM1933442v1	1	UbiT UbiU UbiV	-++	UbiU	369	382	15.8197	2.99E-06	0.00379	YTGAYTTAARTCAR	CTGCCTCAGGTCAA
GCF_019334725.1_ASM1933472v1	1	UbiU UbiV UbiT	+++	UbiU	345	358	18.9344	4.72E-08	0.000695	YTGAYTTAARTCAR	TTGATTTAAGTCAG
GCF_019339365.1_ASM1933936v1	1	UbiV UbiU UbiT	--+	UbiT	375	388	10.6721	4.15E-05	0.0331	YTGMYTTAARKCAR	TTGATACACAACAG
GCF_019339365.1_ASM1933936v1	1	UbiV UbiU UbiT	--+	UbiU	364	377	18.8689	1.85E-07	0.000565	YTGMYTTAARKCAR	CTGCCTTAAATCAA
GCF_019343105.1_ASM1934310v1	1	UbiV UbiU UbiT	---	UbiT	337	350	18.0263	2.09E-07	0.00853	TTGABCYRGVTCAA	TTGACCTCGATCAA
GCF_019343455.1_ASM1934345v1	1	UbiU UbiV UbiT	+++	UbiU	325	338	12.6885	2.29E-05	0.0182	YTGAYTTAARTCAR	TTGCCGTCGGTCAG
GCF_019343475.1_ASM1934347v1	1	UbiT UbiU UbiV	-++	UbiT	137	150	16.9508	1.32E-06	0.00211	YTGMYTTAARKCAR	TTGATTTAGAGCAG
GCF_019343475.1_ASM1934347v1	1	UbiT UbiU UbiV	-++	UbiU	376	389	17.0164	1.24E-06	0.00191	YTGMYTTAARKCAR	CTGCTCTAAATCAA
GCF_019355055.1_ASM1935505v1	1	UbiT UbiV UbiU	---	UbiU	330	343	16.7042	1.17E-06	0.0114	TTGAYCYRGRTCAA	TTGACCTTCATCAA
GCF_019356055.1_ASM1935605v1	1	UbiV UbiU UbiT	--+	UbiT	323	336	18.918	1.98E-07	0.000629	YTGMYTTAARKCAR	TTGATTTAAGGCAG
GCF_019356055.1_ASM1935605v1	1	UbiV UbiU UbiT	--+	UbiU	357	370	18.8689	1.85E-07	0.000565	YTGMYTTAARKCAR	CTGCCTTAAATCAA
GCF_019431205.1_ASM1943120v1	1	UbiV UbiU UbiT	--+	UbiT	323	336	18.918	1.98E-07	0.000629	YTGMYTTAARKCAR	TTGATTTAAGGCAG
GCF_019431205.1_ASM1943120v1	1	UbiV UbiU UbiT	--+	UbiU	357	370	18.8689	1.85E-07	0.000565	YTGMYTTAARKCAR	CTGCCTTAAATCAA
GCF_019443505.1_ASM1944350v1	1	UbiT UbiV UbiU	---	UbiU	425	438	14.0423	8.96E-06	0.0274	TTGAYCYRGRTCAA	TTCACCTGCGTCAA
GCF_019443845.1_ASM1944384v1	1	UbiT UbiU UbiV	-++	UbiT	313	326	18.918	1.98E-07	0.000629	YTGMYTTAARKCAR	TTGATTTAAGGCAG
GCF_019443845.1_ASM1944384v1	1	UbiT UbiU UbiV	-++	UbiU	364	377	18.8689	1.85E-07	0.000565	YTGMYTTAARKCAR	CTGCCTTAAATCAA
GCF_019448355.1_ASM1944835v1	1	UbiT UbiV UbiU	---	UbiU	402	415	13.5915	1.23E-05	0.0288	TTGAYCYRGRTCAA	TTGATTTGCGACAA
GCF_019457435.1_ASM1945743v1	1	UbiV UbiU UbiT	--+	UbiT	372	385	17.2131	9.34E-07	0.0015	YTGMYTTAARKCAR	TTGATTTAAAACAG
GCF_019457435.1_ASM1945743v1	1	UbiV UbiU UbiT	--+	UbiU	378	391	17.3279	8.67E-07	0.00136	YTGMYTTAARKCAR	CTGTTTTAAATCAA
GCF_019457455.1_ASM1945745v1	1	UbiV UbiU UbiT	--+	UbiT	371	384	14.1639	9.92E-06	0.0102	YTGMYTTAARKCAR	TTGATGTAAGACAA
GCF_019457455.1_ASM1945745v1	1	UbiV UbiU UbiT	--+	UbiU	374	387	14.4262	8.56E-06	0.00815	YTGMYTTAARKCAR	TTGTCTTACATCAA
GCF_019457475.1_ASM1945747v1	1	UbiV UbiU UbiT	--+	UbiT	376	389	17.2131	9.34E-07	0.0015	YTGMYTTAARKCAR	TTGATTTAAAACAG
GCF_019457475.1_ASM1945747v1	1	UbiV UbiU UbiT	--+	UbiU	378	391	17.3279	8.67E-07	0.00136	YTGMYTTAARKCAR	CTGTTTTAAATCAA
GCF_019457495.1_ASM1945749v1	1	UbiT UbiU UbiV	-++	UbiT	309	322	14.459	8.4E-06	0.00892	YTGMYTTAARKCAR	TTGATGTAAAACAG
GCF_019457495.1_ASM1945749v1	1	UbiT UbiU UbiV	-++	UbiU	383	396	14.7049	7.22E-06	0.00705	YTGMYTTAARKCAR	CTGTTTTACATCAA
GCF_019457515.1_ASM1945751v1	1	UbiV UbiU UbiT	--+	UbiT	307	320	14.459	8.4E-06	0.00892	YTGMYTTAARKCAR	TTGATGTAAAACAG
GCF_019457515.1_ASM1945751v1	1	UbiV UbiU UbiT	--+	UbiU	383	396	14.7049	7.22E-06	0.00705	YTGMYTTAARKCAR	CTGTTTTACATCAA
GCF_019457535.1_ASM1945753v1	1	UbiV UbiU UbiT	--+	UbiT	309	322	14.459	8.4E-06	0.00892	YTGMYTTAARKCAR	TTGATGTAAAACAG
GCF_019457535.1_ASM1945753v1	1	UbiV UbiU UbiT	--+	UbiU	383	396	14.7049	7.22E-06	0.00705	YTGMYTTAARKCAR	CTGTTTTACATCAA
GCF_019457555.1_ASM1945755v1	1	UbiT UbiU UbiV	-++	UbiT	309	322	14.459	8.4E-06	0.00892	YTGMYTTAARKCAR	TTGATGTAAAACAG
GCF_019457555.1_ASM1945755v1	1	UbiT UbiU UbiV	-++	UbiU	383	396	14.7049	7.22E-06	0.00705	YTGMYTTAARKCAR	CTGTTTTACATCAA
GCF_019457575.1_ASM1945757v1	1	UbiT UbiU UbiV	-++	UbiT	309	322	14.459	8.4E-06	0.00892	YTGMYTTAARKCAR	TTGATGTAAAACAG
GCF_019457575.1_ASM1945757v1	1	UbiT UbiU UbiV	-++	UbiU	383	396	14.7049	7.22E-06	0.00705	YTGMYTTAARKCAR	CTGTTTTACATCAA
GCF_019457595.1_ASM1945759v1	1	UbiT UbiU UbiV	-++	UbiT	309	322	14.459	8.4E-06	0.00892	YTGMYTTAARKCAR	TTGATGTAAAACAG
GCF_019457595.1_ASM1945759v1	1	UbiT UbiU UbiV	-++	UbiU	383	396	14.7049	7.22E-06	0.00705	YTGMYTTAARKCAR	CTGTTTTACATCAA
GCF_019457615.1_ASM1945761v1	1	UbiV UbiU UbiT	--+	UbiT	371	384	14.1639	9.92E-06	0.0102	YTGMYTTAARKCAR	TTGATGTAAGACAA
GCF_019457615.1_ASM1945761v1	1	UbiV UbiU UbiT	--+	UbiU	374	387	14.4262	8.56E-06	0.00815	YTGMYTTAARKCAR	TTGTCTTACATCAA
GCF_019457635.1_ASM1945763v1	1	UbiV UbiU UbiT	--+	UbiT	372	385	17.2131	9.34E-07	0.0015	YTGMYTTAARKCAR	TTGATTTAAAACAG
GCF_019457635.1_ASM1945763v1	1	UbiV UbiU UbiT	--+	UbiU	378	391	17.3279	8.67E-07	0.00136	YTGMYTTAARKCAR	CTGTTTTAAATCAA
GCF_019457655.1_ASM1945765v1	1	UbiT UbiU UbiV	-++	UbiT	309	322	14.459	8.4E-06	0.00892	YTGMYTTAARKCAR	TTGATGTAAAACAG
GCF_019457655.1_ASM1945765v1	1	UbiT UbiU UbiV	-++	UbiU	383	396	14.7049	7.22E-06	0.00705	YTGMYTTAARKCAR	CTGTTTTACATCAA
GCF_019464415.1_ASM1946441v1	1	UbiU UbiV UbiT	+++	UbiU	435	448	12.8028	2.01E-05	0.0399	TTGAYCYRGRTCAA	CTGATGAGGATCAA
GCF_019469165.1_ASM1946916v1	1	UbiT UbiU UbiV	-++	UbiU	144	157	15.4918	3.97E-06	0.00459	YTGAYTTAARTCAR	TTGATTTTAATCAA
GCF_019504385.1_ASM1950438v1	1	UbiV UbiU UbiT	---	UbiT	377	390	15.8816	2.66E-06	0.0202	TTGABCYRGVTCAA	TTGCGCTACATCAA
GCF_019599005.1_ASM1959900v1	1	UbiU UbiV UbiT	+++	UbiU	327	340	14.2676	7.61E-06	0.0263	TTGAYCYRGRTCAA	TTGACTGCCGTCAA
GCF_019602835.1_ASM1960283v1	1	UbiU UbiV UbiT	+++	UbiU	352	365	11.8033	3.56E-05	0.0245	YTGAYTTAARTCAR	TTGACAAAAATCAG
GCF_019602855.1_ASM1960285v1	1	UbiU UbiV UbiT	+++	UbiU	365	378	15.9079	2.61E-06	0.0205	TTGABCYRGVTCAA	TTGAGCGCGGTCAA
GCF_019602855.1_ASM1960285v1	1	UbiU UbiV UbiT	+++	UbiU	284	297	16.169	1.84E-06	0.0114	TTGAYCYRGRTCAA	TTGCCGCAGGTCAA
GCF_019670105.1_ASM1967010v1	1	UbiT UbiU UbiV	-++	UbiT	366	379	10.7541	4.03E-05	0.0331	YTGMYTTAARKCAR	TTGACTCAGCGCAG
GCF_019670105.1_ASM1967010v1	1	UbiT UbiU UbiV	-++	UbiU	382	395	10.7541	4.03E-05	0.0317	YTGMYTTAARKCAR	CTGCGCTGAGTCAA
GCF_019670125.1_ASM1967012v1	1	UbiT UbiU UbiV	-++	UbiT	366	379	10.7541	4.03E-05	0.0331	YTGMYTTAARKCAR	TTGACTCAGCGCAG
GCF_019670125.1_ASM1967012v1	1	UbiT UbiU UbiV	-++	UbiU	382	395	10.7541	4.03E-05	0.0317	YTGMYTTAARKCAR	CTGCGCTGAGTCAA
GCF_019670485.1_ASM1967048v1	1	UbiT UbiU UbiV	-++	UbiU	376	389	11.918	2.82E-05	0.0218	YTGMYTTAARKCAR	CTAACTTAGGTCAA
GCF_019670485.1_ASM1967048v1	1	UbiT UbiU UbiV	-++	UbiT	375	388	11	3.93E-05	0.0327	YTGMYTTAARKCAR	TTGATACATAACAG
GCF_019670705.1_ASM1967070v1	1	UbiV UbiU UbiT	--+	UbiT	372	385	15.3443	4.97E-06	0.0068	YTGMYTTAARKCAR	TTGATATGAAGCAG
GCF_019670705.1_ASM1967070v1	1	UbiV UbiU UbiT	--+	UbiU	377	390	15.5574	4.27E-06	0.00525	YTGMYTTAARKCAR	CTGCTTCATATCAA
GCF_019693255.1_ASM1969325v1	1	UbiU UbiV UbiT	+++	UbiU	335	348	13.7324	1.1E-05	0.0274	TTGAYCYRGRTCAA	TTGATTGCCGTCAA
GCF_019703835.1_ASM1970383v1	1	UbiT UbiU UbiV	-++	UbiU	24	37	18.8689	1.85E-07	0.000565	YTGMYTTAARKCAR	CTGCCTTAAATCAA
GCF_019704535.1_ASM1970453v1	1	UbiT UbiV UbiU	---	UbiU	328	341	15.5775	2.86E-06	0.0145	TTGAYCYRGRTCAA	TTGACCCCTATCAA
GCF_019797805.1_ASM1979780v1	1	UbiT UbiU UbiV	-++	UbiU	52	65	16.2295	2.6E-06	0.00333	YTGMYTTAARKCAR	TTGCCATAAATCAA
GCF_019797845.1_ASM1979784v1	1	UbiV UbiU UbiT	--+	UbiT	220	233	12.459	2.15E-05	0.0201	YTGMYTTAARKCAR	TTGATTTAGGCCAG
GCF_019797845.1_ASM1979784v1	1	UbiV UbiU UbiT	--+	UbiU	182	195	12.4098	2.19E-05	0.0183	YTGMYTTAARKCAR	CTGGCCTAAATCAA
GCF_019803045.1_ASM1980304v1	1	UbiV UbiU UbiT	--+	UbiT	312	325	18.918	1.98E-07	0.000629	YTGMYTTAARKCAR	TTGATTTAAGGCAG
GCF_019803045.1_ASM1980304v1	1	UbiV UbiU UbiT	--+	UbiU	356	369	18.8689	1.85E-07	0.000565	YTGMYTTAARKCAR	CTGCCTTAAATCAA
GCF_019823085.1_ASM1982308v1	1	UbiT UbiV UbiU	---	UbiU	381	394	13.7324	1.1E-05	0.0274	TTGAYCYRGRTCAA	TTGATTGCCGTCAA
GCF_019844095.1_ASM1984409v1	1	UbiV UbiU UbiT	--+	UbiT	307	320	18.918	1.98E-07	0.000629	YTGMYTTAARKCAR	TTGATTTAAGGCAG
GCF_019844095.1_ASM1984409v1	1	UbiV UbiU UbiT	--+	UbiU	376	389	18.8689	1.85E-07	0.000565	YTGMYTTAARKCAR	CTGCCTTAAATCAA
GCF_019880365.1_ASM1988036v1	1	UbiU UbiV UbiT	+++	UbiU	332	345	13.6197	1.19E-05	0.0286	TTGAYCYRGRTCAA	TTGACCGTTATCAA
GCF_019880405.1_ASM1988040v1	1	UbiV UbiU UbiT	--+	UbiT	313	326	18.918	1.98E-07	0.000629	YTGMYTTAARKCAR	TTGATTTAAGGCAG
GCF_019880405.1_ASM1988040v1	1	UbiV UbiU UbiT	--+	UbiU	341	354	18.8689	1.85E-07	0.000565	YTGMYTTAARKCAR	CTGCCTTAAATCAA
GCF_019890895.1_ASM1989089v1	1	UbiV UbiU UbiT	--+	UbiT	404	417	13.8947	1.24E-05	0.0423	TTGABCYRGVTCAA	TTGATATGGCACAA
GCF_019890895.1_ASM1989089v1	1	UbiV UbiU UbiT	--+	UbiU	263	276	14.0132	1.15E-05	0.0358	TTGABCYRGVTCAA	TTGTGCCATATCAA
GCF_019890895.1_ASM1989089v1	1	UbiV UbiU UbiT	--+	UbiT	313	326	17.7377	6.59E-07	0.00116	YTGMYTTAARKCAR	TTGATTTGAGGCAG
GCF_019890895.1_ASM1989089v1	1	UbiV UbiU UbiT	--+	UbiU	354	367	17.7705	6.47E-07	0.00111	YTGMYTTAARKCAR	CTGCCTCAAATCAA
GCF_019890955.1_ASM1989095v1	1	UbiT UbiU UbiV	-++	UbiT	307	320	18.918	1.98E-07	0.000629	YTGMYTTAARKCAR	TTGATTTAAGGCAG
GCF_019890955.1_ASM1989095v1	1	UbiT UbiU UbiV	-++	UbiU	376	389	18.8689	1.85E-07	0.000565	YTGMYTTAARKCAR	CTGCCTTAAATCAA
GCF_019904195.1_ASM1990419v1	1	UbiV UbiU UbiT	--+	UbiU	371	384	16.459	2.11E-06	0.0031	YTGMYTTAARKCAR	CTGCCTTATATCAA
GCF_019930565.1_ASM1993056v1	1	UbiV UbiU UbiT	--+	UbiT	313	326	17.7377	6.59E-07	0.00116	YTGMYTTAARKCAR	TTGATTTGAGGCAG
GCF_019930565.1_ASM1993056v1	1	UbiV UbiU UbiT	--+	UbiU	356	369	17.7705	6.47E-07	0.00111	YTGMYTTAARKCAR	CTGCCTCAAATCAA
GCF_019930825.1_ASM1993082v1	1	UbiV UbiU UbiT	--+	UbiT	374	387	15.7869	3.08E-06	0.00418	YTGAYTTAARTCAR	TTGACCTGAGGCAG
GCF_019930825.1_ASM1993082v1	1	UbiV UbiU UbiT	--+	UbiU	367	380	15.8197	2.99E-06	0.00379	YTGAYTTAARTCAR	CTGCCTCAGGTCAA
GCF_019931735.1_ASM1993173v1	1	UbiV UbiU UbiT	--+	UbiT	370	383	17.2131	9.34E-07	0.0015	YTGMYTTAARKCAR	TTGATTTAAAACAG
GCF_019931735.1_ASM1993173v1	1	UbiV UbiU UbiT	--+	UbiU	378	391	17.3279	8.67E-07	0.00136	YTGMYTTAARKCAR	CTGTTTTAAATCAA
GCF_019968685.1_ASM1996868v1	1	UbiV UbiU UbiT	--+	UbiT	291	304	17.7377	6.59E-07	0.00116	YTGMYTTAARKCAR	TTGATTTGAGGCAG
GCF_019968685.1_ASM1996868v1	1	UbiV UbiU UbiT	--+	UbiU	309	322	17.7705	6.47E-07	0.00111	YTGMYTTAARKCAR	CTGCCTCAAATCAA
GCF_019968705.1_ASM1996870v1	1	UbiV UbiU UbiT	--+	UbiT	291	304	17.7377	6.59E-07	0.00116	YTGMYTTAARKCAR	TTGATTTGAGGCAG
GCF_019968705.1_ASM1996870v1	1	UbiV UbiU UbiT	--+	UbiU	309	322	17.7705	6.47E-07	0.00111	YTGMYTTAARKCAR	CTGCCTCAAATCAA
GCF_019968725.1_ASM1996872v1	1	UbiV UbiU UbiT	--+	UbiT	291	304	17.7377	6.59E-07	0.00116	YTGMYTTAARKCAR	TTGATTTGAGGCAG
GCF_019968725.1_ASM1996872v1	1	UbiV UbiU UbiT	--+	UbiU	309	322	17.7705	6.47E-07	0.00111	YTGMYTTAARKCAR	CTGCCTCAAATCAA
GCF_019968745.1_ASM1996874v1	1	UbiV UbiU UbiT	--+	UbiT	291	304	17.7377	6.59E-07	0.00116	YTGMYTTAARKCAR	TTGATTTGAGGCAG
GCF_019968745.1_ASM1996874v1	1	UbiV UbiU UbiT	--+	UbiU	309	322	17.7705	6.47E-07	0.00111	YTGMYTTAARKCAR	CTGCCTCAAATCAA
GCF_019968765.1_ASM1996876v1	1	UbiT UbiU UbiV	-++	UbiT	313	326	18.918	1.98E-07	0.000629	YTGMYTTAARKCAR	TTGATTTAAGGCAG
GCF_019968765.1_ASM1996876v1	1	UbiT UbiU UbiV	-++	UbiU	364	377	18.8689	1.85E-07	0.000565	YTGMYTTAARKCAR	CTGCCTTAAATCAA
GCF_019968805.1_ASM1996880v1	1	UbiT UbiU UbiV	-++	UbiT	313	326	18.918	1.98E-07	0.000629	YTGMYTTAARKCAR	TTGATTTAAGGCAG
GCF_019968805.1_ASM1996880v1	1	UbiT UbiU UbiV	-++	UbiU	364	377	18.8689	1.85E-07	0.000565	YTGMYTTAARKCAR	CTGCCTTAAATCAA
GCF_019968825.1_ASM1996882v1	1	UbiT UbiU UbiV	-++	UbiT	313	326	18.918	1.98E-07	0.000629	YTGMYTTAARKCAR	TTGATTTAAGGCAG
GCF_019968825.1_ASM1996882v1	1	UbiT UbiU UbiV	-++	UbiU	364	377	18.8689	1.85E-07	0.000565	YTGMYTTAARKCAR	CTGCCTTAAATCAA
GCF_019973615.1_ASM1997361v1	1	UbiT UbiV UbiU	---	UbiU	303	316	13.5493	1.27E-05	0.0288	TTGAYCYRGRTCAA	TTGACCTACATCAT
GCF_019977755.1_ASM1997775v1	1	UbiV UbiU UbiT	--+	UbiU	370	383	13.7049	1.31E-05	0.0119	YTGAYTTAARTCAR	CTGCCCCACATCAA
GCF_020025155.1_ASM2002515v1	1	UbiU UbiV UbiT	+++	UbiU	379	392	16.0526	2.31E-06	0.0195	TTGABCYRGVTCAA	TTGATCGATATCAA
GCF_020097475.1_ASM2009747v1	1	UbiV UbiU UbiT	--+	UbiT	323	336	18.918	1.98E-07	0.000629	YTGMYTTAARKCAR	TTGATTTAAGGCAG
GCF_020097475.1_ASM2009747v1	1	UbiV UbiU UbiT	--+	UbiU	357	370	18.8689	1.85E-07	0.000565	YTGMYTTAARKCAR	CTGCCTTAAATCAA
GCF_020149505.1_ASM2014950v1	1	UbiT UbiV UbiU	---	UbiU	380	393	14.5263	8.34E-06	0.0348	TTGABCYRGVTCAA	TTGCGCCGAGTCAA
GCF_020149505.1_ASM2014950v1	1	UbiT UbiV UbiU	---	UbiT	272	285	11.9016	2.8E-05	0.0255	YTGMYTTAARKCAR	CTGATGCGTGTCAG
GCF_020149545.1_ASM2014954v1	1	UbiT UbiU UbiV	-++	UbiT	313	326	18.918	1.98E-07	0.000629	YTGMYTTAARKCAR	TTGATTTAAGGCAG
GCF_020149545.1_ASM2014954v1	1	UbiT UbiU UbiV	-++	UbiU	364	377	18.8689	1.85E-07	0.000565	YTGMYTTAARKCAR	CTGCCTTAAATCAA
GCF_020149575.1_ASM2014957v1	1	UbiV UbiU UbiT	--+	UbiT	326	339	15.7869	3.08E-06	0.00418	YTGAYTTAARTCAR	TTGACCTGAGGCAG
GCF_020149575.1_ASM2014957v1	1	UbiV UbiU UbiT	--+	UbiU	377	390	15.8197	2.99E-06	0.00379	YTGAYTTAARTCAR	CTGCCTCAGGTCAA
GCF_020150375.1_ASM2015037v1	1	UbiV UbiU UbiT	--+	UbiT	270	283	17.7377	6.59E-07	0.00116	YTGMYTTAARKCAR	TTGATTTGAGGCAG
GCF_020150375.1_ASM2015037v1	1	UbiV UbiU UbiT	--+	UbiU	316	329	17.7705	6.47E-07	0.00111	YTGMYTTAARKCAR	CTGCCTCAAATCAA
GCF_020150755.1_ASM2015075v1	1	UbiV UbiU UbiT	--+	UbiT	313	326	18.918	1.98E-07	0.000629	YTGMYTTAARKCAR	TTGATTTAAGGCAG
GCF_020150755.1_ASM2015075v1	1	UbiV UbiU UbiT	--+	UbiU	359	372	18.8689	1.85E-07	0.000565	YTGMYTTAARKCAR	CTGCCTTAAATCAA
GCF_020181655.1_ASM2018165v1	1	UbiV UbiU UbiT	--+	UbiT	282	295	18.918	1.98E-07	0.000629	YTGMYTTAARKCAR	TTGATTTAAGGCAG
GCF_020181655.1_ASM2018165v1	1	UbiV UbiU UbiT	--+	UbiU	232	245	18.8689	1.85E-07	0.000565	YTGMYTTAARKCAR	CTGCCTTAAATCAA
GCF_020181675.1_ASM2018167v1	1	UbiV UbiU UbiT	--+	UbiT	313	326	18.918	1.98E-07	0.000629	YTGMYTTAARKCAR	TTGATTTAAGGCAG
GCF_020181675.1_ASM2018167v1	1	UbiV UbiU UbiT	--+	UbiU	359	372	18.8689	1.85E-07	0.000565	YTGMYTTAARKCAR	CTGCCTTAAATCAA
GCF_020221795.1_ASM2022179v1	1	UbiV UbiU UbiT	--+	UbiT	313	326	18.918	1.98E-07	0.000629	YTGMYTTAARKCAR	TTGATTTAAGGCAG
GCF_020221795.1_ASM2022179v1	1	UbiV UbiU UbiT	--+	UbiU	359	372	18.8689	1.85E-07	0.000565	YTGMYTTAARKCAR	CTGCCTTAAATCAA
GCF_020268605.1_ASM2026860v1	1	UbiV UbiU UbiT	--+	UbiT	261	274	14.7213	7.02E-06	0.00785	YTGMYTTAARKCAR	TTGACTTAAACCAG
GCF_020268605.1_ASM2026860v1	1	UbiV UbiU UbiT	--+	UbiU	376	389	14.7541	6.89E-06	0.00689	YTGMYTTAARKCAR	CTGGTTTAAGTCAA
GCF_020268625.1_ASM2026862v1	1	UbiV UbiU UbiT	--+	UbiT	313	326	18.918	1.98E-07	0.000629	YTGMYTTAARKCAR	TTGATTTAAGGCAG
GCF_020268625.1_ASM2026862v1	1	UbiV UbiU UbiT	--+	UbiU	359	372	18.8689	1.85E-07	0.000565	YTGMYTTAARKCAR	CTGCCTTAAATCAA
GCF_020342335.1_ASM2034233v1	1	UbiT UbiU UbiV	-++	UbiT	313	326	16.5574	1.88E-06	0.00305	YTGMYTTAARKCAR	TTGATGTAAGGCAG
GCF_020342335.1_ASM2034233v1	1	UbiT UbiU UbiV	-++	UbiU	377	390	16.7213	1.65E-06	0.00233	YTGMYTTAARKCAR	CTGCCTTACATCAA
GCF_020405165.1_ASM2040516v1	1	UbiU UbiV UbiT	+++	UbiU	344	357	18.0845	2.55E-07	0.0058	TTGAYCYRGRTCAA	TTGATCCCGGTCAA
GCF_020405345.1_ASM2040534v1	1	UbiV UbiU UbiT	--+	UbiT	435	448	15.7869	3.08E-06	0.00418	YTGAYTTAARTCAR	TTGACCTGAGGCAG
GCF_020405345.1_ASM2040534v1	1	UbiV UbiU UbiT	--+	UbiU	170	183	10.3607	4.54E-05	0.0355	YTGMYTTAARKCAR	CTGTTGCAGGGCAA
GCF_020405345.1_ASM2040534v1	1	UbiV UbiU UbiT	--+	UbiU	367	380	15.8197	2.99E-06	0.00379	YTGAYTTAARTCAR	CTGCCTCAGGTCAA
GCF_020405345.1_ASM2040534v1	1	UbiV UbiU UbiT	--+	UbiU	311	324	10.4918	5.28E-05	0.0358	YTGMYTTAARKCAR	CTGTTGGAAATCAA
GCF_020423045.1_ASM2042304v1	1	UbiU UbiV UbiT	+++	UbiU	379	392	13.7324	1.1E-05	0.0274	TTGAYCYRGRTCAA	TTGATTGCCGTCAA
GCF_020423125.1_ASM2042312v1	1	UbiV UbiU UbiT	--+	UbiT	435	448	15.7869	3.08E-06	0.00418	YTGAYTTAARTCAR	TTGACCTGAGGCAG
GCF_020423125.1_ASM2042312v1	1	UbiV UbiU UbiT	--+	UbiU	368	381	15.8197	2.99E-06	0.00379	YTGAYTTAARTCAR	CTGCCTCAGGTCAA
GCF_020510525.1_ASM2051052v1	1	UbiT UbiV UbiU	---	UbiU	380	393	17.7465	4.27E-07	0.00679	TTGAYCYRGRTCAA	TTGACCAGGATCAA
GCF_020510545.1_ASM2051054v1	1	UbiU UbiV UbiT	+++	UbiU	328	341	17.5658	4.28E-07	0.0112	TTGABCYRGVTCAA	TTGCGCCAGATCAA
GCF_020510545.1_ASM2051054v1	1	UbiU UbiV UbiT	+++	UbiU	354	367	20.1408	9.79E-09	0.00134	TTGAYCYRGRTCAA	TTGACCCAGGTCAA
GCF_020510565.1_ASM2051056v1	1	UbiT UbiV UbiU	---	UbiU	382	395	17.7465	4.27E-07	0.00679	TTGAYCYRGRTCAA	TTGACCAGGATCAA
GCF_020510645.1_ASM2051064v1	1	UbiT UbiV UbiU	---	UbiU	382	395	17.7465	4.27E-07	0.00679	TTGAYCYRGRTCAA	TTGACCAGGATCAA
GCF_020510705.1_ASM2051070v1	1	UbiT UbiV UbiU	---	UbiT	63	76	11.082	4.13E-05	0.0361	YTGMYTTAARKCAR	CTGATTGCGGGCAG
GCF_020510705.1_ASM2051070v1	1	UbiT UbiV UbiU	---	UbiU	368	381	12.6901	2.14E-05	0.0408	TTGAYCYRGRTCAA	TTGATGAAGATCAG
GCF_020511155.1_ASM2051115v1	1	UbiT UbiU UbiV	-++	UbiT	372	385	13.9508	1.1E-05	0.0112	YTGMYTTAARKCAR	TTGATTTGGAACAG
GCF_020511155.1_ASM2051115v1	1	UbiT UbiU UbiV	-++	UbiU	367	380	14	1.07E-05	0.00992	YTGMYTTAARKCAR	CTGTTCCAAATCAA
GCF_020520285.1_ASM2052028v1	1	UbiT UbiV UbiU	---	UbiU	327	340	13.2817	1.5E-05	0.0321	TTGAYCYRGRTCAA	TTGATTATCGTCAA
GCF_020526085.1_ASM2052608v1	1	UbiV UbiU UbiT	--+	UbiT	313	326	17.7377	6.59E-07	0.00116	YTGMYTTAARKCAR	TTGATTTGAGGCAG
GCF_020526085.1_ASM2052608v1	1	UbiV UbiU UbiT	--+	UbiU	354	367	17.7705	6.47E-07	0.00111	YTGMYTTAARKCAR	CTGCCTCAAATCAA
GCF_020535565.1_ASM2053556v1	1	UbiU UbiV UbiT	+++	UbiU	373	386	12.5738	2.06E-05	0.0175	YTGMYTTAARKCAR	TTGTCGCAAAGCAA
GCF_020535565.1_ASM2053556v1	1	UbiU UbiV UbiT	+++	UbiU	335	348	15.2623	4.72E-06	0.00516	YTGAYTTAARTCAR	TTGATTTGCAGCAA
GCF_020541125.1_ASM2054112v1	1	UbiT UbiV UbiU	---	UbiU	402	415	10.3443	6.85E-05	0.0415	YTGAYTTAARTCAR	TTGATTTTCGACAA
GCF_020544465.1_ASM2054446v1	1	UbiT UbiV UbiU	---	UbiU	381	394	16.3421	1.84E-06	0.017	TTGABCYRGVTCAA	TTGACCCAGAACAA
GCF_020546665.1_ASM2054666v1	1	UbiU UbiV UbiT	++-	UbiU	381	394	12.2676	2.76E-05	0.0437	TTGAYCYRGRTCAA	CTGACAAAGGTCAA
GCF_020546665.1_ASM2054666v1	1	UbiU UbiV UbiT	++-	UbiT	380	393	12.1803	2.46E-05	0.0227	YTGMYTTAARKCAR	TTGGCTTATATCAA
GCF_020595105.1_ASM2059510v1	1	UbiU UbiV UbiT	++-	UbiU	379	392	12.6338	2.22E-05	0.0408	TTGAYCYRGRTCAA	ATGACCTGTGTCAA
GCF_020616155.1_ASM2061615v1	1	UbiU UbiV UbiT	+++	UbiU	380	393	15.3289	4.42E-06	0.0214	TTGABCYRGVTCAA	TTGATATGGGGCAA
GCF_020616155.1_ASM2061615v1	1	UbiU UbiV UbiT	+++	UbiU	330	343	14.25	9.89E-06	0.0358	TTGABCYRGVTCAA	TTGATCGTTATCAA
GCF_020618415.1_ASM2061841v1	1	UbiU UbiV UbiT	+++	UbiU	365	378	14.4605	8.69E-06	0.0348	TTGABCYRGVTCAA	TTGCGCGCGGTCAA
GCF_020618415.1_ASM2061841v1	1	UbiU UbiV UbiT	+++	UbiU	275	288	16.169	1.84E-06	0.0114	TTGAYCYRGRTCAA	TTGCCGCAGGTCAA
GCF_020640995.1_ASM2064099v1	1	UbiV UbiU UbiT	--+	UbiT	298	311	18.918	1.98E-07	0.000629	YTGMYTTAARKCAR	TTGATTTAAGGCAG
GCF_020640995.1_ASM2064099v1	1	UbiV UbiU UbiT	--+	UbiU	374	387	18.8689	1.85E-07	0.000565	YTGMYTTAARKCAR	CTGCCTTAAATCAA
GCF_020683125.1_ASM2068312v1	1	UbiV UbiU UbiT	--+	UbiT	307	320	18.918	1.98E-07	0.000629	YTGMYTTAARKCAR	TTGATTTAAGGCAG
GCF_020683125.1_ASM2068312v1	1	UbiV UbiU UbiT	--+	UbiU	376	389	18.8689	1.85E-07	0.000565	YTGMYTTAARKCAR	CTGCCTTAAATCAA
GCF_020783375.1_ASM2078337v1	1	UbiU UbiV UbiT	+++	UbiU	328	341	15.5775	2.86E-06	0.0145	TTGAYCYRGRTCAA	TTGACCCCTATCAA
GCF_020865585.1_ASM2086558v1	1	UbiU UbiV UbiT	+++	UbiU	357	370	17.25	7.06E-07	0.0112	TTGABCYRGVTCAA	TTGATACAGATCAA
GCF_020883495.1_ASM2088349v1	1	UbiT UbiU UbiV	+++	UbiT	365	378	14.25	9.89E-06	0.042	TTGABCYRGVTCAA	TTGTGCTGGCGCAA
GCF_020971565.1_ASM2097156v1	1	UbiV UbiU UbiT	--+	UbiT	282	295	18.918	1.98E-07	0.000629	YTGMYTTAARKCAR	TTGATTTAAGGCAG
GCF_020971565.1_ASM2097156v1	1	UbiV UbiU UbiT	--+	UbiU	250	263	18.8689	1.85E-07	0.000565	YTGMYTTAARKCAR	CTGCCTTAAATCAA
GCF_020971765.1_ASM2097176v1	1	UbiT UbiU UbiV	-++	UbiT	313	326	18.918	1.98E-07	0.000629	YTGMYTTAARKCAR	TTGATTTAAGGCAG
GCF_020971765.1_ASM2097176v1	1	UbiT UbiU UbiV	-++	UbiU	354	367	18.8689	1.85E-07	0.000565	YTGMYTTAARKCAR	CTGCCTTAAATCAA
GCF_020990385.1_ASM2099038v1	1	UbiV UbiU UbiT	---	UbiT	403	416	16.4789	1.38E-06	0.0123	TTGAYCYRGRTCAA	TTGACGAAGATCAA
GCF_020990385.1_ASM2099038v1	1	UbiV UbiU UbiT	---	UbiU	83	96	10.2787	5.79E-05	0.0384	YTGMYTTAARKCAR	CTGCTCGATGTCAG
GCF_021052565.1_ASM2105256v1	1	UbiT UbiU UbiV	+++	UbiT	367	380	16.1184	2.18E-06	0.0182	TTGABCYRGVTCAA	TTGCTCCAGCGCAA
GCF_021088345.1_ASM2108834v1	1	UbiV UbiU UbiT	---	UbiT	402	415	16.4789	1.38E-06	0.0123	TTGAYCYRGRTCAA	TTGTTCCGGGTCAA
GCF_021117075.1_ASM2111707v1	1	UbiV UbiU UbiT	--+	UbiT	313	326	18.918	1.98E-07	0.000629	YTGMYTTAARKCAR	TTGATTTAAGGCAG
GCF_021117075.1_ASM2111707v1	1	UbiV UbiU UbiT	--+	UbiU	354	367	18.8689	1.85E-07	0.000565	YTGMYTTAARKCAR	CTGCCTTAAATCAA
GCF_021117405.1_ASM2111740v1	1	UbiU UbiV UbiT	++-	UbiT	87	100	11.8689	3.45E-05	0.0304	YTGAYTTAARTCAR	TTGCCGCGGGGCAG
GCF_021172065.1_ASM2117206v1	1	UbiV UbiU UbiT	--+	UbiT	313	326	17.7377	6.59E-07	0.00116	YTGMYTTAARKCAR	TTGATTTGAGGCAG
GCF_021172065.1_ASM2117206v1	1	UbiV UbiU UbiT	--+	UbiU	370	383	17.7705	6.47E-07	0.00111	YTGMYTTAARKCAR	CTGCCTCAAATCAA
GCF_021184225.1_ASM2118422v1	1	UbiV UbiU UbiT	--+	UbiT	313	326	17.7377	6.59E-07	0.00116	YTGMYTTAARKCAR	TTGATTTGAGGCAG
GCF_021184225.1_ASM2118422v1	1	UbiV UbiU UbiT	--+	UbiU	354	367	17.7705	6.47E-07	0.00111	YTGMYTTAARKCAR	CTGCCTCAAATCAA
GCF_021228795.1_ASM2122879v1	1	UbiU UbiV UbiT	++-	UbiT	367	380	11.5738	3.97E-05	0.0345	YTGAYTTAARTCAR	TTGACTTGGATCAT
GCF_021249385.1_ASM2124938v1	1	UbiU UbiV UbiT	+++	UbiU	238	251	15.1974	4.93E-06	0.0232	TTGABCYRGVTCAA	TTGCGGCAGGTCAA
GCF_021276285.1_ASM2127628v1	1	UbiV UbiU UbiT	--+	UbiT	271	284	17.7377	6.59E-07	0.00116	YTGMYTTAARKCAR	TTGATTTGAGGCAG
GCF_021276285.1_ASM2127628v1	1	UbiV UbiU UbiT	--+	UbiU	302	315	17.7705	6.47E-07	0.00111	YTGMYTTAARKCAR	CTGCCTCAAATCAA
GCF_021278985.1_ASM2127898v1	1	UbiT UbiU UbiV	-++	UbiT	312	325	18.918	1.98E-07	0.000629	YTGMYTTAARKCAR	TTGATTTAAGGCAG
GCF_021278985.1_ASM2127898v1	1	UbiT UbiU UbiV	-++	UbiU	356	369	18.8689	1.85E-07	0.000565	YTGMYTTAARKCAR	CTGCCTTAAATCAA
GCF_021365465.1_ASM2136546v1	1	UbiV UbiU UbiT	--+	UbiT	308	321	18.918	1.98E-07	0.000629	YTGMYTTAARKCAR	TTGATTTAAGGCAG
GCF_021365465.1_ASM2136546v1	1	UbiV UbiU UbiT	--+	UbiU	113	126	10.1639	4.82E-05	0.0377	YTGMYTTAARKCAR	CTGCTTTGTCGCAA
GCF_021391315.1_ASM2139131v1	1	UbiV UbiU UbiT	---	UbiT	379	392	18.4366	1.93E-07	0.0062	TTGAYCYRGRTCAA	TTGACCTACATCAA
GCF_021432085.1_ASM2143208v1	1	UbiT UbiV UbiU	---	UbiU	328	341	15.5775	2.86E-06	0.0145	TTGAYCYRGRTCAA	TTGACCCCTATCAA
GCF_021432765.1_ASM2143276v1	1	UbiU UbiV UbiT	+++	UbiU	324	337	15.9014	2.23E-06	0.0126	TTGAYCYRGRTCAA	TTGACGCCCATCAA
GCF_021441885.1_ASM2144188v1	1	UbiV UbiU UbiT	--+	UbiT	374	387	10.3607	4.54E-05	0.0357	YTGMYTTAARKCAR	TTGACGCACAACAG
GCF_021441885.1_ASM2144188v1	1	UbiV UbiU UbiT	--+	UbiU	391	404	15.2535	3.78E-06	0.0179	TTGAYCYRGRTCAA	TTGACCTTTATCAA
GCF_021441885.1_ASM2144188v1	1	UbiV UbiU UbiT	--+	UbiU	376	389	16.459	2.11E-06	0.0031	YTGMYTTAARKCAR	CTGCCTTATATCAA
GCF_021462285.1_ASM2146228v1	1	UbiV UbiU UbiT	--+	UbiT	326	339	15.6066	3.58E-06	0.0045	YTGAYTTAARTCAR	TTGATTTGGGGCAG
GCF_021462285.1_ASM2146228v1	1	UbiV UbiU UbiT	--+	UbiU	313	326	15.5574	3.76E-06	0.00442	YTGAYTTAARTCAR	CTGCCCCAAATCAA
GCF_021496765.1_ASM2149676v1	1	UbiU UbiV UbiT	+++	UbiU	381	394	16.3421	1.84E-06	0.017	TTGABCYRGVTCAA	TTGACCCAGAACAA
GCF_021496925.1_ASM2149692v1	1	UbiT UbiV UbiU	---	UbiU	313	326	14.4079	8.99E-06	0.0355	TTGABCYRGVTCAA	TTGTGCTGCATCAA
GCF_021496925.1_ASM2149692v1	1	UbiT UbiV UbiU	---	UbiU	362	375	16.8873	9.7E-07	0.01	TTGAYCYRGRTCAA	TTGACCCAGGTCAG
GCF_021513195.1_ASM2151319v1	1	UbiT UbiU UbiV	-++	UbiT	372	385	13.9508	1.1E-05	0.0112	YTGMYTTAARKCAR	TTGATTTGGAACAG
GCF_021513195.1_ASM2151319v1	1	UbiT UbiU UbiV	-++	UbiU	367	380	14	1.07E-05	0.00992	YTGMYTTAARKCAR	CTGTTCCAAATCAA
GCF_021545785.1_ASM2154578v1	1	UbiT UbiV UbiU	---	UbiU	380	393	17.0282	8E-07	0.00994	TTGAYCYRGRTCAA	TTGATGCGCATCAA
GCF_021560015.1_ASM2156001v1	1	UbiT UbiU UbiV	-++	UbiT	370	383	17.2131	9.34E-07	0.0015	YTGMYTTAARKCAR	TTGATTTAAAACAG
GCF_021560015.1_ASM2156001v1	1	UbiT UbiU UbiV	-++	UbiU	379	392	17.3279	8.67E-07	0.00136	YTGMYTTAARKCAR	CTGTTTTAAATCAA
GCF_021650935.1_ASM2165093v1	1	UbiT UbiV UbiU	---	UbiU	379	392	17.4225	5.79E-07	0.00777	TTGAYCYRGRTCAA	TTGACATAGGTCAA
GCF_021725435.1_ASM2172543v1	1	UbiT UbiU UbiV	-++	UbiT	313	326	18.918	1.98E-07	0.000629	YTGMYTTAARKCAR	TTGATTTAAGGCAG
GCF_021725435.1_ASM2172543v1	1	UbiT UbiU UbiV	-++	UbiU	354	367	18.8689	1.85E-07	0.000565	YTGMYTTAARKCAR	CTGCCTTAAATCAA
GCF_021729865.1_ASM2172986v1	1	UbiU UbiV UbiT	+++	UbiU	327	340	17.5658	4.28E-07	0.0112	TTGABCYRGVTCAA	TTGCGCCAGATCAA
GCF_021729865.1_ASM2172986v1	1	UbiU UbiV UbiT	+++	UbiU	353	366	20.1408	9.79E-09	0.00134	TTGAYCYRGRTCAA	TTGACCCAGGTCAA
GCF_021729865.1_ASM2172986v1	1	UbiU UbiV UbiT	+++	UbiU	261	274	15.3099	3.53E-06	0.0172	TTGAYCYRGRTCAA	TTGTCCTGCATCAA
GCF_021733145.1_ASM2173314v1	1	UbiV UbiU UbiT	--+	UbiT	278	291	16.1475	2.4E-06	0.00382	YTGMYTTAARKCAR	TTGATTTCAGGCAG
GCF_021733145.1_ASM2173314v1	1	UbiV UbiU UbiT	--+	UbiU	307	320	16.0656	2.55E-06	0.00351	YTGMYTTAARKCAR	CTGCCTGAAATCAA
GCF_021869625.1_ASM2186962v1	1	UbiV UbiU UbiT	--+	UbiT	313	326	18.918	1.98E-07	0.000629	YTGMYTTAARKCAR	TTGATTTAAGGCAG
GCF_021869625.1_ASM2186962v1	1	UbiV UbiU UbiT	--+	UbiU	354	367	18.8689	1.85E-07	0.000565	YTGMYTTAARKCAR	CTGCCTTAAATCAA
GCF_021869645.1_ASM2186964v1	1	UbiT UbiU UbiV	-++	UbiT	313	326	18.918	1.98E-07	0.000629	YTGMYTTAARKCAR	TTGATTTAAGGCAG
GCF_021869645.1_ASM2186964v1	1	UbiT UbiU UbiV	-++	UbiU	364	377	18.8689	1.85E-07	0.000565	YTGMYTTAARKCAR	CTGCCTTAAATCAA
GCF_021869665.1_ASM2186966v1	1	UbiT UbiU UbiV	-++	UbiT	313	326	18.918	1.98E-07	0.000629	YTGMYTTAARKCAR	TTGATTTAAGGCAG
GCF_021869665.1_ASM2186966v1	1	UbiT UbiU UbiV	-++	UbiU	354	367	18.8689	1.85E-07	0.000565	YTGMYTTAARKCAR	CTGCCTTAAATCAA
GCF_021869685.1_ASM2186968v1	1	UbiT UbiU UbiV	-++	UbiT	313	326	18.918	1.98E-07	0.000629	YTGMYTTAARKCAR	TTGATTTAAGGCAG
GCF_021869685.1_ASM2186968v1	1	UbiT UbiU UbiV	-++	UbiU	364	377	18.8689	1.85E-07	0.000565	YTGMYTTAARKCAR	CTGCCTTAAATCAA
GCF_021869685.1_ASM2186968v1	1	UbiT UbiU UbiV	-++	UbiU	9	22	13.3289	1.77E-05	0.0455	TTGABCYRGVTCAA	TTGATCATTCTCAA
GCF_021869705.1_ASM2186970v1	1	UbiT UbiU UbiV	-++	UbiT	313	326	17.7377	6.59E-07	0.00116	YTGMYTTAARKCAR	TTGATTTGAGGCAG
GCF_021869705.1_ASM2186970v1	1	UbiT UbiU UbiV	-++	UbiU	354	367	17.7705	6.47E-07	0.00111	YTGMYTTAARKCAR	CTGCCTCAAATCAA
GCF_022014715.1_ASM2201471v1	1	UbiT UbiU UbiV	-++	UbiT	313	326	18.918	1.98E-07	0.000629	YTGMYTTAARKCAR	TTGATTTAAGGCAG
GCF_022014715.1_ASM2201471v1	1	UbiT UbiU UbiV	-++	UbiU	355	368	18.8689	1.85E-07	0.000565	YTGMYTTAARKCAR	CTGCCTTAAATCAA
GCF_022354085.1_ASM2235408v1	1	UbiT UbiU UbiV	-++	UbiT	323	336	18.918	1.98E-07	0.000629	YTGMYTTAARKCAR	TTGATTTAAGGCAG
GCF_022354085.1_ASM2235408v1	1	UbiT UbiU UbiV	-++	UbiU	357	370	18.8689	1.85E-07	0.000565	YTGMYTTAARKCAR	CTGCCTTAAATCAA
GCF_022369495.1_ASM2236949v1	1	UbiV UbiU UbiT	--+	UbiT	298	311	16.8197	1.22E-06	0.00199	YTGAYTTAARTCAR	TTGATTTAGGGCAG
GCF_022369495.1_ASM2236949v1	1	UbiV UbiU UbiT	--+	UbiU	374	387	16.8197	1.22E-06	0.00194	YTGAYTTAARTCAR	CTGCCCTAAATCAA
GCF_022371215.1_ASM2237121v1	1	UbiT UbiU UbiV	-++	UbiU	374	387	16.7213	1.65E-06	0.00233	YTGMYTTAARKCAR	CTGCCTTACATCAA
GCF_022371215.1_ASM2237121v1	1	UbiT UbiU UbiV	-++	UbiT	58	71	13.5738	1.34E-05	0.0136	YTGMYTTAARKCAR	TTGACTCAAACCAG
GCF_022371215.1_ASM2237121v1	1	UbiT UbiU UbiV	-++	UbiT	372	385	11	3.93E-05	0.0327	YTGMYTTAARKCAR	TTGATACATAACAG
GCF_022394795.1_ASM2239479v1	1	UbiT UbiU UbiV	-++	UbiT	307	320	15.6066	3.58E-06	0.0045	YTGAYTTAARTCAR	TTGATTTGGGGCAG
GCF_022394795.1_ASM2239479v1	1	UbiT UbiU UbiV	-++	UbiU	378	391	15.5574	3.76E-06	0.00442	YTGAYTTAARTCAR	CTGCCCCAAATCAA
GCF_022406855.1_ASM2240685v1	1	UbiT UbiV UbiU	---	UbiU	363	376	14.4605	8.69E-06	0.0348	TTGABCYRGVTCAA	TTGCGCGCGGTCAA
GCF_022406855.1_ASM2240685v1	1	UbiT UbiV UbiU	---	UbiU	273	286	16.169	1.84E-06	0.0114	TTGAYCYRGRTCAA	TTGCCGCAGGTCAA
GCF_022477975.1_ASM2247797v1	1	UbiV UbiU UbiT	--+	UbiT	282	295	18.918	1.98E-07	0.000629	YTGMYTTAARKCAR	TTGATTTAAGGCAG
GCF_022477975.1_ASM2247797v1	1	UbiV UbiU UbiT	--+	UbiU	250	263	18.8689	1.85E-07	0.000565	YTGMYTTAARKCAR	CTGCCTTAAATCAA
GCF_022492935.1_ASM2249293v1	1	UbiT UbiV UbiU	---	UbiU	334	347	16.4605	1.66E-06	0.017	TTGABCYRGVTCAA	TTGCTCAAGATCAA
GCF_022492935.1_ASM2249293v1	1	UbiT UbiV UbiU	---	UbiU	353	366	16.9859	8.73E-07	0.01	TTGAYCYRGRTCAA	TTGACACAGATCAA
GCF_022537035.1_ASM2253703v1	1	UbiU UbiV UbiT	+++	UbiU	325	338	13.2817	1.5E-05	0.0321	TTGAYCYRGRTCAA	TTGATTATCGTCAA
GCF_022558585.1_ASM2255858v1	1	UbiV UbiU UbiT	--+	UbiT	312	325	17.7377	6.59E-07	0.00116	YTGMYTTAARKCAR	TTGATTTGAGGCAG
GCF_022558585.1_ASM2255858v1	1	UbiV UbiU UbiT	--+	UbiU	356	369	17.7705	6.47E-07	0.00111	YTGMYTTAARKCAR	CTGCCTCAAATCAA
GCF_022576045.1_ASM2257604v1	1	UbiU UbiV UbiT	+++	UbiU	331	344	14.2394	7.76E-06	0.0263	TTGAYCYRGRTCAA	TTGACGCTTATCAA
GCF_022592155.1_ASM2259215v1	1	UbiT UbiU UbiV	-++	UbiT	323	336	18.918	1.98E-07	0.000629	YTGMYTTAARKCAR	TTGATTTAAGGCAG
GCF_022592155.1_ASM2259215v1	1	UbiT UbiU UbiV	-++	UbiU	357	370	18.8689	1.85E-07	0.000565	YTGMYTTAARKCAR	CTGCCTTAAATCAA
GCF_022592395.1_ASM2259239v1	1	UbiT UbiU UbiV	-++	UbiT	186	199	18.918	1.98E-07	0.000629	YTGMYTTAARKCAR	TTGATTTAAGGCAG
GCF_022592395.1_ASM2259239v1	1	UbiT UbiU UbiV	-++	UbiU	362	375	18.8689	1.85E-07	0.000565	YTGMYTTAARKCAR	CTGCCTTAAATCAA
GCF_022605325.1_ASM2260532v1	1	UbiV UbiU UbiT	--+	UbiT	404	417	13.8947	1.24E-05	0.0423	TTGABCYRGVTCAA	TTGATATGGCACAA
GCF_022605325.1_ASM2260532v1	1	UbiV UbiU UbiT	--+	UbiU	263	276	14.0132	1.15E-05	0.0358	TTGABCYRGVTCAA	TTGTGCCATATCAA
GCF_022605325.1_ASM2260532v1	1	UbiV UbiU UbiT	--+	UbiT	313	326	17.7377	6.59E-07	0.00116	YTGMYTTAARKCAR	TTGATTTGAGGCAG
GCF_022605325.1_ASM2260532v1	1	UbiV UbiU UbiT	--+	UbiU	354	367	17.7705	6.47E-07	0.00111	YTGMYTTAARKCAR	CTGCCTCAAATCAA
GCF_022637475.1_ASM2263747v1	1	UbiT UbiU UbiV	-++	UbiT	271	284	17.7377	6.59E-07	0.00116	YTGMYTTAARKCAR	TTGATTTGAGGCAG
GCF_022637475.1_ASM2263747v1	1	UbiT UbiU UbiV	-++	UbiU	302	315	17.7705	6.47E-07	0.00111	YTGMYTTAARKCAR	CTGCCTCAAATCAA
GCF_022637495.1_ASM2263749v1	1	UbiT UbiV UbiU	+--	UbiT	379	392	15.831	2.35E-06	0.0182	TTGAYCYRGRTCAA	TTGATCTGGATCAG
GCF_022637495.1_ASM2263749v1	1	UbiT UbiV UbiU	+--	UbiU	382	395	13.7324	1.1E-05	0.0274	TTGAYCYRGRTCAA	CTGACATGGATCAA
GCF_022637515.1_ASM2263751v1	1	UbiV UbiU UbiT	--+	UbiT	303	316	18.918	1.98E-07	0.000629	YTGMYTTAARKCAR	TTGATTTAAGGCAG
GCF_022637515.1_ASM2263751v1	1	UbiV UbiU UbiT	--+	UbiU	327	340	18.8689	1.85E-07	0.000565	YTGMYTTAARKCAR	CTGCCTTAAATCAA
GCF_022637595.1_ASM2263759v1	1	UbiV UbiU UbiT	--+	UbiT	404	417	13.8947	1.24E-05	0.0423	TTGABCYRGVTCAA	TTGATATGGCACAA
GCF_022637595.1_ASM2263759v1	1	UbiV UbiU UbiT	--+	UbiU	263	276	14.0132	1.15E-05	0.0358	TTGABCYRGVTCAA	TTGTGCCATATCAA
GCF_022637595.1_ASM2263759v1	1	UbiV UbiU UbiT	--+	UbiT	313	326	17.7377	6.59E-07	0.00116	YTGMYTTAARKCAR	TTGATTTGAGGCAG
GCF_022637595.1_ASM2263759v1	1	UbiV UbiU UbiT	--+	UbiU	354	367	17.7705	6.47E-07	0.00111	YTGMYTTAARKCAR	CTGCCTCAAATCAA
GCF_022647325.1_ASM2264732v1	1	UbiT UbiU UbiV	-++	UbiT	311	324	18.918	1.98E-07	0.000629	YTGMYTTAARKCAR	TTGATTTAAGGCAG
GCF_022647325.1_ASM2264732v1	1	UbiT UbiU UbiV	-++	UbiU	377	390	18.8689	1.85E-07	0.000565	YTGMYTTAARKCAR	CTGCCTTAAATCAA
GCF_022647505.1_ASM2264750v1	1	UbiV UbiU UbiT	--+	UbiT	309	322	18.918	1.98E-07	0.000629	YTGMYTTAARKCAR	TTGATTTAAGGCAG
GCF_022647505.1_ASM2264750v1	1	UbiV UbiU UbiT	--+	UbiU	375	388	18.8689	1.85E-07	0.000565	YTGMYTTAARKCAR	CTGCCTTAAATCAA
GCF_022647505.1_ASM2264750v1	1	UbiV UbiU UbiT	--+	UbiU	235	248	10.9508	3.76E-05	0.0298	YTGMYTTAARKCAR	CTGACTCAACACAG
GCF_022655595.1_ASM2265559v1	1	UbiT UbiU UbiV	-++	UbiT	424	437	12.1475	3.02E-05	0.0274	YTGAYTTAARTCAR	TTGATACCAATCAA
GCF_022655595.1_ASM2265559v1	1	UbiT UbiU UbiV	-++	UbiU	372	385	13.3944	1.4E-05	0.0308	TTGAYCYRGRTCAA	TTGATTGGTATCAA
GCF_022749495.1_ASM2274949v1	1	UbiT UbiV UbiU	---	UbiU	348	361	14.8033	6.68E-06	0.00673	YTGMYTTAARKCAR	TTGATTTAAATCAT
GCF_022749515.1_ASM2274951v1	1	UbiU UbiV UbiT	+++	UbiU	348	361	14.8033	6.68E-06	0.00673	YTGMYTTAARKCAR	TTGATTTAAATCAT
GCF_022812045.1_ASM2281204v1	1	UbiV UbiU UbiT	--+	UbiU	374	387	16.7213	1.65E-06	0.00233	YTGMYTTAARKCAR	CTGCCTTACATCAA
GCF_022812045.1_ASM2281204v1	1	UbiV UbiU UbiT	--+	UbiT	372	385	11	3.93E-05	0.0327	YTGMYTTAARKCAR	TTGATACATAACAG
GCF_022965755.1_ASM2296575v1	1	UbiT UbiV UbiU	+--	UbiT	329	342	19.6056	3.35E-08	0.00466	TTGAYCYRGRTCAA	TTGATCCAGGTCAA
GCF_022965755.1_ASM2296575v1	1	UbiT UbiV UbiU	+--	UbiT	157	170	17.8732	3.81E-07	0.0062	TTGAYCYRGRTCAA	TTGATCCTGGTCAA
GCF_023151555.2_ASM2315155v2	1	UbiT UbiU UbiV	-++	UbiT	375	388	11.7541	2.84E-05	0.0258	YTGMYTTAARKCAR	TTGATTTATCGCAG
GCF_023151555.2_ASM2315155v2	1	UbiT UbiU UbiV	-++	UbiT	301	314	11.0984	3.59E-05	0.0317	YTGMYTTAARKCAR	TTGATATGACTCAG
GCF_023151555.2_ASM2315155v2	1	UbiT UbiU UbiV	-++	UbiU	299	312	11.5902	3.01E-05	0.0245	YTGMYTTAARKCAR	CTGCGATAAATCAA
GCF_023151555.2_ASM2315155v2	1	UbiT UbiU UbiV	-++	UbiU	373	386	11.0656	3.63E-05	0.0289	YTGMYTTAARKCAR	CTGAGTCATATCAA
GCF_023159095.1_ASM2315909v1	1	UbiT UbiU UbiV	-++	UbiT	372	385	17.2131	9.34E-07	0.0015	YTGMYTTAARKCAR	TTGATTTAAAACAG
GCF_023159095.1_ASM2315909v1	1	UbiT UbiU UbiV	-++	UbiU	378	391	17.3279	8.67E-07	0.00136	YTGMYTTAARKCAR	CTGTTTTAAATCAA
GCF_023159115.1_ASM2315911v1	1	UbiT UbiU UbiV	-++	UbiT	372	385	17.2131	9.34E-07	0.0015	YTGMYTTAARKCAR	TTGATTTAAAACAG
GCF_023159115.1_ASM2315911v1	1	UbiT UbiU UbiV	-++	UbiU	378	391	17.3279	8.67E-07	0.00136	YTGMYTTAARKCAR	CTGTTTTAAATCAA
GCF_023159135.1_ASM2315913v1	1	UbiT UbiU UbiV	-++	UbiT	372	385	17.2131	9.34E-07	0.0015	YTGMYTTAARKCAR	TTGATTTAAAACAG
GCF_023159135.1_ASM2315913v1	1	UbiT UbiU UbiV	-++	UbiU	378	391	17.3279	8.67E-07	0.00136	YTGMYTTAARKCAR	CTGTTTTAAATCAA
GCF_023195735.1_ASM2319573v1	1	UbiV UbiU UbiT	--+	UbiT	313	326	17.7377	6.59E-07	0.00116	YTGMYTTAARKCAR	TTGATTTGAGGCAG
GCF_023195735.1_ASM2319573v1	1	UbiV UbiU UbiT	--+	UbiU	355	368	17.7705	6.47E-07	0.00111	YTGMYTTAARKCAR	CTGCCTCAAATCAA
GCF_023195835.1_ASM2319583v1	1	UbiV UbiU UbiT	--+	UbiU	372	385	16.7213	1.65E-06	0.00233	YTGMYTTAARKCAR	CTGCCTTACATCAA
GCF_023206395.1_ASM2320639v1	1	UbiT UbiU UbiV	-++	UbiT	372	385	11	3.93E-05	0.0327	YTGMYTTAARKCAR	TTGATACATAACAG
GCF_023206395.1_ASM2320639v1	1	UbiT UbiU UbiV	-++	UbiT	58	71	10.1639	5.22E-05	0.0405	YTGMYTTAARKCAR	TTGGCTTAAACCAG
GCF_023206395.1_ASM2320639v1	1	UbiT UbiU UbiV	-++	UbiU	374	387	16.459	2.11E-06	0.0031	YTGMYTTAARKCAR	CTGCCTTATATCAA
GCF_023221655.1_ASM2322165v1	1	UbiV UbiU UbiT	--+	UbiU	374	387	16.7213	1.65E-06	0.00233	YTGMYTTAARKCAR	CTGCCTTACATCAA
GCF_023221655.1_ASM2322165v1	1	UbiV UbiU UbiT	--+	UbiT	58	71	13.5738	1.34E-05	0.0136	YTGMYTTAARKCAR	TTGACTCAAACCAG
GCF_023221655.1_ASM2322165v1	1	UbiV UbiU UbiT	--+	UbiT	372	385	11	3.93E-05	0.0327	YTGMYTTAARKCAR	TTGATACATAACAG
GCF_023238625.1_ASM2323862v1	1	UbiV UbiU UbiT	--+	UbiT	372	385	15.5082	3.92E-06	0.00488	YTGAYTTAARTCAR	TTGACTCAGAGCAG
GCF_023238625.1_ASM2323862v1	1	UbiV UbiU UbiT	--+	UbiU	380	393	15.6557	3.42E-06	0.00429	YTGAYTTAARTCAR	CTGCTCTGAGTCAA
GCF_023272715.1_ASM2327271v1	1	UbiT UbiU UbiV	-++	UbiT	282	295	18.918	1.98E-07	0.000629	YTGMYTTAARKCAR	TTGATTTAAGGCAG
GCF_023272715.1_ASM2327271v1	1	UbiT UbiU UbiV	-++	UbiU	250	263	18.8689	1.85E-07	0.000565	YTGMYTTAARKCAR	CTGCCTTAAATCAA
GCF_023277445.1_ASM2327744v1	1	UbiV UbiU UbiT	--+	UbiU	374	387	11.918	2.82E-05	0.0218	YTGMYTTAARKCAR	CTAACTTAGGTCAA
GCF_023277445.1_ASM2327744v1	1	UbiV UbiU UbiT	--+	UbiT	375	388	11	3.93E-05	0.0327	YTGMYTTAARKCAR	TTGATACATAACAG
GCF_023311875.1_ASM2331187v1	1	UbiT UbiV UbiU	+--	UbiU	78	91	9.95082	8.08E-05	0.0476	YTGAYTTAARTCAR	CTGACGAACAGCAG
GCF_023311875.1_ASM2331187v1	1	UbiT UbiV UbiU	+--	UbiU	382	395	13.7465	1.08E-05	0.0274	TTGAYCYRGRTCAA	CTGACGAAGGTCAA
GCF_023311895.1_ASM2331189v1	1	UbiU UbiV UbiT	++-	UbiU	382	395	13.7465	1.08E-05	0.0274	TTGAYCYRGRTCAA	CTGACGAAGGTCAA
GCF_023311915.1_ASM2331191v1	1	UbiT UbiV UbiU	+--	UbiU	78	91	9.95082	8.08E-05	0.0476	YTGAYTTAARTCAR	CTGACGAACAGCAG
GCF_023311915.1_ASM2331191v1	1	UbiT UbiV UbiU	+--	UbiU	382	395	13.7465	1.08E-05	0.0274	TTGAYCYRGRTCAA	CTGACGAAGGTCAA
GCF_023314135.1_ASM2331413v1	1	UbiT UbiV UbiU	+--	UbiU	78	91	9.95082	8.08E-05	0.0476	YTGAYTTAARTCAR	CTGACGAACAGCAG
GCF_023314135.1_ASM2331413v1	1	UbiT UbiV UbiU	+--	UbiU	382	395	13.7465	1.08E-05	0.0274	TTGAYCYRGRTCAA	CTGACGAAGGTCAA
GCF_023330585.1_ASM2333058v1	1	UbiU UbiV UbiT	+++	UbiU	376	389	13.7324	1.1E-05	0.0274	TTGAYCYRGRTCAA	TTGATTGCCGTCAA
GCF_023373605.1_ASM2337360v1	1	UbiT UbiU UbiV	-++	UbiT	366	379	10.7541	4.03E-05	0.0331	YTGMYTTAARKCAR	TTGACTCAGCGCAG
GCF_023373605.1_ASM2337360v1	1	UbiT UbiU UbiV	-++	UbiU	382	395	10.7541	4.03E-05	0.0317	YTGMYTTAARKCAR	CTGCGCTGAGTCAA
GCF_023375135.1_ASM2337513v1	1	UbiT UbiU UbiV	+++	UbiT	404	417	14.9868	5.93E-06	0.0289	TTGABCYRGVTCAA	TTGTTCCCGCTCAA
GCF_023503985.1_ASM2350398v1	1	UbiT UbiU UbiV	-++	UbiU	374	387	16.7213	1.65E-06	0.00233	YTGMYTTAARKCAR	CTGCCTTACATCAA
GCF_023503985.1_ASM2350398v1	1	UbiT UbiU UbiV	-++	UbiT	372	385	11	3.93E-05	0.0327	YTGMYTTAARKCAR	TTGATACATAACAG
GCF_023516235.1_ASM2351623v1	1	UbiV UbiU UbiT	--+	UbiT	312	325	17.7377	6.59E-07	0.00116	YTGMYTTAARKCAR	TTGATTTGAGGCAG
GCF_023516235.1_ASM2351623v1	1	UbiV UbiU UbiT	--+	UbiU	356	369	17.7705	6.47E-07	0.00111	YTGMYTTAARKCAR	CTGCCTCAAATCAA
GCF_023517775.1_ASM2351777v1	1	UbiV UbiU UbiT	--+	UbiT	308	321	18.918	1.98E-07	0.000629	YTGMYTTAARKCAR	TTGATTTAAGGCAG
GCF_023517775.1_ASM2351777v1	1	UbiV UbiU UbiT	--+	UbiU	376	389	18.8689	1.85E-07	0.000565	YTGMYTTAARKCAR	CTGCCTTAAATCAA
GCF_023547405.1_ASM2354740v1	1	UbiU UbiV UbiT	+++	UbiU	277	290	17.5658	4.28E-07	0.0112	TTGABCYRGVTCAA	TTGCGCCAGATCAA
GCF_023547405.1_ASM2354740v1	1	UbiU UbiV UbiT	+++	UbiU	363	376	16.3026	1.89E-06	0.0172	TTGABCYRGVTCAA	TTGCTCGGGGTCAA
GCF_023588965.1_ASM2358896v1	1	UbiV UbiU UbiT	---	UbiT	259	272	15.2958	3.58E-06	0.0222	TTGAYCYRGRTCAA	TTGACGATGGTCAA
GCF_023588965.1_ASM2358896v1	1	UbiV UbiU UbiT	---	UbiT	382	395	13.9577	9.51E-06	0.0448	TTGAYCYRGRTCAA	TTGACAAACATCAA
GCF_023650755.1_ASM2365075v1	1	UbiV UbiU UbiT	--+	UbiU	374	387	11.918	2.82E-05	0.0218	YTGMYTTAARKCAR	CTAACTTAGGTCAA
GCF_023650755.1_ASM2365075v1	1	UbiV UbiU UbiT	--+	UbiT	375	388	11	3.93E-05	0.0327	YTGMYTTAARKCAR	TTGATACATAACAG
GCF_023650915.1_ASM2365091v1	1	UbiV UbiU UbiT	--+	UbiU	374	387	11.918	2.82E-05	0.0218	YTGMYTTAARKCAR	CTAACTTAGGTCAA
GCF_023650915.1_ASM2365091v1	1	UbiV UbiU UbiT	--+	UbiT	375	388	11	3.93E-05	0.0327	YTGMYTTAARKCAR	TTGATACATAACAG
GCF_023674485.1_ASM2367448v1	1	UbiU UbiV UbiT	+++	UbiU	326	339	11.3934	3.22E-05	0.0259	YTGMYTTAARKCAR	TTGCCACGGGTCAG
GCF_023702615.1_ASM2370261v1	1	UbiV UbiU UbiT	--+	UbiT	404	417	13.8947	1.24E-05	0.0423	TTGABCYRGVTCAA	TTGATATGGCACAA
GCF_023702615.1_ASM2370261v1	1	UbiV UbiU UbiT	--+	UbiU	263	276	14.0132	1.15E-05	0.0358	TTGABCYRGVTCAA	TTGTGCCATATCAA
GCF_023702615.1_ASM2370261v1	1	UbiV UbiU UbiT	--+	UbiT	313	326	17.7377	6.59E-07	0.00116	YTGMYTTAARKCAR	TTGATTTGAGGCAG
GCF_023702615.1_ASM2370261v1	1	UbiV UbiU UbiT	--+	UbiU	354	367	17.7705	6.47E-07	0.00111	YTGMYTTAARKCAR	CTGCCTCAAATCAA
GCF_023716525.1_ASM2371652v1	1	UbiV UbiU UbiT	--+	UbiU	374	387	11.918	2.82E-05	0.0218	YTGMYTTAARKCAR	CTAACTTAGGTCAA
GCF_023716525.1_ASM2371652v1	1	UbiV UbiU UbiT	--+	UbiT	375	388	11	3.93E-05	0.0327	YTGMYTTAARKCAR	TTGATACATAACAG
GCF_023716545.1_ASM2371654v1	1	UbiT UbiU UbiV	-++	UbiT	375	388	10.6721	4.15E-05	0.0331	YTGMYTTAARKCAR	TTGATACACAACAG
GCF_023716545.1_ASM2371654v1	1	UbiT UbiU UbiV	-++	UbiU	363	376	16.7213	1.65E-06	0.00233	YTGMYTTAARKCAR	CTGCCTTACATCAA
GCF_023716565.1_ASM2371656v1	1	UbiT UbiU UbiV	-++	UbiU	372	385	14.5526	8.17E-06	0.0348	TTGABCYRGVTCAA	TTGCTCAACATCAA
GCF_023716585.1_ASM2371658v1	1	UbiT UbiU UbiV	-++	UbiT	374	387	10.3607	4.54E-05	0.0357	YTGMYTTAARKCAR	TTGACGCACAACAG
GCF_023716585.1_ASM2371658v1	1	UbiT UbiU UbiV	-++	UbiU	391	404	15.2535	3.78E-06	0.0179	TTGAYCYRGRTCAA	TTGACCTTTATCAA
GCF_023716585.1_ASM2371658v1	1	UbiT UbiU UbiV	-++	UbiU	376	389	16.459	2.11E-06	0.0031	YTGMYTTAARKCAR	CTGCCTTATATCAA
GCF_023716605.1_ASM2371660v1	1	UbiT UbiU UbiV	-++	UbiU	374	387	11.918	2.82E-05	0.0218	YTGMYTTAARKCAR	CTAACTTAGGTCAA
GCF_023716605.1_ASM2371660v1	1	UbiT UbiU UbiV	-++	UbiT	375	388	11	3.93E-05	0.0327	YTGMYTTAARKCAR	TTGATACATAACAG
GCF_023716625.1_ASM2371662v1	1	UbiT UbiU UbiV	-++	UbiT	375	388	10.6885	4.12E-05	0.0331	YTGMYTTAARKCAR	TTGATGCATAACAG
GCF_023716625.1_ASM2371662v1	1	UbiT UbiU UbiV	-++	UbiU	374	387	11.918	2.82E-05	0.0218	YTGMYTTAARKCAR	CTAACTTAGGTCAA
GCF_023716645.1_ASM2371664v1	1	UbiT UbiU UbiV	-++	UbiT	375	388	10.6721	4.15E-05	0.0331	YTGMYTTAARKCAR	TTGATACACAACAG
GCF_023716645.1_ASM2371664v1	1	UbiT UbiU UbiV	-++	UbiU	363	376	16.7213	1.65E-06	0.00233	YTGMYTTAARKCAR	CTGCCTTACATCAA
GCF_023716665.1_ASM2371666v1	1	UbiV UbiU UbiT	--+	UbiT	374	387	10.6885	4.12E-05	0.0331	YTGMYTTAARKCAR	TTGATGCATAACAG
GCF_023716665.1_ASM2371666v1	1	UbiV UbiU UbiT	--+	UbiU	374	387	16.7213	1.65E-06	0.00233	YTGMYTTAARKCAR	CTGCCTTACATCAA
GCF_023716685.1_ASM2371668v1	1	UbiT UbiU UbiV	-++	UbiU	80	93	9.63934	7.52E-05	0.0471	YTGMYTTAARKCAR	CTGCCATCGAGCAG
GCF_023716705.1_ASM2371670v1	1	UbiT UbiU UbiV	-++	UbiT	375	388	10.6721	4.15E-05	0.0331	YTGMYTTAARKCAR	TTGATACACAACAG
GCF_023716705.1_ASM2371670v1	1	UbiT UbiU UbiV	-++	UbiU	363	376	16.7213	1.65E-06	0.00233	YTGMYTTAARKCAR	CTGCCTTACATCAA
GCF_023716845.1_ASM2371684v1	1	UbiV UbiU UbiT	--+	UbiT	374	387	10.7049	4.1E-05	0.0331	YTGMYTTAARKCAR	TTGATGCACAACAG
GCF_023716845.1_ASM2371684v1	1	UbiV UbiU UbiT	--+	UbiU	376	389	16.7213	1.65E-06	0.00233	YTGMYTTAARKCAR	CTGCCTTACATCAA
GCF_023716865.1_ASM2371686v1	1	UbiT UbiU UbiV	+++	UbiU	385	398	12.1127	3.02E-05	0.0474	TTGAYCYRGRTCAA	TTGATAAGTATCAA
GCF_023734135.1_ASM2373413v1	1	UbiT UbiV UbiU	---	UbiU	253	266	15.3684	4.24E-06	0.0214	TTGABCYRGVTCAA	TTGAGCTTGCGCAA
GCF_023734135.1_ASM2373413v1	1	UbiT UbiV UbiU	---	UbiU	294	307	15.0526	5.58E-06	0.0261	TTGABCYRGVTCAA	TTGACCCGCCGCAA
GCF_023746615.1_ASM2374661v1	1	UbiT UbiU UbiV	-++	UbiU	348	361	16.459	2.11E-06	0.0031	YTGMYTTAARKCAR	CTGCCTTATATCAA
GCF_023823105.1_ASM2382310v1	1	UbiV UbiU UbiT	--+	UbiT	323	336	18.918	1.98E-07	0.000629	YTGMYTTAARKCAR	TTGATTTAAGGCAG
GCF_023823105.1_ASM2382310v1	1	UbiV UbiU UbiT	--+	UbiU	357	370	18.8689	1.85E-07	0.000565	YTGMYTTAARKCAR	CTGCCTTAAATCAA
GCF_024137905.1_ASM2413790v1	1	UbiU UbiV UbiT	++-	UbiU	382	395	12.0328	2.55E-05	0.0209	YTGMYTTAARKCAR	CTGATACGCATCAA
GCF_024137965.1_ASM2413796v1	1	UbiU UbiV UbiT	++-	UbiU	379	392	14.1972	7.98E-06	0.0265	TTGAYCYRGRTCAA	ATGACCCGCGTCAA
GCF_024181025.1_ASM2418102v1	1	UbiV UbiU UbiT	--+	UbiT	312	325	17.7377	6.59E-07	0.00116	YTGMYTTAARKCAR	TTGATTTGAGGCAG
[truncated: 417 more rows]
