# Supplementary material for: Dynamic quinone repertoire accompanied the diversification of energy metabolism in Pseudomonadota
Source: ISME J. 2024 Dec 18;19(1):wrae253. doi: 10.1093/ismejo/wrae253 (PMC11707229; doi:10.1093/ismejo/wrae253)
Supplement: TableS5-annotation_extra_genomes_wrae253 [file tables5-annotation_extra_genomes_wrae253.zip › TableS5-annotation_extra_genomes_wrae253.ods]

## Sheet: checkm
Magnetococcia
genome	Completeness	Contamination	Completeness_Model_Used	Translation_Table_Used
GCA_011089965.1_ASM1108996v1	98.37	1.12	Gradient Boost (General Model)	11
GCA_015228775.1_ASM1522877v1	97.67	1.52	Gradient Boost (General Model)	11
GCA_015228815.1_ASM1522881v1	98.92	0.8	Gradient Boost (General Model)	11
GCA_015228825.1_ASM1522882v1	94.32	1.24	Gradient Boost (General Model)	11
GCA_015228925.1_ASM1522892v1	99.39	1.01	Gradient Boost (General Model)	11
GCA_015228935.1_ASM1522893v1	98.54	1.73	Gradient Boost (General Model)	11
GCA_015229035.1_ASM1522903v1	99.38	0.57	Gradient Boost (General Model)	11
GCA_015229055.1_ASM1522905v1	97.03	0.8	Gradient Boost (General Model)	11
GCA_015231175.1_ASM1523117v1	100	0.14	Gradient Boost (General Model)	11
GCA_015231205.1_ASM1523120v1	97.79	0.23	Gradient Boost (General Model)	11
GCA_015231215.1_ASM1523121v1	97.33	1.46	Gradient Boost (General Model)	11
GCA_015231235.1_ASM1523123v1	98.71	3.34	Gradient Boost (General Model)	11
GCA_015231375.1_ASM1523137v1	96.51	2.03	Gradient Boost (General Model)	11
GCA_015231755.1_ASM1523175v1	97.98	1.22	Gradient Boost (General Model)	11
GCA_015231915.1_ASM1523191v1	99.43	1.23	Gradient Boost (General Model)	11
GCA_015231925.1_ASM1523192v1	94.74	2.1	Gradient Boost (General Model)	11
GCA_015231965.1_ASM1523196v1	96.11	1	Gradient Boost (General Model)	11
GCA_015232265.1_ASM1523226v1	91.45	2.99	Gradient Boost (General Model)	11
GCA_015232395.1_ASM1523239v1	98.93	1.21	Gradient Boost (General Model)	11
GCA_015232405.1_ASM1523240v1	90.26	2.78	Gradient Boost (General Model)	11
GCA_015232635.1_ASM1523263v1	94.98	0.99	Gradient Boost (General Model)	11
GCA_015232755.1_ASM1523275v1	91.26	3.98	Gradient Boost (General Model)	11
GCA_015232815.1_ASM1523281v1	98.6	1.18	Gradient Boost (General Model)	11
GCA_015232915.1_ASM1523291v1	99.31	1.42	Neural Network (Specific Model)	11
GCA_015233035.1_ASM1523303v1	96.72	2.84	Gradient Boost (General Model)	11
GCA_015233965.1_ASM1523396v1	100	1.23	Gradient Boost (General Model)	11
GCA_015234015.1_ASM1523401v1	97.64	0.54	Gradient Boost (General Model)	11
GCA_015234035.1_ASM1523403v1	99.85	1.64	Neural Network (Specific Model)	11
GCA_015234045.1_ASM1523404v1	93.32	1.97	Gradient Boost (General Model)	11
GCA_015660855.1_ASM1566085v1	97.82	1.29	Gradient Boost (General Model)	11
GCF_000014865.1_ASM1486v1	99.99	0.21	Neural Network (Specific Model)	11
GCF_002109495.1_ASM210949v1	99.86	0.7	Neural Network (Specific Model)	11
GCF_004217665.1_ASM421766v1	95.39	4.06	Gradient Boost (General Model)	11
Zetaproteobacteria
genome	Completeness	Contamination	Completeness_Model_Used	Translation_Table_Used
GCA_012962225.1_ASM1296222v1	90.16	1.76	Gradient Boost (General Model)	11
GCA_015231855.1_ASM1523185v1	99.41	0.1	Neural Network (Specific Model)	11
GCA_015485035.1_ASM1548503v1	96.51	4.86	Gradient Boost (General Model)	11
GCA_015488115.1_ASM1548811v1	98.74	0.05	Gradient Boost (General Model)	11
GCA_015488125.1_ASM1548812v1	93.91	1.88	Gradient Boost (General Model)	11
GCA_015488375.1_ASM1548837v1	98.45	3.14	Gradient Boost (General Model)	11
GCA_015489095.1_ASM1548909v1	94.56	2.52	Gradient Boost (General Model)	11
GCA_015492085.1_ASM1549208v1	96.55	1.22	Gradient Boost (General Model)	11
GCA_015663235.1_ASM1566323v1	92.72	0.6	Neural Network (Specific Model)	11
GCA_021772775.1_ASM2177277v1	99.98	0.14	Neural Network (Specific Model)	11
GCA_021772835.1_ASM2177283v1	92.46	0.15	Neural Network (Specific Model)	11
GCA_021772875.1_ASM2177287v1	93.53	0.17	Neural Network (Specific Model)	11
GCA_021772895.1_ASM2177289v1	99.4	0.04	Neural Network (Specific Model)	11
GCF_000153765.1_ASM15376v1	99.49	1.28	Neural Network (Specific Model)	11
GCF_000379405.1_ASM37940v1	99.7	0.26	Neural Network (Specific Model)	11
GCF_000744415.1_ASM74441v1	100	0	Neural Network (Specific Model)	11
GCF_001273615.1_ASM127361v1	99.85	1.08	Neural Network (Specific Model)	11
GCF_001895085.1_ASM189508v1	99.97	0.09	Neural Network (Specific Model)	11
GCF_002795805.1_ASM279580v1	99.99	0.05	Neural Network (Specific Model)	11
GCF_002795825.1_ASM279582v1	99.99	0	Neural Network (Specific Model)	11
GCF_003665155.1_ASM366515v1	98.82	0.11	Neural Network (Specific Model)	11
GCF_005818865.1_ASM581886v1	99.99	0.07	Neural Network (Specific Model)	11
GCF_005818885.1_ASM581888v1	100	0.06	Neural Network (Specific Model)	11
GCF_011947535.1_ASM1194753v1	99.89	0.21	Neural Network (Specific Model)	11
GCF_013387455.1_ASM1338745v1	99.85	0.06	Neural Network (Specific Model)	11
GCF_013387475.1_ASM1338747v1	99.99	0.1	Neural Network (Specific Model)	11

## Sheet: Magnetococcia
genome	MenA	MenB	MenC	MenD	MenE	MenF	MenH	MenI	MenJ	MenY	MqnA	MqnB	MqnC	MqnD	MqnE	MqnL	MqnM	MqnP	MqnZ	MtnN	UbiA	UbiB	UbiC	XanB2	UbiD	UbiX	UbiE	UbiG	UbiJ	UbiK	UbiT	UbiU	UbiV	UbiF	UbiH	UbiI	UbiL	UbiM	UbiN	Coq7	RquA	#Organism Name	Strain	full_taxonomy	divisiongtdb	phylumgtdb	classgtdb	ordergtdb	familygtdb
GCA_015232265.1_ASM1523226v1	0	0	0	0	0	0	0	0	0	0	0	1	0	1	1	0	0	0	0	0	2	1	2	0	1	0	1	1	0	1	1	0	1	0	0	0	0	0	0	0	1	Magnetococcales bacterium	nKLKbin4	d__Bacteria;p__Pseudomonadota;c__Magnetococcia;o__Magnetococcales;f__UBA8363;g__UBA8363;s__UBA8363 sp002753735	Bacteria	Pseudomonadota	Magnetococcia	Magnetococcales	UBA8363
GCA_015228935.1_ASM1522893v1	0	0	0	0	0	0	0	1	0	0	0	0	0	0	0	0	0	0	0	0	1	1	1	0	1	1	1	1	1	1	0	1	1	0	0	0	0	0	0	0	1	Magnetococcales bacterium	nWRX3bin2	d__Bacteria;p__Pseudomonadota;c__Magnetococcia;o__Magnetococcales;f__DC0425bin3;g__HA3dbin3;s__HA3dbin3 sp015228935	Bacteria	Pseudomonadota	Magnetococcia	Magnetococcales	DC0425bin3
GCA_015233965.1_ASM1523396v1	0	0	0	0	0	0	0	0	0	0	0	0	0	0	0	0	0	0	0	0	1	1	1	0	1	1	1	1	0	0	1	0	0	0	0	0	0	0	0	0	1	Magnetococcales bacterium	nDC0425bin4	d__Bacteria;p__Pseudomonadota;c__Magnetococcia;o__Magnetococcales;f__DC0425bin3;g__DC0425bin3;s__DC0425bin3 sp002753665	Bacteria	Pseudomonadota	Magnetococcia	Magnetococcales	DC0425bin3
GCA_015234045.1_ASM1523404v1	0	0	0	0	0	0	0	0	0	0	0	0	0	0	0	0	0	0	0	0	1	1	1	0	1	1	1	1	0	1	1	1	1	0	0	0	0	0	0	0	1	Magnetococcales bacterium	nCLbin6	d__Bacteria;p__Pseudomonadota;c__Magnetococcia;o__Magnetococcales;f__JADFWU01;g__JADFWU01;s__JADFWU01 sp015234045	Bacteria	Pseudomonadota	Magnetococcia	Magnetococcales	JADFWU01
GCA_015228925.1_ASM1522892v1	0	0	0	0	1	0	0	0	0	0	0	0	0	0	0	0	0	0	0	0	1	1	1	0	1	1	1	1	0	1	1	1	1	0	0	0	0	0	0	0	1	Magnetococcales bacterium	nWRX3bin6	d__Bacteria;p__Pseudomonadota;c__Magnetococcia;o__Magnetococcales;f__UBA8363;g__UBA8363;s__UBA8363 sp015228925	Bacteria	Pseudomonadota	Magnetococcia	Magnetococcales	UBA8363
GCA_015232915.1_ASM1523291v1	1	1	1	1	1	1	0	1	0	0	0	0	0	0	0	0	0	0	0	0	1	1	1	0	1	1	2	1	1	1	0	1	1	0	0	0	0	0	0	0	1	Magnetococcales bacterium	nER1bin1	d__Bacteria;p__Pseudomonadota;c__Magnetococcia;o__Magnetococcales;f__UBA8363;g__GCA-2753565;s__GCA-2753565 sp002753565	Bacteria	Pseudomonadota	Magnetococcia	Magnetococcales	UBA8363
GCA_015231915.1_ASM1523191v1	0	0	0	0	0	0	0	0	0	0	0	0	0	0	0	0	0	0	0	0	1	1	1	0	1	1	1	1	1	2	0	1	1	0	0	0	0	0	0	0	1	Magnetococcales bacterium	nNGHbin2	d__Bacteria;p__Pseudomonadota;c__Magnetococcia;o__Magnetococcales;f__Magnetaquicoccaceae;g__WMHbin3;s__WMHbin3 sp015231915	Bacteria	Pseudomonadota	Magnetococcia	Magnetococcales	Magnetaquicoccaceae
GCA_015229035.1_ASM1522903v1	0	0	0	0	1	0	0	0	0	0	1	1	1	1	0	0	0	0	0	0	1	1	1	0	1	1	1	1	0	1	1	1	1	0	0	0	0	0	0	0	1	Magnetococcales bacterium	nWRX2bin6	d__Bacteria;p__Pseudomonadota;c__Magnetococcia;o__Magnetococcales;f__UBA8363;g__UBA8363;s__UBA8363 sp002753735	Bacteria	Pseudomonadota	Magnetococcia	Magnetococcales	UBA8363
GCA_015660855.1_ASM1566085v1	0	0	0	0	0	0	0	0	0	0	0	0	1	0	0	0	0	0	0	0	1	1	1	0	1	1	1	2	0	1	1	1	1	0	0	0	0	0	0	0	1	Magnetococcales bacterium	C5_bin.1	d__Bacteria;p__Pseudomonadota;c__Magnetococcia;o__Magnetococcales;f__UBA8363;g__UBA8363;s__UBA8363 sp013349385	Bacteria	Pseudomonadota	Magnetococcia	Magnetococcales	UBA8363
GCF_004217665.1_ASM421766v1	0	0	0	0	1	0	0	0	0	0	0	1	0	0	0	0	0	0	0	0	1	1	1	0	0	1	1	1	0	1	2	1	1	0	0	0	0	0	0	0	1	Candidatus Magnetaquicoccus inordinatus	UR-1	d__Bacteria;p__Pseudomonadota;c__Magnetococcia;o__Magnetococcales;f__Magnetaquicoccaceae;g__Magnetaquicoccus;s__Magnetaquicoccus inordinatus	Bacteria	Pseudomonadota	Magnetococcia	Magnetococcales	Magnetaquicoccaceae
GCF_000014865.1_ASM1486v1	0	0	0	0	0	0	0	0	0	0	0	0	0	0	0	0	0	0	0	0	1	1	1	0	1	1	1	1	0	1	1	1	1	0	0	0	0	0	0	0	1	Magnetococcus marinus MC-1	MC-1	d__Bacteria;p__Pseudomonadota;c__Magnetococcia;o__Magnetococcales;f__Magnetococcaceae;g__Magnetococcus;s__Magnetococcus marinus	Bacteria	Pseudomonadota	Magnetococcia	Magnetococcales	Magnetococcaceae
GCA_015228815.1_ASM1522881v1	0	0	0	0	0	0	0	1	0	0	1	0	1	1	1	0	0	0	0	0	1	1	1	0	1	1	1	1	0	1	1	1	1	0	0	0	0	0	0	0	1	Magnetococcales bacterium	nYD0423bin2	d__Bacteria;p__Pseudomonadota;c__Magnetococcia;o__Magnetococcales;f__UBA8363;g__UBA8363;s__UBA8363 sp015228815	Bacteria	Pseudomonadota	Magnetococcia	Magnetococcales	UBA8363
GCA_015231205.1_ASM1523120v1	0	0	0	0	1	0	0	0	0	0	1	1	1	1	1	0	0	0	0	0	1	1	1	0	1	1	1	1	0	1	1	1	1	0	0	0	0	0	0	0	1	Magnetococcales bacterium	nWMHbin4	d__Bacteria;p__Pseudomonadota;c__Magnetococcia;o__Magnetococcales;f__UBA8363;g__UBA8363;s__UBA8363 sp002753735	Bacteria	Pseudomonadota	Magnetococcia	Magnetococcales	UBA8363
GCA_015228775.1_ASM1522877v1	0	0	0	0	1	0	0	0	0	0	0	0	0	0	0	0	0	0	0	0	1	1	1	0	1	1	1	1	0	1	1	1	1	0	0	0	0	0	0	0	1	Magnetococcales bacterium	nYD0423bin3	d__Bacteria;p__Pseudomonadota;c__Magnetococcia;o__Magnetococcales;f__Magnetaquicoccaceae;g__Magnetaquicoccus;s__Magnetaquicoccus sp002753095	Bacteria	Pseudomonadota	Magnetococcia	Magnetococcales	Magnetaquicoccaceae
GCA_015232815.1_ASM1523281v1	0	0	0	0	0	0	0	0	0	0	1	0	0	0	0	0	0	0	0	0	1	1	1	0	1	0	1	2	0	1	1	1	1	0	0	0	0	0	0	0	1	Magnetococcales bacterium	nHA3dbin1	d__Bacteria;p__Pseudomonadota;c__Magnetococcia;o__Magnetococcales;f__UBA8363;g__UBA8363;s__UBA8363 sp002753515	Bacteria	Pseudomonadota	Magnetococcia	Magnetococcales	UBA8363
GCA_015231965.1_ASM1523196v1	0	0	0	0	1	0	0	0	0	0	0	0	0	0	0	0	0	0	0	0	1	1	1	0	1	1	1	1	0	1	1	1	1	0	0	0	0	0	0	0	1	Magnetococcales bacterium	nNGHbin13	d__Bacteria;p__Pseudomonadota;c__Magnetococcia;o__Magnetococcales;f__JADGAP01;g__JADGAP01;s__JADGAP01 sp015231965	Bacteria	Pseudomonadota	Magnetococcia	Magnetococcales	JADGAP01
GCA_015228825.1_ASM1522882v1	0	0	0	0	1	0	0	0	0	0	0	0	0	0	0	0	0	0	0	0	1	1	1	0	1	1	1	1	0	1	1	1	1	0	0	0	0	0	0	0	1	Magnetococcales bacterium	nYD0425bin13	d__Bacteria;p__Pseudomonadota;c__Magnetococcia;o__Magnetococcales;f__Magnetaquicoccaceae;g__Magnetaquicoccus;s__Magnetaquicoccus sp002753095	Bacteria	Pseudomonadota	Magnetococcia	Magnetococcales	Magnetaquicoccaceae
GCA_015232405.1_ASM1523240v1	1	0	0	0	0	0	0	0	0	0	0	0	0	0	0	0	1	0	0	0	0	1	1	0	1	1	1	1	0	1	1	1	1	0	0	0	0	0	0	0	1	Magnetococcales bacterium	nJSWbin1	d__Bacteria;p__Pseudomonadota;c__Magnetococcia;o__Magnetococcales;f__UBA8363;g__GCA-2753565;s__GCA-2753565 sp015232405	Bacteria	Pseudomonadota	Magnetococcia	Magnetococcales	UBA8363
GCA_015234035.1_ASM1523403v1	0	0	0	0	0	0	0	0	0	0	0	0	0	0	0	0	0	0	0	0	1	1	1	0	1	1	1	1	0	1	1	1	1	0	0	0	0	0	0	0	1	Magnetococcales bacterium	nDCbin2	d__Bacteria;p__Pseudomonadota;c__Magnetococcia;o__Magnetococcales;f__UBA8363;g__UBA8363;s__UBA8363 sp002753615	Bacteria	Pseudomonadota	Magnetococcia	Magnetococcales	UBA8363
GCA_015234015.1_ASM1523401v1	0	0	0	0	1	0	0	0	0	0	1	0	1	0	0	0	0	0	0	0	1	1	0	0	1	1	1	1	0	1	1	1	1	0	0	0	0	0	0	0	1	Magnetococcales bacterium	nDCbin4	d__Bacteria;p__Pseudomonadota;c__Magnetococcia;o__Magnetococcales;f__UBA8363;g__UBA8363;s__UBA8363 sp002753735	Bacteria	Pseudomonadota	Magnetococcia	Magnetococcales	UBA8363
GCA_015231175.1_ASM1523117v1	0	0	0	0	0	0	0	0	0	0	0	0	0	0	0	0	0	0	0	0	1	1	1	0	1	1	1	2	1	1	0	1	1	0	0	0	0	0	0	0	1	Magnetococcales bacterium	nWMHbin2	d__Bacteria;p__Pseudomonadota;c__Magnetococcia;o__Magnetococcales;f__DC0425bin3;g__HA3dbin3;s__HA3dbin3 sp015231175	Bacteria	Pseudomonadota	Magnetococcia	Magnetococcales	DC0425bin3
GCA_015231215.1_ASM1523121v1	0	0	0	0	1	0	0	0	0	0	0	0	0	0	0	0	0	0	0	0	1	1	1	0	1	1	1	1	0	1	1	1	1	0	0	0	0	0	0	0	1	Magnetococcales bacterium	nWMHbin1	d__Bacteria;p__Pseudomonadota;c__Magnetococcia;o__Magnetococcales;f__Magnetaquicoccaceae;g__Magnetaquicoccus;s__Magnetaquicoccus sp002753135	Bacteria	Pseudomonadota	Magnetococcia	Magnetococcales	Magnetaquicoccaceae
GCA_015231375.1_ASM1523137v1	0	0	0	0	0	0	0	0	0	0	0	0	0	0	0	0	0	0	0	0	1	1	1	0	1	1	1	2	0	2	1	1	1	0	0	0	0	0	0	0	1	Magnetococcales bacterium	nW5bin1	d__Bacteria;p__Pseudomonadota;c__Magnetococcia;o__Magnetococcales;f__Magnetaquicoccaceae;g__JAANAU01;s__JAANAU01 sp015231375	Bacteria	Pseudomonadota	Magnetococcia	Magnetococcales	Magnetaquicoccaceae
GCA_015233035.1_ASM1523303v1	0	0	0	0	0	0	0	0	0	0	0	0	0	0	0	0	0	0	0	0	1	1	1	0	1	1	1	2	0	1	1	1	1	0	0	0	0	0	0	0	1	Magnetococcales bacterium	nDJH8bin2	d__Bacteria;p__Pseudomonadota;c__Magnetococcia;o__Magnetococcales;f__Magnetaquicoccaceae;g__HCHbin5;s__HCHbin5 sp015233035	Bacteria	Pseudomonadota	Magnetococcia	Magnetococcales	Magnetaquicoccaceae
GCF_002109495.1_ASM210949v1	0	0	0	0	0	0	0	0	0	0	0	0	0	0	0	0	0	0	0	0	1	1	1	0	1	1	1	2	0	1	1	1	1	0	0	0	0	0	0	0	1	Magnetofaba australis IT-1	IT-1	d__Bacteria;p__Pseudomonadota;c__Magnetococcia;o__Magnetococcales;f__Magnetococcaceae;g__Magnetofaba;s__Magnetofaba australis	Bacteria	Pseudomonadota	Magnetococcia	Magnetococcales	Magnetococcaceae
GCA_015229055.1_ASM1522905v1	0	0	0	0	0	0	0	0	0	0	1	0	1	0	0	0	0	0	0	0	1	1	1	0	1	1	1	1	0	1	1	1	1	0	0	0	0	0	0	0	1	Magnetococcales bacterium	nWRX1bin5	d__Bacteria;p__Pseudomonadota;c__Magnetococcia;o__Magnetococcales;f__UBA8363;g__UBA8363;s__UBA8363 sp002753735	Bacteria	Pseudomonadota	Magnetococcia	Magnetococcales	UBA8363
GCA_015231925.1_ASM1523192v1	0	0	0	0	0	0	0	0	0	0	0	0	0	0	0	0	0	0	0	0	2	1	1	0	1	1	1	1	0	0	1	0	0	0	0	0	0	0	0	0	1	Magnetococcales bacterium	nNGHbin14	d__Bacteria;p__Pseudomonadota;c__Magnetococcia;o__Magnetococcales;f__JADGAQ01;g__JADGAQ01;s__JADGAQ01 sp015231925	Bacteria	Pseudomonadota	Magnetococcia	Magnetococcales	JADGAQ01
GCA_015232635.1_ASM1523263v1	0	0	0	0	0	0	0	0	0	0	0	0	0	0	0	0	0	0	0	0	1	1	1	0	1	1	1	1	0	2	1	1	1	0	0	0	0	0	0	0	1	Magnetococcales bacterium	nHCHbin1	d__Bacteria;p__Pseudomonadota;c__Magnetococcia;o__Magnetococcales;f__Magnetaquicoccaceae;g__HCHbin5;s__HCHbin5 sp002753505	Bacteria	Pseudomonadota	Magnetococcia	Magnetococcales	Magnetaquicoccaceae
GCA_015231755.1_ASM1523175v1	0	0	0	0	1	0	0	0	0	0	0	0	0	0	0	0	0	0	0	0	1	1	1	0	1	1	1	2	0	2	1	1	1	0	0	0	0	0	0	0	1	Magnetococcales bacterium	nQXH2bin5	d__Bacteria;p__Pseudomonadota;c__Magnetococcia;o__Magnetococcales;f__Magnetaquicoccaceae;g__JAANAU01;s__JAANAU01 sp015231755	Bacteria	Pseudomonadota	Magnetococcia	Magnetococcales	Magnetaquicoccaceae
GCA_011089965.1_ASM1108996v1	0	0	0	0	1	0	0	2	0	0	0	0	0	0	0	0	0	0	0	0	1	1	1	0	1	1	1	1	0	1	1	1	1	0	0	0	0	0	0	0	0	Magnetococcales bacterium	DH2_bin6	d__Bacteria;p__Pseudomonadota;c__Magnetococcia;o__Magnetococcales;f__Magnetaquicoccaceae;g__JAANAU01;s__JAANAU01 sp011089965	Bacteria	Pseudomonadota	Magnetococcia	Magnetococcales	Magnetaquicoccaceae
GCA_015231235.1_ASM1523123v1	0	0	0	0	0	0	0	0	0	0	0	0	0	0	0	0	0	0	0	0	1	1	1	0	1	1	1	1	1	2	0	1	1	0	0	0	0	0	0	0	1	Magnetococcales bacterium	nWMHbin3	d__Bacteria;p__Pseudomonadota;c__Magnetococcia;o__Magnetococcales;f__Magnetaquicoccaceae;g__WMHbin3;s__WMHbin3 sp002753185	Bacteria	Pseudomonadota	Magnetococcia	Magnetococcales	Magnetaquicoccaceae
GCA_015232395.1_ASM1523239v1	0	0	0	0	0	0	0	0	0	0	0	0	0	0	0	0	0	0	0	0	1	1	1	0	1	1	1	1	0	1	1	1	1	0	0	0	0	0	0	0	1	Magnetococcales bacterium	nJSWbin2	d__Bacteria;p__Pseudomonadota;c__Magnetococcia;o__Magnetococcales;f__JADFZT01;g__JADFZT01;s__JADFZT01 sp015232395	Bacteria	Pseudomonadota	Magnetococcia	Magnetococcales	JADFZT01
GCA_015232755.1_ASM1523275v1	1	0	0	0	0	0	0	0	0	0	0	0	0	0	0	0	0	0	0	0	1	0	1	0	1	1	0	1	0	0	0	0	0	0	0	0	0	0	0	0	0	Magnetococcales bacterium	nHA3dbin2	d__Bacteria;p__Pseudomonadota;c__Magnetococcia;o__Magnetococcales;f__DC0425bin3;g__HA3dbin3;s__HA3dbin3 sp002753495	Bacteria	Pseudomonadota	Magnetococcia	Magnetococcales	DC0425bin3
[truncated: 2 more columns]

## Sheet: Magnetococcia - quinone proteins 
genome	gene_name	seq	beginning	end	strand	refseq_id	protein_id
GCA_011089965.1_ASM1108996v1	UbiD	contig_10	8381	10192	-	no_refseq_id	GCA_011089965.1_ASM1108996v1_358
GCA_011089965.1_ASM1108996v1	UbiA	contig_20	189827	190699	-	no_refseq_id	GCA_011089965.1_ASM1108996v1_804
GCA_011089965.1_ASM1108996v1	UbiC	contig_20	190696	191271	-	no_refseq_id	GCA_011089965.1_ASM1108996v1_805
GCA_011089965.1_ASM1108996v1	UbiG	contig_20	219696	220430	-	no_refseq_id	GCA_011089965.1_ASM1108996v1_828
GCA_011089965.1_ASM1108996v1	MenI	contig_31	43620	45344	+	no_refseq_id	GCA_011089965.1_ASM1108996v1_1296
GCA_011089965.1_ASM1108996v1	MenI	contig_33	3431	5455	+	no_refseq_id	GCA_011089965.1_ASM1108996v1_1371
GCA_011089965.1_ASM1108996v1	UbiK	contig_36	72804	73067	-	no_refseq_id	GCA_011089965.1_ASM1108996v1_1555
GCA_011089965.1_ASM1108996v1	UbiV	contig_36	73082	73987	-	no_refseq_id	GCA_011089965.1_ASM1108996v1_1556
GCA_011089965.1_ASM1108996v1	UbiU	contig_36	73987	74991	-	no_refseq_id	GCA_011089965.1_ASM1108996v1_1557
GCA_011089965.1_ASM1108996v1	UbiX	contig_36	75114	75782	-	no_refseq_id	GCA_011089965.1_ASM1108996v1_1558
GCA_011089965.1_ASM1108996v1	MenE	contig_66	256	1707	+	no_refseq_id	GCA_011089965.1_ASM1108996v1_2608
GCA_011089965.1_ASM1108996v1	UbiE	contig_78	7048	7797	+	no_refseq_id	GCA_011089965.1_ASM1108996v1_3071
GCA_011089965.1_ASM1108996v1	UbiT	contig_78	7801	8484	+	no_refseq_id	GCA_011089965.1_ASM1108996v1_3072
GCA_011089965.1_ASM1108996v1	UbiB	contig_78	8495	10132	+	no_refseq_id	GCA_011089965.1_ASM1108996v1_3073
GCA_015228775.1_ASM1522877v1	UbiC	contig_52	27447	28082	+	no_refseq_id	GCA_015228775.1_ASM1522877v1_562
GCA_015228775.1_ASM1522877v1	UbiA	contig_52	28066	28929	+	no_refseq_id	GCA_015228775.1_ASM1522877v1_563
GCA_015228775.1_ASM1522877v1	RquA	contig_68	11305	12117	+	no_refseq_id	GCA_015228775.1_ASM1522877v1_1448
GCA_015228775.1_ASM1522877v1	UbiG	contig_88	15540	16253	-	no_refseq_id	GCA_015228775.1_ASM1522877v1_2293
GCA_015228775.1_ASM1522877v1	MenE	contig_93	12597	14090	-	no_refseq_id	GCA_015228775.1_ASM1522877v1_2554
GCA_015228775.1_ASM1522877v1	UbiK	contig_113	72479	72748	-	no_refseq_id	GCA_015228775.1_ASM1522877v1_3155
GCA_015228775.1_ASM1522877v1	UbiV	contig_113	72789	73694	-	no_refseq_id	GCA_015228775.1_ASM1522877v1_3156
GCA_015228775.1_ASM1522877v1	UbiU	contig_113	73791	74795	-	no_refseq_id	GCA_015228775.1_ASM1522877v1_3157
GCA_015228775.1_ASM1522877v1	UbiX	contig_113	78454	79089	-	no_refseq_id	GCA_015228775.1_ASM1522877v1_3161
GCA_015228775.1_ASM1522877v1	UbiB	contig_146	29704	31341	-	no_refseq_id	GCA_015228775.1_ASM1522877v1_3807
GCA_015228775.1_ASM1522877v1	UbiT	contig_146	31349	32062	-	no_refseq_id	GCA_015228775.1_ASM1522877v1_3808
GCA_015228775.1_ASM1522877v1	UbiE	contig_146	32065	32814	-	no_refseq_id	GCA_015228775.1_ASM1522877v1_3809
GCA_015228775.1_ASM1522877v1	UbiD	contig_146	33865	35718	+	no_refseq_id	GCA_015228775.1_ASM1522877v1_3812
GCA_015228815.1_ASM1522881v1	MqnD	contig_14	158	961	+	no_refseq_id	GCA_015228815.1_ASM1522881v1_1142
GCA_015228815.1_ASM1522881v1	MqnE	contig_14	1614	2660	+	no_refseq_id	GCA_015228815.1_ASM1522881v1_1144
GCA_015228815.1_ASM1522881v1	MqnA	contig_14	3331	4014	+	no_refseq_id	GCA_015228815.1_ASM1522881v1_1147
GCA_015228815.1_ASM1522881v1	MqnC	contig_14	4023	5111	+	no_refseq_id	GCA_015228815.1_ASM1522881v1_1148
GCA_015228815.1_ASM1522881v1	UbiD	contig_17	17586	19403	-	no_refseq_id	GCA_015228815.1_ASM1522881v1_1344
GCA_015228815.1_ASM1522881v1	UbiE	contig_17	20601	21350	+	no_refseq_id	GCA_015228815.1_ASM1522881v1_1346
GCA_015228815.1_ASM1522881v1	UbiT	contig_17	21354	22061	+	no_refseq_id	GCA_015228815.1_ASM1522881v1_1347
GCA_015228815.1_ASM1522881v1	UbiB	contig_17	22067	23701	+	no_refseq_id	GCA_015228815.1_ASM1522881v1_1348
GCA_015228815.1_ASM1522881v1	RquA	contig_26	15842	16645	+	no_refseq_id	GCA_015228815.1_ASM1522881v1_1890
GCA_015228815.1_ASM1522881v1	MenI	contig_58	12691	13191	-	no_refseq_id	GCA_015228815.1_ASM1522881v1_2939
GCA_015228815.1_ASM1522881v1	UbiG	contig_61	9295	10014	-	no_refseq_id	GCA_015228815.1_ASM1522881v1_2985
GCA_015228815.1_ASM1522881v1	UbiC	contig_70	6789	7481	+	no_refseq_id	GCA_015228815.1_ASM1522881v1_3172
GCA_015228815.1_ASM1522881v1	UbiA	contig_70	7459	8343	+	no_refseq_id	GCA_015228815.1_ASM1522881v1_3173
GCA_015228815.1_ASM1522881v1	UbiX	contig_77	59138	59791	+	no_refseq_id	GCA_015228815.1_ASM1522881v1_3260
GCA_015228815.1_ASM1522881v1	UbiU	contig_77	59903	60910	+	no_refseq_id	GCA_015228815.1_ASM1522881v1_3261
GCA_015228815.1_ASM1522881v1	UbiV	contig_77	60910	61848	+	no_refseq_id	GCA_015228815.1_ASM1522881v1_3262
GCA_015228815.1_ASM1522881v1	UbiK	contig_77	61898	62137	+	no_refseq_id	GCA_015228815.1_ASM1522881v1_3263
GCA_015228825.1_ASM1522882v1	RquA	contig_150	29345	30157	-	no_refseq_id	GCA_015228825.1_ASM1522882v1_1627
GCA_015228825.1_ASM1522882v1	UbiX	contig_154	37052	37687	+	no_refseq_id	GCA_015228825.1_ASM1522882v1_1790
GCA_015228825.1_ASM1522882v1	UbiU	contig_154	41346	42350	+	no_refseq_id	GCA_015228825.1_ASM1522882v1_1794
GCA_015228825.1_ASM1522882v1	UbiV	contig_154	42447	43352	+	no_refseq_id	GCA_015228825.1_ASM1522882v1_1795
GCA_015228825.1_ASM1522882v1	UbiK	contig_154	43393	43662	+	no_refseq_id	GCA_015228825.1_ASM1522882v1_1796
GCA_015228825.1_ASM1522882v1	UbiD	contig_187	64195	66048	-	no_refseq_id	GCA_015228825.1_ASM1522882v1_2742
GCA_015228825.1_ASM1522882v1	UbiE	contig_187	67099	67848	+	no_refseq_id	GCA_015228825.1_ASM1522882v1_2745
GCA_015228825.1_ASM1522882v1	UbiT	contig_187	67851	68564	+	no_refseq_id	GCA_015228825.1_ASM1522882v1_2746
GCA_015228825.1_ASM1522882v1	UbiB	contig_187	68572	70209	+	no_refseq_id	GCA_015228825.1_ASM1522882v1_2747
GCA_015228825.1_ASM1522882v1	UbiG	contig_189	15539	16252	-	no_refseq_id	GCA_015228825.1_ASM1522882v1_2800
GCA_015228825.1_ASM1522882v1	MenE	contig_192	15491	16984	+	no_refseq_id	GCA_015228825.1_ASM1522882v1_2848
GCA_015228825.1_ASM1522882v1	UbiC	contig_198	26861	27496	+	no_refseq_id	GCA_015228825.1_ASM1522882v1_2954
GCA_015228825.1_ASM1522882v1	UbiA	contig_198	27480	28343	+	no_refseq_id	GCA_015228825.1_ASM1522882v1_2955
GCA_015228925.1_ASM1522892v1	UbiA	contig_42	54	950	-	no_refseq_id	GCA_015228925.1_ASM1522892v1_533
GCA_015228925.1_ASM1522892v1	UbiC	contig_42	928	1554	-	no_refseq_id	GCA_015228925.1_ASM1522892v1_534
GCA_015228925.1_ASM1522892v1	RquA	contig_46	2166	2930	+	no_refseq_id	GCA_015228925.1_ASM1522892v1_614
GCA_015228925.1_ASM1522892v1	UbiG	contig_46	6623	7348	+	no_refseq_id	GCA_015228925.1_ASM1522892v1_619
GCA_015228925.1_ASM1522892v1	UbiU	contig_55	102	1109	+	no_refseq_id	GCA_015228925.1_ASM1522892v1_689
GCA_015228925.1_ASM1522892v1	UbiV	contig_55	1109	2083	+	no_refseq_id	GCA_015228925.1_ASM1522892v1_690
GCA_015228925.1_ASM1522892v1	UbiK	contig_55	2073	2324	+	no_refseq_id	GCA_015228925.1_ASM1522892v1_691
GCA_015228925.1_ASM1522892v1	UbiD	contig_56	5968	7788	-	no_refseq_id	GCA_015228925.1_ASM1522892v1_754
GCA_015228925.1_ASM1522892v1	UbiB	contig_116	71	1705	-	no_refseq_id	GCA_015228925.1_ASM1522892v1_1367
GCA_015228925.1_ASM1522892v1	UbiT	contig_116	1712	2419	-	no_refseq_id	GCA_015228925.1_ASM1522892v1_1368
GCA_015228925.1_ASM1522892v1	UbiE	contig_116	2423	3172	-	no_refseq_id	GCA_015228925.1_ASM1522892v1_1369
GCA_015228925.1_ASM1522892v1	UbiX	contig_189	20257	20877	+	no_refseq_id	GCA_015228925.1_ASM1522892v1_3165
GCA_015228925.1_ASM1522892v1	MenE	contig_216	4891	6357	-	no_refseq_id	GCA_015228925.1_ASM1522892v1_3638
GCA_015228935.1_ASM1522893v1	UbiA	contig_8	9621	10463	+	no_refseq_id	GCA_015228935.1_ASM1522893v1_84
GCA_015228935.1_ASM1522893v1	UbiD	contig_66	52336	54204	+	no_refseq_id	GCA_015228935.1_ASM1522893v1_840
GCA_015228935.1_ASM1522893v1	MenI	contig_88	18031	18945	+	no_refseq_id	GCA_015228935.1_ASM1522893v1_991
GCA_015228935.1_ASM1522893v1	UbiU	contig_108	37355	38389	+	no_refseq_id	GCA_015228935.1_ASM1522893v1_1152
GCA_015228935.1_ASM1522893v1	UbiV	contig_108	38505	39455	+	no_refseq_id	GCA_015228935.1_ASM1522893v1_1153
GCA_015228935.1_ASM1522893v1	UbiK	contig_108	39459	39770	+	no_refseq_id	GCA_015228935.1_ASM1522893v1_1154
GCA_015228935.1_ASM1522893v1	UbiC	contig_111	14024	14599	+	no_refseq_id	GCA_015228935.1_ASM1522893v1_1477
GCA_015228935.1_ASM1522893v1	UbiE	contig_122	34372	35127	+	no_refseq_id	GCA_015228935.1_ASM1522893v1_2024
GCA_015228935.1_ASM1522893v1	UbiT	contig_122	35131	35805	+	no_refseq_id	GCA_015228935.1_ASM1522893v1_2025
GCA_015228935.1_ASM1522893v1	UbiB	contig_122	35817	37454	+	no_refseq_id	GCA_015228935.1_ASM1522893v1_2026
GCA_015228935.1_ASM1522893v1	UbiG	contig_123	19460	20281	-	no_refseq_id	GCA_015228935.1_ASM1522893v1_2047
GCA_015228935.1_ASM1522893v1	RquA	contig_179	3674	4522	+	no_refseq_id	GCA_015228935.1_ASM1522893v1_3698
GCA_015228935.1_ASM1522893v1	UbiX	contig_181	4670	5257	+	no_refseq_id	GCA_015228935.1_ASM1522893v1_3732
GCA_015229035.1_ASM1522903v1	UbiX	contig_11	1042	2082	+	no_refseq_id	GCA_015229035.1_ASM1522903v1_131
GCA_015229035.1_ASM1522903v1	UbiU	contig_11	2191	3198	+	no_refseq_id	GCA_015229035.1_ASM1522903v1_132
GCA_015229035.1_ASM1522903v1	UbiV	contig_11	3198	4121	+	no_refseq_id	GCA_015229035.1_ASM1522903v1_133
GCA_015229035.1_ASM1522903v1	UbiK	contig_11	4188	4439	+	no_refseq_id	GCA_015229035.1_ASM1522903v1_134
GCA_015229035.1_ASM1522903v1	UbiA	contig_22	150	1046	+	no_refseq_id	GCA_015229035.1_ASM1522903v1_315
GCA_015229035.1_ASM1522903v1	MqnC	contig_26	11246	12280	-	no_refseq_id	GCA_015229035.1_ASM1522903v1_412
GCA_015229035.1_ASM1522903v1	MqnA	contig_26	12277	13053	-	no_refseq_id	GCA_015229035.1_ASM1522903v1_413
GCA_015229035.1_ASM1522903v1	UbiC	contig_70	98	697	-	no_refseq_id	GCA_015229035.1_ASM1522903v1_925
GCA_015229035.1_ASM1522903v1	MqnB	contig_114	968	1642	-	no_refseq_id	GCA_015229035.1_ASM1522903v1_1362
GCA_015229035.1_ASM1522903v1	MqnD	contig_114	1639	2445	-	no_refseq_id	GCA_015229035.1_ASM1522903v1_1363
GCA_015229035.1_ASM1522903v1	RquA	contig_140	17029	17793	+	no_refseq_id	GCA_015229035.1_ASM1522903v1_2127
GCA_015229035.1_ASM1522903v1	UbiG	contig_140	21560	22279	+	no_refseq_id	GCA_015229035.1_ASM1522903v1_2132
GCA_015229035.1_ASM1522903v1	MenE	contig_175	21995	23467	+	no_refseq_id	GCA_015229035.1_ASM1522903v1_3255
GCA_015229035.1_ASM1522903v1	UbiB	contig_177	16312	17946	-	no_refseq_id	GCA_015229035.1_ASM1522903v1_3284
GCA_015229035.1_ASM1522903v1	UbiT	contig_177	17953	18660	-	no_refseq_id	GCA_015229035.1_ASM1522903v1_3285
GCA_015229035.1_ASM1522903v1	UbiE	contig_177	18664	19413	-	no_refseq_id	GCA_015229035.1_ASM1522903v1_3286
GCA_015229035.1_ASM1522903v1	UbiD	contig_206	327	2150	+	no_refseq_id	GCA_015229035.1_ASM1522903v1_3918
GCA_015229055.1_ASM1522905v1	MqnC	contig_14	11246	12280	-	no_refseq_id	GCA_015229055.1_ASM1522905v1_208
GCA_015229055.1_ASM1522905v1	MqnA	contig_14	12277	13053	-	no_refseq_id	GCA_015229055.1_ASM1522905v1_209
GCA_015229055.1_ASM1522905v1	UbiD	contig_32	327	2150	+	no_refseq_id	GCA_015229055.1_ASM1522905v1_448
GCA_015229055.1_ASM1522905v1	UbiC	contig_53	6728	7327	+	no_refseq_id	GCA_015229055.1_ASM1522905v1_696
GCA_015229055.1_ASM1522905v1	UbiX	contig_94	16	1056	+	no_refseq_id	GCA_015229055.1_ASM1522905v1_1527
GCA_015229055.1_ASM1522905v1	UbiU	contig_94	1165	2172	+	no_refseq_id	GCA_015229055.1_ASM1522905v1_1528
GCA_015229055.1_ASM1522905v1	UbiV	contig_94	2172	3095	+	no_refseq_id	GCA_015229055.1_ASM1522905v1_1529
GCA_015229055.1_ASM1522905v1	UbiK	contig_94	3162	3413	+	no_refseq_id	GCA_015229055.1_ASM1522905v1_1530
GCA_015229055.1_ASM1522905v1	RquA	contig_103	16863	17627	+	no_refseq_id	GCA_015229055.1_ASM1522905v1_1981
GCA_015229055.1_ASM1522905v1	UbiG	contig_103	21394	22113	+	no_refseq_id	GCA_015229055.1_ASM1522905v1_1986
GCA_015229055.1_ASM1522905v1	UbiB	contig_105	16312	17946	-	no_refseq_id	GCA_015229055.1_ASM1522905v1_2040
GCA_015229055.1_ASM1522905v1	UbiT	contig_105	17953	18660	-	no_refseq_id	GCA_015229055.1_ASM1522905v1_2041
GCA_015229055.1_ASM1522905v1	UbiE	contig_105	18664	19413	-	no_refseq_id	GCA_015229055.1_ASM1522905v1_2042
GCA_015229055.1_ASM1522905v1	UbiA	contig_116	31702	32598	-	no_refseq_id	GCA_015229055.1_ASM1522905v1_2452
GCA_015231175.1_ASM1523117v1	UbiX	contig_22	6236	6865	-	no_refseq_id	GCA_015231175.1_ASM1523117v1_215
GCA_015231175.1_ASM1523117v1	UbiU	contig_22	8669	9673	+	no_refseq_id	GCA_015231175.1_ASM1523117v1_218
GCA_015231175.1_ASM1523117v1	UbiV	contig_22	9879	10787	+	no_refseq_id	GCA_015231175.1_ASM1523117v1_220
GCA_015231175.1_ASM1523117v1	UbiK	contig_22	10823	11122	+	no_refseq_id	GCA_015231175.1_ASM1523117v1_221
GCA_015231175.1_ASM1523117v1	UbiD	contig_50	142	1950	+	no_refseq_id	GCA_015231175.1_ASM1523117v1_522
GCA_015231175.1_ASM1523117v1	UbiC	contig_86	18195	18770	-	no_refseq_id	GCA_015231175.1_ASM1523117v1_843
GCA_015231175.1_ASM1523117v1	RquA	contig_99	30329	31093	+	no_refseq_id	GCA_015231175.1_ASM1523117v1_1462
GCA_015231175.1_ASM1523117v1	UbiA	contig_105	19567	20409	-	no_refseq_id	GCA_015231175.1_ASM1523117v1_1639
GCA_015231175.1_ASM1523117v1	UbiG	contig_108	16768	17589	+	no_refseq_id	GCA_015231175.1_ASM1523117v1_1726
GCA_015231175.1_ASM1523117v1	UbiG	contig_112	131	892	-	no_refseq_id	GCA_015231175.1_ASM1523117v1_1865
GCA_015231175.1_ASM1523117v1	UbiE	contig_120	86959	87711	+	no_refseq_id	GCA_015231175.1_ASM1523117v1_2104
GCA_015231175.1_ASM1523117v1	UbiT	contig_120	87714	88391	+	no_refseq_id	GCA_015231175.1_ASM1523117v1_2105
GCA_015231175.1_ASM1523117v1	UbiB	contig_120	88402	90045	+	no_refseq_id	GCA_015231175.1_ASM1523117v1_2106
GCA_015231205.1_ASM1523120v1	UbiA	contig_2	13999	14886	-	no_refseq_id	GCA_015231205.1_ASM1523120v1_26
GCA_015231205.1_ASM1523120v1	UbiD	contig_40	327	2150	+	no_refseq_id	GCA_015231205.1_ASM1523120v1_500
GCA_015231205.1_ASM1523120v1	UbiC	contig_42	123	722	-	no_refseq_id	GCA_015231205.1_ASM1523120v1_516
GCA_015231205.1_ASM1523120v1	MenE	contig_51	1795	3267	-	no_refseq_id	GCA_015231205.1_ASM1523120v1_628
GCA_015231205.1_ASM1523120v1	UbiK	contig_123	41311	41562	-	no_refseq_id	GCA_015231205.1_ASM1523120v1_1391
GCA_015231205.1_ASM1523120v1	UbiV	contig_123	41629	42552	-	no_refseq_id	GCA_015231205.1_ASM1523120v1_1392
GCA_015231205.1_ASM1523120v1	UbiU	contig_123	42552	43559	-	no_refseq_id	GCA_015231205.1_ASM1523120v1_1393
GCA_015231205.1_ASM1523120v1	UbiX	contig_123	43668	44708	-	no_refseq_id	GCA_015231205.1_ASM1523120v1_1394
GCA_015231205.1_ASM1523120v1	UbiB	contig_149	9421	11055	-	no_refseq_id	GCA_015231205.1_ASM1523120v1_2209
GCA_015231205.1_ASM1523120v1	UbiT	contig_149	11062	11769	-	no_refseq_id	GCA_015231205.1_ASM1523120v1_2210
GCA_015231205.1_ASM1523120v1	UbiE	contig_149	11773	12522	-	no_refseq_id	GCA_015231205.1_ASM1523120v1_2211
GCA_015231205.1_ASM1523120v1	MqnD	contig_157	162	968	+	no_refseq_id	GCA_015231205.1_ASM1523120v1_2450
GCA_015231205.1_ASM1523120v1	MqnB	contig_157	965	1639	+	no_refseq_id	GCA_015231205.1_ASM1523120v1_2451
GCA_015231205.1_ASM1523120v1	MqnE	contig_157	1612	2652	+	no_refseq_id	GCA_015231205.1_ASM1523120v1_2452
GCA_015231205.1_ASM1523120v1	MqnA	contig_157	3017	3793	+	no_refseq_id	GCA_015231205.1_ASM1523120v1_2453
GCA_015231205.1_ASM1523120v1	MqnC	contig_157	3790	4824	+	no_refseq_id	GCA_015231205.1_ASM1523120v1_2454
GCA_015231205.1_ASM1523120v1	UbiG	contig_174	13389	14108	-	no_refseq_id	GCA_015231205.1_ASM1523120v1_2827
GCA_015231205.1_ASM1523120v1	RquA	contig_174	17875	18639	-	no_refseq_id	GCA_015231205.1_ASM1523120v1_2832
GCA_015231215.1_ASM1523121v1	MenE	contig_30	72639	74417	-	no_refseq_id	GCA_015231215.1_ASM1523121v1_1221
GCA_015231215.1_ASM1523121v1	UbiG	contig_33	49141	49854	-	no_refseq_id	GCA_015231215.1_ASM1523121v1_1376
GCA_015231215.1_ASM1523121v1	RquA	contig_36	40178	40987	+	no_refseq_id	GCA_015231215.1_ASM1523121v1_1514
GCA_015231215.1_ASM1523121v1	UbiK	contig_60	6476	6745	-	no_refseq_id	GCA_015231215.1_ASM1523121v1_2407
GCA_015231215.1_ASM1523121v1	UbiV	contig_60	6781	7686	-	no_refseq_id	GCA_015231215.1_ASM1523121v1_2408
GCA_015231215.1_ASM1523121v1	UbiU	contig_60	7795	8799	-	no_refseq_id	GCA_015231215.1_ASM1523121v1_2409
GCA_015231215.1_ASM1523121v1	UbiX	contig_60	10283	10918	-	no_refseq_id	GCA_015231215.1_ASM1523121v1_2411
GCA_015231215.1_ASM1523121v1	UbiB	contig_83	34448	36085	-	no_refseq_id	GCA_015231215.1_ASM1523121v1_2968
GCA_015231215.1_ASM1523121v1	UbiT	contig_83	36093	36806	-	no_refseq_id	GCA_015231215.1_ASM1523121v1_2969
GCA_015231215.1_ASM1523121v1	UbiE	contig_83	36809	37558	-	no_refseq_id	GCA_015231215.1_ASM1523121v1_2970
GCA_015231215.1_ASM1523121v1	UbiD	contig_83	37929	39779	+	no_refseq_id	GCA_015231215.1_ASM1523121v1_2971
GCA_015231215.1_ASM1523121v1	UbiC	contig_105	132409	133008	+	no_refseq_id	GCA_015231215.1_ASM1523121v1_3523
GCA_015231215.1_ASM1523121v1	UbiA	contig_105	132992	133855	+	no_refseq_id	GCA_015231215.1_ASM1523121v1_3524
GCA_015231235.1_ASM1523123v1	UbiD	contig_9	206	2044	+	no_refseq_id	GCA_015231235.1_ASM1523123v1_111
GCA_015231235.1_ASM1523123v1	UbiK	contig_78	8694	8960	-	no_refseq_id	GCA_015231235.1_ASM1523123v1_2070
GCA_015231235.1_ASM1523123v1	UbiV	contig_78	8994	9899	-	no_refseq_id	GCA_015231235.1_ASM1523123v1_2071
GCA_015231235.1_ASM1523123v1	UbiU	contig_78	9899	10903	-	no_refseq_id	GCA_015231235.1_ASM1523123v1_2072
GCA_015231235.1_ASM1523123v1	UbiX	contig_78	13598	14200	-	no_refseq_id	GCA_015231235.1_ASM1523123v1_2074
GCA_015231235.1_ASM1523123v1	UbiC	contig_117	53928	54503	+	no_refseq_id	GCA_015231235.1_ASM1523123v1_3135
GCA_015231235.1_ASM1523123v1	UbiA	contig_117	54500	55372	+	no_refseq_id	GCA_015231235.1_ASM1523123v1_3136
GCA_015231235.1_ASM1523123v1	UbiK	contig_118	23416	24627	-	no_refseq_id	GCA_015231235.1_ASM1523123v1_3253
GCA_015231235.1_ASM1523123v1	RquA	contig_125	17076	17795	-	no_refseq_id	GCA_015231235.1_ASM1523123v1_3399
GCA_015231235.1_ASM1523123v1	UbiG	contig_125	29738	30475	-	no_refseq_id	GCA_015231235.1_ASM1523123v1_3414
GCA_015231235.1_ASM1523123v1	UbiE	contig_143	1349	2098	+	no_refseq_id	GCA_015231235.1_ASM1523123v1_3704
GCA_015231235.1_ASM1523123v1	UbiT	contig_143	2101	2793	+	no_refseq_id	GCA_015231235.1_ASM1523123v1_3705
GCA_015231235.1_ASM1523123v1	UbiB	contig_143	2813	4450	+	no_refseq_id	GCA_015231235.1_ASM1523123v1_3706
GCA_015231375.1_ASM1523137v1	UbiC	contig_18	7927	8502	+	no_refseq_id	GCA_015231375.1_ASM1523137v1_201
GCA_015231375.1_ASM1523137v1	UbiA	contig_18	8499	9371	+	no_refseq_id	GCA_015231375.1_ASM1523137v1_202
GCA_015231375.1_ASM1523137v1	RquA	contig_44	11307	12074	-	no_refseq_id	GCA_015231375.1_ASM1523137v1_1729
GCA_015231375.1_ASM1523137v1	UbiK	contig_52	6971	7234	-	no_refseq_id	GCA_015231375.1_ASM1523137v1_2053
GCA_015231375.1_ASM1523137v1	UbiV	contig_52	7253	8158	-	no_refseq_id	GCA_015231375.1_ASM1523137v1_2054
GCA_015231375.1_ASM1523137v1	UbiU	contig_52	8158	9162	-	no_refseq_id	GCA_015231375.1_ASM1523137v1_2055
GCA_015231375.1_ASM1523137v1	UbiX	contig_52	9467	10099	-	no_refseq_id	GCA_015231375.1_ASM1523137v1_2056
GCA_015231375.1_ASM1523137v1	UbiD	contig_57	1918	3765	-	no_refseq_id	GCA_015231375.1_ASM1523137v1_2163
GCA_015231375.1_ASM1523137v1	UbiE	contig_57	4104	4853	+	no_refseq_id	GCA_015231375.1_ASM1523137v1_2164
GCA_015231375.1_ASM1523137v1	UbiT	contig_57	4857	5552	+	no_refseq_id	GCA_015231375.1_ASM1523137v1_2165
GCA_015231375.1_ASM1523137v1	UbiB	contig_57	5563	7200	+	no_refseq_id	GCA_015231375.1_ASM1523137v1_2166
GCA_015231375.1_ASM1523137v1	UbiK	contig_57	18919	20184	+	no_refseq_id	GCA_015231375.1_ASM1523137v1_2178
GCA_015231375.1_ASM1523137v1	UbiG	contig_63	19859	20761	-	no_refseq_id	GCA_015231375.1_ASM1523137v1_2399
GCA_015231375.1_ASM1523137v1	UbiG	contig_98	7841	8575	-	no_refseq_id	GCA_015231375.1_ASM1523137v1_3111
GCA_015231755.1_ASM1523175v1	UbiK	contig_1	114123	115367	-	no_refseq_id	GCA_015231755.1_ASM1523175v1_94
GCA_015231755.1_ASM1523175v1	UbiB	contig_1	126376	128013	-	no_refseq_id	GCA_015231755.1_ASM1523175v1_104
GCA_015231755.1_ASM1523175v1	UbiT	contig_1	128024	128719	-	no_refseq_id	GCA_015231755.1_ASM1523175v1_105
GCA_015231755.1_ASM1523175v1	UbiE	contig_1	128722	129471	-	no_refseq_id	GCA_015231755.1_ASM1523175v1_106
GCA_015231755.1_ASM1523175v1	UbiD	contig_1	129809	131656	+	no_refseq_id	GCA_015231755.1_ASM1523175v1_107
GCA_015231755.1_ASM1523175v1	UbiG	contig_2	42669	43403	+	no_refseq_id	GCA_015231755.1_ASM1523175v1_147
GCA_015231755.1_ASM1523175v1	UbiC	contig_3	72718	73293	+	no_refseq_id	GCA_015231755.1_ASM1523175v1_282
GCA_015231755.1_ASM1523175v1	UbiA	contig_3	73290	74162	+	no_refseq_id	GCA_015231755.1_ASM1523175v1_283
GCA_015231755.1_ASM1523175v1	MenE	contig_4	85515	86996	+	no_refseq_id	GCA_015231755.1_ASM1523175v1_390
GCA_015231755.1_ASM1523175v1	RquA	contig_5	90022	90789	+	no_refseq_id	GCA_015231755.1_ASM1523175v1_470
GCA_015231755.1_ASM1523175v1	UbiG	contig_6	7982	8884	-	no_refseq_id	GCA_015231755.1_ASM1523175v1_517
GCA_015231755.1_ASM1523175v1	UbiX	contig_11	77252	77866	+	no_refseq_id	GCA_015231755.1_ASM1523175v1_1010
GCA_015231755.1_ASM1523175v1	UbiU	contig_11	77990	78994	+	no_refseq_id	GCA_015231755.1_ASM1523175v1_1011
GCA_015231755.1_ASM1523175v1	UbiV	contig_11	78994	79899	+	no_refseq_id	GCA_015231755.1_ASM1523175v1_1012
GCA_015231755.1_ASM1523175v1	UbiK	contig_11	79918	80181	+	no_refseq_id	GCA_015231755.1_ASM1523175v1_1013
GCA_015231915.1_ASM1523191v1	UbiK	contig_11	37603	37869	-	no_refseq_id	GCA_015231915.1_ASM1523191v1_105
GCA_015231915.1_ASM1523191v1	UbiV	contig_11	37904	38809	-	no_refseq_id	GCA_015231915.1_ASM1523191v1_106
GCA_015231915.1_ASM1523191v1	UbiU	contig_11	38809	39819	-	no_refseq_id	GCA_015231915.1_ASM1523191v1_107
GCA_015231915.1_ASM1523191v1	UbiX	contig_11	42514	43116	-	no_refseq_id	GCA_015231915.1_ASM1523191v1_109
GCA_015231915.1_ASM1523191v1	RquA	contig_45	23028	23747	-	no_refseq_id	GCA_015231915.1_ASM1523191v1_857
GCA_015231915.1_ASM1523191v1	UbiG	contig_45	34792	35529	-	no_refseq_id	GCA_015231915.1_ASM1523191v1_871
GCA_015231915.1_ASM1523191v1	UbiA	contig_67	95089	95961	-	no_refseq_id	GCA_015231915.1_ASM1523191v1_1910
GCA_015231915.1_ASM1523191v1	UbiC	contig_67	95958	96533	-	no_refseq_id	GCA_015231915.1_ASM1523191v1_1911
GCA_015231915.1_ASM1523191v1	UbiB	contig_75	22929	24566	-	no_refseq_id	GCA_015231915.1_ASM1523191v1_2144
GCA_015231915.1_ASM1523191v1	UbiT	contig_75	24586	25275	-	no_refseq_id	GCA_015231915.1_ASM1523191v1_2145
GCA_015231915.1_ASM1523191v1	UbiE	contig_75	25279	26028	-	no_refseq_id	GCA_015231915.1_ASM1523191v1_2146
GCA_015231915.1_ASM1523191v1	UbiD	contig_75	27459	29300	+	no_refseq_id	GCA_015231915.1_ASM1523191v1_2149
GCA_015231915.1_ASM1523191v1	UbiK	contig_99	8040	9254	+	no_refseq_id	GCA_015231915.1_ASM1523191v1_2800
GCA_015231925.1_ASM1523192v1	UbiD	contig_68	2084	3946	-	no_refseq_id	GCA_015231925.1_ASM1523192v1_849
GCA_015231925.1_ASM1523192v1	UbiA	contig_68	3970	4848	-	no_refseq_id	GCA_015231925.1_ASM1523192v1_850
GCA_015231925.1_ASM1523192v1	UbiC	contig_68	4851	5420	-	no_refseq_id	GCA_015231925.1_ASM1523192v1_851
GCA_015231925.1_ASM1523192v1	UbiA	contig_128	25920	26786	-	no_refseq_id	GCA_015231925.1_ASM1523192v1_1545
GCA_015231925.1_ASM1523192v1	UbiX	contig_164	29384	30013	+	no_refseq_id	GCA_015231925.1_ASM1523192v1_1988
GCA_015231925.1_ASM1523192v1	RquA	contig_322	24479	25243	+	no_refseq_id	GCA_015231925.1_ASM1523192v1_3418
GCA_015231925.1_ASM1523192v1	UbiG	contig_322	28624	29340	+	no_refseq_id	GCA_015231925.1_ASM1523192v1_3422
GCA_015231925.1_ASM1523192v1	UbiE	contig_331	3636	4379	+	no_refseq_id	GCA_015231925.1_ASM1523192v1_3499
GCA_015231925.1_ASM1523192v1	UbiT	contig_331	4384	5058	+	no_refseq_id	GCA_015231925.1_ASM1523192v1_3500
GCA_015231925.1_ASM1523192v1	UbiB	contig_331	5283	6920	+	no_refseq_id	GCA_015231925.1_ASM1523192v1_3501
GCA_015231965.1_ASM1523196v1	UbiD	contig_15	4243	6111	+	no_refseq_id	GCA_015231965.1_ASM1523196v1_173
GCA_015231965.1_ASM1523196v1	MenE	contig_22	27516	29000	-	no_refseq_id	GCA_015231965.1_ASM1523196v1_257
GCA_015231965.1_ASM1523196v1	UbiC	contig_37	7286	7852	+	no_refseq_id	GCA_015231965.1_ASM1523196v1_414
GCA_015231965.1_ASM1523196v1	UbiX	contig_111	35814	36467	+	no_refseq_id	GCA_015231965.1_ASM1523196v1_1098
GCA_015231965.1_ASM1523196v1	UbiU	contig_111	36605	37609	+	no_refseq_id	GCA_015231965.1_ASM1523196v1_1099
GCA_015231965.1_ASM1523196v1	UbiV	contig_111	38000	38932	+	no_refseq_id	GCA_015231965.1_ASM1523196v1_1101
GCA_015231965.1_ASM1523196v1	UbiK	contig_111	38954	39232	+	no_refseq_id	GCA_015231965.1_ASM1523196v1_1102
GCA_015231965.1_ASM1523196v1	UbiG	contig_155	13143	13865	+	no_refseq_id	GCA_015231965.1_ASM1523196v1_1406
GCA_015231965.1_ASM1523196v1	UbiB	contig_245	7201	8835	-	no_refseq_id	GCA_015231965.1_ASM1523196v1_1961
GCA_015231965.1_ASM1523196v1	UbiT	contig_245	8867	9529	-	no_refseq_id	GCA_015231965.1_ASM1523196v1_1962
GCA_015231965.1_ASM1523196v1	UbiE	contig_245	9546	10292	-	no_refseq_id	GCA_015231965.1_ASM1523196v1_1963
GCA_015231965.1_ASM1523196v1	UbiA	contig_268	16247	17152	+	no_refseq_id	GCA_015231965.1_ASM1523196v1_2472
GCA_015231965.1_ASM1523196v1	RquA	contig_287	5484	6248	-	no_refseq_id	GCA_015231965.1_ASM1523196v1_2819
GCA_015232265.1_ASM1523226v1	UbiD	contig_47	264	2087	+	no_refseq_id	GCA_015232265.1_ASM1523226v1_634
GCA_015232265.1_ASM1523226v1	UbiC	contig_50	6728	7327	+	no_refseq_id	GCA_015232265.1_ASM1523226v1_665
GCA_015232265.1_ASM1523226v1	UbiB	contig_123	13504	15138	-	no_refseq_id	GCA_015232265.1_ASM1523226v1_1991
GCA_015232265.1_ASM1523226v1	UbiT	contig_123	15145	15852	-	no_refseq_id	GCA_015232265.1_ASM1523226v1_1992
GCA_015232265.1_ASM1523226v1	UbiE	contig_123	15856	16605	-	no_refseq_id	GCA_015232265.1_ASM1523226v1_1993
GCA_015232265.1_ASM1523226v1	UbiV	contig_137	52	822	+	no_refseq_id	GCA_015232265.1_ASM1523226v1_2147
GCA_015232265.1_ASM1523226v1	UbiK	contig_137	889	1140	+	no_refseq_id	GCA_015232265.1_ASM1523226v1_2148
GCA_015232265.1_ASM1523226v1	UbiC	contig_156	6790	7452	+	no_refseq_id	GCA_015232265.1_ASM1523226v1_2452
GCA_015232265.1_ASM1523226v1	UbiA	contig_156	7446	8333	+	no_refseq_id	GCA_015232265.1_ASM1523226v1_2453
GCA_015232265.1_ASM1523226v1	MqnD	contig_161	161	967	+	no_refseq_id	GCA_015232265.1_ASM1523226v1_2508
GCA_015232265.1_ASM1523226v1	MqnB	contig_161	964	1638	+	no_refseq_id	GCA_015232265.1_ASM1523226v1_2509
GCA_015232265.1_ASM1523226v1	MqnE	contig_161	1611	2651	+	no_refseq_id	GCA_015232265.1_ASM1523226v1_2510
GCA_015232265.1_ASM1523226v1	UbiG	contig_165	6170	6889	-	no_refseq_id	GCA_015232265.1_ASM1523226v1_2579
GCA_015232265.1_ASM1523226v1	RquA	contig_165	10656	11420	-	no_refseq_id	GCA_015232265.1_ASM1523226v1_2584
GCA_015232265.1_ASM1523226v1	UbiA	contig_215	13984	14880	-	no_refseq_id	GCA_015232265.1_ASM1523226v1_3386
GCA_015232395.1_ASM1523239v1	UbiG	contig_14	1998	2570	+	no_refseq_id	GCA_015232395.1_ASM1523239v1_185
GCA_015232395.1_ASM1523239v1	RquA	contig_33	23846	24622	-	no_refseq_id	GCA_015232395.1_ASM1523239v1_405
GCA_015232395.1_ASM1523239v1	UbiA	contig_35	1872	2741	-	no_refseq_id	GCA_015232395.1_ASM1523239v1_456
GCA_015232395.1_ASM1523239v1	UbiC	contig_35	2725	3318	-	no_refseq_id	GCA_015232395.1_ASM1523239v1_457
GCA_015232395.1_ASM1523239v1	UbiD	contig_58	1851	3683	-	no_refseq_id	GCA_015232395.1_ASM1523239v1_689
GCA_015232395.1_ASM1523239v1	UbiK	contig_80	47176	47448	-	no_refseq_id	GCA_015232395.1_ASM1523239v1_961
GCA_015232395.1_ASM1523239v1	UbiV	contig_80	47511	48431	-	no_refseq_id	GCA_015232395.1_ASM1523239v1_962
GCA_015232395.1_ASM1523239v1	UbiU	contig_80	48431	49483	-	no_refseq_id	GCA_015232395.1_ASM1523239v1_963
GCA_015232395.1_ASM1523239v1	UbiX	contig_80	49534	50220	-	no_refseq_id	GCA_015232395.1_ASM1523239v1_964
GCA_015232395.1_ASM1523239v1	UbiE	contig_137	64940	65686	+	no_refseq_id	GCA_015232395.1_ASM1523239v1_3362
GCA_015232395.1_ASM1523239v1	UbiT	contig_137	65688	66416	+	no_refseq_id	GCA_015232395.1_ASM1523239v1_3363
GCA_015232395.1_ASM1523239v1	UbiB	contig_137	66426	68075	+	no_refseq_id	GCA_015232395.1_ASM1523239v1_3364
GCA_015232405.1_ASM1523240v1	UbiK	contig_8	5684	5938	-	no_refseq_id	GCA_015232405.1_ASM1523240v1_122
GCA_015232405.1_ASM1523240v1	UbiV	contig_8	5961	6857	-	no_refseq_id	GCA_015232405.1_ASM1523240v1_123
GCA_015232405.1_ASM1523240v1	UbiU	contig_8	6860	7864	-	no_refseq_id	GCA_015232405.1_ASM1523240v1_124
GCA_015232405.1_ASM1523240v1	UbiX	contig_8	7984	8622	-	no_refseq_id	GCA_015232405.1_ASM1523240v1_125
GCA_015232405.1_ASM1523240v1	MenA	contig_77	28075	28986	+	no_refseq_id	GCA_015232405.1_ASM1523240v1_1086
GCA_015232405.1_ASM1523240v1	UbiG	contig_255	40076	40789	-	no_refseq_id	GCA_015232405.1_ASM1523240v1_2709
GCA_015232405.1_ASM1523240v1	RquA	contig_255	43936	44727	-	no_refseq_id	GCA_015232405.1_ASM1523240v1_2713
GCA_015232405.1_ASM1523240v1	MqnM	contig_262	15818	16915	-	no_refseq_id	GCA_015232405.1_ASM1523240v1_2739
GCA_015232405.1_ASM1523240v1	UbiC	contig_287	28735	29406	+	no_refseq_id	GCA_015232405.1_ASM1523240v1_3650
GCA_015232405.1_ASM1523240v1	UbiB	contig_314	2276	3913	-	no_refseq_id	GCA_015232405.1_ASM1523240v1_4383
GCA_015232405.1_ASM1523240v1	UbiT	contig_314	3920	4654	-	no_refseq_id	GCA_015232405.1_ASM1523240v1_4384
GCA_015232405.1_ASM1523240v1	UbiE	contig_314	4659	5408	-	no_refseq_id	GCA_015232405.1_ASM1523240v1_4385
GCA_015232405.1_ASM1523240v1	UbiD	contig_314	5594	7447	+	no_refseq_id	GCA_015232405.1_ASM1523240v1_4386
GCA_015232635.1_ASM1523263v1	UbiX	contig_11	13703	14344	+	no_refseq_id	GCA_015232635.1_ASM1523263v1_109
GCA_015232635.1_ASM1523263v1	UbiA	contig_23	7506	8369	-	no_refseq_id	GCA_015232635.1_ASM1523263v1_284
GCA_015232635.1_ASM1523263v1	UbiC	contig_23	8366	8941	-	no_refseq_id	GCA_015232635.1_ASM1523263v1_285
GCA_015232635.1_ASM1523263v1	UbiU	contig_62	93	1097	-	no_refseq_id	GCA_015232635.1_ASM1523263v1_649
GCA_015232635.1_ASM1523263v1	UbiV	contig_64	177	1088	+	no_refseq_id	GCA_015232635.1_ASM1523263v1_658
GCA_015232635.1_ASM1523263v1	UbiK	contig_64	1125	1382	+	no_refseq_id	GCA_015232635.1_ASM1523263v1_659
GCA_015232635.1_ASM1523263v1	RquA	contig_111	146812	147648	+	no_refseq_id	GCA_015232635.1_ASM1523263v1_1214
GCA_015232635.1_ASM1523263v1	UbiB	contig_138	324	1961	-	no_refseq_id	GCA_015232635.1_ASM1523263v1_1418
GCA_015232635.1_ASM1523263v1	UbiT	contig_138	1969	2691	-	no_refseq_id	GCA_015232635.1_ASM1523263v1_1419
GCA_015232635.1_ASM1523263v1	UbiE	contig_138	2695	3444	-	no_refseq_id	GCA_015232635.1_ASM1523263v1_1420
GCA_015232635.1_ASM1523263v1	UbiD	contig_208	250	2088	+	no_refseq_id	GCA_015232635.1_ASM1523263v1_1763
GCA_015232635.1_ASM1523263v1	UbiG	contig_218	101269	101982	+	no_refseq_id	GCA_015232635.1_ASM1523263v1_1895
GCA_015232635.1_ASM1523263v1	UbiK	contig_233	21212	21730	+	no_refseq_id	GCA_015232635.1_ASM1523263v1_2264
GCA_015232755.1_ASM1523275v1	UbiG	contig_20	6036	6767	+	no_refseq_id	GCA_015232755.1_ASM1523275v1_176
GCA_015232755.1_ASM1523275v1	UbiD	contig_110	33218	35119	-	no_refseq_id	GCA_015232755.1_ASM1523275v1_957
GCA_015232755.1_ASM1523275v1	UbiX	contig_195	1354	2004	+	no_refseq_id	GCA_015232755.1_ASM1523275v1_1482
GCA_015232755.1_ASM1523275v1	MenA	contig_301	12585	13526	-	no_refseq_id	GCA_015232755.1_ASM1523275v1_2226
GCA_015232755.1_ASM1523275v1	UbiA	contig_310	8344	9270	-	no_refseq_id	GCA_015232755.1_ASM1523275v1_2394
GCA_015232755.1_ASM1523275v1	UbiC	contig_349	6420	7187	+	no_refseq_id	GCA_015232755.1_ASM1523275v1_2973
GCA_015232815.1_ASM1523281v1	UbiG	contig_1	2122	2841	+	no_refseq_id	GCA_015232815.1_ASM1523281v1_3
GCA_015232815.1_ASM1523281v1	RquA	contig_8	1963	2727	-	no_refseq_id	GCA_015232815.1_ASM1523281v1_93
GCA_015232815.1_ASM1523281v1	MqnA	contig_78	140	1363	+	no_refseq_id	GCA_015232815.1_ASM1523281v1_874
GCA_015232815.1_ASM1523281v1	UbiK	contig_99	36834	37085	-	no_refseq_id	GCA_015232815.1_ASM1523281v1_1040
GCA_015232815.1_ASM1523281v1	UbiV	contig_99	37328	38233	-	no_refseq_id	GCA_015232815.1_ASM1523281v1_1042
GCA_015232815.1_ASM1523281v1	UbiU	contig_99	38230	39237	-	no_refseq_id	GCA_015232815.1_ASM1523281v1_1043
GCA_015232815.1_ASM1523281v1	UbiG	contig_135	19970	20620	+	no_refseq_id	GCA_015232815.1_ASM1523281v1_2167
GCA_015232815.1_ASM1523281v1	UbiA	contig_142	26187	27044	-	no_refseq_id	GCA_015232815.1_ASM1523281v1_2457
GCA_015232815.1_ASM1523281v1	UbiC	contig_142	27065	27607	-	no_refseq_id	GCA_015232815.1_ASM1523281v1_2458
GCA_015232815.1_ASM1523281v1	UbiB	contig_170	30317	31951	-	no_refseq_id	GCA_015232815.1_ASM1523281v1_3227
GCA_015232815.1_ASM1523281v1	UbiT	contig_170	31958	32665	-	no_refseq_id	GCA_015232815.1_ASM1523281v1_3228
GCA_015232815.1_ASM1523281v1	UbiE	contig_170	32669	33412	-	no_refseq_id	GCA_015232815.1_ASM1523281v1_3229
GCA_015232815.1_ASM1523281v1	UbiD	contig_170	33606	35441	+	no_refseq_id	GCA_015232815.1_ASM1523281v1_3230
GCA_015232915.1_ASM1523291v1	UbiX	contig_3	57198	57860	+	no_refseq_id	GCA_015232915.1_ASM1523291v1_259
GCA_015232915.1_ASM1523291v1	UbiU	contig_3	58000	59004	+	no_refseq_id	GCA_015232915.1_ASM1523291v1_260
GCA_015232915.1_ASM1523291v1	UbiV	contig_3	59004	59903	+	no_refseq_id	GCA_015232915.1_ASM1523291v1_261
GCA_015232915.1_ASM1523291v1	UbiK	contig_3	59982	60239	+	no_refseq_id	GCA_015232915.1_ASM1523291v1_262
GCA_015232915.1_ASM1523291v1	UbiE	contig_4	75845	76555	+	no_refseq_id	GCA_015232915.1_ASM1523291v1_396
GCA_015232915.1_ASM1523291v1	MenE	contig_4	79597	81066	+	no_refseq_id	GCA_015232915.1_ASM1523291v1_401
GCA_015232915.1_ASM1523291v1	UbiB	contig_9	63020	64657	-	no_refseq_id	GCA_015232915.1_ASM1523291v1_769
GCA_015232915.1_ASM1523291v1	UbiT	contig_9	64664	65356	-	no_refseq_id	GCA_015232915.1_ASM1523291v1_770
GCA_015232915.1_ASM1523291v1	UbiE	contig_9	65362	66111	-	no_refseq_id	GCA_015232915.1_ASM1523291v1_771
GCA_015232915.1_ASM1523291v1	UbiD	contig_9	66262	68145	+	no_refseq_id	GCA_015232915.1_ASM1523291v1_772
GCA_015232915.1_ASM1523291v1	UbiC	contig_17	7781	8362	+	no_refseq_id	GCA_015232915.1_ASM1523291v1_1383
GCA_015232915.1_ASM1523291v1	UbiA	contig_17	8378	9247	+	no_refseq_id	GCA_015232915.1_ASM1523291v1_1384
GCA_015232915.1_ASM1523291v1	UbiG	contig_33	77509	78222	-	no_refseq_id	GCA_015232915.1_ASM1523291v1_2252
GCA_015232915.1_ASM1523291v1	RquA	contig_33	82533	83300	-	no_refseq_id	GCA_015232915.1_ASM1523291v1_2257
GCA_015232915.1_ASM1523291v1	MenI	contig_43	5334	5756	-	no_refseq_id	GCA_015232915.1_ASM1523291v1_2595
GCA_015232915.1_ASM1523291v1	MenC	contig_43	6959	8071	-	no_refseq_id	GCA_015232915.1_ASM1523291v1_2597
GCA_015232915.1_ASM1523291v1	MenB	contig_43	8071	8895	-	no_refseq_id	GCA_015232915.1_ASM1523291v1_2598
GCA_015232915.1_ASM1523291v1	MenD	contig_43	8885	10582	-	no_refseq_id	GCA_015232915.1_ASM1523291v1_2599
GCA_015232915.1_ASM1523291v1	MenF	contig_43	10579	11766	-	no_refseq_id	GCA_015232915.1_ASM1523291v1_2600
GCA_015232915.1_ASM1523291v1	MenA	contig_43	11841	12746	+	no_refseq_id	GCA_015232915.1_ASM1523291v1_2601
GCA_015233035.1_ASM1523303v1	UbiG	contig_23	5597	6403	+	no_refseq_id	GCA_015233035.1_ASM1523303v1_299
GCA_015233035.1_ASM1523303v1	RquA	contig_161	2073	2867	-	no_refseq_id	GCA_015233035.1_ASM1523303v1_1624
GCA_015233035.1_ASM1523303v1	UbiG	contig_161	4153	4866	-	no_refseq_id	GCA_015233035.1_ASM1523303v1_1626
GCA_015233035.1_ASM1523303v1	UbiA	contig_357	562	1425	-	no_refseq_id	GCA_015233035.1_ASM1523303v1_2732
GCA_015233035.1_ASM1523303v1	UbiC	contig_357	1422	2015	-	no_refseq_id	GCA_015233035.1_ASM1523303v1_2733
GCA_015233035.1_ASM1523303v1	UbiK	contig_379	55298	55567	-	no_refseq_id	GCA_015233035.1_ASM1523303v1_2974
GCA_015233035.1_ASM1523303v1	UbiV	contig_379	55605	56516	-	no_refseq_id	GCA_015233035.1_ASM1523303v1_2975
GCA_015233035.1_ASM1523303v1	UbiU	contig_379	56595	57599	-	no_refseq_id	GCA_015233035.1_ASM1523303v1_2976
GCA_015233035.1_ASM1523303v1	UbiX	contig_379	59017	59646	-	no_refseq_id	GCA_015233035.1_ASM1523303v1_2978
GCA_015233035.1_ASM1523303v1	UbiD	contig_390	106	1944	-	no_refseq_id	GCA_015233035.1_ASM1523303v1_3140
GCA_015233035.1_ASM1523303v1	UbiE	contig_390	4101	4850	+	no_refseq_id	GCA_015233035.1_ASM1523303v1_3144
GCA_015233035.1_ASM1523303v1	UbiT	contig_390	4854	5570	+	no_refseq_id	GCA_015233035.1_ASM1523303v1_3145
GCA_015233035.1_ASM1523303v1	UbiB	contig_390	5578	7212	+	no_refseq_id	GCA_015233035.1_ASM1523303v1_3146
GCA_015233965.1_ASM1523396v1	UbiX	contig_84	390	980	-	no_refseq_id	GCA_015233965.1_ASM1523396v1_1303
GCA_015233965.1_ASM1523396v1	UbiD	contig_88	113483	115351	+	no_refseq_id	GCA_015233965.1_ASM1523396v1_1580
GCA_015233965.1_ASM1523396v1	UbiC	contig_120	6157	6756	+	no_refseq_id	GCA_015233965.1_ASM1523396v1_2496
GCA_015233965.1_ASM1523396v1	UbiA	contig_120	6760	7638	+	no_refseq_id	GCA_015233965.1_ASM1523396v1_2497
GCA_015233965.1_ASM1523396v1	UbiB	contig_132	51408	53051	-	no_refseq_id	GCA_015233965.1_ASM1523396v1_2783
GCA_015233965.1_ASM1523396v1	UbiT	contig_132	53058	53738	-	no_refseq_id	GCA_015233965.1_ASM1523396v1_2784
GCA_015233965.1_ASM1523396v1	UbiE	contig_132	53742	54494	-	no_refseq_id	GCA_015233965.1_ASM1523396v1_2785
GCA_015233965.1_ASM1523396v1	UbiG	contig_154	29219	29941	-	no_refseq_id	GCA_015233965.1_ASM1523396v1_3171
GCA_015233965.1_ASM1523396v1	RquA	contig_154	40255	41019	-	no_refseq_id	GCA_015233965.1_ASM1523396v1_3181
GCA_015234015.1_ASM1523401v1	MenE	contig_20	2303	3775	-	no_refseq_id	GCA_015234015.1_ASM1523401v1_282
GCA_015234015.1_ASM1523401v1	UbiG	contig_35	5164	5883	-	no_refseq_id	GCA_015234015.1_ASM1523401v1_522
GCA_015234015.1_ASM1523401v1	UbiK	contig_55	56048	56299	-	no_refseq_id	GCA_015234015.1_ASM1523401v1_731
GCA_015234015.1_ASM1523401v1	UbiV	contig_55	56366	57289	-	no_refseq_id	GCA_015234015.1_ASM1523401v1_732
GCA_015234015.1_ASM1523401v1	UbiU	contig_55	57289	58296	-	no_refseq_id	GCA_015234015.1_ASM1523401v1_733
GCA_015234015.1_ASM1523401v1	UbiX	contig_55	58405	59445	-	no_refseq_id	GCA_015234015.1_ASM1523401v1_734
GCA_015234015.1_ASM1523401v1	RquA	contig_57	64693	65457	+	no_refseq_id	GCA_015234015.1_ASM1523401v1_853
GCA_015234015.1_ASM1523401v1	MqnA	contig_59	49	825	+	no_refseq_id	GCA_015234015.1_ASM1523401v1_905
GCA_015234015.1_ASM1523401v1	MqnC	contig_59	822	1856	+	no_refseq_id	GCA_015234015.1_ASM1523401v1_906
GCA_015234015.1_ASM1523401v1	UbiA	contig_61	148	1044	+	no_refseq_id	GCA_015234015.1_ASM1523401v1_1025
GCA_015234015.1_ASM1523401v1	UbiB	contig_61	100118	101752	-	no_refseq_id	GCA_015234015.1_ASM1523401v1_1111
GCA_015234015.1_ASM1523401v1	UbiT	contig_61	101759	102466	-	no_refseq_id	GCA_015234015.1_ASM1523401v1_1112
GCA_015234015.1_ASM1523401v1	UbiE	contig_61	102470	103219	-	no_refseq_id	GCA_015234015.1_ASM1523401v1_1113
GCA_015234015.1_ASM1523401v1	UbiD	contig_139	14069	15892	-	no_refseq_id	GCA_015234015.1_ASM1523401v1_3592
GCA_015234035.1_ASM1523403v1	UbiD	contig_57	64	1884	+	no_refseq_id	GCA_015234035.1_ASM1523403v1_760
GCA_015234035.1_ASM1523403v1	UbiK	contig_84	5628	5879	-	no_refseq_id	GCA_015234035.1_ASM1523403v1_1049
GCA_015234035.1_ASM1523403v1	UbiV	contig_84	5866	6843	-	no_refseq_id	GCA_015234035.1_ASM1523403v1_1050
GCA_015234035.1_ASM1523403v1	UbiU	contig_84	6843	7850	-	no_refseq_id	GCA_015234035.1_ASM1523403v1_1051
GCA_015234035.1_ASM1523403v1	RquA	contig_117	198	962	+	no_refseq_id	GCA_015234035.1_ASM1523403v1_1404
GCA_015234035.1_ASM1523403v1	UbiG	contig_117	4663	5388	+	no_refseq_id	GCA_015234035.1_ASM1523403v1_1409
GCA_015234035.1_ASM1523403v1	UbiX	contig_123	1038	1658	-	no_refseq_id	GCA_015234035.1_ASM1523403v1_1473
GCA_015234035.1_ASM1523403v1	UbiE	contig_196	161	910	+	no_refseq_id	GCA_015234035.1_ASM1523403v1_1987
GCA_015234035.1_ASM1523403v1	UbiT	contig_196	914	1621	+	no_refseq_id	GCA_015234035.1_ASM1523403v1_1988
GCA_015234035.1_ASM1523403v1	UbiB	contig_196	1628	3262	+	no_refseq_id	GCA_015234035.1_ASM1523403v1_1989
GCA_015234035.1_ASM1523403v1	UbiC	contig_224	809	1435	+	no_refseq_id	GCA_015234035.1_ASM1523403v1_2237
GCA_015234035.1_ASM1523403v1	UbiA	contig_224	1413	2309	+	no_refseq_id	GCA_015234035.1_ASM1523403v1_2238
GCA_015234045.1_ASM1523404v1	UbiB	contig_22	77313	78953	-	no_refseq_id	GCA_015234045.1_ASM1523404v1_282
GCA_015234045.1_ASM1523404v1	UbiT	contig_22	78957	79712	-	no_refseq_id	GCA_015234045.1_ASM1523404v1_283
GCA_015234045.1_ASM1523404v1	UbiE	contig_22	79715	80467	-	no_refseq_id	GCA_015234045.1_ASM1523404v1_284
GCA_015234045.1_ASM1523404v1	RquA	contig_30	3265	4041	+	no_refseq_id	GCA_015234045.1_ASM1523404v1_853
GCA_015234045.1_ASM1523404v1	UbiG	contig_30	7465	8193	+	no_refseq_id	GCA_015234045.1_ASM1523404v1_857
GCA_015234045.1_ASM1523404v1	UbiX	contig_71	6497	7102	+	no_refseq_id	GCA_015234045.1_ASM1523404v1_2144
GCA_015234045.1_ASM1523404v1	UbiU	contig_71	7214	8218	+	no_refseq_id	GCA_015234045.1_ASM1523404v1_2145
GCA_015234045.1_ASM1523404v1	UbiV	contig_71	8218	9132	+	no_refseq_id	GCA_015234045.1_ASM1523404v1_2146
GCA_015234045.1_ASM1523404v1	UbiK	contig_71	9229	9504	+	no_refseq_id	GCA_015234045.1_ASM1523404v1_2147
GCA_015234045.1_ASM1523404v1	UbiD	contig_100	2566	4422	-	no_refseq_id	GCA_015234045.1_ASM1523404v1_2698
GCA_015234045.1_ASM1523404v1	UbiA	contig_100	4544	5428	-	no_refseq_id	GCA_015234045.1_ASM1523404v1_2699
GCA_015234045.1_ASM1523404v1	UbiC	contig_100	5496	6029	-	no_refseq_id	GCA_015234045.1_ASM1523404v1_2700
GCA_015660855.1_ASM1566085v1	RquA	contig_17	1109	1873	-	no_refseq_id	GCA_015660855.1_ASM1566085v1_281
GCA_015660855.1_ASM1566085v1	UbiK	contig_89	15283	15774	-	no_refseq_id	GCA_015660855.1_ASM1566085v1_1402
GCA_015660855.1_ASM1566085v1	UbiV	contig_89	15713	16630	-	no_refseq_id	GCA_015660855.1_ASM1566085v1_1403
GCA_015660855.1_ASM1566085v1	UbiU	contig_89	16630	17637	-	no_refseq_id	GCA_015660855.1_ASM1566085v1_1404
GCA_015660855.1_ASM1566085v1	UbiX	contig_89	17723	18343	-	no_refseq_id	GCA_015660855.1_ASM1566085v1_1405
GCA_015660855.1_ASM1566085v1	UbiA	contig_112	37857	38741	-	no_refseq_id	GCA_015660855.1_ASM1566085v1_1821
GCA_015660855.1_ASM1566085v1	UbiC	contig_112	38738	39349	-	no_refseq_id	GCA_015660855.1_ASM1566085v1_1822
GCA_015660855.1_ASM1566085v1	UbiD	contig_149	5110	6933	-	no_refseq_id	GCA_015660855.1_ASM1566085v1_2338
GCA_015660855.1_ASM1566085v1	UbiE	contig_149	7490	8239	+	no_refseq_id	GCA_015660855.1_ASM1566085v1_2339
GCA_015660855.1_ASM1566085v1	UbiT	contig_149	8243	8932	+	no_refseq_id	GCA_015660855.1_ASM1566085v1_2340
GCA_015660855.1_ASM1566085v1	UbiB	contig_149	8938	10572	+	no_refseq_id	GCA_015660855.1_ASM1566085v1_2341
GCA_015660855.1_ASM1566085v1	UbiG	contig_162	3908	4627	+	no_refseq_id	GCA_015660855.1_ASM1566085v1_2601
GCA_015660855.1_ASM1566085v1	MqnC	contig_198	18538	19620	-	no_refseq_id	GCA_015660855.1_ASM1566085v1_3172
GCA_015660855.1_ASM1566085v1	UbiG	contig_235	7517	8818	+	no_refseq_id	GCA_015660855.1_ASM1566085v1_3848
GCF_000014865.1_ASM1486v1	UbiC	contig_1	268300	268854	+	WP_011711938.1	GCF_000014865.1_ASM1486v1_250
GCF_000014865.1_ASM1486v1	UbiA	contig_1	268847	269722	+	WP_011711939.1	GCF_000014865.1_ASM1486v1_251
GCF_000014865.1_ASM1486v1	UbiD	contig_1	271172	273028	+	WP_011711941.1	GCF_000014865.1_ASM1486v1_253
GCF_000014865.1_ASM1486v1	UbiX	contig_1	1029017	1029646	+	WP_011712504.1	GCF_000014865.1_ASM1486v1_855
GCF_000014865.1_ASM1486v1	UbiU	contig_1	1029669	1030766	+	no_refseq_id	GCF_000014865.1_ASM1486v1_856
GCF_000014865.1_ASM1486v1	UbiV	contig_1	1030766	1031695	+	WP_011712506.1	GCF_000014865.1_ASM1486v1_857
GCF_000014865.1_ASM1486v1	UbiK	contig_1	1031799	1032089	+	WP_143711356.1	GCF_000014865.1_ASM1486v1_858
GCF_000014865.1_ASM1486v1	UbiG	contig_1	2613015	2613740	+	no_refseq_id	GCF_000014865.1_ASM1486v1_2213
GCF_000014865.1_ASM1486v1	RquA	contig_1	2835005	2835802	+	no_refseq_id	GCF_000014865.1_ASM1486v1_2312
GCF_000014865.1_ASM1486v1	UbiE	contig_1	4363476	4364222	+	no_refseq_id	GCF_000014865.1_ASM1486v1_3622
GCF_000014865.1_ASM1486v1	UbiT	contig_1	4364227	4364910	+	no_refseq_id	GCF_000014865.1_ASM1486v1_3623
GCF_000014865.1_ASM1486v1	UbiB	contig_1	4364914	4366551	+	WP_081436353.1	GCF_000014865.1_ASM1486v1_3624
GCF_002109495.1_ASM210949v1	RquA	contig_18	105017	105826	+	no_refseq_id	GCF_002109495.1_ASM210949v1_1347
GCF_002109495.1_ASM210949v1	UbiG	contig_18	109283	110005	+	WP_085441525.1	GCF_002109495.1_ASM210949v1_1351
GCF_002109495.1_ASM210949v1	UbiG	contig_18	406457	407164	-	WP_158089386.1	GCF_002109495.1_ASM210949v1_1587
GCF_002109495.1_ASM210949v1	UbiC	contig_20	34121	34672	+	WP_143814821.1	GCF_002109495.1_ASM210949v1_2503
GCF_002109495.1_ASM210949v1	UbiA	contig_20	35113	36000	+	WP_085442621.1	GCF_002109495.1_ASM210949v1_2504
GCF_002109495.1_ASM210949v1	UbiD	contig_20	37080	38942	+	WP_085442623.1	GCF_002109495.1_ASM210949v1_2506
GCF_002109495.1_ASM210949v1	UbiE	contig_20	184040	184792	+	WP_085442949.1	GCF_002109495.1_ASM210949v1_2624
GCF_002109495.1_ASM210949v1	UbiT	contig_20	184805	185482	+	WP_085442950.1	GCF_002109495.1_ASM210949v1_2625
GCF_002109495.1_ASM210949v1	UbiB	contig_20	185479	187122	+	WP_085442951.1	GCF_002109495.1_ASM210949v1_2626
GCF_002109495.1_ASM210949v1	UbiX	contig_20	1306636	1307259	+	WP_085446207.1	GCF_002109495.1_ASM210949v1_3574
GCF_002109495.1_ASM210949v1	UbiU	contig_20	1307413	1308417	+	WP_085444936.1	GCF_002109495.1_ASM210949v1_3575
GCF_002109495.1_ASM210949v1	UbiV	contig_20	1308417	1309346	+	WP_085444968.1	GCF_002109495.1_ASM210949v1_3576
GCF_002109495.1_ASM210949v1	UbiK	contig_20	1309540	1309806	+	WP_085444969.1	GCF_002109495.1_ASM210949v1_3577
GCF_004217665.1_ASM421766v1	MenE	contig_12	6385	7863	-	WP_130471599.1	GCF_004217665.1_ASM421766v1_176
GCF_004217665.1_ASM421766v1	UbiE	contig_13	273	1022	+	WP_130470191.1	GCF_004217665.1_ASM421766v1_178
GCF_004217665.1_ASM421766v1	UbiT	contig_13	1025	1738	+	WP_193771064.1	GCF_004217665.1_ASM421766v1_179
GCF_004217665.1_ASM421766v1	UbiB	contig_13	1746	3383	+	WP_130470221.1	GCF_004217665.1_ASM421766v1_180
GCF_004217665.1_ASM421766v1	UbiT	contig_36	161	1102	+	WP_130471784.1	GCF_004217665.1_ASM421766v1_470
GCF_004217665.1_ASM421766v1	MqnB	contig_145	676	3648	-	WP_130472399.1	GCF_004217665.1_ASM421766v1_1384
GCF_004217665.1_ASM421766v1	UbiK	contig_334	41440	41709	-	WP_130469958.1	GCF_004217665.1_ASM421766v1_2333
GCF_004217665.1_ASM421766v1	UbiV	contig_334	41746	42651	-	WP_193771023.1	GCF_004217665.1_ASM421766v1_2334
GCF_004217665.1_ASM421766v1	UbiU	contig_334	42753	43757	-	WP_227657387.1	GCF_004217665.1_ASM421766v1_2335
GCF_004217665.1_ASM421766v1	UbiX	contig_334	48034	48660	-	WP_130469963.1	GCF_004217665.1_ASM421766v1_2338
GCF_004217665.1_ASM421766v1	UbiA	contig_514	39397	40233	-	WP_130470075.1	GCF_004217665.1_ASM421766v1_3169
GCF_004217665.1_ASM421766v1	UbiC	contig_514	40251	40826	-	WP_130470076.1	GCF_004217665.1_ASM421766v1_3170
GCF_004217665.1_ASM421766v1	RquA	contig_532	12388	13197	+	no_refseq_id	GCF_004217665.1_ASM421766v1_3422
GCF_004217665.1_ASM421766v1	UbiG	contig_542	7524	8237	-	WP_130471451.1	GCF_004217665.1_ASM421766v1_3548

## Sheet: Zetaproteobacteria
genome	MenA	MenB	MenC	MenD	MenE	MenF	MenH	MenI	MenJ	MenY	MenK	MenK2	MqnA	MqnB	MqnC	MqnD	MqnE	MqnL	MqnM	MqnP	MqnZ	MtnN	UbiA	UbiB	UbiC	XanB2	UbiD	UbiX	UbiE	UbiG	UbiJ	UbiK	UbiT	UbiU	UbiV	UbiF	UbiH	UbiI	UbiL	UbiM	UbiN	Coq7	UbiA_Cyano	UbiD_Cyano	UbiX_Cyano	UbiE_Cyano	UbiFHILM_Cyano	RquA	#Organism Name
GCF_005818865.1_ASM581886v1	0	0	0	0	0	0	0	0	0	0	2	0	0	0	0	0	0	0	0	0	0	1	2	1	1	0	1	1	1	1	1	1	0	0	0	0	1	1	0	0	0	1	0	0	0	0	0	0	Mariprofundus erugo
GCF_011947535.1_ASM1194753v1	0	0	0	0	0	0	0	0	0	0	2	0	0	0	0	0	0	0	0	0	0	0	1	1	1	0	1	1	1	1	1	1	0	0	0	0	1	1	0	0	0	1	0	0	0	0	0	0	Mariprofundus ferrooxydans
GCA_015663235.1_ASM1566323v1	0	0	0	0	0	0	0	1	0	0	2	0	0	0	0	0	0	0	0	0	0	0	1	0	1	0	1	1	1	1	1	1	0	0	0	0	1	1	0	0	0	1	0	0	0	0	0	0	Mariprofundaceae bacterium
GCA_015488125.1_ASM1548812v1	0	0	0	0	0	0	0	0	0	0	2	0	0	0	0	0	0	0	0	0	0	0	1	1	1	0	1	1	1	0	1	1	0	0	0	0	1	0	0	0	0	1	0	0	0	0	0	0	Mariprofundaceae bacterium
GCA_015488115.1_ASM1548811v1	0	0	0	0	0	0	0	1	0	0	2	0	0	0	0	0	0	0	0	0	0	0	1	1	1	0	1	0	1	1	1	0	0	0	0	0	1	1	0	0	0	1	0	0	0	0	0	1	Mariprofundaceae bacterium
GCF_013387475.1_ASM1338747v1	0	0	0	0	0	0	0	1	0	0	2	0	0	0	0	0	0	0	0	0	0	0	1	1	1	0	1	1	1	2	1	1	0	0	0	0	1	1	0	0	0	1	0	0	0	0	0	1	Mariprofundus sp. KV
GCF_002795825.1_ASM279582v1	0	0	0	0	0	0	0	0	0	0	2	0	0	0	0	0	0	0	0	0	0	0	1	1	1	0	1	1	1	1	1	1	0	0	0	0	1	1	0	0	0	1	0	0	0	0	0	1	Mariprofundus ferrinatatus
GCA_021772875.1_ASM2177287v1	0	0	0	0	0	0	0	0	0	0	2	0	0	0	0	0	0	0	0	0	0	0	1	1	1	0	1	1	1	1	1	1	0	0	0	0	1	1	0	0	0	1	0	0	0	0	0	1	Ghiorsea sp.
GCA_015492085.1_ASM1549208v1	0	0	0	0	0	0	0	1	0	0	2	0	0	0	0	0	0	0	0	0	0	0	1	1	0	0	1	1	1	1	1	1	0	0	0	0	0	1	0	0	0	1	0	0	0	0	0	1	Mariprofundaceae bacterium
GCA_012962225.1_ASM1296222v1	0	0	0	0	0	0	0	1	0	0	2	0	0	0	0	0	0	0	0	0	0	0	1	1	0	0	0	1	1	1	1	0	0	0	0	0	1	1	0	0	0	1	0	0	0	0	0	0	Ghiorsea sp.
GCF_005818885.1_ASM581888v1	0	0	0	0	0	0	0	0	0	0	2	0	0	0	0	0	0	0	0	0	0	1	2	1	1	0	1	1	1	1	1	1	0	0	0	0	1	1	0	0	0	1	0	0	0	0	0	0	Mariprofundus erugo
GCA_021772775.1_ASM2177277v1	0	0	0	0	0	0	0	0	0	0	2	0	0	0	0	0	0	0	0	0	0	0	1	1	1	0	0	1	1	1	1	1	0	0	0	0	1	1	0	0	0	1	0	0	0	0	0	1	Mariprofundus sp.
GCA_015489095.1_ASM1548909v1	0	0	0	0	0	0	0	0	0	0	2	0	0	0	0	0	0	0	0	0	0	0	0	0	1	0	0	1	1	1	1	1	0	0	0	0	1	1	0	0	0	1	0	0	0	0	0	0	Mariprofundaceae bacterium
GCF_001273615.1_ASM127361v1	0	0	0	0	0	0	0	0	0	0	2	0	0	0	0	0	0	0	0	0	0	0	1	1	1	0	1	1	1	1	1	1	0	0	0	0	1	1	0	0	0	1	0	0	0	0	0	0	Mariprofundus ferrooxydans
GCF_013387455.1_ASM1338745v1	0	0	0	0	0	0	0	1	0	0	2	0	0	0	0	0	0	0	0	0	0	0	1	1	1	0	1	1	1	1	1	1	0	0	0	0	1	1	0	0	0	1	0	0	0	0	0	1	Mariprofundus sp. NF
GCA_021772895.1_ASM2177289v1	0	0	0	0	0	0	0	0	0	0	2	0	0	0	0	0	0	0	0	0	0	0	2	1	1	0	1	1	1	1	1	1	0	0	0	0	1	1	0	0	0	1	0	0	0	0	0	1	Mariprofundaceae bacterium
GCA_015488375.1_ASM1548837v1	0	0	0	0	0	0	0	0	0	0	2	0	0	0	0	0	0	0	0	0	0	0	1	1	1	0	1	1	1	1	1	1	0	0	0	0	2	2	0	0	0	1	0	0	0	0	0	0	Mariprofundaceae bacterium
GCF_001895085.1_ASM189508v1	0	0	0	0	0	0	0	0	0	0	2	0	0	0	0	0	0	0	0	0	0	0	1	1	1	0	1	1	1	1	1	1	0	0	0	0	1	1	0	0	0	1	0	0	0	0	0	1	Mariprofundus micogutta
GCF_003665155.1_ASM366515v1	0	0	0	0	0	0	0	0	0	0	2	0	0	0	0	0	0	0	0	0	0	0	1	1	1	0	1	1	1	2	1	1	0	0	0	0	1	1	0	0	0	1	0	0	0	0	0	1	Mariprofundus sp. EBB-1
GCA_015485035.1_ASM1548503v1	0	0	0	0	0	0	0	0	0	0	2	0	0	0	0	0	0	0	0	0	0	0	1	1	2	0	1	1	1	1	1	1	0	0	0	0	0	0	0	0	0	1	0	0	0	0	0	2	Mariprofundus sp.
GCA_015231855.1_ASM1523185v1	0	0	0	0	0	0	0	0	0	0	2	0	0	0	0	0	0	0	0	0	0	0	1	1	1	0	1	1	1	2	2	1	0	0	0	0	1	1	0	0	0	1	0	0	0	1	0	0	Zetaproteobacteria bacterium
GCF_000744415.1_ASM74441v1	0	0	0	0	0	0	0	1	0	0	2	0	0	0	0	0	0	0	0	0	0	0	1	1	1	0	1	1	1	1	1	1	0	0	0	0	1	1	0	0	0	1	0	0	0	0	0	1	Ghiorsea bivora
GCA_021772835.1_ASM2177283v1	0	0	0	0	0	0	0	0	0	0	1	0	0	0	0	0	0	0	0	0	0	0	1	1	1	0	1	1	1	1	1	1	0	0	0	0	1	1	0	0	0	0	0	0	0	0	0	1	Mariprofundus sp.
GCF_000153765.1_ASM15376v1	0	0	0	0	0	0	0	0	0	0	2	0	0	0	0	0	0	0	0	0	0	0	1	1	1	0	1	1	1	1	1	1	0	0	0	0	1	1	0	0	0	1	0	0	0	0	0	0	Mariprofundus ferrooxydans PV-1
GCF_000379405.1_ASM37940v1	0	0	0	0	0	0	0	0	0	0	2	0	0	0	0	0	0	0	0	0	0	0	1	1	1	0	1	1	1	1	1	1	0	0	0	0	1	1	0	0	0	1	0	0	0	0	0	0	Mariprofundus ferrooxydans M34
GCF_002795805.1_ASM279580v1	0	0	0	0	0	0	0	0	0	0	2	0	0	0	0	0	0	0	0	0	0	0	1	1	1	0	1	1	1	2	1	1	0	0	0	0	1	1	0	0	0	1	0	0	0	0	0	1	Mariprofundus aestuarium
[truncated: 2 more columns]

## Sheet: Zetaproteobacteria - quinone proteins
genome	gene_name	seq	beginning	end	strand	refseq_id	protein_id
GCA_012962225.1_ASM1296222v1	Coq7	contig_51	27	506	+	no_refseq_id	GCA_012962225.1_ASM1296222v1_166
GCA_012962225.1_ASM1296222v1	UbiI	contig_97	5498	6724	-	no_refseq_id	GCA_012962225.1_ASM1296222v1_287
GCA_012962225.1_ASM1296222v1	UbiH	contig_97	6721	7929	-	no_refseq_id	GCA_012962225.1_ASM1296222v1_288
GCA_012962225.1_ASM1296222v1	UbiX	contig_155	200	814	-	no_refseq_id	GCA_012962225.1_ASM1296222v1_452
GCA_012962225.1_ASM1296222v1	UbiA	contig_228	1091	1924	-	no_refseq_id	GCA_012962225.1_ASM1296222v1_689
GCA_012962225.1_ASM1296222v1	UbiB	contig_358	2845	4437	-	no_refseq_id	GCA_012962225.1_ASM1296222v1_1082
GCA_012962225.1_ASM1296222v1	UbiJ	contig_358	4434	5081	-	no_refseq_id	GCA_012962225.1_ASM1296222v1_1083
GCA_012962225.1_ASM1296222v1	UbiE	contig_358	5078	5869	-	no_refseq_id	GCA_012962225.1_ASM1296222v1_1084
GCA_012962225.1_ASM1296222v1	UbiG	contig_375	8038	8742	-	no_refseq_id	GCA_012962225.1_ASM1296222v1_1138
GCA_012962225.1_ASM1296222v1	MenI	contig_558	4671	5075	-	no_refseq_id	GCA_012962225.1_ASM1296222v1_1687
GCA_015231855.1_ASM1523185v1	UbiB	contig_2	49695	51308	-	no_refseq_id	GCA_015231855.1_ASM1523185v1_90
GCA_015231855.1_ASM1523185v1	UbiJ	contig_2	51305	51958	-	no_refseq_id	GCA_015231855.1_ASM1523185v1_91
GCA_015231855.1_ASM1523185v1	UbiE	contig_2	51955	52701	-	no_refseq_id	GCA_015231855.1_ASM1523185v1_92
GCA_015231855.1_ASM1523185v1	UbiG	contig_5	21371	22135	+	no_refseq_id	GCA_015231855.1_ASM1523185v1_192
GCA_015231855.1_ASM1523185v1	Coq7	contig_11	156804	157466	-	no_refseq_id	GCA_015231855.1_ASM1523185v1_601
GCA_015231855.1_ASM1523185v1	UbiH	contig_11	157539	158783	+	no_refseq_id	GCA_015231855.1_ASM1523185v1_602
GCA_015231855.1_ASM1523185v1	UbiI	contig_11	158780	159997	+	no_refseq_id	GCA_015231855.1_ASM1523185v1_603
GCA_015231855.1_ASM1523185v1	UbiA	contig_16	31474	32355	+	no_refseq_id	GCA_015231855.1_ASM1523185v1_864
GCA_015231855.1_ASM1523185v1	UbiX	contig_21	15211	15840	+	no_refseq_id	GCA_015231855.1_ASM1523185v1_957
GCA_015231855.1_ASM1523185v1	UbiK	contig_21	16424	16684	+	no_refseq_id	GCA_015231855.1_ASM1523185v1_959
GCA_015231855.1_ASM1523185v1	UbiG	contig_24	11442	12482	-	no_refseq_id	GCA_015231855.1_ASM1523185v1_1132
GCA_015231855.1_ASM1523185v1	UbiJ	contig_33	88259	89434	+	no_refseq_id	GCA_015231855.1_ASM1523185v1_1339
GCA_015231855.1_ASM1523185v1	UbiC	contig_44	85917	86477	+	no_refseq_id	GCA_015231855.1_ASM1523185v1_1502
GCA_015231855.1_ASM1523185v1	UbiD	contig_67	3398	4861	-	no_refseq_id	GCA_015231855.1_ASM1523185v1_1745
GCA_015485035.1_ASM1548503v1	RquA	contig_4	10212	10967	-	no_refseq_id	GCA_015485035.1_ASM1548503v1_24
GCA_015485035.1_ASM1548503v1	RquA	contig_8	10776	11510	-	no_refseq_id	GCA_015485035.1_ASM1548503v1_63
GCA_015485035.1_ASM1548503v1	UbiD	contig_43	10959	12419	+	no_refseq_id	GCA_015485035.1_ASM1548503v1_307
GCA_015485035.1_ASM1548503v1	Coq7	contig_65	65	580	-	no_refseq_id	GCA_015485035.1_ASM1548503v1_478
GCA_015485035.1_ASM1548503v1	UbiC	contig_102	24066	24629	+	no_refseq_id	GCA_015485035.1_ASM1548503v1_773
GCA_015485035.1_ASM1548503v1	UbiA	contig_102	24645	25520	+	no_refseq_id	GCA_015485035.1_ASM1548503v1_774
GCA_015485035.1_ASM1548503v1	UbiC	contig_103	2062	2676	-	no_refseq_id	GCA_015485035.1_ASM1548503v1_780
GCA_015485035.1_ASM1548503v1	UbiG	contig_185	2917	3639	-	no_refseq_id	GCA_015485035.1_ASM1548503v1_1319
GCA_015485035.1_ASM1548503v1	UbiE	contig_262	595	1401	+	no_refseq_id	GCA_015485035.1_ASM1548503v1_1963
GCA_015485035.1_ASM1548503v1	UbiJ	contig_262	1560	2234	+	no_refseq_id	GCA_015485035.1_ASM1548503v1_1964
GCA_015485035.1_ASM1548503v1	UbiB	contig_262	2249	3853	+	no_refseq_id	GCA_015485035.1_ASM1548503v1_1965
GCA_015485035.1_ASM1548503v1	UbiK	contig_266	693	950	-	no_refseq_id	GCA_015485035.1_ASM1548503v1_1993
GCA_015485035.1_ASM1548503v1	UbiX	contig_266	1574	2161	-	no_refseq_id	GCA_015485035.1_ASM1548503v1_1995
GCA_015488115.1_ASM1548811v1	UbiI	contig_8	379	1596	-	no_refseq_id	GCA_015488115.1_ASM1548811v1_69
GCA_015488115.1_ASM1548811v1	UbiH	contig_8	1589	2833	-	no_refseq_id	GCA_015488115.1_ASM1548811v1_70
GCA_015488115.1_ASM1548811v1	Coq7	contig_12	20261	20908	+	no_refseq_id	GCA_015488115.1_ASM1548811v1_130
GCA_015488115.1_ASM1548811v1	MenI	contig_13	19200	19676	-	no_refseq_id	GCA_015488115.1_ASM1548811v1_200
GCA_015488115.1_ASM1548811v1	RquA	contig_19	29097	29810	-	no_refseq_id	GCA_015488115.1_ASM1548811v1_558
GCA_015488115.1_ASM1548811v1	UbiA	contig_30	1989	2861	-	no_refseq_id	GCA_015488115.1_ASM1548811v1_802
GCA_015488115.1_ASM1548811v1	UbiC	contig_30	2858	3421	-	no_refseq_id	GCA_015488115.1_ASM1548811v1_803
GCA_015488115.1_ASM1548811v1	UbiE	contig_33	19043	19798	+	no_refseq_id	GCA_015488115.1_ASM1548811v1_863
GCA_015488115.1_ASM1548811v1	UbiJ	contig_33	19803	20462	+	no_refseq_id	GCA_015488115.1_ASM1548811v1_864
GCA_015488115.1_ASM1548811v1	UbiB	contig_33	20459	22057	+	no_refseq_id	GCA_015488115.1_ASM1548811v1_865
GCA_015488115.1_ASM1548811v1	UbiD	contig_43	5966	7435	+	no_refseq_id	GCA_015488115.1_ASM1548811v1_1028
GCA_015488115.1_ASM1548811v1	UbiG	contig_50	15020	15724	-	no_refseq_id	GCA_015488115.1_ASM1548811v1_1148
GCA_015488125.1_ASM1548812v1	UbiC	contig_45	6518	7087	-	no_refseq_id	GCA_015488125.1_ASM1548812v1_354
GCA_015488125.1_ASM1548812v1	Coq7	contig_48	203	862	+	no_refseq_id	GCA_015488125.1_ASM1548812v1_384
GCA_015488125.1_ASM1548812v1	UbiD	contig_62	922	2397	+	no_refseq_id	GCA_015488125.1_ASM1548812v1_469
GCA_015488125.1_ASM1548812v1	UbiK	contig_83	5688	5954	+	no_refseq_id	GCA_015488125.1_ASM1548812v1_615
GCA_015488125.1_ASM1548812v1	UbiH	contig_139	734	1912	-	no_refseq_id	GCA_015488125.1_ASM1548812v1_1059
GCA_015488125.1_ASM1548812v1	UbiA	contig_143	33	890	-	no_refseq_id	GCA_015488125.1_ASM1548812v1_1075
GCA_015488125.1_ASM1548812v1	UbiB	contig_193	8011	9618	-	no_refseq_id	GCA_015488125.1_ASM1548812v1_1535
GCA_015488125.1_ASM1548812v1	UbiJ	contig_193	9615	10265	-	no_refseq_id	GCA_015488125.1_ASM1548812v1_1536
GCA_015488125.1_ASM1548812v1	UbiE	contig_193	10262	11008	-	no_refseq_id	GCA_015488125.1_ASM1548812v1_1537
GCA_015488125.1_ASM1548812v1	UbiX	contig_232	1662	2312	+	no_refseq_id	GCA_015488125.1_ASM1548812v1_1862
GCA_015488375.1_ASM1548837v1	UbiI	contig_2	379	1596	-	no_refseq_id	GCA_015488375.1_ASM1548837v1_4
GCA_015488375.1_ASM1548837v1	UbiH	contig_2	1589	2833	-	no_refseq_id	GCA_015488375.1_ASM1548837v1_5
GCA_015488375.1_ASM1548837v1	UbiX	contig_10	2988	3599	+	no_refseq_id	GCA_015488375.1_ASM1548837v1_99
GCA_015488375.1_ASM1548837v1	UbiI	contig_24	17609	18832	-	no_refseq_id	GCA_015488375.1_ASM1548837v1_263
GCA_015488375.1_ASM1548837v1	UbiH	contig_24	18825	20060	-	no_refseq_id	GCA_015488375.1_ASM1548837v1_264
GCA_015488375.1_ASM1548837v1	UbiA	contig_27	298	1170	-	no_refseq_id	GCA_015488375.1_ASM1548837v1_305
GCA_015488375.1_ASM1548837v1	UbiC	contig_27	1167	1730	-	no_refseq_id	GCA_015488375.1_ASM1548837v1_306
GCA_015488375.1_ASM1548837v1	UbiK	contig_58	1968	2225	-	no_refseq_id	GCA_015488375.1_ASM1548837v1_761
GCA_015488375.1_ASM1548837v1	UbiD	contig_67	23048	24520	-	no_refseq_id	GCA_015488375.1_ASM1548837v1_840
GCA_015488375.1_ASM1548837v1	Coq7	contig_118	14242	14892	+	no_refseq_id	GCA_015488375.1_ASM1548837v1_1471
GCA_015488375.1_ASM1548837v1	UbiB	contig_133	15007	16614	-	no_refseq_id	GCA_015488375.1_ASM1548837v1_1575
GCA_015488375.1_ASM1548837v1	UbiJ	contig_133	16622	17293	-	no_refseq_id	GCA_015488375.1_ASM1548837v1_1576
GCA_015488375.1_ASM1548837v1	UbiE	contig_133	17336	18235	-	no_refseq_id	GCA_015488375.1_ASM1548837v1_1577
GCA_015488375.1_ASM1548837v1	UbiG	contig_154	6569	7270	+	no_refseq_id	GCA_015488375.1_ASM1548837v1_1818
GCA_015489095.1_ASM1548909v1	UbiJ	contig_124	1124	1765	-	no_refseq_id	GCA_015489095.1_ASM1548909v1_804
GCA_015489095.1_ASM1548909v1	UbiE	contig_124	1784	2530	-	no_refseq_id	GCA_015489095.1_ASM1548909v1_805
GCA_015489095.1_ASM1548909v1	UbiC	contig_164	30	581	-	no_refseq_id	GCA_015489095.1_ASM1548909v1_1098
GCA_015489095.1_ASM1548909v1	UbiX	contig_205	2238	2840	+	no_refseq_id	GCA_015489095.1_ASM1548909v1_1374
GCA_015489095.1_ASM1548909v1	UbiK	contig_205	3475	3753	+	no_refseq_id	GCA_015489095.1_ASM1548909v1_1376
GCA_015489095.1_ASM1548909v1	UbiG	contig_215	354	1028	-	no_refseq_id	GCA_015489095.1_ASM1548909v1_1446
GCA_015489095.1_ASM1548909v1	UbiH	contig_227	832	2010	+	no_refseq_id	GCA_015489095.1_ASM1548909v1_1530
GCA_015489095.1_ASM1548909v1	UbiI	contig_227	2007	3209	+	no_refseq_id	GCA_015489095.1_ASM1548909v1_1531
GCA_015489095.1_ASM1548909v1	Coq7	contig_273	11700	12347	-	no_refseq_id	GCA_015489095.1_ASM1548909v1_1802
GCA_015492085.1_ASM1549208v1	UbiI	contig_31	6166	7383	-	no_refseq_id	GCA_015492085.1_ASM1549208v1_219
GCA_015492085.1_ASM1549208v1	UbiD	contig_103	2987	4456	+	no_refseq_id	GCA_015492085.1_ASM1549208v1_899
GCA_015492085.1_ASM1549208v1	UbiA	contig_107	3016	3888	-	no_refseq_id	GCA_015492085.1_ASM1549208v1_979
GCA_015492085.1_ASM1549208v1	UbiG	contig_112	1327	2031	+	no_refseq_id	GCA_015492085.1_ASM1549208v1_1016
GCA_015492085.1_ASM1549208v1	UbiB	contig_124	143	1741	-	no_refseq_id	GCA_015492085.1_ASM1549208v1_1090
GCA_015492085.1_ASM1549208v1	UbiJ	contig_124	1738	2397	-	no_refseq_id	GCA_015492085.1_ASM1549208v1_1091
GCA_015492085.1_ASM1549208v1	UbiE	contig_124	2402	3157	-	no_refseq_id	GCA_015492085.1_ASM1549208v1_1092
GCA_015492085.1_ASM1549208v1	Coq7	contig_127	797	1444	+	no_refseq_id	GCA_015492085.1_ASM1549208v1_1135
GCA_015492085.1_ASM1549208v1	MenI	contig_136	16448	16924	-	no_refseq_id	GCA_015492085.1_ASM1549208v1_1224
GCA_015492085.1_ASM1549208v1	RquA	contig_145	6409	7122	+	no_refseq_id	GCA_015492085.1_ASM1549208v1_1341
GCA_015492085.1_ASM1549208v1	UbiK	contig_159	1006	1263	-	no_refseq_id	GCA_015492085.1_ASM1549208v1_1472
GCA_015492085.1_ASM1549208v1	UbiX	contig_159	1864	2469	-	no_refseq_id	GCA_015492085.1_ASM1549208v1_1474
GCA_015663235.1_ASM1566323v1	UbiD	contig_6	8152	9600	+	no_refseq_id	GCA_015663235.1_ASM1566323v1_62
GCA_015663235.1_ASM1566323v1	UbiC	contig_12	8409	8966	-	no_refseq_id	GCA_015663235.1_ASM1566323v1_175
GCA_015663235.1_ASM1566323v1	UbiK	contig_31	3646	3894	-	no_refseq_id	GCA_015663235.1_ASM1566323v1_389
GCA_015663235.1_ASM1566323v1	UbiA	contig_43	803	1636	-	no_refseq_id	GCA_015663235.1_ASM1566323v1_572
GCA_015663235.1_ASM1566323v1	UbiX	contig_50	12670	13284	+	no_refseq_id	GCA_015663235.1_ASM1566323v1_650
GCA_015663235.1_ASM1566323v1	MenI	contig_85	9272	9676	+	no_refseq_id	GCA_015663235.1_ASM1566323v1_1012
GCA_015663235.1_ASM1566323v1	Coq7	contig_100	16	495	+	no_refseq_id	GCA_015663235.1_ASM1566323v1_1145
GCA_015663235.1_ASM1566323v1	UbiG	contig_107	16568	17272	+	no_refseq_id	GCA_015663235.1_ASM1566323v1_1252
GCA_015663235.1_ASM1566323v1	UbiH	contig_111	5473	6681	+	no_refseq_id	GCA_015663235.1_ASM1566323v1_1293
GCA_015663235.1_ASM1566323v1	UbiI	contig_111	6678	7904	+	no_refseq_id	GCA_015663235.1_ASM1566323v1_1294
GCA_015663235.1_ASM1566323v1	UbiE	contig_146	13220	14011	+	no_refseq_id	GCA_015663235.1_ASM1566323v1_1701
GCA_015663235.1_ASM1566323v1	UbiJ	contig_146	14008	14655	+	no_refseq_id	GCA_015663235.1_ASM1566323v1_1702
GCA_021772775.1_ASM2177277v1	Coq7	contig_11	54694	55359	-	no_refseq_id	GCA_021772775.1_ASM2177277v1_366
GCA_021772775.1_ASM2177277v1	UbiB	contig_14	12710	14311	-	no_refseq_id	GCA_021772775.1_ASM2177277v1_558
GCA_021772775.1_ASM2177277v1	UbiJ	contig_14	14342	15013	-	no_refseq_id	GCA_021772775.1_ASM2177277v1_559
GCA_021772775.1_ASM2177277v1	UbiE	contig_14	15010	15804	-	no_refseq_id	GCA_021772775.1_ASM2177277v1_560
GCA_021772775.1_ASM2177277v1	UbiG	contig_18	67351	68088	-	no_refseq_id	GCA_021772775.1_ASM2177277v1_780
GCA_021772775.1_ASM2177277v1	UbiH	contig_24	36552	37820	+	no_refseq_id	GCA_021772775.1_ASM2177277v1_1209
GCA_021772775.1_ASM2177277v1	UbiI	contig_24	37813	39024	+	no_refseq_id	GCA_021772775.1_ASM2177277v1_1210
GCA_021772775.1_ASM2177277v1	UbiX	contig_28	26215	26835	+	no_refseq_id	GCA_021772775.1_ASM2177277v1_1556
GCA_021772775.1_ASM2177277v1	UbiK	contig_28	27480	27740	+	no_refseq_id	GCA_021772775.1_ASM2177277v1_1558
GCA_021772775.1_ASM2177277v1	RquA	contig_28	57078	57839	-	no_refseq_id	GCA_021772775.1_ASM2177277v1_1597
GCA_021772775.1_ASM2177277v1	UbiC	contig_32	51293	51856	+	no_refseq_id	GCA_021772775.1_ASM2177277v1_2120
GCA_021772775.1_ASM2177277v1	UbiA	contig_32	51862	52740	+	no_refseq_id	GCA_021772775.1_ASM2177277v1_2121
GCA_021772835.1_ASM2177283v1	UbiE	contig_6	35684	36478	+	no_refseq_id	GCA_021772835.1_ASM2177283v1_108
GCA_021772835.1_ASM2177283v1	UbiJ	contig_6	36627	37289	+	no_refseq_id	GCA_021772835.1_ASM2177283v1_109
GCA_021772835.1_ASM2177283v1	UbiB	contig_6	37303	38907	+	no_refseq_id	GCA_021772835.1_ASM2177283v1_110
GCA_021772835.1_ASM2177283v1	RquA	contig_13	23284	24021	+	no_refseq_id	GCA_021772835.1_ASM2177283v1_385
GCA_021772835.1_ASM2177283v1	UbiX	contig_21	36595	37224	+	no_refseq_id	GCA_021772835.1_ASM2177283v1_631
GCA_021772835.1_ASM2177283v1	UbiK	contig_21	37864	38124	+	no_refseq_id	GCA_021772835.1_ASM2177283v1_633
GCA_021772835.1_ASM2177283v1	UbiD	contig_31	28933	30393	+	no_refseq_id	GCA_021772835.1_ASM2177283v1_840
GCA_021772835.1_ASM2177283v1	UbiH	contig_42	17553	18776	+	no_refseq_id	GCA_021772835.1_ASM2177283v1_1233
GCA_021772835.1_ASM2177283v1	UbiI	contig_42	18883	20091	+	no_refseq_id	GCA_021772835.1_ASM2177283v1_1235
GCA_021772835.1_ASM2177283v1	UbiG	contig_53	48038	48877	+	no_refseq_id	GCA_021772835.1_ASM2177283v1_1414
GCA_021772835.1_ASM2177283v1	UbiA	contig_57	35777	36649	-	no_refseq_id	GCA_021772835.1_ASM2177283v1_1505
GCA_021772835.1_ASM2177283v1	UbiC	contig_57	36652	37224	-	no_refseq_id	GCA_021772835.1_ASM2177283v1_1506
GCA_021772875.1_ASM2177287v1	UbiG	contig_42	8087	8791	-	no_refseq_id	GCA_021772875.1_ASM2177287v1_442
GCA_021772875.1_ASM2177287v1	UbiC	contig_54	20104	20661	+	no_refseq_id	GCA_021772875.1_ASM2177287v1_583
GCA_021772875.1_ASM2177287v1	UbiE	contig_70	7792	8553	+	no_refseq_id	GCA_021772875.1_ASM2177287v1_692
GCA_021772875.1_ASM2177287v1	UbiJ	contig_70	8550	9197	+	no_refseq_id	GCA_021772875.1_ASM2177287v1_693
GCA_021772875.1_ASM2177287v1	UbiB	contig_70	9194	10795	+	no_refseq_id	GCA_021772875.1_ASM2177287v1_694
GCA_021772875.1_ASM2177287v1	RquA	contig_94	11586	12314	-	no_refseq_id	GCA_021772875.1_ASM2177287v1_935
GCA_021772875.1_ASM2177287v1	UbiK	contig_160	3017	3265	-	no_refseq_id	GCA_021772875.1_ASM2177287v1_1496
GCA_021772875.1_ASM2177287v1	UbiX	contig_160	3268	3900	-	no_refseq_id	GCA_021772875.1_ASM2177287v1_1497
GCA_021772875.1_ASM2177287v1	UbiA	contig_160	22994	23848	-	no_refseq_id	GCA_021772875.1_ASM2177287v1_1518
GCA_021772875.1_ASM2177287v1	UbiD	contig_164	6183	7631	+	no_refseq_id	GCA_021772875.1_ASM2177287v1_1568
GCA_021772875.1_ASM2177287v1	Coq7	contig_166	3481	4134	+	no_refseq_id	GCA_021772875.1_ASM2177287v1_1579
GCA_021772875.1_ASM2177287v1	UbiI	contig_190	1235	2461	-	no_refseq_id	GCA_021772875.1_ASM2177287v1_1782
GCA_021772875.1_ASM2177287v1	UbiH	contig_190	2458	3690	-	no_refseq_id	GCA_021772875.1_ASM2177287v1_1783
GCA_021772895.1_ASM2177289v1	UbiE	contig_1	43769	44539	+	no_refseq_id	GCA_021772895.1_ASM2177289v1_30
GCA_021772895.1_ASM2177289v1	UbiJ	contig_1	44812	45507	+	no_refseq_id	GCA_021772895.1_ASM2177289v1_31
GCA_021772895.1_ASM2177289v1	UbiB	contig_1	45514	47115	+	no_refseq_id	GCA_021772895.1_ASM2177289v1_32
GCA_021772895.1_ASM2177289v1	UbiD	contig_1	115989	117467	+	no_refseq_id	GCA_021772895.1_ASM2177289v1_101
GCA_021772895.1_ASM2177289v1	UbiK	contig_4	32558	32812	-	no_refseq_id	GCA_021772895.1_ASM2177289v1_272
GCA_021772895.1_ASM2177289v1	UbiX	contig_4	33423	34022	-	no_refseq_id	GCA_021772895.1_ASM2177289v1_274
GCA_021772895.1_ASM2177289v1	RquA	contig_4	202410	203147	+	no_refseq_id	GCA_021772895.1_ASM2177289v1_443
GCA_021772895.1_ASM2177289v1	UbiA	contig_5	156493	157350	+	no_refseq_id	GCA_021772895.1_ASM2177289v1_794
GCA_021772895.1_ASM2177289v1	UbiI	contig_6	83564	84799	-	no_refseq_id	GCA_021772895.1_ASM2177289v1_879
GCA_021772895.1_ASM2177289v1	UbiH	contig_6	84796	86100	-	no_refseq_id	GCA_021772895.1_ASM2177289v1_880
GCA_021772895.1_ASM2177289v1	Coq7	contig_7	119357	120010	+	no_refseq_id	GCA_021772895.1_ASM2177289v1_1081
GCA_021772895.1_ASM2177289v1	UbiA	contig_10	73554	74426	-	no_refseq_id	GCA_021772895.1_ASM2177289v1_1395
GCA_021772895.1_ASM2177289v1	UbiC	contig_10	74438	75013	-	no_refseq_id	GCA_021772895.1_ASM2177289v1_1396
GCA_021772895.1_ASM2177289v1	UbiG	contig_21	45984	46691	+	no_refseq_id	GCA_021772895.1_ASM2177289v1_2219
GCF_000153765.1_ASM15376v1	UbiH	contig_3	140298	141512	+	WP_009850535.1	GCF_000153765.1_ASM15376v1_233
GCF_000153765.1_ASM15376v1	UbiI	contig_3	141509	142729	+	WP_009850536.1	GCF_000153765.1_ASM15376v1_234
GCF_000153765.1_ASM15376v1	Coq7	contig_3	191698	192402	-	WP_009850585.1	GCF_000153765.1_ASM15376v1_283
GCF_000153765.1_ASM15376v1	UbiX	contig_3	554286	554912	+	WP_009850969.1	GCF_000153765.1_ASM15376v1_654
GCF_000153765.1_ASM15376v1	UbiK	contig_3	555537	555794	+	WP_009850971.1	GCF_000153765.1_ASM15376v1_656
GCF_000153765.1_ASM15376v1	UbiB	contig_4	811793	813397	-	WP_009849790.1	GCF_000153765.1_ASM15376v1_2203
GCF_000153765.1_ASM15376v1	UbiJ	contig_4	813402	814061	-	WP_009849791.1	GCF_000153765.1_ASM15376v1_2204
GCF_000153765.1_ASM15376v1	UbiE	contig_4	814058	814900	-	no_refseq_id	GCF_000153765.1_ASM15376v1_2205
GCF_000153765.1_ASM15376v1	UbiD	contig_4	928818	930278	+	WP_009849902.1	GCF_000153765.1_ASM15376v1_2310
GCF_000153765.1_ASM15376v1	UbiG	contig_4	1271773	1272477	-	WP_009850203.1	GCF_000153765.1_ASM15376v1_2606
GCF_000153765.1_ASM15376v1	UbiC	contig_4	1321633	1322214	+	no_refseq_id	GCF_000153765.1_ASM15376v1_2655
GCF_000153765.1_ASM15376v1	UbiA	contig_4	1322211	1323089	+	WP_009850254.1	GCF_000153765.1_ASM15376v1_2656
GCF_000379405.1_ASM37940v1	UbiK	contig_1	276146	276403	-	WP_018293627.1	GCF_000379405.1_ASM37940v1_273
GCF_000379405.1_ASM37940v1	UbiX	contig_1	277028	277654	-	WP_018293629.1	GCF_000379405.1_ASM37940v1_275
GCF_000379405.1_ASM37940v1	UbiG	contig_2	87478	88182	-	WP_018293826.1	GCF_000379405.1_ASM37940v1_521
GCF_000379405.1_ASM37940v1	UbiE	contig_2	123034	123876	+	no_refseq_id	GCF_000379405.1_ASM37940v1_557
GCF_000379405.1_ASM37940v1	UbiJ	contig_2	123873	124532	+	WP_018293855.1	GCF_000379405.1_ASM37940v1_558
GCF_000379405.1_ASM37940v1	UbiB	contig_2	124537	126141	+	WP_018293856.1	GCF_000379405.1_ASM37940v1_559
GCF_000379405.1_ASM37940v1	UbiA	contig_8	52126	53004	-	WP_018294252.1	GCF_000379405.1_ASM37940v1_1167
GCF_000379405.1_ASM37940v1	UbiC	contig_8	53001	53582	-	no_refseq_id	GCF_000379405.1_ASM37940v1_1168
GCF_000379405.1_ASM37940v1	UbiD	contig_33	88791	90251	+	WP_018295108.1	GCF_000379405.1_ASM37940v1_2269
GCF_000379405.1_ASM37940v1	UbiH	contig_35	60252	61466	+	WP_018295314.1	GCF_000379405.1_ASM37940v1_2501
GCF_000379405.1_ASM37940v1	UbiI	contig_35	61463	62683	+	WP_018295315.1	GCF_000379405.1_ASM37940v1_2502
GCF_000379405.1_ASM37940v1	Coq7	contig_35	110705	111376	-	no_refseq_id	GCF_000379405.1_ASM37940v1_2550
GCF_000744415.1_ASM74441v1	UbiK	contig_5	271985	272236	-	WP_038247131.1	GCF_000744415.1_ASM74441v1_368
GCF_000744415.1_ASM74441v1	UbiX	contig_5	272240	272860	-	WP_038247133.1	GCF_000744415.1_ASM74441v1_369
GCF_000744415.1_ASM74441v1	UbiA	contig_5	292394	293251	-	WP_038247164.1	GCF_000744415.1_ASM74441v1_390
GCF_000744415.1_ASM74441v1	MenI	contig_5	302930	303427	-	WP_038247174.1	GCF_000744415.1_ASM74441v1_403
GCF_000744415.1_ASM74441v1	UbiC	contig_5	418108	418662	+	WP_038247323.1	GCF_000744415.1_ASM74441v1_514
GCF_000744415.1_ASM74441v1	Coq7	contig_7	45705	46355	+	WP_051938156.1	GCF_000744415.1_ASM74441v1_909
GCF_000744415.1_ASM74441v1	UbiG	contig_8	29204	29908	+	WP_038248693.1	GCF_000744415.1_ASM74441v1_1195
GCF_000744415.1_ASM74441v1	UbiI	contig_10	125622	126842	-	WP_051938344.1	GCF_000744415.1_ASM74441v1_1759
GCF_000744415.1_ASM74441v1	UbiH	contig_10	126839	128047	-	WP_038250053.1	GCF_000744415.1_ASM74441v1_1760
GCF_000744415.1_ASM74441v1	RquA	contig_12	24031	24750	-	WP_038250754.1	GCF_000744415.1_ASM74441v1_2010
GCF_000744415.1_ASM74441v1	UbiE	contig_12	49915	50691	+	WP_051938391.1	GCF_000744415.1_ASM74441v1_2037
GCF_000744415.1_ASM74441v1	UbiJ	contig_12	50688	51344	+	WP_038250815.1	GCF_000744415.1_ASM74441v1_2038
GCF_000744415.1_ASM74441v1	UbiB	contig_12	51341	52936	+	WP_038250817.1	GCF_000744415.1_ASM74441v1_2039
GCF_000744415.1_ASM74441v1	UbiD	contig_12	64113	65567	+	no_refseq_id	GCF_000744415.1_ASM74441v1_2053
GCF_001273615.1_ASM127361v1	UbiE	contig_5	28052	28894	+	no_refseq_id	GCF_001273615.1_ASM127361v1_610
GCF_001273615.1_ASM127361v1	UbiJ	contig_5	28891	29550	+	WP_009849791.1	GCF_001273615.1_ASM127361v1_611
GCF_001273615.1_ASM127361v1	UbiB	contig_5	29555	31159	+	WP_009849790.1	GCF_001273615.1_ASM127361v1_612
GCF_001273615.1_ASM127361v1	UbiG	contig_6	5668	6372	+	WP_009850203.1	GCF_001273615.1_ASM127361v1_709
GCF_001273615.1_ASM127361v1	UbiC	contig_7	19116	19697	+	no_refseq_id	GCF_001273615.1_ASM127361v1_825
GCF_001273615.1_ASM127361v1	UbiA	contig_7	19694	20572	+	WP_009850254.1	GCF_001273615.1_ASM127361v1_826
GCF_001273615.1_ASM127361v1	Coq7	contig_12	121823	122527	+	WP_009850585.1	GCF_001273615.1_ASM127361v1_1380
GCF_001273615.1_ASM127361v1	UbiI	contig_12	171496	172716	-	WP_009850536.1	GCF_001273615.1_ASM127361v1_1430
GCF_001273615.1_ASM127361v1	UbiH	contig_12	172713	173927	-	WP_009850535.1	GCF_001273615.1_ASM127361v1_1431
GCF_001273615.1_ASM127361v1	UbiK	contig_13	4427	4684	-	WP_009850971.1	GCF_001273615.1_ASM127361v1_1462
GCF_001273615.1_ASM127361v1	UbiX	contig_13	5309	5935	-	WP_009850969.1	GCF_001273615.1_ASM127361v1_1464
GCF_001273615.1_ASM127361v1	UbiD	contig_47	42621	44081	-	WP_009849902.1	GCF_001273615.1_ASM127361v1_2709
GCF_001895085.1_ASM189508v1	UbiD	contig_3	107468	108928	+	WP_072658830.1	GCF_001895085.1_ASM189508v1_539
GCF_001895085.1_ASM189508v1	UbiG	contig_6	36156	36872	-	no_refseq_id	GCF_001895085.1_ASM189508v1_886
GCF_001895085.1_ASM189508v1	RquA	contig_7	91633	92385	-	WP_072659440.1	GCF_001895085.1_ASM189508v1_1057
GCF_001895085.1_ASM189508v1	UbiK	contig_10	4937	5194	-	WP_072659687.1	GCF_001895085.1_ASM189508v1_1291
GCF_001895085.1_ASM189508v1	UbiX	contig_10	5834	6451	-	WP_072659689.1	GCF_001895085.1_ASM189508v1_1293
GCF_001895085.1_ASM189508v1	UbiB	contig_11	65702	67306	-	WP_072659822.1	GCF_001895085.1_ASM189508v1_1437
GCF_001895085.1_ASM189508v1	UbiJ	contig_11	67320	67982	-	no_refseq_id	GCF_001895085.1_ASM189508v1_1438
GCF_001895085.1_ASM189508v1	UbiE	contig_11	68050	68844	-	WP_072659824.1	GCF_001895085.1_ASM189508v1_1439
GCF_001895085.1_ASM189508v1	UbiH	contig_14	9830	11062	+	WP_072660001.1	GCF_001895085.1_ASM189508v1_1617
GCF_001895085.1_ASM189508v1	UbiI	contig_14	11063	12268	+	WP_072660002.1	GCF_001895085.1_ASM189508v1_1618
GCF_001895085.1_ASM189508v1	UbiC	contig_16	4797	5369	+	WP_072660125.1	GCF_001895085.1_ASM189508v1_1749
GCF_001895085.1_ASM189508v1	UbiA	contig_16	5369	6244	+	WP_227819448.1	GCF_001895085.1_ASM189508v1_1750
GCF_001895085.1_ASM189508v1	Coq7	contig_21	9341	10009	-	no_refseq_id	GCF_001895085.1_ASM189508v1_2036
GCF_002795805.1_ASM279580v1	UbiD	contig_1	269345	270805	-	WP_100276710.1	GCF_002795805.1_ASM279580v1_280
GCF_002795805.1_ASM279580v1	UbiC	contig_1	417230	417802	+	WP_100276832.1	GCF_002795805.1_ASM279580v1_422
GCF_002795805.1_ASM279580v1	UbiA	contig_1	417805	418677	+	WP_100278636.1	GCF_002795805.1_ASM279580v1_423
GCF_002795805.1_ASM279580v1	UbiH	contig_1	1004290	1005528	+	WP_100277315.1	GCF_002795805.1_ASM279580v1_966
GCF_002795805.1_ASM279580v1	UbiI	contig_1	1005525	1006733	+	WP_100277316.1	GCF_002795805.1_ASM279580v1_967
GCF_002795805.1_ASM279580v1	UbiK	contig_1	1071361	1071618	-	WP_100277373.1	GCF_002795805.1_ASM279580v1_1033
GCF_002795805.1_ASM279580v1	UbiX	contig_1	1072248	1072871	-	WP_100277374.1	GCF_002795805.1_ASM279580v1_1035
GCF_002795805.1_ASM279580v1	Coq7	contig_1	1337367	1338020	+	WP_100277602.1	GCF_002795805.1_ASM279580v1_1288
GCF_002795805.1_ASM279580v1	UbiG	contig_1	1911751	1912470	-	WP_100278076.1	GCF_002795805.1_ASM279580v1_1834
GCF_002795805.1_ASM279580v1	UbiG	contig_1	2189556	2190269	+	no_refseq_id	GCF_002795805.1_ASM279580v1_2096
GCF_002795805.1_ASM279580v1	UbiE	contig_1	2373008	2373802	+	WP_100278456.1	GCF_002795805.1_ASM279580v1_2264
GCF_002795805.1_ASM279580v1	UbiJ	contig_1	2373888	2374514	+	no_refseq_id	GCF_002795805.1_ASM279580v1_2265
GCF_002795805.1_ASM279580v1	UbiB	contig_1	2374537	2376141	+	WP_100278458.1	GCF_002795805.1_ASM279580v1_2266
GCF_002795805.1_ASM279580v1	RquA	contig_1	2479569	2480297	-	WP_100278553.1	GCF_002795805.1_ASM279580v1_2373
GCF_002795825.1_ASM279582v1	UbiB	contig_1	136498	138105	-	WP_232726482.1	GCF_002795825.1_ASM279582v1_145
GCF_002795825.1_ASM279582v1	UbiJ	contig_1	138125	138787	-	no_refseq_id	GCF_002795825.1_ASM279582v1_146
GCF_002795825.1_ASM279582v1	UbiE	contig_1	138901	139695	-	WP_100264549.1	GCF_002795825.1_ASM279582v1_147
GCF_002795825.1_ASM279582v1	UbiG	contig_1	281555	282331	-	no_refseq_id	GCF_002795825.1_ASM279582v1_276
GCF_002795825.1_ASM279582v1	Coq7	contig_1	1092701	1093366	-	no_refseq_id	GCF_002795825.1_ASM279582v1_1064
GCF_002795825.1_ASM279582v1	UbiX	contig_1	1284343	1284963	+	WP_100265512.1	GCF_002795825.1_ASM279582v1_1248
GCF_002795825.1_ASM279582v1	UbiK	contig_1	1285593	1285850	+	WP_100265514.1	GCF_002795825.1_ASM279582v1_1250
GCF_002795825.1_ASM279582v1	UbiI	contig_1	1355687	1356895	-	WP_100265575.1	GCF_002795825.1_ASM279582v1_1316
GCF_002795825.1_ASM279582v1	UbiH	contig_1	1356895	1358124	-	WP_100265576.1	GCF_002795825.1_ASM279582v1_1317
GCF_002795825.1_ASM279582v1	UbiA	contig_1	1855213	1856085	-	WP_100265994.1	GCF_002795825.1_ASM279582v1_1790
GCF_002795825.1_ASM279582v1	UbiC	contig_1	1856098	1856661	-	WP_100265995.1	GCF_002795825.1_ASM279582v1_1791
GCF_002795825.1_ASM279582v1	UbiD	contig_1	2000554	2002014	+	WP_100266126.1	GCF_002795825.1_ASM279582v1_1943
GCF_002795825.1_ASM279582v1	RquA	contig_1	2241878	2242606	-	WP_100266340.1	GCF_002795825.1_ASM279582v1_2182
GCF_003665155.1_ASM366515v1	UbiG	contig_3	4934	5650	+	no_refseq_id	GCF_003665155.1_ASM366515v1_270
GCF_003665155.1_ASM366515v1	UbiH	contig_12	782	2080	+	no_refseq_id	GCF_003665155.1_ASM366515v1_834
GCF_003665155.1_ASM366515v1	UbiI	contig_12	2073	3305	+	WP_121541167.1	GCF_003665155.1_ASM366515v1_835
GCF_003665155.1_ASM366515v1	UbiG	contig_20	3433	4134	+	WP_121543500.1	GCF_003665155.1_ASM366515v1_1313
GCF_003665155.1_ASM366515v1	UbiC	contig_23	161549	162112	+	WP_121541452.1	GCF_003665155.1_ASM366515v1_1559
GCF_003665155.1_ASM366515v1	UbiA	contig_23	162116	162997	+	WP_236075201.1	GCF_003665155.1_ASM366515v1_1560
GCF_003665155.1_ASM366515v1	Coq7	contig_28	7937	8590	+	WP_121543895.1	GCF_003665155.1_ASM366515v1_1709
GCF_003665155.1_ASM366515v1	UbiD	contig_30	22846	24321	-	WP_121543968.1	GCF_003665155.1_ASM366515v1_1787
GCF_003665155.1_ASM366515v1	UbiB	contig_40	5679	7280	-	WP_121544129.1	GCF_003665155.1_ASM366515v1_2068
GCF_003665155.1_ASM366515v1	UbiJ	contig_40	7314	7988	-	WP_121544130.1	GCF_003665155.1_ASM366515v1_2069
GCF_003665155.1_ASM366515v1	UbiE	contig_40	7985	8815	-	WP_121544131.1	GCF_003665155.1_ASM366515v1_2070
GCF_003665155.1_ASM366515v1	RquA	contig_63	53803	54555	-	WP_121542039.1	GCF_003665155.1_ASM366515v1_2632
GCF_003665155.1_ASM366515v1	UbiX	contig_63	71629	72249	+	WP_121542051.1	GCF_003665155.1_ASM366515v1_2649
GCF_003665155.1_ASM366515v1	UbiK	contig_63	72900	73157	+	WP_121542053.1	GCF_003665155.1_ASM366515v1_2651
GCF_005818865.1_ASM581886v1	UbiA	contig_1	19293	20165	+	no_refseq_id	GCF_005818865.1_ASM581886v1_17
GCF_005818865.1_ASM581886v1	MtnN	contig_3	83083	83862	-	WP_138240029.1	GCF_005818865.1_ASM581886v1_282
GCF_005818865.1_ASM581886v1	UbiG	contig_20	247597	248301	-	WP_138238322.1	GCF_005818865.1_ASM581886v1_1161
GCF_005818865.1_ASM581886v1	UbiD	contig_20	284589	286049	+	WP_138238351.1	GCF_005818865.1_ASM581886v1_1191
GCF_005818865.1_ASM581886v1	UbiC	contig_30	131629	132192	+	WP_138238529.1	GCF_005818865.1_ASM581886v1_1365
GCF_005818865.1_ASM581886v1	UbiA	contig_30	132189	133067	+	WP_138238530.1	GCF_005818865.1_ASM581886v1_1366
GCF_005818865.1_ASM581886v1	UbiX	contig_39	178188	178811	+	WP_138238828.1	GCF_005818865.1_ASM581886v1_1676
GCF_005818865.1_ASM581886v1	UbiK	contig_39	179424	179681	+	WP_138238829.1	GCF_005818865.1_ASM581886v1_1678
GCF_005818865.1_ASM581886v1	Coq7	contig_40	126229	126918	-	WP_138239013.1	GCF_005818865.1_ASM581886v1_1868
GCF_005818865.1_ASM581886v1	UbiH	contig_41	208086	209297	+	WP_138239275.1	GCF_005818865.1_ASM581886v1_2147
GCF_005818865.1_ASM581886v1	UbiI	contig_41	209294	210514	+	WP_138239276.1	GCF_005818865.1_ASM581886v1_2148
GCF_005818865.1_ASM581886v1	UbiE	contig_42	157975	158766	+	WP_138239439.1	GCF_005818865.1_ASM581886v1_2313
GCF_005818865.1_ASM581886v1	UbiJ	contig_42	158763	159422	+	WP_138239440.1	GCF_005818865.1_ASM581886v1_2314
GCF_005818865.1_ASM581886v1	UbiB	contig_42	159427	161031	+	WP_138239441.1	GCF_005818865.1_ASM581886v1_2315
GCF_005818885.1_ASM581888v1	Coq7	contig_8	89143	89832	-	WP_138260655.1	GCF_005818885.1_ASM581888v1_80
GCF_005818885.1_ASM581888v1	UbiA	contig_18	182287	183159	-	no_refseq_id	GCF_005818885.1_ASM581888v1_809
GCF_005818885.1_ASM581888v1	UbiH	contig_30	25150	26361	+	WP_138239275.1	GCF_005818885.1_ASM581888v1_1593
GCF_005818885.1_ASM581888v1	UbiI	contig_30	26358	27578	+	WP_138261218.1	GCF_005818885.1_ASM581888v1_1594
GCF_005818885.1_ASM581888v1	UbiC	contig_32	25414	25977	+	WP_138238529.1	GCF_005818885.1_ASM581888v1_1644
GCF_005818885.1_ASM581888v1	UbiA	contig_32	25974	26852	+	WP_138261241.1	GCF_005818885.1_ASM581888v1_1645
GCF_005818885.1_ASM581888v1	UbiD	contig_40	57112	58572	-	WP_138260164.1	GCF_005818885.1_ASM581888v1_1783
GCF_005818885.1_ASM581888v1	UbiG	contig_40	91486	92190	+	WP_138260181.1	GCF_005818885.1_ASM581888v1_1814
GCF_005818885.1_ASM581888v1	UbiB	contig_51	23032	24636	-	WP_138260241.1	GCF_005818885.1_ASM581888v1_1965
GCF_005818885.1_ASM581888v1	UbiJ	contig_51	24641	25300	-	WP_138239440.1	GCF_005818885.1_ASM581888v1_1966
GCF_005818885.1_ASM581888v1	UbiE	contig_51	25297	26088	-	WP_138260242.1	GCF_005818885.1_ASM581888v1_1967
GCF_005818885.1_ASM581888v1	UbiX	contig_84	61025	61648	+	WP_138260494.1	GCF_005818885.1_ASM581888v1_2479
GCF_005818885.1_ASM581888v1	UbiK	contig_84	62260	62517	+	WP_138238829.1	GCF_005818885.1_ASM581888v1_2481
GCF_005818885.1_ASM581888v1	MtnN	contig_106	14669	15448	+	WP_138260577.1	GCF_005818885.1_ASM581888v1_2629
GCF_011947535.1_ASM1194753v1	UbiX	contig_7	153861	154487	+	WP_009850969.1	GCF_011947535.1_ASM1194753v1_144
GCF_011947535.1_ASM1194753v1	UbiK	contig_7	155112	155369	+	WP_167631024.1	GCF_011947535.1_ASM1194753v1_146
GCF_011947535.1_ASM1194753v1	Coq7	contig_7	449245	449916	+	WP_240923883.1	GCF_011947535.1_ASM1194753v1_433
GCF_011947535.1_ASM1194753v1	UbiI	contig_7	498886	500106	-	WP_167631192.1	GCF_011947535.1_ASM1194753v1_482
GCF_011947535.1_ASM1194753v1	UbiH	contig_7	500103	501317	-	WP_167631193.1	GCF_011947535.1_ASM1194753v1_483
GCF_011947535.1_ASM1194753v1	UbiA	contig_9	138832	139710	-	WP_018294252.1	GCF_011947535.1_ASM1194753v1_1675
GCF_011947535.1_ASM1194753v1	UbiC	contig_9	139707	140288	-	no_refseq_id	GCF_011947535.1_ASM1194753v1_1676
GCF_011947535.1_ASM1194753v1	UbiG	contig_9	190284	190988	+	WP_167631948.1	GCF_011947535.1_ASM1194753v1_1726
GCF_011947535.1_ASM1194753v1	UbiB	contig_10	188596	190200	-	WP_018293856.1	GCF_011947535.1_ASM1194753v1_2194
GCF_011947535.1_ASM1194753v1	UbiJ	contig_10	190205	190864	-	WP_167632227.1	GCF_011947535.1_ASM1194753v1_2195
GCF_011947535.1_ASM1194753v1	UbiE	contig_10	190861	191703	-	no_refseq_id	GCF_011947535.1_ASM1194753v1_2196
GCF_011947535.1_ASM1194753v1	UbiD	contig_10	302661	304121	+	WP_167632286.1	GCF_011947535.1_ASM1194753v1_2293
GCF_013387455.1_ASM1338745v1	UbiD	contig_11	74999	76459	-	WP_176961286.1	GCF_013387455.1_ASM1338745v1_233
GCF_013387455.1_ASM1338745v1	UbiG	contig_11	122093	122797	-	WP_176961325.1	GCF_013387455.1_ASM1338745v1_276
GCF_013387455.1_ASM1338745v1	UbiA	contig_17	174093	174965	-	WP_176961911.1	GCF_013387455.1_ASM1338745v1_890
GCF_013387455.1_ASM1338745v1	UbiC	contig_17	174975	175565	-	WP_241697639.1	GCF_013387455.1_ASM1338745v1_891
GCF_013387455.1_ASM1338745v1	UbiE	contig_17	416455	417249	+	WP_176962129.1	GCF_013387455.1_ASM1338745v1_1133
GCF_013387455.1_ASM1338745v1	UbiJ	contig_17	417452	418114	+	no_refseq_id	GCF_013387455.1_ASM1338745v1_1134
GCF_013387455.1_ASM1338745v1	UbiB	contig_17	418134	419741	+	no_refseq_id	GCF_013387455.1_ASM1338745v1_1135
GCF_013387455.1_ASM1338745v1	MenI	contig_19	8171	8677	-	WP_241697710.1	GCF_013387455.1_ASM1338745v1_1514
GCF_013387455.1_ASM1338745v1	RquA	contig_19	155651	156379	+	WP_176962655.1	GCF_013387455.1_ASM1338745v1_1665
GCF_013387455.1_ASM1338745v1	UbiH	contig_20	164218	165465	+	WP_176962905.1	GCF_013387455.1_ASM1338745v1_1914
GCF_013387455.1_ASM1338745v1	UbiI	contig_20	165465	166679	+	WP_176962906.1	GCF_013387455.1_ASM1338745v1_1915
GCF_013387455.1_ASM1338745v1	Coq7	contig_21	4840	5493	+	WP_206675310.1	GCF_013387455.1_ASM1338745v1_1952
GCF_013387455.1_ASM1338745v1	UbiK	contig_24	21377	21634	-	WP_176963378.1	GCF_013387455.1_ASM1338745v1_2385
GCF_013387455.1_ASM1338745v1	UbiX	contig_24	22270	22896	-	WP_176963380.1	GCF_013387455.1_ASM1338745v1_2387
GCF_013387475.1_ASM1338747v1	RquA	contig_1	49325	50053	-	WP_176958896.1	GCF_013387475.1_ASM1338747v1_45
GCF_013387475.1_ASM1338747v1	UbiX	contig_2	6871	7500	+	WP_176958986.1	GCF_013387475.1_ASM1338747v1_131
GCF_013387475.1_ASM1338747v1	UbiK	contig_2	8133	8390	+	WP_176958988.1	GCF_013387475.1_ASM1338747v1_133
GCF_013387475.1_ASM1338747v1	UbiI	contig_2	63624	64838	-	WP_176959038.1	GCF_013387475.1_ASM1338747v1_185
GCF_013387475.1_ASM1338747v1	UbiH	contig_2	64838	66070	-	WP_176959039.1	GCF_013387475.1_ASM1338747v1_186
GCF_013387475.1_ASM1338747v1	UbiG	contig_8	13380	14096	+	WP_176959447.1	GCF_013387475.1_ASM1338747v1_600
GCF_013387475.1_ASM1338747v1	UbiE	contig_11	210082	210876	+	WP_176957322.1	GCF_013387475.1_ASM1338747v1_880
GCF_013387475.1_ASM1338747v1	UbiJ	contig_11	211168	211830	+	WP_176957323.1	GCF_013387475.1_ASM1338747v1_881
GCF_013387475.1_ASM1338747v1	UbiB	contig_11	211844	213451	+	no_refseq_id	GCF_013387475.1_ASM1338747v1_882
GCF_013387475.1_ASM1338747v1	MenI	contig_11	277390	277893	-	WP_241696877.1	GCF_013387475.1_ASM1338747v1_947
GCF_013387475.1_ASM1338747v1	Coq7	contig_21	31776	32510	-	no_refseq_id	GCF_013387475.1_ASM1338747v1_1017
GCF_013387475.1_ASM1338747v1	UbiC	contig_23	13873	14445	+	WP_176957878.1	GCF_013387475.1_ASM1338747v1_1451
GCF_013387475.1_ASM1338747v1	UbiA	contig_23	14455	15327	+	WP_176957879.1	GCF_013387475.1_ASM1338747v1_1452
GCF_013387475.1_ASM1338747v1	UbiD	contig_27	127459	128922	-	WP_176958701.1	GCF_013387475.1_ASM1338747v1_2294
GCF_013387475.1_ASM1338747v1	UbiG	contig_28	20420	21373	+	WP_176958752.1	GCF_013387475.1_ASM1338747v1_2340
