# Supplementary material for: Dynamic quinone repertoire accompanied the diversification of energy metabolism in Pseudomonadota
Source: ISME J. 2024 Dec 18;19(1):wrae253. doi: 10.1093/ismejo/wrae253 (PMC11707229; doi:10.1093/ismejo/wrae253)
Supplement: TableS6-annotation_reductases_wrae253 [file tables6-annotation_reductases_wrae253.zip › TableS6-annotation_reductases_wrae253.ods]

## Sheet: HCO
genome	A	B1	B1subII	B2	B3	B3subII	B4	B5	B6	B7	B7subII	B8	B8subII	B9	BNOR	C	CNOR	CsubII	ENOR	ENORsubII	GNOR	GNORsubII	NNOR	NNORsubII	NOD	QNOR	SNOR	SNORsubII	coxBCuA	coxBqox
GCF_900324035.1_BRAD3257	6	0	0	0	0	0	0	0	0	0	0	0	0	0	0	1	0	1	0	0	0	0	0	0	0	0	0	0	5	2
GCF_028885395.1_ASM2888539v1	1	0	0	0	0	0	0	0	0	0	0	0	0	0	0	1	1	1	0	0	0	0	0	0	0	0	0	0	1	0
GCF_000512355.1_ASM51235v1	2	0	0	0	0	0	0	0	0	0	0	0	0	0	0	0	0	0	0	0	0	0	0	0	0	0	0	0	1	1
GCF_024758005.1_ASM2475800v1	2	0	0	0	0	0	0	0	0	0	0	0	0	0	0	0	0	0	0	0	0	0	0	0	0	0	0	0	2	0
GCF_019797925.1_ASM1979792v1	2	0	0	0	0	0	0	0	0	0	0	0	0	0	0	1	0	1	0	0	0	0	0	0	0	0	0	0	1	1
GCA_000831405.1_ASM83140v1	0	0	0	0	0	0	0	0	0	0	0	0	0	0	0	0	0	0	0	0	0	0	0	0	0	0	0	0	0	0
GCF_018292205.1_ASM1829220v1	0	0	0	0	0	0	0	0	0	0	0	0	0	0	0	0	0	0	0	0	0	0	0	0	0	0	0	0	0	0
GCF_019968805.1_ASM1996880v1	1	0	0	0	0	0	0	0	0	0	0	0	0	0	0	0	0	0	0	0	0	0	0	0	0	0	0	0	0	1
GCF_018141425.1_ASM1814142v1	0	0	0	0	0	0	0	0	0	0	0	0	0	0	0	0	0	0	0	0	0	0	0	0	0	0	0	0	0	0
GCF_030295215.1_ASM3029521v1	1	0	0	0	0	0	0	0	0	0	0	0	0	0	0	0	0	0	0	0	0	0	0	0	0	0	0	0	0	1
GCF_004328865.1_ASM432886v1	2	0	0	0	0	0	0	0	0	0	0	0	0	0	0	1	0	1	0	0	0	0	0	0	0	0	0	0	1	1
GCF_000590925.1_ASM59092v1	2	0	0	0	0	0	0	0	0	0	0	0	0	0	0	1	0	1	0	0	0	0	0	0	0	0	0	0	2	0
GCF_000725425.1_ASM72542v1	0	0	0	0	0	0	0	0	0	0	0	0	0	0	0	0	0	0	0	0	0	0	0	0	0	0	0	0	0	0
GCF_002196515.1_ASM219651v1	1	0	0	0	0	0	0	0	0	0	0	0	0	0	0	0	0	0	0	0	0	0	0	0	0	0	0	0	0	1
GCF_001658005.1_ASM165800v1	4	0	0	0	0	0	0	0	0	0	0	0	0	0	0	0	0	0	0	0	0	0	0	0	0	0	0	0	3	1
GCF_007750395.1_ASM775039v1	2	0	0	0	0	0	0	0	0	0	0	0	0	0	0	0	0	0	0	0	0	0	0	0	0	1	0	0	2	0
GCF_000389965.1_ASM38996v1	2	0	0	0	0	0	0	0	0	0	0	0	0	0	0	0	0	0	0	0	0	0	0	0	0	0	0	0	1	0
GCF_000504085.1_ASM50408v1	0	0	0	0	0	0	0	0	0	0	0	0	0	0	0	0	0	0	0	0	0	0	0	0	0	0	0	0	0	0
GCF_007751475.1_ASM775147v1	1	0	0	0	0	0	0	0	0	0	0	0	0	0	0	2	0	1	0	0	0	0	0	0	0	0	0	0	1	0
GCF_002814035.1_ASM281403v1	4	0	0	0	0	0	0	0	0	0	0	0	0	0	0	1	1	1	0	0	0	0	0	0	0	0	0	0	3	1
GCF_022429645.1_ASM2242964v1	1	0	0	0	0	0	0	0	0	0	0	0	0	0	0	1	1	0	0	0	0	0	0	0	0	0	0	0	1	0
GCF_026016445.1_ASM2601644v1	1	0	0	0	0	0	0	0	0	0	0	0	0	0	0	1	0	1	0	0	0	0	0	0	0	0	0	0	1	0
GCF_016839145.1_ASM1683914v1	3	0	1	0	0	0	0	0	0	0	0	0	0	0	0	2	1	2	0	0	0	0	0	0	0	0	0	0	2	1
GCF_021283545.2_ASM2128354v2	2	0	0	0	0	0	0	0	0	0	0	0	0	0	0	2	0	2	0	0	0	0	0	0	0	0	0	0	1	1
GCF_000801275.2_ASM80127v1	2	0	0	0	0	0	0	0	0	0	0	0	0	0	0	1	0	1	0	0	0	0	0	0	0	0	0	0	1	1
GCF_014211955.1_ASM1421195v1	4	0	0	0	0	0	0	0	0	0	0	0	0	0	0	1	0	1	0	0	0	0	0	0	0	0	0	0	3	1
GCF_007289895.1_ASM728989v1	1	0	0	0	0	0	0	0	0	0	0	0	0	0	0	1	0	1	0	0	0	0	0	0	0	0	0	0	1	0
GCF_003614435.1_ASM361443v1	2	0	0	0	0	0	0	0	0	0	0	0	0	0	0	0	0	0	0	0	0	0	0	0	0	1	0	0	1	0
GCF_000328525.1_ASM32852v1	1	2	2	0	0	0	0	0	0	0	0	0	0	0	0	0	0	0	1	1	0	0	0	0	0	0	0	0	1	0
GCF_005145005.1_ASM514500v1	0	0	0	0	0	0	0	0	0	0	0	0	0	0	0	0	0	0	0	0	0	0	0	0	0	0	0	0	0	0
GCF_024347635.1_ASM2434763v1	1	0	0	0	0	0	0	0	0	0	0	0	0	0	0	2	0	2	0	0	0	0	0	0	0	0	0	0	1	0
GCA_928721465.1_min17_bin31	0	0	0	0	0	0	0	0	0	0	0	0	0	0	0	0	0	0	0	0	0	0	0	0	0	0	0	0	0	0
GCF_002441935.1_ASM244193v1	0	0	0	0	0	0	0	0	0	0	0	0	0	0	0	0	0	0	0	0	0	0	0	0	0	0	0	0	0	0
GCF_024748965.1_ASM2474896v1	2	0	0	0	0	0	0	0	0	0	0	0	0	0	0	3	1	2	0	0	0	0	0	0	0	0	0	0	1	1
GCF_001708305.1_ASM170830v1	0	0	0	0	0	0	0	0	0	0	0	0	0	0	0	0	0	0	0	0	0	0	0	0	0	0	0	0	0	0
GCF_006770325.1_ASM677032v1	3	0	0	0	0	0	0	0	0	0	0	0	0	0	0	2	0	2	0	0	0	0	0	0	0	0	0	0	1	2
GCF_001679665.1_ASM167966v1	1	0	0	0	0	0	0	0	0	0	0	0	0	0	0	1	0	1	0	0	0	0	0	0	0	0	0	0	1	0
GCF_021919125.1_ASM2191912v1	1	0	0	0	0	0	0	0	0	0	0	0	0	0	0	0	0	0	0	0	0	0	0	0	0	0	0	0	1	0
GCF_000238215.1_ASM23821v1	0	0	0	0	0	0	0	0	0	0	0	0	0	0	0	0	0	0	0	0	0	0	0	0	0	0	0	0	0	0
GCF_020673335.1_ASM2067333v1	1	0	0	0	0	0	0	0	0	0	0	0	0	0	0	0	0	0	0	0	0	0	0	0	0	0	0	0	0	1
GCA_022846075.1_ASM2284607v1	0	0	0	0	0	0	0	0	0	0	0	0	0	0	0	0	0	0	0	0	0	0	0	0	0	0	0	0	0	0
GCF_023573565.1_ASM2357356v1	3	0	0	0	0	0	0	0	0	0	0	0	0	0	0	0	0	0	0	0	0	0	0	0	0	0	0	0	2	1
GCF_002157735.2_ASM215773v2	2	0	0	0	0	0	0	0	0	0	0	0	0	0	0	1	0	1	0	0	0	0	0	0	0	0	0	0	1	1
GCF_002218045.2_ASM221804v2	2	0	0	0	0	0	0	0	0	0	0	0	0	0	0	1	0	1	0	0	0	0	0	0	0	0	0	0	1	1
GCF_014083925.1_ASM1408392v1	1	0	0	0	0	0	0	0	0	0	0	0	0	0	0	0	0	0	0	0	0	0	0	0	0	0	0	0	0	1
GCF_023757925.1_ASM2375792v1	1	0	0	0	0	0	0	0	0	0	0	0	0	0	0	0	0	0	0	0	0	0	0	0	0	0	0	0	0	1
GCF_029633915.1_ASM2963391v1	0	0	0	0	0	0	0	0	0	0	0	0	0	0	0	0	0	0	0	0	0	0	0	0	0	0	0	0	0	0
GCF_013460375.1_ASM1346037v1	1	0	0	0	0	0	0	0	0	0	0	0	0	0	0	0	0	0	0	0	0	0	0	0	0	0	0	0	1	0
GCF_002113825.1_ASM211382v1	0	0	0	0	0	0	0	0	0	0	0	0	0	0	0	0	0	0	0	0	0	0	0	0	0	0	0	0	0	0
GCF_011046975.1_ASM1104697v1	1	0	0	0	0	0	0	0	0	0	0	0	0	0	0	0	0	0	0	0	0	0	0	0	0	0	0	0	1	0
GCF_021496785.1_ASM2149678v1	4	0	0	0	0	0	0	0	0	0	0	0	0	0	0	0	0	0	0	0	0	0	0	0	0	0	0	0	1	0
GCF_003330845.1_ASM333084v1	4	0	0	0	0	0	0	0	0	0	0	0	0	0	0	0	0	0	0	0	0	0	0	0	0	0	0	0	1	0
GCF_008704395.1_ASM870439v1	2	0	0	0	0	0	0	0	0	0	0	0	0	0	0	0	0	0	0	0	0	0	0	0	0	0	0	0	1	0
GCF_001610835.1_ASM161083v1	3	0	0	0	0	0	0	0	0	0	0	0	0	0	0	1	0	1	0	0	0	0	0	0	0	0	0	0	3	0
GCF_025583665.1_ASM2558366v1	1	0	0	0	0	0	0	0	0	0	0	0	0	0	0	0	0	0	0	0	0	0	0	0	0	0	0	0	1	0
GCF_016591975.1_ASM1659197v1	0	0	0	0	0	0	0	0	0	0	0	0	0	0	0	0	0	0	0	0	0	1	0	0	0	0	0	0	0	0
GCF_000226625.1_ASM22662v1	0	0	0	0	0	0	0	0	0	0	0	0	0	0	0	1	0	1	0	0	0	0	0	0	0	0	0	0	0	0
GCF_029958905.1_ASM2995890v1	1	0	1	0	0	0	0	0	0	0	0	0	0	0	0	1	0	1	0	0	0	0	0	0	0	0	0	0	1	0
GCF_017357825.1_ASM1735782v1	1	0	0	0	0	0	0	0	0	0	0	0	0	0	0	1	1	1	0	0	0	0	0	0	0	0	0	0	1	0
GCF_009789595.1_ASM978959v1	5	1	2	0	0	0	0	0	0	0	0	0	0	0	0	1	1	1	0	0	0	0	0	0	0	1	0	0	4	1
GCF_017751145.1_ASM1775114v1	0	0	0	0	0	0	0	0	0	0	0	0	0	0	0	0	0	0	0	0	0	0	0	0	0	0	0	0	0	0
GCF_010093045.1_ASM1009304v1	1	0	0	0	0	0	0	0	0	0	0	0	0	0	0	2	0	1	0	0	0	0	0	0	0	0	0	0	1	0
GCF_003614235.1_ASM361423v1	0	0	0	0	0	0	0	0	0	0	0	0	0	0	0	0	0	0	0	0	0	0	0	0	0	0	0	0	0	0
GCF_011602445.1_ASM1160244v1	3	1	5	0	0	0	0	0	0	0	0	0	0	0	0	0	0	0	0	0	0	0	0	0	0	1	0	0	3	0
GCF_003234795.2_ASM323479v2	1	0	0	0	0	0	0	0	0	0	0	0	0	0	0	0	0	0	0	0	0	0	0	0	0	0	0	0	1	0
GCF_005938645.2_ASM593864v2	1	0	0	0	0	0	0	0	0	0	0	0	0	0	0	1	0	0	0	0	0	0	0	0	0	0	0	0	1	0
GCF_016806735.1_ASM1680673v1	0	0	0	0	0	0	0	0	0	0	0	0	0	0	0	0	0	0	0	0	0	0	0	0	0	0	0	0	0	0
GCF_002005225.1_ASM200522v1	3	0	0	0	0	0	0	0	0	0	0	0	0	0	0	0	0	0	0	0	0	0	0	0	0	0	0	0	1	0
GCF_001547915.1_ASM154791v1	2	0	0	0	0	0	0	0	0	0	0	0	0	0	0	3	0	2	0	0	0	0	0	0	0	0	0	0	1	1
GCF_025264665.1_ASM2526466v1	3	0	0	0	0	0	0	0	0	0	0	0	0	0	0	0	0	0	0	0	0	0	0	0	0	0	0	0	2	0
GCF_006442795.2_ASM644279v2	7	0	0	0	0	0	0	0	0	0	0	0	0	0	0	1	0	1	0	0	0	0	0	0	0	0	0	0	5	2
GCF_024508135.1_ASM2450813v1	2	1	1	0	0	0	0	0	0	0	0	0	0	0	0	0	0	0	0	0	0	0	0	0	0	0	0	0	1	1
GCF_016026575.1_ASM1602657v1	0	0	0	0	0	0	0	0	0	0	0	0	0	0	0	0	0	0	0	0	0	0	0	0	0	0	0	0	0	0
GCF_017352335.1_ASM1735233v1	4	0	0	0	0	0	0	0	0	0	0	0	0	0	0	0	0	0	0	0	0	0	0	0	0	1	0	0	1	0
GCF_003692615.1_ASM369261v1	0	0	1	0	0	0	0	0	0	0	0	0	0	0	0	1	0	0	0	0	0	0	0	0	0	0	0	0	0	0
GCF_902381765.1_UHGG_MGYG-HGUT-01533	1	0	0	0	0	0	0	0	0	0	0	0	0	0	0	0	0	0	0	0	0	0	0	0	0	0	0	0	1	0
GCF_024918955.1_ASM2491895v1	0	0	0	0	0	0	0	0	0	0	0	0	0	0	0	0	0	0	0	0	0	0	0	0	0	0	0	0	0	0
GCF_001908275.1_ASM190827v1	2	0	0	0	0	0	0	0	0	0	0	0	0	0	0	0	0	0	0	0	0	0	0	0	0	0	0	0	1	1
GCF_900039485.1_DEMHIR	0	0	0	0	0	0	0	0	0	0	0	0	0	0	0	0	0	0	0	0	0	0	0	0	0	0	0	0	0	0
GCF_015689175.1_ASM1568917v1	1	0	0	0	0	0	0	0	0	0	0	0	0	0	0	0	0	0	0	0	0	0	0	0	0	0	0	0	1	0
GCF_019047065.1_ASM1904706v1	1	0	0	0	0	0	0	0	0	0	0	0	0	0	0	1	0	1	0	0	0	0	0	0	0	0	0	0	0	1
GCF_014302295.1_ASM1430229v1	2	1	1	0	0	0	0	0	0	0	0	0	0	0	0	0	0	0	0	0	0	0	0	0	0	0	0	0	1	1
GCF_016728505.1_ASM1672850v1	1	0	0	0	0	0	0	0	0	0	0	0	0	0	0	0	0	0	0	0	0	0	0	0	0	0	0	0	1	0
GCA_021730185.1_ASM2173018v1	1	0	0	0	0	0	0	0	0	0	0	0	0	0	0	1	0	1	0	0	0	0	0	0	0	0	0	0	1	0
GCF_000010645.1_ASM1064v1	0	0	0	0	0	0	0	0	0	0	0	0	0	0	0	0	0	0	0	0	0	0	0	0	0	0	0	0	0	0
GCF_000471965.1_ASM47196v1	0	0	0	0	0	0	0	0	0	0	0	0	0	0	0	1	0	0	0	0	0	0	0	0	0	0	0	0	0	0
GCF_013372125.1_ASM1337212v1	0	0	1	0	0	0	0	0	0	0	0	0	0	0	0	1	0	1	0	0	0	0	0	0	0	1	0	0	0	0
GCF_016724885.1_ASM1672488v1	0	0	0	0	0	0	0	0	0	0	0	0	0	0	0	0	0	0	0	0	0	0	0	0	0	0	0	0	0	0
GCA_017798145.1_ASM1779814v1	1	0	0	0	0	0	0	0	0	0	0	0	0	0	0	2	0	1	0	0	0	0	0	0	0	0	0	0	1	0
GCF_900660525.1_50861_G01-3	0	0	0	0	0	0	0	0	0	0	0	0	0	0	0	0	0	0	0	0	0	0	0	0	0	0	0	0	0	0
GCF_000264945.2_ASM26494v2	3	0	0	0	0	0	0	0	0	0	0	0	0	0	0	1	0	1	0	0	0	0	0	0	0	0	0	0	2	1
GCF_940670685.1_M3-9	0	0	0	0	0	0	0	0	0	0	0	0	0	0	0	0	0	0	0	0	0	0	0	0	0	0	0	0	0	0
GCF_006740765.1_ASM674076v1	2	0	1	0	0	0	0	0	0	0	0	0	0	0	0	1	1	1	0	0	0	0	0	0	0	0	0	0	2	0
GCF_009937975.1_ASM993797v1	2	0	0	0	0	0	0	0	0	0	0	0	0	0	0	1	0	1	0	0	0	0	0	0	0	1	0	0	1	1
GCF_003856555.1_ASM385655v1	1	0	0	0	0	0	0	0	0	0	0	0	0	0	0	0	0	0	0	0	0	0	0	0	0	0	0	0	0	1
GCF_020616595.1_ASM2061659v1	0	0	0	0	0	0	0	0	0	0	0	0	0	0	0	0	0	0	0	0	0	0	0	0	0	0	0	0	0	0
GCF_006351825.1_ASM635182v1	0	0	0	0	0	0	0	0	0	0	0	0	0	0	0	0	0	0	0	0	0	0	0	0	0	0	0	0	0	0
GCF_024205965.1_ASM2420596v1	1	1	1	0	0	0	0	0	0	0	0	0	0	0	0	0	0	0	0	0	0	0	0	0	0	0	0	0	1	0
GCF_001746835.1_ASM174683v1	1	0	0	0	0	0	0	0	0	0	0	0	0	0	0	2	0	2	1	1	0	0	0	0	0	0	0	0	1	0
GCF_025136295.1_ASM2513629v1	1	0	1	0	0	0	0	0	0	0	0	0	0	0	0	1	1	1	0	0	0	0	0	0	0	0	0	0	1	0
GCF_019880245.1_ASM1988024v1	3	0	0	0	0	0	0	0	0	0	0	0	0	0	0	0	0	0	0	0	0	0	0	0	0	1	0	0	2	0
GCF_000241385.1_ASM24138v1	2	0	0	0	0	0	0	0	0	0	0	0	0	0	0	1	0	1	0	0	0	0	0	0	0	0	0	0	1	1
GCF_021513275.1_ASM2151327v1	2	0	4	0	0	0	0	0	0	0	0	0	0	0	1	0	0	0	0	0	0	0	0	0	0	0	0	0	1	1
GCF_009730315.1_ASM973031v1	0	0	0	0	0	0	0	0	0	0	0	0	0	0	0	0	0	0	0	0	0	0	0	0	0	0	0	0	0	0
GCF_023101685.1_ASM2310168v1	5	0	0	0	0	0	0	0	0	0	0	0	0	0	0	2	0	2	0	0	0	0	0	0	0	0	0	0	2	3
GCF_001412655.1_ASM141265v1	1	0	0	0	0	0	0	0	0	0	0	0	0	0	0	1	0	0	0	0	0	0	0	0	0	0	0	0	1	0
GCF_016605905.1_ASM1660590v1	1	0	0	0	0	0	0	0	0	0	0	0	0	0	0	0	0	0	0	0	0	0	0	0	0	0	0	0	1	0
GCF_003130705.1_ASM313070v1	5	0	0	0	0	0	0	0	0	0	0	0	0	0	0	0	0	0	0	0	0	0	0	0	0	0	0	0	1	0
GCF_013488225.1_ASM1348822v1	4	0	1	0	0	0	0	0	0	0	0	0	0	0	0	4	1	4	0	0	0	0	0	0	0	0	0	0	4	0
GCF_021044565.1_ASM2104456v1	1	0	0	0	0	0	0	0	0	0	0	0	0	0	0	0	0	0	0	0	0	0	0	0	0	0	0	0	1	0
GCF_020310025.1_ASM2031002v1	1	0	0	0	0	0	0	0	0	0	0	0	0	0	0	1	0	0	0	0	0	0	0	0	0	0	0	0	1	0
GCF_001584225.1_ASM158422v1	3	0	1	0	0	0	0	0	0	0	0	0	0	0	0	0	0	0	0	0	0	0	0	0	0	0	0	0	2	1
GCF_000328725.1_ASM32872v1	0	0	0	0	0	0	0	0	0	0	0	0	0	0	0	0	0	0	0	0	0	0	0	0	0	0	0	0	0	0
GCF_015169395.1_ASM1516939v1	2	0	0	0	0	0	0	0	0	0	0	0	0	0	0	1	0	0	0	0	0	0	0	0	0	0	0	0	1	0
GCF_024137905.1_ASM2413790v1	2	0	1	0	0	0	0	0	0	0	0	0	0	0	0	1	1	1	0	0	0	0	0	0	0	0	0	0	1	1
GCF_000200735.1_ASM20073v1	0	0	0	0	0	0	0	0	0	0	0	0	0	0	0	0	0	0	0	0	0	0	0	0	0	0	0	0	0	0
GCF_000021925.1_ASM2192v1	0	0	1	0	0	0	0	0	0	0	0	0	0	0	0	0	1	0	0	0	0	0	0	0	0	0	0	0	0	0
GCF_000010345.1_ASM1034v1	0	0	1	0	0	0	0	0	0	0	0	0	0	0	0	1	1	1	0	0	1	1	0	0	0	0	0	0	0	0
GCF_000011105.1_ASM1110v1	0	0	0	0	0	0	0	0	0	0	0	0	0	0	0	0	0	0	0	0	0	0	0	0	0	0	0	0	0	0
GCA_023242925.1_ASM2324292v1	1	0	0	0	0	0	0	0	0	0	0	0	0	0	0	1	0	1	0	0	0	0	0	0	0	0	0	0	1	0
GCF_002355335.1_ASM235533v1	2	0	0	0	0	0	0	0	0	0	0	0	0	0	0	0	0	0	0	0	0	0	0	0	0	0	0	0	1	1
GCF_016728365.1_ASM1672836v1	1	0	0	0	0	0	0	0	0	0	0	0	0	0	0	0	0	0	0	0	0	0	0	0	0	0	0	0	1	0
GCF_011305775.1_ASM1130577v1	1	0	0	0	0	0	0	0	0	0	0	0	0	0	0	1	0	0	0	0	0	0	0	0	0	0	0	0	1	0
GCF_000183365.1_ASM18336v1	0	0	0	0	0	0	0	0	0	0	0	0	0	0	0	0	0	0	0	0	0	0	0	0	0	0	0	0	0	0
GCF_900637715.1_52551_D01	1	0	0	0	0	0	0	0	0	0	0	0	0	0	0	0	0	0	0	0	0	0	0	0	0	0	0	0	1	0
GCF_009363155.1_ASM936315v1	2	0	0	0	0	0	0	0	0	0	0	0	0	0	0	1	0	1	0	0	0	0	0	0	0	0	0	0	2	0
GCF_023614235.1_ASM2361423v1	2	0	0	0	0	0	0	0	0	0	0	0	0	0	0	0	0	0	0	0	0	0	0	0	0	0	0	0	1	0
GCF_025854335.1_ASM2585433v1	3	0	0	0	0	0	0	0	0	0	0	0	0	0	0	2	0	2	0	0	0	0	0	0	0	0	0	0	3	0
GCF_010731695.1_ASM1073169v1	1	0	0	0	0	0	0	0	0	0	0	0	0	0	0	0	0	0	0	0	0	0	0	0	0	0	0	0	1	0
GCF_949787665.1_MIP2473_genome	2	0	0	0	0	0	0	0	0	0	0	0	0	0	0	1	0	1	0	0	0	0	0	0	0	0	0	0	1	1
GCF_002949995.1_ASM294999v1	2	0	1	0	0	0	0	0	0	0	0	0	0	0	0	3	1	2	0	0	0	0	0	0	0	0	0	0	1	1
GCF_029909955.1_ASM2990995v1	6	0	0	0	0	0	0	0	0	0	0	0	0	0	0	2	1	2	0	0	0	0	0	0	0	0	0	0	4	2
GCF_001664545.1_ASM166454v1	4	0	0	0	0	0	0	0	0	0	0	0	0	0	0	2	1	2	0	0	0	0	0	0	0	0	0	0	3	1
GCF_002237445.1_ASM223744v1	0	0	0	0	0	0	0	0	0	0	0	0	0	0	0	1	0	1	0	0	0	0	0	0	0	1	0	0	0	0
GCF_001021025.1_ASM102102v1	1	0	0	0	0	0	0	0	0	0	0	0	0	0	0	0	0	0	0	0	0	0	0	0	0	0	0	0	1	0
GCF_002218195.1_ASM221819v1	1	0	0	0	0	0	0	0	0	0	0	0	0	0	0	1	0	1	0	0	0	0	0	0	0	0	0	0	1	0
GCF_900155645.1_Propionibacterium_massiliense	0	0	0	0	0	0	0	0	0	0	0	0	0	0	0	0	0	0	0	0	0	0	0	0	0	0	0	0	0	0
GCF_017310015.1_ASM1731001v1	1	0	0	0	0	0	0	0	0	0	0	0	0	0	0	1	0	1	0	0	0	0	0	0	0	0	0	0	1	0
GCF_025143825.1_ASM2514382v1	1	0	0	0	0	0	0	0	0	0	0	0	0	0	0	1	0	1	0	0	0	0	0	0	0	0	0	0	1	0
GCF_017220215.1_ASM1722021v1	5	1	2	0	0	0	0	0	0	0	0	0	0	0	0	0	0	0	0	0	0	0	0	0	0	0	0	0	3	1
GCF_004010775.1_ASM401077v1	2	0	0	0	0	0	0	0	0	0	0	0	0	0	0	0	0	0	0	0	0	0	0	0	0	0	0	0	2	0
GCF_009789675.1_ASM978967v1	6	1	2	0	0	0	0	0	0	0	0	0	0	0	0	0	0	0	0	0	0	0	0	0	0	0	0	0	3	3
GCF_020866845.1_ASM2086684v1	2	0	0	0	0	0	0	0	0	0	0	0	0	0	0	0	0	0	0	0	0	0	0	0	0	0	0	0	1	1
GCF_022532105.1_ASM2253210v1	1	0	0	0	0	0	0	0	0	0	0	0	0	0	0	1	0	0	0	0	0	0	0	0	0	0	0	0	1	0
GCF_029866485.1_ASM2986648v1	1	0	0	0	0	0	0	0	0	0	0	0	0	0	0	1	0	0	0	0	0	0	0	0	0	0	0	0	1	0
GCF_026547205.1_ASM2654720v1	2	0	1	0	0	0	0	0	0	0	0	0	0	0	0	0	0	0	0	0	0	0	0	0	0	0	0	0	1	1
GCF_009796745.1_ASM979674v1	2	0	0	0	0	0	0	0	0	0	0	0	0	0	0	1	0	1	0	0	0	0	0	0	0	1	0	0	1	1
GCF_001274535.1_ASM127453v1	0	0	0	0	0	0	0	0	0	0	0	0	0	0	0	0	0	0	0	0	0	0	0	0	0	0	0	0	0	0
GCF_002192455.1_ASM219245v1	2	0	0	0	0	0	0	0	0	0	0	0	0	0	0	0	0	0	0	0	0	0	0	0	0	0	0	0	1	0
GCF_011769905.1_ASM1176990v1	1	0	0	0	0	0	0	0	0	0	0	0	0	0	0	0	0	0	0	0	0	0	0	0	0	0	0	0	1	0
GCF_002237555.1_ASM223755v1	2	0	0	0	0	0	0	0	0	0	0	0	0	0	0	1	1	1	0	0	0	0	0	0	0	0	0	0	2	0
GCF_900187245.1_51470_D02	0	0	0	0	0	0	0	0	0	0	0	0	0	0	0	0	0	0	0	0	0	0	0	0	0	0	0	0	0	0
GCF_002813575.1_ASM281357v1	3	0	0	0	0	0	0	0	0	0	0	0	0	0	0	0	0	0	0	0	0	0	0	0	0	0	0	0	3	0
GCF_019457655.1_ASM1945765v1	2	0	1	0	0	0	0	0	0	0	0	0	0	0	0	1	0	1	0	0	0	0	0	0	0	1	0	0	1	1
GCF_008704935.1_ASM870493v1	1	0	0	0	0	0	0	0	0	0	0	0	0	0	0	0	0	0	0	0	0	0	0	0	0	0	0	0	1	0
GCF_024749245.1_ASM2474924v1	3	0	1	0	0	0	0	0	0	0	0	0	0	0	0	3	1	2	0	0	0	0	0	0	0	0	0	0	2	1
GCF_030408595.1_ASM3040859v1	1	0	0	0	0	0	0	0	0	0	0	0	0	0	0	0	0	0	0	0	0	0	0	0	0	0	0	0	1	0
GCA_014896945.1_ASM1489694v1	0	0	0	0	0	0	0	0	0	0	0	0	0	0	0	0	0	0	0	0	0	0	0	0	0	0	0	0	0	0
GCF_000336445.1_ASM33644v1	2	0	1	0	0	0	0	0	0	0	0	0	0	0	1	0	0	0	0	0	0	0	0	0	0	1	0	0	1	1
GCF_014857065.1_ASM1485706v1	1	0	0	0	0	0	0	0	0	0	0	0	0	0	0	0	0	0	0	0	0	0	0	0	0	0	0	0	0	1
GCA_020541345.1_ASM2054134v1	1	0	0	0	0	0	0	0	0	0	0	0	0	0	0	0	0	0	0	0	0	0	0	0	0	0	0	0	0	1
GCF_002072815.1_ASM207281v1	2	0	1	0	0	0	0	0	0	0	0	0	0	0	0	1	0	1	0	0	0	0	0	0	0	1	0	0	1	1
GCF_004006015.1_ASM400601v1	2	0	0	0	0	0	0	0	0	0	0	0	0	0	0	0	0	0	0	0	0	0	0	0	0	0	0	0	1	0
GCF_008087625.1_ASM808762v1	2	0	0	0	0	0	0	0	0	0	0	0	0	0	0	2	0	1	0	0	0	0	0	0	0	1	0	0	2	0
GCF_023921225.1_ASM2392122v1	1	0	0	0	0	0	0	0	0	0	0	0	0	0	0	0	0	0	0	0	0	0	0	0	0	1	0	0	1	0
GCF_011045835.1_ASM1104583v1	1	0	0	0	0	0	0	0	0	0	0	0	0	0	0	0	0	0	0	0	0	0	0	0	0	0	0	0	0	1
GCF_011784865.1_ASM1178486v1	1	0	0	0	0	0	0	0	0	0	0	0	0	0	0	1	0	0	0	0	0	0	0	0	0	0	0	0	1	0
GCF_025947125.1_ASM2594712v1	1	0	1	0	0	0	0	0	0	0	0	0	0	0	0	1	2	0	0	0	0	0	0	0	0	0	0	0	1	0
GCF_023008305.1_ASM2300830v1	0	0	0	0	0	0	0	0	0	0	0	0	0	0	0	0	0	0	0	0	0	0	0	0	0	0	0	0	0	0
GCF_011617245.1_ASM1161724v1	1	0	0	0	0	0	0	0	0	0	0	0	0	0	0	0	0	0	0	0	0	0	0	0	0	0	0	0	1	0
GCF_014706535.1_ASM1470653v1	2	0	0	0	0	0	0	0	0	0	0	0	0	0	0	2	0	2	0	0	0	0	0	0	0	0	0	0	1	1
GCF_023101145.1_ASM2310114v1	2	0	1	0	0	0	0	0	0	0	0	0	0	0	0	0	0	0	0	0	0	0	0	0	0	0	0	0	1	1
GCF_000730165.1_ASM73016v2	4	0	2	0	0	0	0	0	0	0	0	0	0	0	0	1	0	1	0	0	0	0	0	0	0	0	0	0	2	2
GCF_000013225.1_ASM1322v1	1	0	0	0	0	0	0	0	0	0	0	0	0	0	0	0	0	0	0	0	0	0	0	0	0	0	0	0	1	0
GCF_000007745.1_ASM774v1	0	0	0	0	0	0	0	0	0	0	0	0	0	0	0	0	0	0	0	0	0	0	0	0	0	1	0	0	0	0
GCF_016415705.1_ASM1641570v1	1	0	0	0	0	0	0	0	0	0	0	0	0	0	0	0	0	0	0	0	0	0	0	0	0	0	0	0	0	1
GCF_022637475.1_ASM2263747v1	1	0	0	0	0	0	0	0	0	0	0	0	0	0	0	0	0	0	0	0	0	0	0	0	0	0	0	0	0	1
GCF_026057735.1_ASM2605773v1	0	0	0	0	0	0	0	0	0	0	0	0	0	0	0	0	0	0	0	0	0	0	0	0	0	1	0	0	0	0
GCF_019968725.1_ASM1996872v1	1	0	0	0	0	0	0	0	0	0	0	0	0	0	0	0	0	0	0	0	0	0	0	0	0	0	0	0	0	1
GCF_000022005.1_ASM2200v1	2	0	0	0	0	0	0	0	0	0	0	0	0	0	0	1	0	1	0	0	0	0	0	0	0	0	0	0	1	1
GCF_001663855.1_ASM166385v1	5	0	1	0	0	0	0	0	0	0	0	0	0	0	0	1	0	1	0	0	0	0	0	0	0	0	0	0	2	3
GCF_024637875.1_ASM2463787v1	0	0	0	0	0	0	0	0	0	0	0	0	0	0	0	0	0	0	0	0	0	0	0	0	0	0	0	0	0	0
GCF_000298875.1_ASM29887v1	0	0	0	0	0	0	0	0	0	0	0	0	0	0	0	0	0	0	0	0	0	0	0	0	0	0	0	0	0	0
GCF_000015725.1_ASM1572v1	2	0	0	0	0	0	0	0	0	0	0	0	0	0	0	1	0	1	0	0	0	0	0	0	0	0	0	0	1	1
GCF_016599755.1_ASM1659975v1	1	0	0	0	0	0	0	0	0	0	0	0	0	0	0	0	0	0	0	0	0	0	0	0	0	0	0	0	1	0
GCF_009708195.1_ASM970819v1	2	0	0	0	0	0	0	0	0	0	0	0	0	0	0	1	0	1	0	0	0	0	0	0	0	0	0	0	1	1
GCF_025345565.1_ASM2534556v1	1	0	1	0	0	0	0	0	0	0	0	0	0	0	0	1	1	1	0	0	0	0	0	0	0	0	0	0	1	0
GCF_003606365.2_ASM360636v2	0	0	0	0	0	0	0	0	0	0	0	0	0	0	0	0	0	0	0	0	0	0	0	0	0	0	0	0	0	0
GCA_022009915.1_ASM2200991v1	0	0	0	0	0	0	0	0	0	0	0	0	0	0	0	0	0	0	0	0	0	0	0	0	0	0	0	0	0	0
GCF_000968375.1_ASM96837v1	0	0	0	0	0	0	0	0	0	0	0	0	0	0	0	0	0	0	0	0	0	0	0	0	0	0	0	0	0	0
GCF_000807275.1_ASM80727v1	0	0	0	0	0	0	0	0	0	0	0	0	0	0	0	0	0	0	0	0	0	0	0	0	0	0	0	0	0	0
GCF_017068375.1_ASM1706837v1	2	0	1	0	0	0	0	0	0	0	0	0	0	0	0	0	0	0	0	0	0	0	0	0	0	0	0	0	1	0
GCF_001808185.1_ASM180818v1	2	0	0	0	0	0	0	0	0	0	0	0	0	0	0	1	0	1	0	0	0	0	0	0	0	0	0	0	2	0
GCF_000788395.1_ASM78839v1	1	0	0	0	0	0	0	0	0	0	0	0	0	0	0	1	0	1	0	0	0	0	0	0	0	0	0	0	1	0
GCF_000011245.1_ASM1124v1	2	1	1	0	0	0	0	0	0	0	0	0	0	0	0	0	0	0	0	0	0	0	0	0	0	0	0	0	1	1
GCF_026810225.1_ASM2681022v1	0	0	0	0	0	0	0	0	0	0	0	0	0	0	0	0	0	0	0	0	0	0	0	0	0	0	0	0	0	0
GCF_010731715.1_ASM1073171v1	1	0	0	0	0	0	0	0	0	0	0	0	0	0	0	0	0	0	0	0	0	0	0	0	0	0	0	0	1	0
GCF_017569185.1_ASM1756918v1	1	0	0	0	0	0	0	0	0	0	0	0	0	0	0	1	0	0	0	0	0	0	0	0	0	1	0	0	1	0
GCF_025558445.1_ASM2555844v1	1	0	0	0	0	0	0	0	0	0	0	0	0	0	0	0	0	0	0	0	0	0	0	0	0	0	0	0	0	1
GCF_028736235.1_ASM2873623v1	0	0	0	0	0	0	0	0	0	0	0	0	0	0	0	0	0	0	0	0	0	0	0	0	0	0	0	0	0	0
GCF_023195755.1_ASM2319575v1	0	0	0	0	0	0	0	0	0	0	0	0	0	0	0	2	0	0	0	0	0	0	0	0	0	0	0	0	0	0
GCF_014303955.1_ASM1430395v1	0	0	0	0	0	0	0	0	0	0	0	0	0	0	0	0	0	0	0	0	0	0	0	0	0	0	0	0	0	0
GCF_004684345.1_ASM468434v1	1	0	0	0	0	0	0	0	0	0	0	0	0	0	0	0	0	0	0	0	0	0	0	0	0	0	0	0	0	1
GCF_007833635.1_ASM783363v1	1	0	0	0	0	0	0	0	0	0	0	0	0	0	0	0	0	0	0	0	0	0	0	0	0	0	0	0	1	0
GCF_017894325.1_ASM1789432v1	0	0	0	0	0	0	0	0	0	0	0	0	0	0	0	0	0	0	0	0	0	0	0	0	0	0	0	0	0	0
GCF_000186005.1_ASM18600v1	0	0	0	0	0	0	0	0	0	0	0	0	0	0	0	0	0	0	0	0	0	0	0	0	0	0	0	0	0	0
GCF_000009305.1_ASM930v1	0	0	0	0	0	0	0	0	0	0	0	0	0	0	0	1	0	1	0	0	0	0	0	0	0	0	0	0	0	0
GCF_000230995.2_ASM23099v3	5	0	0	0	0	0	0	0	0	0	0	0	0	0	0	2	0	2	0	0	0	0	0	0	0	0	0	0	2	2
GCF_019431205.1_ASM1943120v1	1	0	0	0	0	0	0	0	0	0	0	0	0	0	0	0	0	0	0	0	0	0	0	0	0	0	0	0	0	1
GCF_023716525.1_ASM2371652v1	2	0	0	0	0	0	0	0	0	0	0	0	0	0	0	1	0	1	0	0	0	0	0	0	0	0	0	0	1	1
GCF_003070885.1_ASM307088v1	1	0	0	0	0	0	0	0	0	0	0	0	0	0	0	0	0	0	0	0	0	0	0	0	0	0	0	0	1	0
GCF_000747585.1_ASM74758v1	0	0	0	0	0	0	0	0	0	0	0	0	0	0	0	0	0	0	0	0	0	0	0	0	0	0	0	0	0	0
GCF_001936235.1_ASM193623v1	0	0	0	0	0	0	0	0	0	0	0	0	0	0	0	0	0	0	0	0	0	0	0	0	0	0	0	0	0	0
GCA_021730125.1_ASM2173012v1	1	0	0	0	0	0	0	0	0	0	0	0	0	0	0	1	0	1	0	0	0	0	0	0	0	0	0	0	1	0
GCF_010092505.1_ASM1009250v1	2	1	4	0	0	0	0	0	0	0	0	0	0	0	1	0	0	0	0	0	0	0	0	0	0	0	1	1	1	1
GCF_023273895.1_ASM2327389v1	1	0	0	0	0	0	0	0	0	0	0	0	0	0	0	1	0	0	0	0	0	0	0	0	0	0	0	0	1	0
GCF_020911845.1_ASM2091184v1	2	0	0	0	0	0	0	0	0	0	0	0	0	0	0	2	0	2	0	0	0	0	0	0	0	0	0	0	1	1
GCF_029338335.1_ASM2933833v1	3	0	2	0	0	0	0	0	0	0	0	0	0	0	0	0	0	0	0	0	0	0	0	0	0	2	0	0	3	0
GCF_020026305.1_ASM2002630v1	4	0	0	0	0	0	0	0	0	0	0	0	0	0	0	0	0	0	0	0	0	0	0	0	0	0	0	0	1	0
GCF_023585745.1_ASM2358574v1	1	0	0	0	0	0	0	0	0	0	0	0	0	0	0	0	0	0	0	0	0	0	0	0	0	0	0	0	0	1
GCF_003015225.1_ASM301522v1	2	0	0	0	0	0	0	0	0	0	0	0	0	0	0	0	0	0	0	0	0	0	0	0	0	1	0	0	2	0
GCF_012889985.1_ASM1288998v1	0	0	0	0	0	0	0	0	0	0	0	0	0	0	0	1	0	1	0	0	0	0	0	0	0	0	0	0	0	0
GCF_020865585.1_ASM2086558v1	3	0	1	0	0	0	0	0	0	0	0	0	0	0	0	2	0	2	0	0	0	0	0	0	0	1	0	0	3	1
GCF_018688335.1_ASM1868833v1	1	0	0	0	0	0	0	0	0	0	0	0	0	0	0	1	0	1	0	0	0	0	0	0	0	0	0	0	1	0
GCF_000263795.2_Hint_PBC	2	0	0	0	0	0	0	0	0	0	0	0	0	0	0	1	0	1	0	0	0	0	0	0	0	1	0	0	2	0
GCF_025947065.1_ASM2594706v1	1	0	0	0	0	0	0	0	0	0	0	0	0	0	0	1	0	0	0	0	0	0	0	0	0	0	0	0	1	0
GCF_008000895.1_ASM800089v1	4	0	0	0	0	0	0	0	0	0	0	0	0	0	0	0	0	0	0	0	0	0	0	0	0	0	0	0	3	1
GCF_011046025.1_ASM1104602v1	1	0	0	0	0	0	0	0	0	0	0	0	0	0	0	0	0	0	0	0	0	0	0	0	0	0	0	0	0	1
GCF_009363695.1_ASM936369v1	1	0	1	0	0	0	0	0	0	0	0	0	0	0	0	0	0	0	0	0	0	0	0	0	0	0	0	0	1	0
GCF_020510565.1_ASM2051056v1	1	0	1	0	0	0	0	0	0	0	0	0	0	0	0	1	1	1	0	0	0	0	0	0	0	0	0	0	1	0
GCF_014789585.1_ASM1478958v1	2	0	0	0	0	0	0	0	0	0	0	0	0	0	0	1	1	1	0	0	0	0	0	0	0	1	0	0	2	0
GCF_019297855.1_ASM1929785v1	2	0	0	0	0	0	0	0	0	0	0	0	0	0	0	1	0	1	0	0	0	0	0	0	0	0	0	0	2	0
GCF_019378875.1_ASM1937887v1	2	0	1	0	0	0	0	0	0	0	0	0	0	0	0	0	0	0	0	0	0	0	0	0	0	0	0	0	1	0
GCF_947251595.1_ilEupTrip1.Wolbachia_sp_1.1	1	0	0	0	0	0	0	0	0	0	0	0	0	0	0	0	0	0	0	0	0	0	0	0	0	0	0	0	1	0
GCF_020463755.1_ASM2046375v1	0	0	0	0	0	0	0	0	0	0	0	0	0	0	0	0	0	0	0	0	0	0	0	0	0	0	0	0	0	0
GCF_003641105.1_ASM364110v1	1	0	0	0	0	0	0	0	0	0	0	0	0	0	0	0	0	0	0	0	0	0	0	0	0	0	0	0	0	1
GCF_003024155.1_ASM302415v1	2	0	1	0	0	0	0	0	0	0	0	0	0	0	0	2	0	1	0	0	0	0	0	0	0	2	0	0	2	0
GCF_003850245.1_ASM385024v1	1	0	0	0	0	0	0	0	0	0	0	0	0	0	0	0	0	0	0	0	0	0	0	0	0	0	0	0	1	0
GCF_002863865.1_ASM286386v1	1	0	1	0	0	0	0	0	0	0	0	0	0	0	0	1	1	1	0	0	0	0	0	0	0	0	0	0	1	0
GCF_013307225.1_ASM1330722v1	1	0	0	0	0	0	0	0	0	0	0	0	0	0	0	1	0	1	0	0	0	0	0	0	0	0	0	0	1	0
GCF_001642655.1_ASM164265v1	0	0	0	0	0	0	0	0	0	0	0	0	0	0	0	0	0	0	0	0	0	0	0	0	0	0	0	0	0	0
GCF_023206215.1_ASM2320621v1	0	0	0	0	0	0	0	0	0	0	0	0	0	0	0	0	0	0	0	0	0	0	0	0	0	0	0	0	0	0
GCF_014218355.1_ASM1421835v1	0	0	0	0	0	0	0	0	0	0	0	0	0	0	0	0	0	0	0	0	0	0	0	0	0	0	0	0	0	0
GCF_002305895.1_ASM230589v1	2	0	0	0	0	0	0	0	0	0	0	0	0	0	0	1	0	0	0	0	0	0	0	0	0	0	0	0	2	0
GCF_002139935.1_ASM213993v1	0	0	1	0	0	0	0	0	0	0	0	0	0	0	0	1	0	1	0	0	0	0	0	0	0	0	0	0	0	0
GCF_000331975.1_ASM33197v1	0	0	0	0	0	0	0	0	0	0	0	0	0	0	0	0	0	0	0	0	0	0	0	0	0	0	0	0	0	0
GCF_009866705.1_ASM986670v1	2	0	0	0	0	0	0	0	0	0	0	0	0	0	0	3	1	2	0	0	0	0	0	0	0	0	0	0	1	1
GCA_021513695.1_ASM2151369v1	0	0	0	0	0	0	0	0	0	0	0	0	0	0	0	0	0	0	0	0	0	0	0	0	0	0	0	0	0	0
GCF_028865455.1_ASM2886545v1	1	0	0	0	0	0	0	0	0	0	0	0	0	0	0	1	0	1	0	0	0	0	0	0	0	0	0	0	1	0
GCF_002022585.1_ASM202258v1	1	0	0	0	0	0	0	0	0	0	0	0	0	0	0	0	0	0	0	0	0	0	0	0	0	0	0	0	0	1
GCF_003584745.1_ASM358474v1	2	0	0	0	0	0	0	0	0	0	0	0	0	0	0	0	0	0	0	0	0	0	0	0	0	0	0	0	1	0
GCF_001700985.1_ASM170098v1	2	0	1	0	0	0	0	0	0	0	0	0	0	0	1	0	0	0	0	0	0	0	0	0	0	1	0	0	1	1
GCF_009217585.1_ASM921758v1	3	0	0	0	0	0	0	0	0	0	0	0	0	0	0	0	0	0	0	0	0	0	0	0	0	1	0	0	1	0
GCF_008274805.1_ASM827480v1	1	0	1	0	0	0	0	0	0	0	0	0	0	0	0	1	1	1	0	0	0	0	0	0	0	0	0	0	1	0
GCF_020735385.1_ASM2073538v1	0	0	0	0	0	0	0	0	0	0	0	0	0	0	0	0	0	0	0	0	0	0	0	0	0	0	0	0	0	0
GCF_003812205.1_ASM381220v1	1	0	0	0	0	0	0	0	0	0	0	0	0	0	0	0	0	0	0	0	0	0	0	0	0	0	0	0	0	1
GCF_002021755.1_ASM202175v1	2	0	0	0	0	0	0	0	0	0	0	0	0	0	0	2	0	2	0	0	0	0	0	0	0	0	0	0	1	1
GCF_023520895.1_ASM2352089v1	2	0	0	0	0	0	0	0	0	0	0	0	0	0	0	0	0	0	0	0	0	0	0	0	0	0	0	0	1	1
GCF_015209725.1_ASM1520972v1	1	0	1	0	0	0	0	0	0	0	0	0	0	0	0	1	0	1	0	0	0	0	0	0	0	1	0	0	1	0
GCF_000755585.2_ASM75558v2	1	0	0	0	0	0	0	0	0	0	0	0	0	0	0	0	0	0	0	0	0	0	0	0	0	0	0	0	1	0
GCF_009696665.2_ASM969666v2	2	0	0	0	0	0	0	0	0	0	0	0	0	0	0	1	0	1	0	0	0	0	0	0	0	0	0	0	1	1
GCF_002266435.2_ASM226643v2	3	1	1	0	0	0	0	0	0	0	0	0	0	0	0	1	0	1	0	0	0	0	0	0	0	0	0	0	1	2
GCF_001028085.1_ASM102808v1	2	0	1	0	0	0	0	0	0	0	0	0	0	0	1	0	0	0	0	0	0	0	0	0	0	1	0	0	1	1
GCF_019916025.1_ASM1991602v1	0	0	0	0	0	0	0	0	0	0	0	0	0	0	0	0	0	0	0	0	0	0	0	0	0	0	0	0	0	0
GCF_000157355.2_ASM15735v2	0	0	0	0	0	0	0	0	0	0	0	0	0	0	0	0	0	0	0	0	0	0	0	0	0	0	0	0	0	0
GCF_029961765.1_ASM2996176v1	1	0	0	0	0	0	0	0	0	0	0	0	0	0	0	0	0	0	0	0	0	0	0	0	0	0	0	0	1	0
GCF_000730285.1_ASM73028v1	2	0	1	0	0	0	0	0	0	0	0	0	0	0	0	1	0	0	0	1	0	0	0	0	0	0	0	0	1	0
GCF_026240635.1_ASM2624063v1	1	0	0	0	0	0	0	0	0	0	0	0	0	0	0	0	0	0	0	0	0	0	0	0	0	1	0	0	1	0
GCF_016728105.1_ASM1672810v1	1	0	0	0	0	0	0	0	0	0	0	0	0	0	0	0	0	0	0	0	0	0	0	0	0	0	0	0	1	0
GCF_009936215.1_ASM993621v1	0	0	0	0	0	0	0	0	0	0	0	0	0	0	0	0	0	0	0	0	0	0	0	0	0	0	0	0	0	0
GCA_023898365.1_ASM2389836v1	0	0	0	0	0	0	0	0	0	0	0	0	0	0	0	0	0	0	0	0	0	0	0	0	0	0	0	0	0	0
GCF_006351925.1_ASM635192v1	0	0	0	0	0	0	0	0	0	0	0	0	0	0	0	0	0	0	0	0	0	0	0	0	0	0	0	0	0	0
GCF_002903085.1_ASM290308v1	1	0	0	0	0	0	0	0	0	0	0	0	0	0	0	0	0	0	0	0	0	0	0	0	0	0	0	0	0	1
GCF_019211725.1_ASM1921172v1	3	0	0	0	0	0	0	0	0	0	0	0	0	0	0	1	0	1	0	0	0	0	0	0	0	0	0	0	2	1
GCF_003597675.1_ASM359767v1	2	0	0	0	0	0	0	0	0	0	0	0	0	0	0	1	0	1	0	0	0	0	0	0	0	0	0	0	1	1
GCF_004014855.1_ASM401485v1	0	0	0	0	0	0	0	0	0	0	0	0	0	0	0	1	0	0	0	0	0	0	0	0	0	1	0	0	0	0
GCF_017309525.1_ASM1730952v1	0	0	0	0	0	0	0	0	0	0	0	0	0	0	0	0	0	0	0	0	0	0	0	0	0	0	0	0	0	0
GCF_010977575.1_ASM1097757v1	3	0	0	0	0	0	0	0	0	0	0	0	0	0	0	1	0	1	0	0	0	0	0	0	0	0	0	0	3	0
GCF_011046895.1_ASM1104689v1	3	0	0	0	0	0	0	0	0	0	0	0	0	0	0	1	1	1	0	0	0	0	0	0	0	0	0	0	2	1
GCF_000177235.2_ASM17723v2	1	1	4	0	0	0	0	0	0	0	0	0	0	0	1	0	0	0	0	0	0	0	0	0	0	0	0	0	1	0
GCF_020691745.1_ASM2069174v1	2	0	0	0	0	0	0	0	0	0	0	0	0	0	0	2	0	2	0	0	0	0	0	0	0	0	0	0	1	1
GCF_003402535.2_ASM340253v2	5	1	2	0	0	0	0	0	0	0	0	0	0	0	0	2	0	2	0	0	0	0	0	0	0	1	0	0	2	3
GCF_030294945.1_SGFS_1.0	2	0	0	0	0	0	0	0	0	0	0	0	0	0	0	0	0	0	0	0	0	0	0	0	0	0	0	0	1	0
GCF_000023105.1_ASM2310v1	1	0	0	0	0	0	0	0	0	0	0	0	0	0	0	0	0	0	0	0	0	0	0	0	0	0	0	0	1	0
GCF_002076895.1_ASM207689v1	1	0	1	0	0	0	0	0	0	0	0	0	0	0	0	1	0	1	0	0	0	0	0	0	0	0	0	0	1	0
GCF_013466985.1_ASM1346698v1	1	0	0	0	0	0	0	0	0	0	0	0	0	0	0	0	0	0	0	0	0	0	0	0	0	0	0	0	1	0
GCF_009363435.1_ASM936343v1	2	0	1	0	0	0	0	0	0	0	0	0	0	0	0	1	1	1	0	0	0	0	0	0	0	0	0	0	1	1
GCF_002290025.1_ASM229002v1	0	0	0	0	0	0	0	0	0	0	0	0	0	0	0	0	0	0	0	0	0	0	0	0	0	0	0	0	0	0
GCF_006385135.1_ASM638513v1	1	0	1	0	0	0	0	0	0	0	0	0	0	0	0	1	1	1	0	0	0	0	0	0	0	0	0	0	1	0
GCF_918378365.1_Ntg6680	0	0	0	0	0	0	0	0	0	0	0	0	0	0	0	1	0	1	0	0	0	0	0	0	0	0	0	0	0	0
GCF_000145945.2_ASM14594v2	1	0	0	0	0	0	0	0	0	0	0	0	0	0	0	1	0	1	0	0	0	0	0	0	0	0	0	0	0	1
GCF_900638345.1_57428_C01	0	0	1	0	0	0	0	0	0	0	0	0	0	0	0	1	0	1	0	0	0	0	0	0	0	1	0	0	0	0
GCF_016839225.1_ASM1683922v1	2	0	1	0	0	0	0	0	0	0	0	0	0	0	0	0	0	0	0	0	0	0	0	0	0	0	0	0	1	1
GCF_001187845.1_ASM118784v1	1	0	0	0	0	0	0	0	0	0	0	0	0	0	0	1	0	1	0	0	0	0	0	0	0	0	0	0	1	0
GCF_016027455.1_ASM1602745v1	3	1	2	0	0	0	0	0	0	0	0	0	0	0	0	0	0	0	0	0	0	0	0	0	0	1	0	0	1	2
GCA_013745115.1_ASM1374511v1	0	0	0	0	0	0	0	0	0	0	0	0	0	0	0	0	0	0	0	0	0	0	0	0	0	0	0	0	0	0
GCF_029643425.1_ASM2964342v1	1	0	0	0	0	0	0	0	0	0	0	0	0	0	0	0	0	0	0	0	0	0	0	0	0	0	0	0	1	0
GCF_024347355.1_ASM2434735v1	2	0	0	0	0	0	0	0	0	0	0	0	0	0	0	2	0	2	0	0	0	0	0	0	0	0	0	0	1	1
GCF_020091585.1_ASM2009158v1	2	0	0	0	0	0	0	0	0	0	0	0	0	0	0	0	0	0	0	0	0	0	0	0	0	0	0	0	2	0
GCF_025643275.1_ASM2564327v1	0	0	0	0	0	0	0	0	0	0	0	0	0	0	0	1	0	1	0	0	0	0	0	0	0	0	0	0	0	0
GCF_030036535.1_ASM3003653v1	2	0	1	0	0	0	0	0	0	0	0	0	0	0	0	1	1	1	0	0	0	0	0	0	0	0	0	0	1	1
GCF_000013865.1_ASM1386v1	2	0	0	0	0	0	0	0	0	0	0	0	0	0	0	2	0	2	0	0	0	0	0	0	0	1	0	0	2	0
GCF_014268455.2_ASM1426845v2	2	0	1	0	0	0	0	0	0	0	0	0	0	0	0	3	1	2	0	0	0	0	0	0	0	0	0	0	1	1
GCF_022459015.1_ASM2245901v1	2	0	0	0	0	0	0	0	0	0	0	0	0	0	0	0	0	0	0	0	0	0	0	0	0	1	0	0	0	1
GCF_017798005.1_ASM1779800v1	0	0	0	0	0	0	0	0	0	0	0	0	0	0	0	0	0	0	0	0	0	0	0	0	0	1	0	0	0	0
GCF_000954115.1_ASM95411v1	1	0	0	0	0	0	0	0	0	0	0	0	0	0	0	0	0	0	0	0	0	0	0	0	0	0	0	0	1	0
GCF_001522635.2_ASM152263v2	3	1	2	0	0	0	0	0	0	0	0	0	0	0	0	0	0	0	0	0	0	0	0	0	0	1	0	0	1	2
GCF_000400635.2_ASM40063v2	3	0	0	0	0	0	0	0	0	0	0	0	0	0	0	0	0	0	0	0	0	0	0	0	0	0	0	0	1	0
GCF_023101005.1_ASM2310100v1	5	0	0	0	0	0	0	0	0	0	0	0	0	0	0	1	0	1	0	0	0	0	0	0	0	0	0	0	2	3
GCF_003851745.1_ASM385174v1	3	0	0	0	0	0	0	0	0	0	0	0	0	0	0	2	0	2	0	0	0	0	0	0	0	0	0	0	1	2
GCF_007971385.1_ASM797138v1	1	0	0	0	0	0	0	0	0	0	0	0	0	0	0	1	0	1	0	0	0	0	0	0	0	0	0	0	1	0
GCF_004347775.1_ASM434777v1	1	0	1	0	0	0	0	0	0	0	0	0	0	0	0	1	0	0	0	0	0	0	0	0	0	0	0	0	1	0
GCF_011764485.1_ASM1176448v1	2	0	0	0	0	0	0	0	0	0	0	0	0	0	0	2	1	2	0	0	0	0	0	0	0	0	0	0	1	1
GCF_000231405.2_ASM23140v3	0	0	0	0	0	0	0	0	0	0	0	0	0	0	0	0	1	0	0	0	0	0	0	0	0	0	0	0	0	0
GCF_019856535.1_ASM1985653v1	2	0	0	0	0	0	0	0	0	0	0	0	0	0	0	3	0	2	0	0	0	0	0	0	0	0	0	0	1	1
GCF_023100945.1_ASM2310094v1	2	0	0	0	0	0	0	0	0	0	0	0	0	0	0	3	0	2	0	0	0	0	0	0	0	0	0	0	2	0
GCF_029637705.1_ASM2963770v1	1	0	0	0	0	0	0	0	0	0	0	0	0	0	0	0	0	0	0	0	0	0	0	0	0	0	0	0	1	0
GCF_000993805.1_ASM99380v1	0	0	0	0	0	0	0	0	0	0	0	0	0	0	0	0	0	0	0	0	0	0	0	0	0	0	0	0	0	0
GCF_022492935.1_ASM2249293v1	3	0	1	0	0	0	0	0	0	0	0	0	0	0	0	1	1	1	0	0	0	0	0	0	0	1	0	0	2	1
GCF_000262145.1_ASM26214v1	0	0	0	0	0	0	0	0	0	0	0	0	0	0	0	0	0	0	0	0	0	0	0	0	0	0	0	0	0	0
GCF_000024805.1_ASM2480v1	2	0	0	0	0	0	0	0	0	0	0	0	0	0	0	0	0	0	0	0	0	0	0	0	0	0	0	0	2	0
GCF_000227745.2_ASM22774v3	0	0	0	0	0	0	0	0	0	0	0	0	0	0	0	1	0	1	0	0	0	0	0	0	0	1	0	0	0	0
GCF_022760135.1_ASM2276013v1	2	0	1	0	0	0	0	0	0	0	0	0	0	0	0	3	1	2	0	0	0	0	0	0	0	1	0	0	1	1
GCF_000013345.1_ASM1334v1	4	0	0	0	0	0	0	0	0	0	0	0	0	0	0	0	0	0	0	0	0	0	0	0	0	0	0	0	1	0
GCF_000317045.1_ASM31704v1	1	0	0	0	0	0	0	0	0	0	0	0	0	0	0	0	0	0	0	0	0	0	0	0	0	1	0	0	1	0
GCF_001632775.1_ASM163277v1	1	0	0	0	0	0	0	0	0	0	0	0	0	0	0	1	0	1	0	0	0	0	0	0	0	0	0	0	1	0
GCF_003258705.1_ASM325870v1	1	0	1	0	0	0	0	0	0	0	0	0	0	0	0	1	0	0	0	0	0	0	0	0	0	0	0	0	1	0
GCF_002763775.1_ASM276377v1	0	0	0	0	0	0	0	0	0	0	0	0	0	0	0	0	0	0	0	0	0	0	0	0	0	0	0	0	0	0
GCF_024224615.1_ASM2422461v1	1	0	0	0	0	0	0	0	0	0	0	0	0	0	0	0	0	0	0	0	0	0	0	0	0	0	0	0	0	1
GCF_029625335.1_ASM2962533v1	1	0	0	0	0	0	0	0	0	0	0	0	0	0	0	1	1	0	0	0	0	0	0	0	0	0	0	0	1	0
GCA_022828425.1_ASM2282842v1	1	0	0	0	0	0	0	0	0	0	0	0	0	0	0	1	0	1	0	0	0	0	0	0	0	0	0	0	1	0
GCF_016728785.1_ASM1672878v1	0	0	0	0	0	0	0	0	0	0	0	0	0	0	0	0	0	0	0	0	0	0	0	0	0	0	0	0	0	0
GCF_001658025.2_ASM165802v2	1	0	0	0	0	0	0	0	0	0	0	0	0	0	0	0	0	0	0	0	0	0	0	0	0	0	0	0	0	1
GCF_003368325.1_ASM336832v1	3	1	1	0	0	0	0	0	0	0	0	0	0	0	0	0	0	0	0	0	0	0	0	0	0	0	0	0	2	1
GCF_014656585.1_ASM1465658v1	0	0	0	0	0	0	0	0	0	0	0	0	0	0	0	0	0	0	0	0	0	0	0	0	0	0	0	0	0	0
GCF_029537255.1_ASM2953725v1	2	0	0	0	0	0	0	0	0	0	0	0	0	0	0	2	0	2	0	0	0	0	0	0	0	0	0	0	1	1
GCF_002998435.1_ASM299843v1	0	0	0	0	0	0	0	0	0	0	0	0	0	0	0	0	0	0	0	0	0	0	0	0	0	0	0	0	0	0
GCF_001632845.1_ASM163284v1	0	0	0	0	0	0	0	0	0	0	0	0	0	0	0	1	0	1	0	0	0	0	0	0	0	0	0	0	0	0
GCF_000550785.1_ASM55078v1	1	0	0	0	0	0	0	0	0	0	0	0	0	0	0	0	0	0	0	0	0	0	0	0	0	0	0	0	1	0
GCF_019977655.1_ASM1997765v1	0	0	0	0	0	0	0	0	0	0	0	0	0	0	0	0	0	0	0	0	0	0	0	0	0	0	0	0	0	0
GCF_900638355.1_57428_B01	0	0	0	0	0	0	0	0	0	0	0	0	0	0	0	1	0	1	0	0	0	0	0	0	0	0	0	0	0	0
GCF_000054005.1_ASM5400v1	2	0	1	0	0	0	0	0	0	0	0	0	0	0	0	1	1	1	0	0	0	0	0	0	0	0	0	0	1	1
GCF_022828975.1_ASM2282897v1	1	0	0	0	0	0	0	0	0	0	0	0	0	0	0	0	0	0	0	0	0	0	0	0	0	0	0	0	0	1
GCF_002117815.2_ASM211781v2	3	0	0	0	0	0	0	0	0	0	0	0	0	0	0	0	0	0	0	0	0	0	0	0	0	0	0	0	2	1
GCF_013414345.1_ASM1341434v1	1	0	0	0	0	0	0	0	0	0	0	0	0	0	0	0	0	0	0	0	0	0	0	0	0	0	0	0	1	0
GCF_002688705.1_ASM268870v1	2	0	0	0	0	0	0	0	0	0	0	0	0	0	0	1	0	2	0	0	0	0	0	0	0	0	0	0	0	2
GCF_020181435.1_ASM2018143v1	0	0	0	0	0	0	0	0	0	0	0	0	0	0	0	0	0	0	0	0	0	0	0	0	0	0	0	0	0	0
GCF_001189295.1_ASM118929v1	2	0	0	0	0	0	0	0	0	0	0	0	0	0	0	0	0	0	0	0	0	0	0	0	0	0	0	0	2	0
GCF_007833215.1_ASM783321v1	3	0	0	0	0	0	0	0	0	0	0	0	0	0	0	0	0	0	0	0	0	0	0	0	0	0	0	0	2	1
GCF_000214175.1_ASM21417v1	1	0	1	0	0	0	0	0	0	0	0	0	0	0	0	0	0	0	0	0	0	0	0	0	0	0	0	0	1	0
GCF_900198195.1_Tjejuense_V1	1	0	0	0	0	0	0	0	0	0	0	0	0	0	0	1	0	0	0	0	0	0	0	0	0	0	0	0	1	0
GCF_003852065.1_ASM385206v1	3	0	0	0	0	0	0	0	0	0	0	0	0	0	0	2	0	2	0	0	0	0	0	0	0	0	0	0	1	2
GCF_003010915.2_ASM301091v2	1	0	0	0	0	0	0	0	0	0	0	0	0	0	0	0	0	0	0	0	0	0	0	0	0	0	0	0	1	0
GCF_001758625.2_ASM175862v2	2	1	1	0	0	0	0	0	0	0	0	0	0	0	0	1	0	1	0	0	0	0	0	0	0	1	0	0	1	1
GCF_003611275.1_ASM361127v1	2	0	0	0	0	0	0	0	0	0	0	0	0	0	0	1	0	1	0	0	0	0	0	0	0	0	0	0	2	0
GCF_004114915.1_ASM411491v1	4	0	1	0	0	0	0	0	0	0	0	0	0	0	0	1	1	1	0	0	0	0	0	0	0	0	0	0	2	2
GCF_016127275.1_ASM1612727v1	0	0	0	0	0	0	0	0	0	0	0	0	0	0	0	0	0	0	0	0	0	0	0	0	0	0	0	0	0	0
GCF_021172145.1_ASM2117214v1	1	0	1	0	0	0	0	0	0	0	0	0	0	0	0	1	2	0	0	0	0	1	0	0	0	0	0	0	1	0
GCF_009586235.1_ASM958623v1	3	0	0	0	0	0	0	0	0	0	0	0	0	0	0	0	0	0	0	0	0	0	0	0	0	0	0	0	2	1
GCF_003732525.1_ASM373252v1	0	0	0	0	0	0	0	0	0	0	0	0	0	0	0	0	0	0	0	0	0	0	0	0	0	0	0	0	0	0
GCF_030295935.1_ASM3029593v1	1	0	1	0	0	0	0	0	0	0	0	0	0	0	0	1	1	1	0	0	0	0	0	0	0	0	0	0	1	0
GCF_016767215.1_ASM1676721v1	1	0	0	0	0	0	0	0	0	0	0	0	0	0	0	1	0	0	0	0	0	0	0	0	0	0	0	0	1	0
GCF_013201705.1_ASM1320170v1	0	0	1	0	0	0	0	0	0	0	0	0	0	0	0	1	1	1	0	0	0	0	0	0	0	0	0	0	0	0
GCF_017161425.1_ASM1716142v1	2	0	0	0	0	0	0	0	0	0	0	0	0	0	0	1	0	1	0	0	0	0	0	0	0	1	0	0	2	0
GCF_003851705.1_ASM385170v1	3	0	0	0	0	0	0	0	0	0	0	0	0	0	0	2	0	2	0	0	0	0	0	0	0	0	0	0	1	2
GCF_001687805.1_ASM168780v1	1	0	0	0	0	0	0	0	0	0	0	0	0	0	0	1	0	1	0	0	0	0	0	0	0	0	0	0	1	0
GCF_017309625.1_ASM1730962v1	0	0	0	0	0	0	0	0	0	0	0	0	0	0	0	0	0	0	0	0	0	0	0	0	0	0	0	0	0	0
GCF_000699505.1_ASM69950v1	1	0	0	0	0	0	0	0	0	0	0	0	0	0	0	0	0	0	0	0	0	0	0	0	0	0	0	0	1	0
GCF_010977555.1_ASM1097755v1	1	0	0	0	0	0	0	0	0	0	0	0	0	0	0	0	0	0	0	0	0	0	0	0	0	0	0	0	1	0
GCF_947251915.1_iyHylComm1.Wolbachia_sp_1.1	1	0	0	0	0	0	0	0	0	0	0	0	0	0	0	0	0	0	0	0	0	0	0	0	0	0	0	0	1	0
GCF_023311915.1_ASM2331191v1	1	0	1	0	0	0	0	0	0	0	0	0	0	0	0	2	1	2	0	0	0	0	0	0	0	0	0	0	1	0
GCF_001713475.1_ASM171347v1	3	0	0	0	0	0	0	0	0	0	0	0	0	0	0	1	1	1	0	0	0	0	0	0	0	0	0	0	2	1
GCF_002838205.1_ASM283820v1	0	0	0	0	0	0	0	0	0	0	0	0	0	0	0	0	0	0	0	0	0	0	0	0	0	0	0	0	0	0
GCF_022059885.1_ASM2205988v1	1	0	0	0	0	0	0	0	0	0	0	0	0	0	0	0	0	0	0	0	0	0	0	0	0	0	0	0	1	0
GCF_003151025.1_ASM315102v1	0	0	0	0	0	0	0	0	0	0	0	0	0	0	0	0	0	0	0	0	0	0	0	0	0	0	0	0	0	0
GCF_002327145.1_ASM232714v1	2	0	0	0	0	0	0	0	0	0	0	0	0	0	0	1	0	1	0	0	0	0	0	0	0	1	0	0	1	1
GCF_000017185.1_ASM1718v1	0	0	0	0	0	0	0	0	0	0	0	0	0	0	0	0	0	0	0	0	0	0	0	0	0	0	0	0	0	0
GCF_011751865.2_ASM1175186v2	1	0	0	0	0	0	0	0	0	0	0	0	0	0	0	0	0	0	0	0	0	0	0	0	0	0	0	0	1	0
GCF_001703555.1_ASM170355v1	0	0	0	0	0	0	0	0	0	0	0	0	0	0	0	0	0	0	0	0	0	0	0	0	0	0	0	0	0	0
GCA_016745215.1_scaff03	0	0	0	0	0	0	0	0	0	0	0	0	0	0	0	1	0	1	0	0	0	0	0	0	0	0	0	0	0	0
GCF_025502585.1_ASM2550258v1	1	0	0	0	0	0	0	0	0	0	0	0	0	0	0	1	0	0	0	0	0	0	0	0	0	0	0	0	1	0
GCF_900660675.1_57141_A01-3	0	0	0	0	0	0	0	0	0	0	0	0	0	0	0	0	0	0	0	0	0	0	0	0	0	0	0	0	0	0
GCF_001969265.1_ASM196926v1	2	0	0	0	0	0	0	0	0	0	0	0	0	0	0	0	0	0	0	0	0	0	0	0	0	0	0	0	1	0
GCF_000523235.1_ASM52323v1	2	0	1	0	0	0	0	0	0	0	0	0	0	0	0	0	0	0	0	0	0	0	0	0	0	0	0	0	1	0
GCF_002007065.3_ASM200706v3	1	0	1	0	0	0	0	0	0	0	0	0	0	0	0	1	0	0	0	0	0	0	0	0	0	1	0	0	1	0
GCF_003994395.1_ASM399439v1	2	0	0	0	0	0	0	0	0	0	0	0	0	0	0	0	0	0	0	0	0	0	0	0	0	0	0	0	1	0
GCF_015871485.1_ASM1587148v1	2	0	1	0	0	0	0	0	0	0	0	0	0	0	0	1	0	1	0	0	0	0	0	0	0	0	0	0	1	1
GCF_000400855.1_ASM40085v1	0	0	0	0	0	0	0	0	0	0	0	0	0	0	0	0	0	0	0	0	0	0	0	0	0	0	0	0	0	0
GCF_015167655.1_ASM1516765v1	1	0	0	0	0	0	0	0	0	0	0	0	0	0	0	0	0	0	0	0	0	0	0	0	0	0	0	0	0	1
GCF_001708405.1_ASM170840v1	1	0	0	0	0	0	0	0	0	0	0	0	0	0	0	1	0	1	0	0	0	0	0	0	0	1	0	0	1	0
GCF_000815065.1_ASM81506v1	0	0	0	0	0	0	0	0	0	0	0	0	0	0	0	0	0	0	0	0	0	0	0	0	0	0	0	0	0	0
GCF_030166655.1_ASM3016665v1	3	1	1	0	0	0	0	0	0	0	0	0	0	0	0	0	0	0	0	0	0	0	0	0	0	0	0	0	2	1
GCF_022870985.1_ASM2287098v1	0	0	0	0	0	0	0	0	0	0	0	0	0	0	0	1	0	1	0	0	0	0	0	0	0	1	0	0	0	0
GCF_017487405.1_ASM1748740v1	2	0	0	0	0	0	0	0	0	0	0	0	0	0	0	0	0	0	0	0	0	0	0	0	0	0	0	0	1	1
GCF_008247605.1_ASM824760v1	2	0	0	0	0	0	0	0	0	0	0	0	0	0	0	0	0	0	0	0	0	0	0	0	0	0	0	0	0	2
GCF_029542345.1_ASM2954234v1	1	0	0	0	0	0	0	0	0	0	0	0	0	0	0	0	0	0	0	0	0	0	0	0	0	0	0	0	0	1
GCF_019355055.1_ASM1935505v1	3	0	1	0	0	0	0	0	0	0	0	0	0	0	0	3	1	2	0	0	0	0	0	0	0	0	0	0	3	0
GCF_008151785.1_ASM815178v1	0	0	0	0	0	0	0	0	0	0	0	0	0	0	0	0	0	0	0	0	0	0	0	0	0	0	0	0	0	0
GCF_016756615.1_ASM1675661v1	2	0	2	0	0	0	0	0	0	0	0	0	0	0	0	4	0	4	0	0	0	0	0	0	0	0	0	0	2	0
GCF_001664485.1_ASM166448v1	4	0	0	0	0	0	0	0	0	0	0	0	0	0	0	1	0	1	0	0	0	0	0	0	0	0	0	0	3	1
GCF_022175585.1_ASM2217558v1	1	0	0	0	0	0	0	0	0	0	0	0	0	0	0	0	0	0	0	0	0	0	0	0	0	1	0	0	1	0
GCF_000013765.1_ASM1376v1	1	0	1	0	0	0	0	0	0	0	0	0	0	0	0	1	1	1	0	0	0	0	0	0	0	0	0	0	1	0
GCF_002736205.1_ASM273620v1	1	0	0	0	0	0	0	0	0	0	0	0	0	0	0	2	0	1	0	0	0	0	0	0	0	0	0	0	1	0
GCF_021729845.1_ASM2172984v1	2	0	0	0	0	0	0	0	0	0	0	0	0	0	0	1	0	1	0	0	0	0	0	0	0	0	0	0	1	1
GCF_004851605.1_ASM485160v1	2	0	1	0	0	0	0	0	0	0	0	0	0	0	0	1	1	1	0	0	0	0	0	0	0	1	0	0	2	0
GCF_018437505.1_ASM1843750v1	1	0	0	0	0	0	0	0	0	0	0	0	0	0	0	0	0	0	0	0	0	0	0	0	0	0	0	0	1	0
GCF_019575995.1_ASM1957599v1	0	0	0	0	0	0	0	0	0	0	0	0	0	0	0	0	0	0	0	0	0	0	0	0	0	0	0	0	0	0
GCF_002302615.1_ASM230261v1	0	0	0	0	0	0	0	0	0	0	0	0	0	0	0	0	0	0	0	0	0	0	0	0	0	1	0	0	0	0
GCF_012030695.1_ASM1203069v1	1	0	0	0	0	0	0	0	0	0	0	0	0	0	0	0	0	0	0	0	0	0	0	0	0	0	0	0	1	0
GCF_000828815.1_ASM82881v1	1	0	0	0	0	0	0	0	0	0	0	0	0	0	0	0	0	0	0	0	0	0	0	0	0	0	0	0	0	1
GCF_021029855.2_ASM2102985v2	1	0	0	0	0	0	0	0	0	0	0	0	0	0	0	0	0	0	0	0	0	0	0	0	0	0	0	0	0	1
GCF_003568845.1_ASM356884v1	2	0	0	0	0	0	0	0	0	0	0	0	0	0	0	2	0	2	0	0	0	0	0	0	0	0	0	0	2	0
GCF_003013675.1_ASM301367v1	3	0	0	0	0	0	0	0	0	0	0	0	0	0	0	0	0	0	0	0	0	0	0	0	0	1	0	0	1	0
GCF_017352115.1_ASM1735211v1	1	0	0	0	0	0	0	0	0	0	0	0	0	0	0	1	0	0	0	0	0	0	0	0	0	0	0	0	1	0
GCF_019355375.1_ASM1935537v1	1	0	0	0	0	0	0	0	0	0	0	0	0	0	0	0	0	0	0	0	0	0	0	0	0	0	0	0	1	0
GCF_006517835.1_ASM651783v1	2	0	0	0	0	0	0	0	0	0	0	0	0	0	0	1	0	1	0	0	0	0	0	0	0	0	0	0	1	1
GCF_000015025.1_ASM1502v1	2	0	0	0	0	0	0	0	0	0	0	0	0	0	0	0	0	0	0	0	0	0	0	0	0	0	0	0	1	0
GCA_017346835.1_ASM1734683v1	2	0	0	0	0	0	0	0	0	0	0	0	0	0	0	0	0	0	0	0	0	0	0	0	0	0	0	0	2	0
GCF_001545095.1_ASM154509v1	0	0	0	0	0	0	0	0	0	0	0	0	0	0	0	0	0	0	0	0	0	0	0	0	0	0	0	0	0	0
GCF_007971225.1_ASM797122v1	1	0	2	0	0	0	0	0	0	0	0	0	0	0	0	1	0	0	0	0	0	0	0	0	1	0	0	0	1	0
GCF_002216815.1_ASM221681v1	1	0	0	0	0	0	0	0	0	0	0	0	0	0	0	0	0	0	0	0	0	0	0	0	0	0	0	0	0	1
GCF_002291405.1_ASM229140v1	3	0	0	0	0	0	0	0	0	0	0	0	0	0	0	1	0	1	0	0	0	0	0	0	0	0	0	0	2	1
GCF_003268615.1_ASM326861v1	0	0	0	0	0	0	0	0	0	0	0	0	0	0	0	1	0	0	0	0	0	0	0	0	0	0	0	0	0	0
GCF_013364175.1_ASM1336417v1	5	0	0	0	0	0	0	0	0	0	0	0	0	0	0	0	0	0	0	0	0	0	0	0	0	0	0	0	1	0
GCF_002803985.1_ASM280398v1	0	0	0	0	0	0	0	0	0	0	0	0	0	0	0	0	0	0	0	0	0	0	0	0	0	0	0	0	0	0
GCF_030297115.1_ASM3029711v1	1	0	1	0	0	0	0	0	0	0	0	0	0	0	0	1	1	1	0	0	0	0	0	0	0	1	0	0	1	0
GCF_003234655.2_ASM323465v2	1	0	0	0	0	0	0	0	0	0	0	0	0	0	0	0	0	0	0	0	0	0	0	0	0	0	0	0	1	0
GCF_008807375.1_ASM880737v1	2	0	0	0	0	0	0	0	0	0	0	0	0	0	0	3	0	2	0	0	0	0	0	0	0	1	0	0	2	0
GCF_000145985.1_ASM14598v1	0	0	0	0	0	0	0	0	0	0	0	0	0	0	0	0	0	0	0	0	0	0	0	0	0	0	0	0	0	0
GCF_024722375.1_ASM2472237v1	0	0	0	0	0	0	0	0	0	0	0	0	0	0	0	0	0	0	0	0	0	0	0	0	0	0	0	0	0	0
GCF_005937855.2_ASM593785v2	4	0	0	0	0	0	0	0	0	0	0	0	0	0	0	1	0	1	0	0	0	0	0	0	0	0	0	0	3	1
GCF_002993925.1_ASM299392v1	2	0	0	0	0	0	0	0	0	0	0	0	0	0	0	0	0	0	0	0	0	0	0	0	0	1	0	0	1	1
GCF_003150935.1_ASM315093v1	0	0	0	0	0	0	0	0	0	0	0	0	0	0	0	0	0	0	0	0	0	0	0	0	0	0	0	0	0	0
GCF_002356535.2_ASM235653v2	3	0	1	0	0	0	0	0	0	0	0	0	0	0	0	3	0	2	0	0	0	0	0	0	0	0	0	0	2	1
GCF_025639885.1_ASM2563988v1	2	0	0	0	0	0	0	0	0	0	0	0	0	0	0	1	1	1	0	0	0	0	0	0	0	0	0	0	2	0
GCA_017347445.1_ASM1734744v1	0	0	1	0	0	0	0	0	0	0	0	0	0	0	0	0	0	0	0	0	0	0	0	0	0	0	0	0	0	0
GCF_014843395.1_ASM1484339v1	3	0	0	0	0	0	0	0	0	0	0	0	0	0	0	1	0	1	0	0	0	0	0	0	0	0	0	0	2	1
GCF_000063585.1_ASM6358v1	0	0	0	0	0	0	0	0	0	0	0	0	0	0	0	0	0	0	0	0	0	0	0	0	0	0	0	0	0	0
GCF_024266725.1_ASM2426672v1	1	0	1	0	0	0	0	0	0	0	0	0	0	0	0	5	0	5	0	0	0	0	0	0	0	1	0	0	1	0
GCF_001683395.1_ASM168339v1	1	0	0	0	0	0	0	0	0	0	0	0	0	0	0	0	0	0	0	0	0	0	0	0	0	0	0	0	0	1
GCF_003999735.1_ASM399973v1	2	1	5	0	0	0	0	0	0	0	0	0	0	0	1	0	0	0	0	0	0	0	0	0	0	1	1	1	1	1
GCF_000814825.1_ASM81482v1	0	0	0	0	0	0	0	0	0	0	0	0	0	0	0	0	0	0	0	0	0	0	0	0	0	0	0	0	0	0
GCF_030291895.1_ASM3029189v1	2	0	0	0	0	0	0	0	0	0	0	0	0	0	0	1	0	1	0	0	0	0	0	0	0	0	0	0	1	1
GCF_018687615.1_ASM1868761v1	1	0	0	0	0	0	0	0	0	0	0	0	0	0	0	1	0	1	0	0	0	0	0	0	0	0	0	0	1	0
GCF_014495845.1_ASM1449584v1	4	0	0	0	0	0	0	0	0	0	0	0	0	0	0	2	0	2	0	0	0	0	0	0	0	0	0	0	3	0
GCF_020459125.1_ASM2045912v1	0	0	0	0	0	0	0	0	0	0	0	0	0	0	0	0	0	0	0	0	0	0	0	0	0	0	0	0	0	0
GCF_018343815.1_ASM1834381v1	0	0	0	0	0	0	0	0	0	0	0	0	0	0	0	0	0	0	0	0	0	0	0	0	0	0	0	0	0	0
GCA_019623805.1_ASM1962380v1	0	0	1	0	0	0	0	0	0	0	0	0	0	0	0	1	1	1	0	0	0	0	0	0	0	0	0	0	0	0
GCF_002025645.1_ASM202564v1	1	0	0	0	0	0	0	0	0	0	0	0	0	0	0	0	0	0	0	0	0	0	0	0	0	0	0	0	1	0
GCF_021184045.1_ASM2118404v1	0	0	0	0	0	0	0	0	0	0	0	0	0	0	0	0	0	0	0	0	0	0	0	0	0	0	0	0	0	0
GCF_018885305.1_ASM1888530v1	1	0	0	0	0	0	0	0	0	0	0	0	0	0	0	0	0	0	0	0	0	0	0	0	0	0	0	0	1	0
GCF_001984445.1_ASM198444v1	4	0	0	0	0	0	0	0	0	0	0	0	0	0	0	0	0	0	0	0	0	0	0	0	0	0	0	0	1	0
GCF_000190435.1_ASM19043v1	0	0	0	0	0	0	0	0	0	0	0	0	0	0	0	0	0	0	0	0	0	0	0	0	0	0	0	0	0	0
GCF_907163065.1_AM_assembly	2	0	1	0	0	0	0	0	0	0	0	0	0	0	0	1	0	1	0	0	0	0	0	0	0	0	0	0	1	1
GCF_004135285.1_ASM413528v1	2	0	0	0	0	0	0	0	0	0	0	0	0	0	0	0	0	0	0	0	0	0	0	0	0	0	0	0	1	0
GCF_013372205.1_ASM1337220v1	0	0	0	0	0	0	0	0	0	0	0	0	0	0	0	1	0	1	0	0	0	0	0	0	0	0	0	0	0	0
GCF_016724865.1_ASM1672486v1	2	0	1	0	0	0	0	0	0	0	0	0	0	0	1	0	0	0	0	0	0	0	0	0	0	0	0	0	1	1
GCF_025200925.1_ASM2520092v1	6	1	1	0	0	0	0	0	0	0	0	0	0	0	0	2	1	2	0	0	0	0	0	0	0	0	0	0	3	3
GCF_003991875.1_ASM399187v1	1	0	0	0	0	0	0	0	0	0	0	0	0	0	0	0	0	0	0	0	0	0	0	0	0	0	0	0	1	0
GCF_029225785.1_ASM2922578v1	2	1	2	0	0	0	0	0	0	0	0	0	0	0	0	0	0	0	0	0	0	0	0	0	0	1	0	0	2	0
GCF_009913435.1_ASM991343v1	2	0	0	0	0	0	0	0	0	0	0	0	0	0	0	1	0	1	0	0	0	0	0	0	0	0	0	0	1	1
GCF_003856835.1_ASM385683v1	4	1	2	0	0	0	0	0	0	0	0	0	0	0	0	0	0	0	1	1	0	0	0	0	0	1	0	0	3	0
GCF_017815575.1_ASM1781557v1	0	0	0	0	0	0	0	0	0	0	0	0	0	0	0	0	0	0	0	0	0	0	0	0	0	0	0	0	0	0
GCF_003710105.1_ASM371010v1	1	0	0	0	0	0	0	0	0	0	0	0	0	0	0	0	0	0	0	0	0	0	0	0	0	0	0	0	1	0
GCF_000258405.1_ASM25840v1	1	0	1	0	0	0	0	0	0	0	0	0	0	0	0	1	0	0	0	0	0	0	0	0	0	0	0	0	1	0
GCF_013177355.1_ASM1317735v1	2	0	0	0	0	0	0	0	0	0	0	0	0	0	0	0	0	0	0	0	0	0	0	0	0	0	0	0	1	1
GCF_023008245.1_ASM2300824v1	1	0	1	0	0	0	0	0	0	0	0	0	0	0	0	1	1	0	0	0	0	0	0	0	0	1	0	0	1	0
GCF_011045635.1_ASM1104563v1	1	0	0	0	0	0	0	0	0	0	0	0	0	0	0	0	0	0	0	0	0	0	0	0	0	0	0	0	0	1
GCF_000508205.1_ASM50820v1	2	0	1	0	0	0	0	0	0	0	0	0	0	0	0	3	1	2	0	0	0	0	0	0	0	0	0	0	1	1
GCF_028747805.1_ASM2874780v1	3	0	0	0	0	0	0	0	0	0	0	0	0	0	0	0	0	0	0	0	0	0	0	0	0	0	0	0	1	2
GCF_023314135.1_ASM2331413v1	1	0	1	0	0	0	0	0	0	0	0	0	0	0	0	2	1	2	0	0	0	0	0	0	0	0	0	0	1	0
GCF_000800825.1_ASM80082v1	2	0	0	0	0	0	0	0	0	0	0	0	0	0	0	0	0	0	0	0	0	0	0	0	0	0	0	0	1	1
GCF_003932715.1_ASM393271v1	1	0	0	0	0	0	0	0	0	0	0	0	0	0	0	0	0	0	0	0	0	0	0	0	0	0	0	0	1	0
GCF_000021765.1_ASM2176v1	1	0	2	0	0	0	0	0	0	0	0	0	0	0	0	1	1	1	0	0	0	0	0	0	0	0	0	0	1	0
GCF_029982035.1_ASM2998203v1	1	0	0	0	0	0	0	0	0	0	0	0	0	0	0	0	0	0	0	0	0	0	0	0	0	0	0	0	1	0
GCF_002291425.1_ASM229142v1	1	0	0	0	0	0	0	0	0	0	0	0	0	0	0	0	0	0	0	0	0	0	0	0	0	0	0	0	0	1
GCF_000530755.1_W_O_volvulus_Cameroon_v3	1	0	0	0	0	0	0	0	0	0	0	0	0	0	0	0	0	0	0	0	0	0	0	0	0	0	0	0	1	0
GCF_025137375.1_ASM2513737v1	2	0	1	0	0	0	0	0	0	0	0	0	0	0	0	0	0	0	0	0	0	0	0	0	0	0	0	0	1	0
GCF_002285905.1_ASM228590v1	1	0	0	0	0	0	0	0	0	0	0	0	0	0	0	0	0	0	0	0	0	0	0	0	0	0	0	0	1	0
GCF_013114975.1_ASM1311497v1	1	0	0	0	0	0	0	0	0	0	0	0	0	0	0	0	0	0	0	0	0	0	0	0	0	0	0	0	0	1
GCF_001693295.1_ASM169329v1	2	0	0	0	0	0	0	0	0	0	0	0	0	0	0	0	0	0	0	0	0	0	0	0	0	0	0	0	2	0
GCF_002288285.1_ASM228828v1	2	0	0	0	0	0	0	0	0	0	0	0	0	0	0	1	0	1	0	0	0	0	0	0	0	1	0	0	1	1
GCF_004006235.1_ASM400623v1	1	0	0	0	0	0	0	0	0	0	0	0	0	0	0	0	0	0	0	0	0	0	0	0	0	0	0	0	1	0
GCF_021391355.1_ASM2139135v1	1	0	0	0	0	0	0	0	0	0	0	0	0	0	0	0	0	0	0	0	0	0	0	0	0	0	0	0	1	0
GCF_000195335.1_ASM19533v1	2	1	1	0	0	0	0	0	0	0	0	1	1	0	0	0	0	0	0	0	0	0	0	0	0	0	0	0	2	0
GCF_013009255.1_ASM1300925v1	6	0	0	0	0	0	0	0	0	0	0	0	0	0	0	0	0	0	0	0	0	0	0	0	0	0	0	0	3	0
GCF_012295615.1_ASM1229561v1	1	0	0	0	0	0	0	0	0	0	0	0	0	0	0	1	0	1	0	0	0	0	0	0	0	0	0	0	1	0
GCF_024339025.1_ASM2433902v1	0	0	0	0	0	0	0	0	0	0	0	0	0	0	0	0	0	0	0	0	0	0	0	0	0	0	0	0	0	0
GCF_005281455.1_ASM528145v1	1	0	0	0	0	0	0	0	0	0	0	0	0	0	0	0	0	0	0	0	0	0	0	0	0	0	0	0	0	1
GCF_030123405.1_ASM3012340v1	2	1	4	0	0	0	0	0	0	0	0	0	0	0	0	0	0	0	0	0	0	0	0	0	0	2	0	0	1	1
GCF_000007225.1_ASM722v1	1	1	1	0	0	0	0	0	0	0	0	0	0	0	0	0	0	0	0	0	0	0	0	0	0	1	0	0	0	0
GCF_003367315.1_ASM336731v1	1	0	0	0	0	0	0	0	0	0	0	0	0	0	0	1	0	1	0	0	0	0	0	0	0	0	0	0	1	0
GCF_013401415.1_ASM1340141v1	2	1	1	0	0	0	0	0	0	0	0	0	0	0	0	0	0	0	0	0	0	0	0	0	0	0	0	0	2	0
GCF_005484985.1_ASM548498v1	1	0	0	0	0	0	0	0	0	0	0	0	0	0	0	0	0	0	0	0	0	0	0	0	0	0	0	0	1	0
GCF_001999225.1_ASM199922v1	1	0	0	0	0	0	0	0	0	0	0	0	0	0	0	1	0	1	0	0	0	0	0	0	0	0	0	0	1	0
GCF_003586445.1_ASM358644v1	2	1	3	0	0	0	0	0	0	0	0	0	0	0	1	0	0	0	0	0	0	0	0	0	0	0	0	0	1	1
GCF_000949425.1_ASM94942v1	2	0	1	0	0	0	0	0	0	0	0	0	0	0	0	0	0	0	0	0	0	0	0	0	0	0	0	0	1	1
GCF_029338395.1_ASM2933839v1	3	1	1	0	0	0	0	0	0	0	0	0	0	0	0	0	0	0	0	0	0	0	0	0	0	1	0	0	2	0
GCF_900149695.1_Anderseniella_sp._Alg231_50	1	0	1	0	0	0	0	0	0	0	0	0	0	0	0	1	0	1	0	0	0	0	0	0	0	0	0	0	1	0
GCF_014843375.1_ASM1484337v1	2	0	1	0	0	0	0	0	0	0	0	0	0	0	0	2	1	2	0	0	0	0	0	0	0	0	0	0	2	0
GCF_007752345.1_ASM775234v1	2	0	0	0	0	0	0	0	0	0	0	0	0	0	0	0	0	0	0	0	0	0	0	0	0	1	0	0	2	0
GCF_008728835.1_ASM872883v1	1	0	0	0	0	0	0	0	0	0	0	0	0	0	0	1	0	1	0	0	0	0	0	0	0	1	0	0	1	0
GCF_000025685.1_ASM2568v1	2	1	1	0	0	0	0	0	0	0	0	0	0	0	0	0	0	0	0	0	0	0	0	0	0	1	0	0	2	0
GCF_001870205.1_ASM187020v1	0	0	0	0	0	0	0	0	0	0	0	0	0	0	0	0	0	0	0	0	0	0	0	0	0	0	0	0	0	0
GCF_008806995.1_ASM880699v1	0	0	1	0	0	0	0	0	0	0	0	0	0	0	0	1	0	1	0	0	0	0	0	0	0	1	0	0	0	0
GCF_030168875.1_ASM3016887v1	1	0	0	0	0	0	0	0	0	0	0	0	0	0	0	1	0	0	0	0	0	0	0	0	0	0	0	0	1	0
GCF_027359925.1_ASM2735992v1	1	0	0	0	0	0	0	0	0	0	0	0	0	0	0	1	0	0	0	0	0	0	0	0	0	0	0	0	1	0
GCF_008386395.1_ASM838639v1	2	0	0	0	0	0	0	0	0	0	0	0	0	0	0	0	0	0	0	0	0	0	0	0	0	0	0	0	1	1
GCF_001596155.1_ASM159615v1	2	0	0	0	0	0	0	0	0	0	0	0	0	0	0	0	0	0	0	0	0	0	0	0	0	0	0	0	2	0
GCF_025147765.1_ASM2514776v1	0	0	0	0	0	0	0	0	0	0	0	0	0	0	0	0	0	0	0	0	0	0	0	0	0	0	0	0	0	0
GCF_020025155.1_ASM2002515v1	2	0	0	0	0	0	0	0	0	0	0	0	0	0	0	1	1	1	0	0	0	0	0	0	0	0	0	0	2	0
GCF_002910725.2_ASM291072v2	3	0	0	0	0	0	0	0	0	0	0	0	0	0	0	0	0	0	0	0	0	0	0	0	0	0	0	0	1	0
GCF_014236855.1_ASM1423685v1	2	0	0	0	0	0	0	0	0	0	0	0	0	0	0	0	0	0	0	0	0	0	0	0	0	0	0	0	1	1
GCF_003268635.1_ASM326863v1	2	0	0	0	0	0	0	0	0	0	0	0	0	0	0	0	0	0	0	1	0	0	0	0	0	0	0	0	1	1
GCF_029223865.1_ASM2922386v1	5	0	0	0	0	0	0	0	0	0	0	0	0	0	0	1	0	1	0	0	0	0	0	0	0	1	0	0	2	1
GCF_019443745.1_ASM1944374v1	3	0	1	0	0	0	0	0	0	0	0	0	0	0	0	0	0	0	0	0	0	0	0	0	0	0	0	0	2	0
GCF_000195575.1_ASM19557v1	0	0	0	0	0	0	0	0	0	0	0	0	0	0	0	0	0	0	0	0	0	0	0	0	0	0	0	0	0	0
GCF_016132545.1_ASM1613254v1	2	0	0	0	0	0	0	0	0	0	0	0	0	0	0	1	0	1	0	0	0	0	0	0	0	0	0	0	1	1
GCF_009662475.1_ASM966247v1	2	0	0	0	0	0	0	0	0	0	0	0	0	0	0	0	0	0	0	0	0	0	0	0	0	0	0	0	0	2
GCF_013342985.1_ASM1334298v1	1	0	0	0	0	0	0	0	0	0	0	0	0	0	0	1	0	1	0	0	0	0	0	0	0	0	0	0	1	0
GCF_018845095.1_ASM1884509v1	2	0	0	0	0	0	0	0	0	0	0	0	0	0	0	0	0	0	0	0	0	0	0	0	0	1	0	0	2	0
GCF_000347675.2_ASM34767v2	2	0	0	0	0	0	0	0	0	0	0	0	0	0	0	1	0	1	0	0	0	0	0	0	0	1	0	0	1	1
GCF_947250735.1_idSphTaen1.Wolbachia_sp_1.1	1	0	0	0	0	0	0	0	0	0	0	0	0	0	0	0	0	0	0	0	0	0	0	0	0	0	0	0	1	0
GCF_015240255.1_ASM1524025v1	1	0	0	0	0	0	0	0	0	0	0	0	0	0	0	1	0	1	0	0	0	0	0	0	0	0	0	0	1	0
GCF_019974115.1_ASM1997411v1	0	0	0	0	0	0	0	0	0	0	0	0	0	0	0	0	0	0	0	0	0	0	0	0	0	0	0	0	0	0
GCF_001761545.1_ASM176154v1	0	0	0	0	0	0	0	0	0	0	0	0	0	0	0	0	0	0	0	0	0	0	0	0	0	0	0	0	0	0
GCF_021497025.1_ASM2149702v1	1	0	0	0	0	0	0	0	0	0	0	0	0	0	0	0	0	0	0	0	0	0	0	0	0	1	0	0	1	0
GCF_026153435.1_ASM2615343v1	0	0	0	0	0	0	0	0	0	0	0	0	0	0	0	1	0	1	0	0	0	0	0	0	0	0	0	0	0	0
GCF_013340845.1_ASM1334084v1	0	0	0	0	0	0	0	0	0	0	0	0	0	0	0	1	0	1	0	0	0	0	0	0	0	0	0	0	0	0
GCF_000340865.1_ASM34086v1	0	0	0	0	0	0	0	0	0	0	0	0	0	0	0	0	0	0	0	0	0	0	0	0	0	0	0	0	0	0
GCF_000761215.1_ASM76121v1	2	0	0	0	0	0	0	0	0	0	0	0	0	0	0	0	0	0	0	0	0	0	0	0	0	0	0	0	1	0
GCF_021379005.1_ASM2137900v1	1	0	0	0	0	0	0	0	0	0	0	0	0	0	0	0	0	0	0	0	0	0	0	0	0	0	0	0	1	0
GCF_024138165.1_ASM2413816v1	6	0	0	0	0	0	0	0	0	0	0	0	0	0	0	0	0	0	0	0	0	0	0	0	0	0	0	0	3	0
GCF_030285645.1_ASM3028564v1	2	0	0	0	0	0	0	0	0	0	0	0	0	0	0	0	0	0	0	0	0	0	0	0	0	0	0	0	1	0
GCF_002214805.1_ASM221480v1	0	0	0	0	0	0	0	0	0	0	0	0	0	0	0	0	0	0	0	0	0	0	0	0	0	0	0	0	0	0
GCF_009762795.1_ASM976279v1	0	0	0	0	0	0	0	0	0	0	0	0	0	0	0	0	0	0	0	0	0	0	0	0	0	0	0	0	0	0
GCF_009831665.3_ASM983166v3	1	0	0	0	0	0	0	0	0	0	0	0	0	0	0	0	0	0	0	0	0	0	0	0	0	0	0	0	0	1
GCF_029714365.1_ASM2971436v1	4	0	0	0	0	0	0	0	0	0	0	0	0	0	0	2	1	2	0	0	0	0	0	0	0	0	0	0	4	0
GCF_022370635.2_ASM2237063v3	4	0	0	0	0	0	0	0	0	0	0	0	0	0	0	0	0	0	0	0	0	0	0	0	0	0	0	0	1	0
GCF_001895285.1_ASM189528v1	0	0	0	0	0	0	0	0	0	0	0	0	0	0	0	0	0	0	0	0	0	0	0	0	0	0	0	0	0	0
GCF_947250465.1_ilPolCalb1.Wolbachia_sp_2.1	1	0	0	0	0	0	0	0	0	0	0	0	0	0	0	0	0	0	0	0	0	0	0	0	0	0	0	0	1	0
GCF_005937845.2_ASM593784v2	2	0	0	0	0	0	0	0	0	0	0	0	0	0	0	2	0	2	0	0	0	0	0	0	0	0	0	0	1	1
GCF_002082195.1_ASM208219v1	3	0	1	0	0	0	0	0	0	0	0	0	0	0	0	0	0	0	0	0	0	0	0	0	0	0	0	0	1	0
GCF_000019845.1_ASM1984v1	1	0	1	0	0	0	0	0	0	0	0	0	0	0	0	0	0	0	0	0	0	0	0	0	0	0	0	0	1	0
GCF_030322905.1_ASM3032290v1	2	0	0	0	0	0	0	0	0	0	0	0	0	0	0	0	0	0	0	0	0	0	0	0	0	0	0	0	1	1
GCF_019702485.1_ASM1970248v1	2	0	0	0	0	0	0	0	0	0	0	0	0	0	0	2	0	2	0	0	0	0	0	0	0	0	0	0	1	1
GCF_000069965.1_ASM6996v1	1	0	0	0	0	0	0	0	0	0	0	0	0	0	0	0	0	0	0	0	0	0	0	0	0	0	0	0	0	1
GCA_943846775.1_03032020_METABAT_1	1	0	0	0	0	0	0	0	0	0	0	0	0	0	0	1	0	1	0	0	0	0	0	0	0	0	0	0	1	0
GCF_020405165.1_ASM2040516v1	2	0	1	0	0	0	0	0	0	0	0	0	0	0	0	4	1	2	0	0	0	0	0	0	0	0	0	0	1	1
GCF_016467295.1_ASM1646729v1	5	0	0	0	0	0	0	0	0	0	0	0	0	0	0	0	0	0	0	0	0	0	0	0	0	0	0	0	2	0
GCF_014489575.1_ASM1448957v1	1	0	0	0	0	0	0	0	0	0	0	0	0	0	0	0	0	0	0	0	0	0	0	0	0	1	0	0	1	0
GCF_020731415.2_ASM2073141v2	3	0	0	0	0	0	0	0	0	0	0	0	0	0	0	0	0	0	0	0	0	0	0	0	0	0	0	0	2	1
GCF_900187295.1_52191_E01	1	0	0	0	0	0	0	0	0	0	0	0	0	0	0	0	0	0	0	0	0	0	0	0	0	0	0	0	1	0
GCF_002162135.1_ASM216213v1	2	0	0	0	0	0	0	0	0	0	0	0	0	0	0	1	1	1	0	0	0	0	0	0	0	1	0	0	2	0
GCF_001281045.1_ASM128104v1	0	0	0	0	0	0	0	0	0	0	0	0	0	0	0	0	0	0	0	0	0	0	0	0	0	0	0	0	0	0
GCF_009901525.1_ASM990152v1	1	0	1	0	0	0	0	0	0	0	0	0	0	0	0	1	0	0	0	0	0	0	0	0	0	0	0	0	1	0
GCF_021441905.1_ASM2144190v1	2	0	0	0	0	0	0	0	0	0	0	0	0	0	0	0	0	0	0	0	0	0	0	0	0	0	0	0	1	1
GCF_023101085.1_ASM2310108v1	4	0	0	0	0	0	0	0	0	0	0	0	0	0	0	2	0	2	0	0	0	0	0	0	0	0	0	0	2	2
GCF_017815515.1_ASM1781551v1	4	0	0	0	0	0	0	0	0	0	0	0	0	0	0	0	0	0	0	0	0	0	0	0	0	0	0	0	3	1
GCF_000632805.1_ASM63280v1	3	0	2	0	0	0	0	0	0	0	0	0	0	0	0	3	0	3	0	0	0	0	0	0	0	1	0	0	1	2
GCF_027594405.1_ASM2759440v1	1	0	0	0	0	0	0	0	0	0	0	0	0	0	0	1	0	0	0	0	0	0	0	0	0	0	0	0	1	0
GCF_021560175.1_ASM2156017v1	2	1	3	0	0	0	0	0	0	0	0	0	0	0	0	0	0	0	0	1	0	0	0	0	0	1	0	0	1	1
GCF_003330885.1_ASM333088v1	2	0	0	0	0	0	0	0	0	0	0	0	0	0	0	1	0	1	0	0	0	0	0	0	0	1	0	0	1	1
GCF_014524625.1_ASM1452462v1	3	0	0	0	0	0	0	0	0	0	0	0	0	0	0	3	1	2	0	0	0	0	0	0	0	0	0	0	2	1
GCF_000175935.2_ASM17593v2	1	0	0	0	0	0	0	0	0	0	0	0	0	0	0	0	0	0	0	0	0	0	0	0	0	0	0	0	0	1
GCF_023101665.1_ASM2310166v1	7	1	1	0	0	0	0	0	0	0	0	0	0	0	0	2	1	2	0	0	0	0	0	0	0	0	0	0	4	2
GCF_000217995.1_ASM21799v1	0	0	0	0	0	0	0	0	0	0	0	0	0	0	0	0	0	0	0	0	0	0	0	0	0	0	0	1	0	0
GCF_001692755.1_ASM169275v1	0	0	0	0	0	0	0	0	0	0	0	0	0	0	0	0	0	0	0	0	0	0	0	0	0	0	0	0	0	0
GCF_000010625.1_ASM1062v1	1	0	0	0	0	0	0	0	0	0	0	0	0	0	0	0	0	0	0	0	0	0	0	0	0	0	0	0	1	0
GCF_024138145.1_ASM2413814v1	1	0	0	0	0	0	0	0	0	0	0	0	0	0	0	0	0	0	1	1	0	0	0	0	0	0	0	0	1	0
GCF_024204665.1_ASM2420466v1	2	0	0	0	0	0	0	0	0	0	0	0	0	0	0	0	0	0	1	1	0	0	0	0	0	0	0	0	2	0
GCF_000706765.1_ASM70676v1	0	0	0	0	0	0	0	0	0	0	0	0	0	0	0	0	0	0	0	0	0	0	0	0	0	0	0	0	0	0
GCF_013394145.1_ASM1339414v1	1	0	0	0	0	0	0	0	0	0	0	0	0	0	0	1	0	1	0	0	0	0	0	0	0	0	0	0	1	0
GCF_001653755.1_ASM165375v1	1	0	0	0	0	0	0	0	0	0	0	0	0	0	0	0	0	0	0	0	0	0	0	0	0	0	0	0	1	0
GCF_003096035.1_ASM309603v1	1	0	0	0	0	0	0	0	0	0	0	0	0	0	0	1	0	0	0	0	0	0	0	0	0	0	0	0	1	0
GCF_001971685.1_ASM197168v1	3	0	0	0	0	0	0	0	0	0	0	0	0	0	0	1	0	1	0	0	0	0	0	0	0	0	0	0	3	0
GCF_009731425.1_Lbkm_1.0	0	0	0	0	0	0	0	0	0	0	0	0	0	0	0	0	0	0	0	0	0	0	0	0	0	0	0	0	0	0
GCF_029028125.1_ASM2902812v1	4	0	0	0	0	0	0	0	0	0	0	0	0	0	0	1	0	1	0	0	0	0	0	0	0	0	0	0	3	1
GCF_028421465.1_ASM2842146v1	1	0	0	0	0	0	0	0	0	0	0	0	0	0	0	0	0	0	0	0	0	0	0	0	0	0	0	0	1	0
GCF_023573145.1_ASM2357314v1	3	0	0	0	0	0	0	0	0	0	0	0	0	0	0	1	0	1	0	0	0	0	0	0	0	1	0	0	3	1
GCF_008632455.1_ASM863245v1	1	1	1	0	0	0	0	0	0	0	0	0	0	0	0	0	1	0	0	0	0	0	0	0	0	0	0	0	1	0
GCF_001183865.1_ASM118386v1	1	0	0	0	0	0	0	0	0	0	0	0	0	0	0	1	0	1	0	0	0	0	0	0	0	0	0	0	1	0
GCF_029643245.1_ASM2964324v1	1	1	1	0	0	0	0	0	0	0	0	0	0	0	0	0	1	0	0	0	0	0	0	0	0	0	0	0	1	0
GCF_002951935.1_ASM295193v1	2	0	3	0	0	0	0	0	0	0	0	0	0	0	0	0	0	0	0	0	0	0	0	0	0	0	0	0	1	1
GCF_004296535.1_ASM429653v1	0	0	0	0	0	0	0	0	0	0	0	0	0	0	0	0	0	0	0	0	0	0	0	0	0	0	0	0	0	0
GCF_009792355.1_ASM979235v1	1	0	0	0	0	0	0	0	0	0	0	0	0	0	0	0	0	0	0	0	0	0	0	0	0	0	0	0	1	0
GCF_008586845.1_ASM858684v1	0	0	0	0	0	0	0	0	0	0	0	0	0	0	0	0	0	0	0	0	0	0	0	0	0	0	0	0	0	0
GCF_002844335.1_ASM284433v1	3	2	5	0	0	0	0	0	0	0	0	0	0	0	0	0	0	0	0	0	0	0	0	0	0	1	0	0	3	0
GCF_000747315.1_ASM74731v1	1	0	0	0	0	0	0	0	0	0	0	0	0	0	0	0	0	0	0	0	0	0	0	0	0	0	0	0	1	0
GCF_002288505.1_ASM228850v1	3	0	0	0	0	0	0	0	0	0	0	0	0	0	0	1	1	1	0	0	0	0	0	0	0	0	0	0	2	1
GCF_002006565.1_ASM200656v1	1	0	0	0	0	0	0	0	0	0	0	0	0	0	0	0	0	0	0	0	0	0	0	0	0	0	0	0	0	1
GCF_021654775.1_ASM2165477v1	3	0	3	0	0	0	0	0	0	0	0	0	0	0	0	0	0	0	0	0	0	0	0	0	0	0	0	0	1	2
GCF_028623165.1_ASM2862316v1	4	0	0	0	0	0	0	0	0	0	0	0	0	0	0	0	0	0	0	0	0	0	0	0	0	0	0	0	5	0
GCF_015679265.1_ASM1567926v1	1	0	0	0	0	0	0	0	0	0	0	0	0	0	0	1	0	1	0	0	0	0	0	0	0	0	0	0	1	0
GCF_011764545.1_ASM1176454v1	2	0	0	0	0	0	0	0	0	0	0	0	0	0	0	0	0	0	0	0	0	0	0	0	0	0	0	0	1	0
GCF_017352155.2_ASM1735215v2	3	1	1	0	0	0	0	0	0	0	0	0	0	0	0	0	0	0	0	0	0	0	0	0	0	2	0	0	2	0
GCF_000310105.2_ASM31010v2	2	0	0	0	0	0	0	0	0	0	0	0	0	0	0	1	0	1	0	0	0	0	0	0	0	0	0	0	1	1
GCF_021390175.1_ASM2139017v1	1	0	1	0	0	0	0	0	0	0	0	0	0	0	0	1	0	0	0	0	0	0	0	0	0	0	0	0	1	0
GCF_020546665.1_ASM2054666v1	1	0	1	0	0	0	0	0	0	0	0	0	0	0	0	1	1	1	0	0	0	0	0	0	0	0	0	0	1	0
GCF_030077625.1_ASM3007762v1	1	0	0	0	0	0	0	0	0	0	0	0	0	0	0	0	0	0	0	0	0	0	0	0	0	0	0	0	1	0
GCF_019048585.1_ASM1904858v1	2	0	0	0	0	0	0	0	0	0	0	0	0	0	0	1	0	1	0	0	0	0	0	0	0	0	0	0	1	1
GCF_022179485.1_ASM2217948v1	1	0	0	0	0	0	0	0	0	0	0	0	0	0	0	0	0	0	0	0	0	0	0	0	0	0	0	0	1	0
GCF_023243115.1_ASM2324311v1	1	0	0	0	0	0	0	0	0	0	0	0	0	0	0	1	0	1	0	0	0	0	0	0	0	0	0	0	1	0
GCF_025947265.1_ASM2594726v1	1	0	0	0	0	0	0	0	0	0	0	0	0	0	0	1	0	0	0	0	0	0	0	0	0	0	0	0	1	0
GCF_000186345.1_ASM18634v1	1	0	0	0	0	0	0	0	0	0	0	0	0	0	0	3	0	3	0	0	0	0	0	0	0	0	0	0	1	0
GCF_001518795.1_ASM151879v1	0	0	0	0	0	0	0	0	0	0	0	0	0	0	0	0	0	0	0	0	0	0	0	0	0	0	0	0	0	0
GCF_020535165.1_ASM2053516v1	0	0	0	0	0	0	0	0	0	0	0	0	0	0	0	0	0	0	0	0	0	0	0	0	0	0	0	0	0	0
GCF_005843885.1_ASM584388v1	1	0	0	0	0	0	0	0	0	0	0	0	0	0	0	0	0	0	0	0	0	0	0	0	0	0	0	0	0	1
GCF_016026695.1_ASM1602669v1	0	0	0	0	0	0	0	0	0	0	0	0	0	0	0	0	0	0	0	0	0	0	0	0	0	0	0	0	0	0
GCF_014217765.1_ASM1421776v1	2	0	0	0	0	0	0	0	0	0	0	0	0	0	0	0	0	0	0	0	0	0	0	0	0	0	0	0	1	0
GCF_001465835.2_ASM146583v2	1	1	1	0	0	0	0	0	0	0	0	0	0	0	0	0	0	0	0	0	0	0	0	0	0	0	0	0	1	0
GCF_027924405.1_ASM2792440v1	3	0	0	0	0	0	0	0	0	0	0	0	0	0	0	0	0	0	0	0	0	0	0	0	0	0	0	0	1	0
GCF_008274825.1_ASM827482v1	1	0	1	0	0	0	0	0	0	0	0	0	0	0	0	1	0	0	0	0	0	0	0	0	0	1	0	0	1	0
GCF_002946595.1_ASM294659v1	1	0	0	0	0	0	0	0	0	0	0	0	0	0	0	0	0	0	0	0	0	0	0	0	0	0	0	0	0	1
GCF_002804245.1_ASM280424v1	0	0	0	0	0	0	0	0	0	0	0	0	0	0	0	0	0	0	0	0	0	0	0	0	0	0	0	0	0	0
GCF_005153485.1_ASM515348v1	1	0	0	0	0	0	0	0	0	0	0	0	0	0	0	1	0	1	0	0	0	0	0	0	0	0	0	0	1	0
GCF_900637165.1_49699_G02	0	0	0	0	0	0	0	0	0	0	0	0	0	0	0	0	0	0	0	0	0	0	0	0	0	0	0	0	0	0
GCF_005877035.1_ASM587703v1	2	0	0	0	0	0	0	0	0	0	0	0	0	0	0	1	0	1	0	0	0	0	0	0	0	0	0	0	1	1
GCF_000022205.1_ASM2220v1	1	1	2	0	0	0	0	0	0	0	0	0	0	0	0	0	0	0	0	0	0	0	0	0	0	1	0	0	1	0
GCF_009936315.1_ASM993631v1	3	0	0	0	0	0	0	0	0	0	0	0	0	0	0	0	0	0	0	0	0	0	0	1	0	0	0	0	1	0
GCF_018436245.1_ASM1843624v1	2	0	2	0	0	0	0	0	0	0	0	0	0	0	0	1	0	1	0	0	0	0	0	0	0	0	0	0	1	1
GCF_900637515.1_51184_A01	0	0	0	0	0	0	0	0	0	0	0	0	0	0	0	0	0	0	0	0	0	0	0	0	0	1	0	0	0	0
GCF_019551475.1_ASM1955147v1	0	0	0	0	0	0	0	0	0	0	0	0	0	0	0	0	0	0	0	0	0	0	0	0	0	0	0	0	0	0
GCF_000723505.1_Mucivorans_M3_Nelson-Bomar-Fixed	0	0	0	0	0	0	0	0	0	0	0	0	0	0	0	0	0	0	0	0	0	0	0	0	0	0	0	0	0	0
GCF_001856665.1_ASM185666v1	0	0	1	0	0	0	0	0	0	0	0	0	0	0	0	1	1	1	0	0	0	0	0	0	0	0	0	0	0	0
GCF_016629525.1_ASM1662952v1	2	0	0	0	0	0	0	0	0	0	0	0	0	0	0	0	0	0	0	0	0	0	0	0	0	0	0	0	2	0
GCF_003966975.1_ASM396697v1	0	0	0	0	0	0	0	0	0	0	0	0	0	0	0	0	0	0	0	0	0	0	0	0	0	0	0	0	0	0
GCF_007182895.1_ASM718289v1	0	0	0	0	0	0	0	0	0	0	0	0	0	0	0	1	0	1	0	0	0	0	0	0	0	0	0	0	0	0
GCF_000591055.1_ASM59105v1	1	1	1	0	0	0	0	0	0	0	0	0	0	0	0	0	0	0	0	0	0	0	0	0	0	0	0	0	1	0
GCF_023078355.1_ASM2307835v1	2	0	0	0	0	0	0	0	0	0	0	0	0	0	0	0	0	0	0	0	0	0	0	0	0	0	0	0	1	0
GCF_027111095.2_ASM2711109v2	1	0	0	0	0	0	0	0	0	0	0	0	0	0	0	1	1	0	0	0	0	0	0	0	0	0	0	0	1	0
GCF_003352065.1_ASM335206v1	1	0	1	0	0	0	0	0	0	0	0	0	0	0	0	1	1	1	0	0	0	0	0	0	0	0	0	0	1	0
GCF_008121535.1_ASM812153v1	2	0	0	0	0	0	0	0	0	0	0	0	0	0	0	0	0	0	0	0	0	0	0	0	0	0	0	0	2	0
GCF_017347565.1_ASM1734756v1	4	0	0	0	0	0	0	0	0	0	0	0	0	0	0	1	0	1	0	0	0	0	0	0	0	0	0	0	3	1
GCF_000303155.1_ASM30315v1	1	0	1	0	0	0	0	0	0	0	0	0	0	0	0	0	0	0	0	0	0	0	0	0	0	0	0	0	1	0
GCF_014489415.1_ASM1448941v1	3	0	0	0	0	0	0	0	0	0	0	0	0	0	0	0	0	0	0	0	0	0	0	0	0	0	0	0	3	0
GCF_020519665.1_ASM2051966v1	1	1	4	0	0	0	0	0	0	0	0	0	0	0	1	0	0	0	0	0	0	0	0	0	0	0	0	0	1	0
GCF_022024055.1_ASM2202405v1	0	0	0	0	0	0	0	0	0	0	0	0	0	0	0	0	0	0	0	0	0	0	0	0	0	0	0	0	0	0
GCF_000143965.1_ASM14396v1	0	0	0	0	0	0	0	0	0	0	0	0	0	0	0	0	0	0	0	0	0	0	0	0	0	0	0	0	0	0
GCF_004209775.1_ASM420977v1	2	0	0	0	0	0	0	0	0	0	0	0	0	0	0	0	0	0	0	0	0	0	0	0	0	0	0	0	2	0
GCA_017346795.1_ASM1734679v1	2	0	0	0	0	0	0	0	0	0	0	0	0	0	0	0	0	0	0	0	0	0	0	0	0	0	0	0	2	0
GCF_020150815.1_ASM2015081v1	3	0	1	0	0	0	0	0	0	0	0	0	0	0	0	0	0	0	0	0	0	0	0	0	0	0	0	0	2	0
GCF_026248685.1_ASM2624868v1	5	0	0	0	0	0	0	0	0	0	0	0	0	0	0	0	0	0	0	0	0	0	0	0	0	0	0	0	3	0
GCF_000696485.1_ASM69648v1	3	0	0	0	0	0	0	0	0	0	0	0	0	0	0	1	0	1	0	0	0	0	0	0	0	0	0	0	2	1
GCF_020740535.1_ASM2074053v1	2	0	0	0	0	0	0	0	0	0	0	0	0	0	0	0	0	0	0	0	0	0	0	0	0	0	0	0	1	0
GCF_017084465.1_ASM1708446v1	0	0	0	0	0	0	0	0	0	0	0	0	0	0	0	0	0	0	0	0	0	0	0	0	0	0	0	0	0	0
GCF_020735865.1_ASM2073586v1	0	0	0	0	0	0	0	0	0	0	0	0	0	0	0	0	0	0	0	0	0	0	0	0	0	0	0	0	0	0
GCF_013137895.1_ASM1313789v1	1	0	0	0	0	0	0	0	0	0	0	0	0	0	0	0	0	0	0	0	0	0	0	0	0	0	0	0	1	0
GCF_001522585.2_ASM152258v2	3	0	0	0	0	0	0	0	0	0	0	0	0	0	0	0	0	0	0	0	0	0	0	0	0	0	0	0	2	1
GCF_000024465.1_ASM2446v1	1	0	0	0	0	0	0	0	0	0	0	0	0	0	0	0	0	0	0	0	0	0	0	0	0	0	0	0	1	0
GCF_003991975.1_ASM399197v1	1	0	0	0	0	0	0	0	0	0	0	0	0	0	0	0	0	0	0	0	0	0	0	0	0	0	0	0	0	1
GCF_016026735.1_ASM1602673v1	1	0	0	0	0	0	0	0	0	0	0	0	0	0	0	0	0	0	0	0	0	0	0	0	0	0	0	0	0	1
GCF_001266795.1_ASM126679v1	1	0	1	0	0	0	0	0	0	0	0	0	0	0	0	1	0	1	0	0	0	0	0	0	0	0	0	0	1	0
GCF_003265225.1_ASM326522v1	0	0	0	0	0	0	0	0	0	0	0	0	0	0	0	0	0	0	0	0	0	0	0	0	0	0	0	0	0	0
GCF_023093535.1_ASM2309353v1	2	2	3	0	0	0	0	0	0	0	0	0	0	0	0	0	0	0	2	2	0	0	0	0	0	1	0	0	2	0
GCF_000011965.2_ASM1196v2	1	0	1	0	0	0	0	0	0	0	0	0	0	0	0	2	1	2	0	0	0	0	0	0	0	0	1	1	1	0
GCF_009649955.1_ASM964995v1	0	0	0	0	0	0	0	0	0	0	0	0	0	0	0	0	0	0	0	0	0	0	0	0	0	0	0	0	0	0
GCF_000020625.1_ASM2062v1	0	0	0	0	0	0	0	0	0	0	0	0	0	0	0	0	0	0	0	0	0	0	0	0	0	0	0	0	0	0
GCF_001900245.1_ASM190024v1	0	0	0	0	0	0	0	0	0	0	0	0	0	0	0	0	0	0	0	0	0	0	0	0	0	0	0	0	0	0
GCF_002761215.1_ASM276121v1	0	0	0	0	0	0	0	0	0	0	0	0	0	0	0	0	0	0	0	0	0	0	0	0	0	0	0	0	0	0
GCF_009734485.1_ASM973448v1	1	0	0	0	0	0	0	0	0	0	0	0	0	0	0	0	0	0	0	0	0	0	0	0	0	0	0	0	0	1
GCF_009372175.1_ASM937217v1	3	0	0	0	0	0	0	0	0	0	0	0	0	0	0	1	0	1	0	0	0	0	0	0	0	1	0	0	3	0
GCF_000011185.1_ASM1118v1	0	0	0	0	0	0	0	0	0	0	0	0	0	0	0	0	0	0	0	0	0	0	0	0	0	0	0	0	0	0
GCF_020520305.1_ASM2052030v1	2	0	0	0	0	0	0	0	0	0	0	0	0	0	0	0	0	0	0	0	0	0	0	0	0	0	0	0	1	0
GCF_003991565.1_ASM399156v1	0	0	0	0	0	0	0	0	0	0	0	0	0	0	0	0	0	0	0	0	0	0	0	0	0	0	0	0	0	0
GCF_009429125.1_ASM942912v1	1	0	0	0	0	0	0	0	0	0	0	0	0	0	0	0	0	0	0	0	0	0	0	0	0	0	0	0	1	0
GCF_001988955.1_ASM198895v1	1	0	0	0	0	0	0	0	0	0	0	0	0	0	0	1	0	0	0	0	0	0	0	0	0	0	0	0	1	0
GCF_009831415.1_ASM983141v1	1	0	0	0	0	0	0	0	0	0	0	0	0	0	0	0	0	0	0	0	0	0	0	0	0	0	0	0	0	1
GCF_000304215.1_ASM30421v1	0	0	0	0	0	0	0	0	0	0	0	0	0	0	0	0	0	0	0	0	0	0	0	0	0	0	0	0	0	0
GCF_025200885.1_ASM2520088v1	5	1	1	0	0	0	0	0	0	0	0	0	0	0	0	1	1	1	0	0	0	0	0	0	0	0	0	0	2	3
GCF_029581395.1_ASM2958139v1	3	0	1	0	0	0	0	0	0	0	0	0	0	0	0	2	1	2	0	0	0	0	0	0	0	0	0	0	2	0
GCF_000015305.1_ASM1530v1	3	0	0	0	0	0	0	0	0	0	0	0	0	0	0	0	0	0	0	0	0	0	0	0	0	0	0	1	1	0
GCF_023734775.1_ASM2373477v1	4	0	0	0	0	0	0	0	0	0	0	0	0	0	0	0	0	0	0	0	0	0	0	0	0	0	0	0	3	0
GCF_014236815.1_ASM1423681v1	2	0	0	0	0	0	0	0	0	0	0	0	0	0	0	0	0	0	0	0	0	0	0	0	0	0	0	0	1	1
GCF_028751155.1_ASM2875115v1	2	0	0	0	0	0	0	0	0	0	0	0	0	0	0	1	0	1	0	0	0	0	0	0	0	0	0	0	1	1
GCF_001767255.1_ASM176725v1	1	0	0	0	0	0	0	0	0	0	0	0	0	0	0	0	0	0	0	0	0	0	0	0	0	0	0	0	1	0
GCF_014303735.1_ASM1430373v1	2	1	1	0	0	0	0	0	0	0	0	0	0	0	0	1	0	1	0	0	0	0	0	0	0	0	0	0	1	1
GCF_009498235.1_ASM949823v1	1	0	1	0	0	0	0	0	0	0	0	0	0	0	0	0	1	0	0	0	0	0	0	0	0	0	0	0	1	0
GCF_013407165.1_ASM1340716v1	1	0	0	0	0	0	0	0	0	0	0	0	0	0	0	0	0	0	0	0	0	0	0	0	0	0	0	0	1	0
GCF_009834515.1_ASM983451v1	2	0	0	0	0	0	0	0	0	0	0	0	0	0	0	3	0	2	0	0	0	0	0	0	0	0	0	0	1	1
GCF_000021965.1_ASM2196v1	0	0	1	0	0	0	0	0	0	0	0	0	0	0	0	0	0	0	0	0	0	0	0	0	0	0	0	0	0	0
GCF_000020485.1_ASM2048v1	0	0	0	0	0	0	0	0	0	0	0	0	0	0	0	0	0	0	0	0	0	0	0	0	0	0	0	0	0	0
GCF_001457555.1_NCTC10562	0	0	0	0	0	0	0	0	0	0	0	0	0	0	0	0	0	0	0	0	0	0	0	0	0	0	0	0	0	0
GCF_001792795.1_ASM179279v1	0	0	0	0	0	0	0	0	0	0	0	0	0	0	0	0	0	0	0	0	0	0	0	0	0	0	0	0	0	0
GCF_023347335.1_ASM2334733v1	0	0	0	0	0	0	0	0	0	0	0	0	0	0	0	0	0	0	0	0	0	0	0	0	0	0	0	0	0	0
GCF_022695595.1_ASM2269559v1	5	0	0	0	0	0	0	0	0	0	0	0	0	0	0	0	0	0	0	0	0	0	0	1	0	0	0	0	1	0
GCF_018687815.1_ASM1868781v1	1	0	0	0	0	0	0	0	0	0	0	0	0	0	0	1	0	1	0	0	0	0	0	0	0	0	0	0	1	0
GCF_003945345.1_ASM394534v1	3	0	3	0	0	0	0	0	0	0	1	0	0	0	0	0	0	0	0	0	0	0	0	0	0	0	0	0	1	2
GCF_025736815.1_ASM2573681v1	0	0	0	0	0	0	0	0	0	0	0	0	0	0	0	2	0	0	0	0	0	0	0	0	0	0	0	0	0	0
GCF_013376475.1_ASM1337647v1	0	0	0	0	0	0	0	0	0	0	0	0	0	0	0	0	0	0	0	0	0	0	0	0	0	0	0	0	0	0
GCF_001542625.1_ASM154262v2	3	0	0	0	0	0	0	0	0	0	0	0	1	0	0	0	0	0	0	0	0	0	0	0	0	0	0	0	1	0
GCF_028607105.1_ASM2860710v1	2	0	0	0	0	0	0	0	0	0	0	0	0	0	0	1	0	1	0	0	0	0	0	0	0	0	0	0	1	1
GCA_016699755.1_ASM1669975v1	0	0	0	0	0	0	0	0	0	0	0	0	0	0	0	0	0	0	0	0	0	0	0	0	0	0	0	0	0	0
GCF_001552035.1_ASM155203v1	0	0	0	0	0	0	0	0	0	0	0	0	0	0	0	0	0	0	0	0	0	0	0	0	0	0	0	0	0	0
GCF_000147055.1_ASM14705v1	1	0	0	0	0	0	0	0	0	0	0	0	0	0	0	0	0	0	0	0	0	0	0	0	0	0	0	0	0	1
GCF_003443775.1_ASM344377v1	2	0	0	0	0	0	0	0	0	0	0	0	0	0	0	1	0	1	0	0	0	0	0	0	0	0	0	0	1	1
GCF_013389455.1_ASM1338945v1	1	0	1	0	0	0	0	0	0	0	0	0	0	0	0	1	1	0	0	0	0	0	0	0	0	1	0	0	1	0
GCF_011617465.1_ASM1161746v1	1	0	0	0	0	0	0	0	0	0	0	0	0	0	0	0	0	0	0	0	0	0	0	0	0	0	0	0	1	0
GCF_022788715.1_ASM2278871v1	3	0	0	0	0	0	0	0	0	0	0	0	0	0	0	1	0	1	0	0	0	0	0	0	0	0	0	0	3	0
GCF_023311875.1_ASM2331187v1	1	0	1	0	0	0	0	0	0	0	0	0	0	0	0	2	1	2	0	0	0	0	0	0	0	0	0	0	1	0
GCF_006974005.1_ASM697400v1	5	0	0	0	0	0	0	0	0	0	0	0	0	0	0	0	0	0	0	0	0	0	0	1	0	0	0	0	1	0
GCF_000012805.1_ASM1280v1	3	0	0	0	0	0	0	0	0	0	0	0	0	0	0	0	1	0	0	0	0	0	0	0	0	0	1	1	3	0
GCF_007859655.1_ASM785965v1	2	0	0	0	0	0	0	0	0	0	0	0	0	0	0	1	0	1	0	0	0	0	0	0	0	0	0	0	2	0
GCF_013624435.2_ASM1362443v2	2	0	0	0	0	0	0	0	0	0	0	0	0	0	0	0	0	0	0	0	0	0	0	0	0	0	0	0	1	0
GCF_030264295.1_ASM3026429v1	4	0	0	0	0	0	0	0	0	0	0	0	0	0	0	0	0	0	0	0	0	0	0	0	0	0	0	0	1	0
GCF_002072065.1_ASM207206v1	2	0	2	0	0	0	0	0	0	0	0	0	0	0	1	0	0	0	0	0	0	0	0	0	0	1	1	1	1	1
GCF_003008515.1_ASM300851v1	2	0	0	0	0	0	0	0	0	0	0	0	0	0	0	1	0	1	0	0	0	0	0	0	0	0	0	0	2	0
GCF_017086365.1_ASM1708636v1	3	0	0	0	0	0	0	0	0	0	0	0	0	0	0	0	0	0	0	0	0	0	0	0	0	0	0	0	1	2
GCF_029866845.1_ASM2986684v1	1	0	0	0	0	0	0	0	0	0	0	0	0	0	0	0	0	0	0	0	0	0	0	0	0	0	0	0	0	1
GCF_020526085.1_ASM2052608v1	1	0	0	0	0	0	0	0	0	0	0	0	0	0	0	0	0	0	0	0	0	0	0	0	0	0	0	0	0	1
GCF_023168345.1_ASM2316834v1	2	1	1	0	0	0	0	0	0	0	0	0	0	0	0	0	0	0	0	1	0	0	0	0	0	0	0	0	1	1
GCF_002847445.1_ASM284744v1	2	0	0	0	0	0	0	0	0	0	0	0	0	0	0	2	0	2	0	0	0	0	0	0	0	0	0	0	1	1
GCF_014280095.1_ASM1428009v1	2	0	0	0	0	0	0	0	0	0	0	0	0	0	0	0	0	0	0	0	0	0	0	0	0	0	0	0	2	0
GCA_018141785.1_ASM1814178v1	1	0	0	0	0	0	0	0	0	0	0	0	0	0	0	0	0	0	0	0	0	0	0	0	0	0	0	0	1	0
GCF_005280655.1_ASM528065v1	0	0	0	0	0	0	0	0	0	0	0	0	0	0	0	0	0	0	0	0	0	0	0	0	0	0	0	0	0	0
GCF_029674625.1_ASM2967462v1	5	0	1	0	0	0	0	0	0	0	0	0	0	0	0	2	0	2	0	0	0	0	0	0	0	0	0	0	4	1
GCF_013797615.1_ASM1379761v1	1	0	0	0	0	0	0	0	0	0	0	0	0	0	0	0	0	0	0	0	0	0	0	0	0	0	0	0	0	1
GCF_001612555.1_ASM161255v1	1	0	0	0	0	0	0	0	0	0	0	0	0	0	0	0	0	0	0	0	0	0	0	0	0	0	0	0	0	1
GCA_014303495.1_ASM1430349v1	1	0	1	0	0	0	0	0	0	0	0	0	0	0	0	0	0	0	0	0	0	0	0	0	0	0	0	0	1	0
GCF_014169935.1_ASM1416993v1	1	0	0	0	0	0	0	0	0	0	0	0	0	0	0	0	0	0	0	0	0	0	0	0	0	0	0	0	0	1
GCF_001997345.1_ASM199734v1	1	0	0	0	0	0	0	0	0	0	0	0	0	0	0	0	0	0	0	0	0	0	0	0	0	0	0	0	1	0
GCF_008386235.1_ASM838623v1	1	0	0	0	0	0	0	0	0	0	0	0	0	0	0	0	0	0	0	0	0	0	0	0	0	1	0	0	1	0
GCF_000214705.1_ASM21470v1	0	0	0	0	0	0	0	0	0	0	0	0	0	0	0	0	0	0	0	0	0	0	0	0	0	0	0	0	0	0
GCF_900635875.1_35661_G01	1	0	0	0	0	0	0	0	0	0	0	0	0	0	0	0	0	0	0	0	0	0	0	0	0	0	0	0	0	1
GCA_023703575.1_ASM2370357v1	1	0	0	0	0	0	0	0	0	0	0	0	0	0	0	0	0	0	0	0	0	0	0	0	0	0	0	0	1	0
GCF_900637195.1_50279_F01	2	0	0	0	0	0	0	0	0	0	0	0	0	0	0	0	0	0	0	0	0	0	0	0	0	0	0	0	1	0
GCA_016026755.1_ASM1602675v1	2	1	2	0	0	0	0	0	0	0	0	0	0	0	0	0	0	0	0	0	0	0	0	0	0	0	0	0	1	1
GCF_000145255.1_ASM14525v1	0	0	0	0	0	0	0	0	0	0	0	0	0	0	0	1	2	1	0	0	0	0	0	0	0	0	1	1	0	0
GCF_021117155.1_ASM2111715v1	1	0	0	0	0	0	0	0	0	0	0	0	0	0	0	0	0	0	0	0	0	0	0	0	0	0	0	0	0	1
GCF_004795735.1_ASM479573v1	1	0	0	0	0	0	0	0	0	0	0	0	0	0	0	0	0	0	0	0	0	0	0	0	0	0	0	0	1	0
GCF_000815145.1_ASM81514v1	2	0	0	0	0	0	0	0	0	0	0	0	0	0	0	0	0	0	0	0	0	0	0	0	0	0	0	0	1	1
GCF_001679725.1_ASM167972v1	1	0	0	0	0	0	0	0	0	0	0	0	0	0	0	0	0	0	0	0	0	0	0	0	0	0	0	0	1	0
GCF_018343795.1_ASM1834379v1	0	0	0	0	0	0	0	0	0	0	0	0	0	0	0	0	0	0	0	0	0	0	0	0	0	0	0	0	0	0
GCF_002269255.1_ASM226925v1	1	0	0	0	0	0	0	0	0	0	0	0	0	0	0	0	0	0	0	0	0	0	0	0	0	0	0	0	0	1
GCF_027944005.1_ASM2794400v1	1	0	0	0	0	0	0	0	0	0	0	0	0	0	0	1	0	1	0	0	0	0	0	0	0	0	0	0	1	0
GCF_006349365.1_ASM634936v1	1	0	0	0	0	0	0	0	0	0	0	0	0	0	0	0	0	0	0	0	0	0	0	0	0	0	0	0	1	0
GCF_021184225.1_ASM2118422v1	1	0	0	0	0	0	0	0	0	0	0	0	0	0	0	0	0	0	0	0	0	0	0	0	0	0	0	0	0	1
GCF_007751715.1_ASM775171v1	2	0	0	0	0	0	0	0	0	0	0	0	0	0	0	1	0	0	0	0	0	0	0	0	0	0	0	0	2	0
GCF_000521725.1_ASM52172v1	0	0	0	0	0	0	0	0	0	0	0	0	0	0	0	0	0	0	0	0	0	0	0	0	0	0	0	0	0	0
GCF_024029595.1_ASM2402959v1	0	0	0	0	0	0	0	0	0	0	0	0	0	0	0	0	0	0	0	0	0	0	0	0	0	0	0	0	0	0
GCF_004135585.1_ASM413558v1	3	0	0	0	0	0	0	0	0	0	0	0	0	0	0	1	0	1	0	0	0	0	0	0	0	0	0	0	1	2
GCF_001941365.1_ASM194136v1	0	0	0	0	0	0	0	0	0	0	0	0	0	0	0	0	0	0	0	0	0	0	0	0	0	0	0	0	0	0
GCF_000172795.2_ASM17279v2	3	0	0	0	0	0	0	0	0	0	0	0	0	0	0	1	0	1	0	0	0	0	0	0	0	0	0	0	2	1
GCF_001532025.2_ASM153202v2	4	1	3	0	0	0	0	0	0	0	0	0	0	0	0	0	0	0	0	0	0	0	0	0	0	1	0	0	1	2
GCF_001027285.1_ASM102728v1	2	0	0	0	0	0	0	0	0	0	0	0	0	0	0	1	0	0	0	0	0	0	0	0	0	2	0	0	2	0
GCF_004135365.1_ASM413536v1	2	0	2	0	0	0	0	0	0	0	0	0	0	0	0	0	0	0	0	0	0	0	0	0	0	0	0	0	1	1
GCF_022343725.1_ASM2234372v1	1	1	1	0	0	0	0	0	0	0	0	0	0	0	0	0	0	0	0	0	0	0	0	0	0	0	0	0	1	0
GCF_030123245.1_ASM3012324v1	3	1	1	0	0	0	0	0	0	0	0	0	0	0	0	0	0	0	0	0	0	0	0	0	0	0	0	0	1	2
GCF_027105035.1_ASM2710503v1	1	0	0	0	0	0	0	0	0	0	0	0	0	0	0	0	0	0	0	0	0	0	0	0	0	0	0	0	0	1
GCF_001971745.1_ASM197174v1	1	0	0	0	0	0	0	0	0	0	0	0	0	0	0	1	0	0	0	0	0	0	0	0	0	0	0	0	1	0
GCA_015709575.1_ASM1570957v1	1	0	0	0	0	0	0	0	0	0	0	0	0	0	0	0	0	0	0	0	0	0	0	0	0	0	0	0	1	0
GCF_000798935.2_ASM79893v2	1	1	1	0	0	0	0	0	0	0	0	0	0	0	0	0	0	0	0	0	0	0	0	0	0	0	0	0	1	0
GCF_023913515.1_ASM2391351v1	3	0	0	0	0	0	0	0	0	0	0	0	0	0	0	0	0	0	0	0	0	0	0	0	0	0	0	0	2	0
GCF_027595165.1_ASM2759516v1	1	0	0	0	0	0	0	0	0	0	0	0	0	0	0	0	0	0	0	0	0	0	0	0	0	0	0	0	0	1
GCF_017301775.1_ASM1730177v1	2	0	0	0	0	0	0	0	0	0	0	0	0	0	0	0	0	0	0	0	0	0	0	0	0	0	0	0	1	1
GCF_001887775.1_ASM188777v1	1	0	0	0	0	0	0	0	0	0	0	0	0	0	0	0	0	0	0	0	0	0	0	0	0	0	0	0	1	0
GCF_004114975.1_ASM411497v1	5	1	2	0	0	0	0	0	0	0	0	0	0	0	0	1	1	1	0	0	0	0	0	0	0	0	0	0	3	2
GCF_002763675.1_ASM276367v1	2	0	0	0	0	0	0	0	0	0	0	0	0	0	0	0	0	0	0	0	0	0	0	0	0	0	0	0	1	1
GCF_002197645.1_ASM219764v1	0	0	0	0	0	0	0	0	0	0	0	0	0	0	0	0	0	0	0	0	0	0	0	0	0	0	0	0	0	0
GCF_011047315.1_ASM1104731v1	1	0	0	0	0	0	0	0	0	0	0	0	0	0	0	1	0	1	0	0	0	0	0	0	0	0	0	0	1	0
GCF_000009985.1_ASM998v1	1	0	1	0	0	0	0	0	0	0	0	0	0	1	0	1	1	1	1	2	0	0	0	0	0	0	0	0	1	0
GCF_003573995.1_ASM357399v1	0	0	0	0	0	0	0	0	0	0	0	0	0	0	0	0	0	0	0	0	0	0	0	0	0	0	0	0	0	0
GCF_900749825.1_MTUNDRAET4_v1	1	0	1	0	0	0	0	0	0	0	0	0	0	0	0	1	1	1	0	0	0	0	0	0	0	0	0	0	2	0
GCF_001190745.1_ASM119074v1	0	0	1	0	0	0	0	0	0	0	0	0	0	0	0	0	0	0	0	0	0	0	0	0	0	1	0	0	0	0
GCF_000091665.1_ASM9166v1	0	0	0	0	0	0	0	0	0	0	0	0	0	0	0	0	0	0	0	0	0	0	0	0	0	0	0	0	0	0
GCF_015624425.1_ASM1562442v1	3	0	1	0	0	0	0	0	0	0	0	0	0	0	0	1	0	2	0	0	0	0	0	0	0	1	0	0	2	1
GCF_019904275.1_ASM1990427v1	1	0	0	0	0	0	0	0	0	0	0	0	0	0	0	1	0	0	0	0	0	0	0	0	0	0	0	0	1	0
GCF_000213255.1_ASM21325v1	0	0	0	0	0	0	0	0	0	0	0	0	0	0	0	0	0	0	0	0	0	0	0	0	0	0	0	0	0	0
GCF_000143165.1_ASM14316v1	0	0	0	0	0	0	0	0	0	0	0	0	0	0	0	0	0	0	0	0	0	0	0	0	0	0	0	0	0	0
GCF_016865425.1_ASM1686542v1	2	0	0	0	0	0	0	0	0	0	0	0	0	0	0	0	0	0	0	0	0	0	0	0	0	0	0	0	1	0
GCF_001439585.2_ASM143958v2	2	0	0	0	0	0	0	0	0	0	0	0	0	0	0	2	0	2	0	0	0	0	0	0	0	0	0	0	1	1
GCF_000010505.1_ASM1050v1	0	0	0	0	0	0	0	0	0	0	0	0	0	0	0	0	0	0	0	0	0	0	0	0	0	0	0	0	0	0
GCF_002943525.1_ASM294352v1	1	0	1	0	0	0	0	0	0	0	0	0	0	0	0	0	0	0	0	0	0	0	0	0	0	0	0	0	1	0
GCF_947251475.1_ilEpiAlte1.Wolbachia_sp_1.1	1	0	0	0	0	0	0	0	0	0	0	0	0	0	0	0	0	0	0	0	0	0	0	0	0	0	0	0	1	0
GCF_023515955.1_ASM2351595v1	2	0	0	0	0	0	0	0	0	0	0	0	0	0	0	0	0	0	0	0	0	0	0	0	0	0	0	0	1	0
GCA_018596355.1_ASM1859635v1	3	0	0	0	0	0	0	0	0	0	0	0	0	0	0	0	0	0	0	0	0	0	0	0	0	0	0	0	1	0
GCF_025273655.1_ASM2527365v1	1	0	0	0	0	0	0	0	0	0	0	0	0	0	0	0	0	0	0	0	0	0	0	0	0	0	0	0	0	1
GCF_018986735.1_ASM1898673v1	0	0	0	0	0	0	0	0	0	0	0	0	0	0	0	0	0	0	0	0	0	0	0	0	0	0	0	0	0	0
GCF_000941055.1_ASM94105v1	1	0	0	0	0	0	0	0	0	0	0	0	0	0	0	1	0	0	0	0	0	0	0	0	0	0	0	0	1	0
GCF_011382985.1_ASM1138298v1	1	0	0	0	0	0	0	0	0	0	0	0	0	0	0	0	0	0	0	0	0	0	0	0	0	0	0	0	1	0
GCF_030388245.1_ASM3038824v1	3	0	1	0	0	0	0	0	0	0	0	0	0	0	0	1	1	1	0	0	0	0	0	0	0	0	0	0	1	1
GCF_023651955.1_ASM2365195v1	2	0	2	0	0	0	0	0	0	0	0	0	0	0	0	3	2	2	0	0	0	0	0	0	0	0	0	0	1	1
GCF_015841355.1_ASM1584135v1	2	0	0	0	0	0	0	0	0	0	0	0	0	0	0	0	0	0	0	0	0	0	0	0	0	0	0	0	2	0
GCF_006442545.2_ASM644254v2	6	0	1	0	0	0	0	0	0	0	0	0	0	0	0	1	0	1	0	0	0	0	0	0	0	0	0	0	3	2
GCF_014672715.2_ASM1467271v2	0	0	0	0	0	0	0	0	0	0	0	0	0	0	0	0	0	0	0	0	0	0	0	0	0	0	0	0	0	0
GCF_017743015.1_ASM1774301v1	1	0	0	0	0	0	0	0	0	0	0	0	0	0	0	0	0	0	0	0	0	0	0	0	0	0	0	0	0	1
GCF_001922345.1_ASM192234v1	2	1	2	0	0	0	0	0	0	0	0	0	0	0	0	0	0	0	0	0	0	0	0	0	0	0	0	0	2	0
GCF_000330865.1_ASM33086v1	1	0	0	0	0	0	0	0	0	0	0	0	0	0	0	0	0	0	0	0	0	0	0	0	0	0	0	0	0	1
GCF_016026875.1_ASM1602687v1	1	0	0	0	0	0	0	0	0	0	0	0	0	0	0	1	0	1	0	0	0	0	0	0	0	0	0	0	0	1
GCF_008727795.1_ASM872779v1	1	0	0	0	0	0	0	0	0	0	0	0	0	0	0	1	0	1	0	0	0	0	0	0	0	0	0	0	1	0
GCF_017372215.1_ASM1737221v1	1	0	0	0	0	0	0	0	0	0	0	0	0	0	0	0	0	0	0	0	0	0	0	0	0	0	0	0	0	1
GCF_013389595.1_ASM1338959v1	1	0	1	0	0	0	0	0	0	0	0	0	0	0	0	1	0	0	0	0	0	0	0	0	0	0	0	0	1	0
GCF_018310575.1_ASM1831057v1	4	0	0	0	0	0	0	0	0	0	0	0	0	0	0	0	0	0	0	0	0	0	0	0	0	0	0	0	1	0
GCF_024612035.1_ASM2461203v1	2	0	0	0	0	0	0	0	0	0	0	0	0	0	0	0	0	0	0	0	0	0	0	0	0	0	0	0	1	0
GCF_018324385.1_ASM1832438v1	0	0	0	0	0	0	0	0	0	0	0	0	0	0	0	2	0	1	0	0	0	0	0	0	0	0	0	0	0	0
GCF_001999985.1_ASM199998v1	0	0	0	0	0	0	0	0	0	0	0	0	0	0	0	1	0	1	0	0	0	0	0	0	0	0	0	0	0	0
GCF_000734035.1_ASM73403v1	0	0	0	0	0	0	0	0	0	0	0	0	0	0	0	0	0	0	0	0	0	0	0	0	0	0	0	0	0	0
GCF_916618955.1_PRJEB467191	3	0	0	0	0	0	0	0	0	0	0	0	0	0	0	2	0	2	0	0	0	0	0	0	0	0	0	0	1	2
GCF_000403625.1_ASM40362v1	0	0	0	0	0	0	0	0	0	0	0	0	0	0	0	0	0	0	0	0	0	0	0	0	0	0	0	0	0	0
GCF_023278545.1_ASM2327854v1	2	0	0	0	0	0	0	0	0	0	0	0	0	0	0	0	0	0	0	0	0	0	0	0	0	0	0	0	1	1
GCF_012979535.1_ASM1297953v1	1	0	0	0	0	0	0	0	0	0	0	0	0	0	0	1	0	1	0	0	0	0	0	0	0	0	0	0	1	0
GCF_027247405.1_ASM2724740v1	3	0	0	0	0	0	0	0	0	0	0	0	0	0	0	0	0	0	0	0	0	0	0	0	0	0	0	0	1	0
GCF_001713375.1_ASM171337v1	2	0	0	0	0	0	0	0	0	0	0	0	0	0	0	1	0	1	0	0	0	0	0	0	0	0	0	0	2	0
GCF_009740165.1_ASM974016v1	1	0	0	0	0	0	0	0	0	0	0	0	0	0	0	0	0	0	0	0	0	0	0	0	0	0	0	0	0	1
GCF_013341275.1_ASM1334127v1	3	0	0	0	0	0	0	0	0	0	0	0	0	0	0	0	0	0	0	0	0	0	0	0	0	0	0	0	1	2
GCF_014168815.1_ASM1416881v1	1	0	0	0	0	0	0	0	0	0	0	0	0	0	0	0	0	0	0	0	0	0	0	0	0	0	0	0	0	1
GCF_009832925.1_ASM983292v1	3	0	0	0	0	0	0	0	0	0	0	0	0	0	0	0	0	0	0	0	0	0	0	0	0	0	0	0	2	0
GCF_016615645.1_ASM1661564v1	2	0	1	0	0	0	0	0	0	0	0	0	0	0	0	3	1	2	0	0	0	0	0	0	0	1	0	0	1	1
GCF_019453995.1_ASM1945399v1	1	0	0	0	0	0	0	0	0	0	0	0	0	0	0	0	0	0	0	0	0	0	0	0	0	0	0	0	0	1
GCF_001936255.1_ASM193625v1	0	0	0	0	0	0	0	0	0	0	0	0	0	0	0	0	0	0	0	0	0	0	0	0	0	0	0	0	0	0
GCF_023169845.1_ASM2316984v1	2	0	0	0	0	0	0	0	0	0	0	0	0	0	0	3	0	2	0	0	0	0	0	0	0	0	0	0	1	1
GCF_000008365.1_ASM836v1	0	0	0	0	0	0	0	0	0	0	0	0	0	0	0	0	0	0	0	0	0	0	0	0	0	0	0	0	0	0
GCF_024600715.1_ASM2460071v1	2	0	0	0	0	0	0	0	0	0	0	0	0	0	0	0	0	0	0	0	0	0	0	0	0	0	0	0	1	0
GCF_015689195.1_ASM1568919v1	1	0	0	0	0	0	0	0	0	0	0	0	0	0	0	0	0	0	0	0	0	0	0	0	0	0	0	0	0	1
GCF_001886615.1_ASM188661v1	1	0	1	0	0	0	0	0	0	0	0	0	0	0	0	1	1	1	0	0	0	0	0	0	0	0	0	0	1	0
GCF_003952345.1_ASM395234v1	1	0	0	0	0	0	0	0	0	0	0	0	0	0	0	1	0	1	0	0	0	0	0	0	0	1	0	0	1	0
GCF_004104485.1_ASM410448v1	5	0	0	0	0	0	0	0	0	0	0	0	0	0	0	0	0	0	0	0	0	0	0	0	0	0	0	0	2	0
GCF_000165715.2_ASM16571v3	2	0	0	0	0	0	0	0	0	0	0	0	0	0	0	1	0	0	0	0	0	0	0	0	0	0	0	0	2	0
GCF_003261575.2_ASM326157v2	1	0	0	0	0	0	0	0	0	0	0	0	0	0	0	0	0	0	0	0	0	0	0	0	0	0	0	0	0	1
GCF_000016185.1_ASM1618v1	2	0	1	0	0	0	0	0	0	0	0	0	0	0	0	1	0	1	0	0	0	0	0	0	0	1	0	0	2	0
GCF_000018365.1_ASM1836v1	0	0	0	0	0	0	0	0	0	0	0	0	0	0	0	0	0	0	0	0	0	0	0	0	0	0	0	0	0	0
GCF_008329985.2_ASM832998v2	2	0	0	0	0	0	0	0	0	0	0	0	0	0	0	1	0	1	0	0	0	0	0	0	0	0	0	0	1	1
GCF_003852155.1_ASM385215v1	1	0	0	0	1	1	1	0	0	0	0	0	0	0	0	0	0	0	0	0	0	0	0	0	0	1	0	0	1	0
GCF_000269985.1_ASM26998v1	1	0	0	0	0	0	0	0	0	0	0	0	0	0	0	0	0	0	0	0	0	0	0	0	0	0	0	0	1	0
GCF_022637315.1_ASM2263731v1	3	0	0	0	0	0	0	0	0	0	0	0	0	0	0	0	0	0	0	0	0	0	0	0	0	0	0	0	1	2
GCF_029962605.1_ASM2996260v1	1	0	0	0	0	0	0	0	0	0	0	0	0	0	0	0	0	0	0	0	0	0	0	0	0	0	0	0	0	1
GCF_021582895.2_ASM2158289v2	2	0	0	0	0	0	0	0	0	0	0	0	0	0	0	0	0	0	0	0	0	0	0	0	0	0	0	0	1	0
GCF_002831585.1_ASM283158v1	2	0	1	0	0	0	0	0	0	0	0	0	0	0	0	0	0	0	0	0	0	0	0	0	0	0	0	0	1	1
GCF_003122385.1_ASM312238v1	1	0	1	0	0	0	0	0	0	0	0	0	0	0	0	1	0	0	0	0	0	0	0	0	0	1	0	0	1	0
GCF_005154805.1_ASM515480v1	2	1	4	0	0	0	0	0	0	0	0	0	0	0	1	0	0	0	0	0	0	0	0	0	0	1	1	1	1	1
GCF_002355595.1_F._lacunae_YT21-2	1	0	0	0	0	0	0	0	0	0	0	0	0	0	0	1	0	0	0	0	0	0	0	0	0	0	0	0	1	0
GCF_007922615.2_ASM792261v2	3	0	0	0	0	0	0	0	0	0	0	0	0	0	0	1	0	1	0	0	0	0	0	0	0	0	0	0	2	0
GCF_900187215.1_52295_D01	1	0	0	0	0	0	0	0	0	0	0	0	0	0	0	0	0	0	0	0	0	0	0	0	0	0	0	0	1	0
GCF_007954525.1_ASM795452v1	0	0	0	0	0	0	0	0	0	0	0	0	0	0	0	0	0	0	0	0	0	0	0	0	0	0	0	0	0	0
GCF_009495655.1_ASM949565v1	3	0	0	0	0	0	0	0	0	0	0	0	0	0	0	0	0	0	0	0	0	0	0	0	0	0	0	0	1	0
GCF_003955755.1_ASM395575v1	0	0	0	0	0	0	0	0	0	0	0	0	0	0	0	0	0	0	0	0	0	0	0	0	0	0	0	0	0	0
GCF_023823125.1_ASM2382312v1	1	0	0	0	0	0	0	0	0	0	0	0	0	0	0	1	0	1	0	0	0	0	0	0	0	0	0	0	1	0
GCA_016699675.1_ASM1669967v1	1	0	0	0	0	0	0	0	0	0	0	0	0	0	0	0	0	0	0	0	0	0	0	0	0	1	0	0	1	0
GCF_000743945.1_ASM74394v1	0	0	0	0	0	0	0	0	0	0	0	0	0	0	0	1	0	1	0	0	0	0	0	0	0	1	0	0	0	0
GCF_003096015.2_ASM309601v2	1	0	0	0	0	0	0	0	0	0	0	0	0	0	0	0	0	0	0	0	0	0	0	0	0	0	0	0	0	1
GCF_009388985.1_ASM938898v1	1	0	0	0	0	0	0	0	0	0	0	0	0	0	0	1	0	1	0	0	0	0	0	0	0	0	0	0	1	0
GCF_000478825.2_ASM47882v2	2	0	0	0	0	0	0	0	0	0	0	0	0	0	0	0	0	0	0	0	0	0	0	0	0	0	0	0	2	0
GCF_019278585.1_ASM1927858v1	1	0	0	0	0	0	0	0	0	0	0	0	0	0	0	1	0	0	0	0	0	0	0	0	0	1	0	0	1	0
GCF_020511155.1_ASM2051115v1	1	0	0	0	0	0	0	0	0	0	0	0	0	0	0	1	0	1	0	0	0	0	0	0	0	0	0	0	1	0
GCA_016699775.1_ASM1669977v1	0	0	0	0	0	0	0	0	0	0	0	0	0	0	0	0	0	0	0	0	0	0	0	0	0	0	0	0	0	0
GCF_023823875.1_ASM2382387v1	2	1	4	0	0	0	0	0	0	0	0	0	0	0	1	0	0	0	0	0	0	0	0	0	0	1	1	1	1	1
GCF_000828615.1_ASM82861v1	0	0	1	0	0	0	0	0	0	0	0	0	0	0	0	1	1	1	0	0	0	0	0	0	0	0	0	0	0	0
GCF_013889015.1_ASM1388901v1	1	0	0	0	0	0	0	0	0	0	0	0	0	0	0	0	0	0	0	0	0	0	0	0	0	0	0	0	0	1
GCF_010983895.1_ASM1098389v1	1	0	1	0	0	0	0	0	0	0	0	0	0	0	0	1	1	1	0	0	0	0	0	0	0	0	0	0	1	0
GCF_003355475.1_ASM335547v1	1	0	0	0	0	0	0	0	0	0	0	0	0	0	0	0	0	0	0	0	0	0	0	0	0	0	0	0	1	0
GCF_900637975.1_53550_F01	0	0	0	0	0	0	0	0	0	0	0	0	0	0	0	0	0	0	0	0	0	0	0	0	0	0	0	0	0	0
GCF_024362845.1_ASM2436284v1	1	0	0	0	0	0	0	0	0	0	0	0	0	0	0	2	0	2	0	0	0	0	0	0	0	0	0	0	1	0
GCF_025200905.1_ASM2520090v1	4	0	0	0	0	0	0	0	0	0	0	0	0	0	0	1	1	1	0	0	0	0	0	0	0	0	0	0	2	2
GCF_019355575.1_ASM1935557v1	3	0	0	0	0	0	0	0	0	0	0	0	0	0	0	0	0	0	0	0	0	0	0	0	0	0	0	0	1	2
GCF_010726505.1_ASM1072650v1	2	0	0	0	0	0	0	0	0	0	0	0	0	0	0	0	0	0	0	0	0	0	0	0	0	1	0	0	1	0
GCF_002355275.1_ASM235527v1	1	0	0	0	0	0	0	0	0	0	0	0	0	0	0	2	0	2	0	0	0	0	0	0	0	1	0	0	1	0
GCF_000835165.1_ASM83516v1	1	0	0	0	0	0	0	0	0	0	0	0	0	0	0	0	0	0	0	0	0	0	0	0	0	0	0	0	1	0
GCF_001708485.1_ASM170848v1	2	0	0	0	0	0	0	0	0	0	0	0	0	0	0	3	0	2	0	0	0	0	0	0	0	0	0	0	1	1
GCF_000264765.2_ASM26476v2	0	0	0	0	0	0	0	0	0	0	0	0	0	0	0	0	0	0	0	0	0	0	0	0	0	0	0	0	0	0
GCF_028735875.1_ASM2873587v1	2	0	1	0	0	0	0	0	0	0	0	0	0	0	0	0	0	0	0	0	0	0	0	0	0	0	0	0	1	1
GCF_001651805.1_ASM165180v1	2	0	0	0	0	0	0	0	0	0	0	0	0	0	0	1	0	1	0	0	0	0	0	0	0	0	0	0	2	0
GCF_000296215.2_ASM29621v2	5	1	1	0	0	0	0	0	0	0	0	0	0	0	0	1	1	1	0	0	0	0	0	0	0	0	0	0	3	2
GCF_014396585.1_ASM1439658v1	2	0	0	0	0	0	0	0	0	0	0	0	0	0	0	1	0	1	0	0	0	0	0	0	0	1	0	0	1	0
GCF_004216475.1_ASM421647v1	1	0	0	0	0	0	0	0	0	0	0	0	0	0	0	1	0	1	0	0	0	0	0	0	0	0	0	0	1	0
GCF_003860545.1_ASM386054v1	0	0	0	0	0	0	0	0	0	0	0	0	0	0	0	1	0	0	0	0	0	0	0	0	0	0	0	0	0	0
GCA_900010175.1_TPPLON	0	0	0	0	0	0	0	0	0	0	0	0	0	0	0	0	0	0	0	0	0	0	0	0	0	0	0	0	0	0
GCF_015679285.1_ASM1567928v1	0	0	0	0	0	0	0	0	0	0	0	0	0	0	0	0	0	0	0	0	0	0	0	0	0	0	0	0	0	0
GCF_019139815.1_ASM1913981v1	3	0	0	0	0	0	0	0	0	0	0	0	0	0	0	2	1	2	0	0	0	0	0	0	0	0	0	0	1	2
GCF_018223625.1_ASM1822362v1	0	0	0	0	0	0	0	0	0	0	0	0	0	0	0	0	0	0	0	0	0	0	0	0	0	0	0	0	0	0
GCF_007748115.1_ASM774811v1	3	0	0	0	0	0	0	0	0	0	0	0	0	0	0	1	0	0	0	0	0	0	0	0	0	0	0	0	3	0
GCF_024347655.1_ASM2434765v1	2	0	0	0	0	0	0	0	0	0	0	0	0	0	0	1	0	1	0	0	0	0	0	0	0	0	0	0	1	1
GCF_012109195.1_ASM1210919v1	1	0	0	0	0	0	0	0	0	0	0	0	0	0	0	0	0	0	0	0	0	0	0	0	0	0	0	0	0	1
GCF_002073415.2_ASM207341v2	2	0	0	0	0	0	0	0	0	0	0	0	0	0	0	0	0	0	0	0	0	0	0	0	0	0	0	0	1	1
GCF_014117385.1_ASM1411738v1	2	0	1	0	0	0	0	0	0	0	0	0	0	0	0	1	0	1	0	0	0	0	0	0	0	1	0	0	1	1
GCF_900465355.1_Ran1-1	0	0	0	0	0	0	0	0	0	0	0	0	0	0	0	0	0	0	0	0	0	0	0	0	0	0	0	0	0	0
GCF_009914665.1_ASM991466v1	0	0	1	0	0	0	0	0	0	0	0	0	0	0	0	1	0	0	0	0	0	0	0	0	0	1	0	0	0	0
GCF_018467135.1_ASM1846713v1	1	0	0	0	0	0	0	0	0	0	0	0	0	0	0	0	0	0	0	0	0	0	0	0	0	0	0	0	1	0
GCF_002504165.1_ASM250416v1	2	0	0	0	0	0	0	0	0	0	0	0	0	0	0	1	0	1	0	0	0	0	0	0	0	0	0	0	2	0
GCF_002128305.1_ASM212830v1	2	0	0	0	0	0	0	0	0	0	0	0	0	0	0	0	0	0	0	0	0	0	0	0	0	0	0	0	1	0
GCF_006575665.1_ASM657566v1	1	0	0	0	0	0	0	0	0	0	0	0	0	0	0	0	0	0	0	0	0	0	0	0	0	0	0	0	1	0
GCF_001697185.1_ASM169718v1	1	0	0	0	0	0	0	0	0	0	0	0	0	0	0	1	0	0	0	0	0	0	0	0	0	1	0	0	1	0
GCF_002302535.1_ASM230253v1	0	0	0	0	0	0	0	0	0	0	0	0	0	0	0	1	0	0	0	0	0	0	0	0	0	0	0	0	0	0
GCF_000266945.1_ASM26694v1	1	0	1	0	0	0	0	0	0	0	0	0	0	0	0	0	0	0	0	0	0	0	0	0	0	1	0	0	0	1
GCF_013456555.2_ASM1345655v2	6	1	1	0	0	0	0	0	0	0	0	0	0	0	0	0	0	0	0	0	0	0	0	0	0	0	0	0	2	0
GCF_002850255.1_ASM285025v1	2	0	0	0	0	0	0	0	0	0	0	0	0	0	0	1	0	1	0	0	0	0	0	0	0	0	0	0	1	1
GCF_003612955.1_ASM361295v1	2	0	0	0	0	0	0	0	0	0	0	0	0	0	0	0	0	0	0	0	0	0	0	0	0	0	0	0	1	1
GCF_003994855.1_ASM399485v1	1	0	1	0	0	0	0	0	0	0	0	0	0	0	0	1	0	1	0	0	0	0	0	0	0	1	0	0	1	0
GCF_014844075.1_ASM1484407v1	2	0	0	0	0	0	0	0	0	0	0	0	0	0	0	0	0	0	0	0	0	0	0	0	0	0	0	0	1	1
GCF_000015565.1_ASM1556v1	1	0	0	0	0	0	0	0	0	0	0	0	0	0	0	1	0	1	0	0	0	0	0	0	0	0	0	0	1	0
GCF_029814935.1_ASM2981493v1	1	0	0	0	0	0	0	0	0	0	0	0	0	0	0	2	0	2	0	0	0	0	0	0	0	0	0	0	1	0
GCF_020422925.2_ASM2042292v2	0	0	0	0	0	0	0	0	0	0	0	0	0	0	0	0	0	0	0	0	0	0	0	0	0	0	0	0	0	0
GCA_023168365.1_ASM2316836v1	0	0	0	0	0	0	0	0	0	0	0	0	0	0	0	0	0	0	0	0	0	0	0	0	0	0	0	0	0	0
GCF_016801755.1_ASM1680175v1	1	0	1	0	0	0	0	0	0	0	0	0	0	0	0	1	0	1	0	0	0	0	0	0	0	0	0	0	1	0
GCF_000204925.1_ASM20492v1	1	0	0	0	2	1	2	0	0	0	0	0	0	0	0	0	0	0	0	0	0	0	0	0	0	0	0	0	1	0
GCF_013201895.1_ASM1320189v1	0	0	0	0	0	0	0	0	0	0	0	0	0	0	0	0	0	0	0	0	0	0	0	0	0	0	0	0	0	0
GCF_030123065.1_ASM3012306v1	2	1	4	0	0	0	0	0	0	0	0	0	0	0	1	0	0	0	0	0	0	0	0	0	0	1	0	0	1	1
GCF_009068765.1_ASM906876v1	0	0	1	0	0	0	0	0	0	0	0	0	0	0	0	1	1	1	0	0	1	1	0	0	0	0	0	0	0	0
GCF_016919445.1_ASM1691944v1	2	0	0	0	0	0	0	0	0	0	0	0	0	0	0	3	0	2	0	0	0	0	0	0	0	0	0	0	1	1
GCF_000265405.1_ASM26540v1	1	0	1	0	0	0	0	0	0	0	0	0	0	0	0	2	1	1	0	0	0	0	0	0	0	0	0	0	1	0
GCF_000178835.2_ASM17883v2	0	0	0	0	0	0	0	0	0	0	0	0	0	0	0	0	0	0	0	0	0	0	0	0	0	0	0	0	0	0
GCF_001717585.1_ASM171758v1	0	0	0	0	0	0	0	0	0	0	0	0	0	0	0	0	0	0	0	0	0	0	0	0	0	0	0	0	0	0
GCF_001941485.1_ASM194148v1	1	0	0	0	0	0	0	0	0	0	0	0	0	0	0	0	0	0	0	0	0	0	0	0	0	0	0	0	1	0
GCF_001887285.1_ASM188728v1	1	0	0	0	0	0	0	0	0	0	0	0	0	0	0	0	0	0	0	0	0	0	0	0	0	0	0	0	1	0
GCF_025813715.1_ASM2581371v1	4	0	0	0	0	0	0	0	0	0	0	0	0	0	0	1	0	1	0	0	0	0	0	0	0	0	0	0	2	2
GCF_902459475.1_pb_189-1_HGAP3_CTR	3	0	0	0	0	0	0	0	0	0	0	0	0	0	0	0	0	0	0	0	0	0	0	0	0	1	0	0	2	1
GCF_008245045.1_ASM824504v1	0	0	0	0	0	0	0	0	0	0	0	0	0	0	0	1	0	1	0	0	0	0	0	0	0	0	0	0	0	0
GCF_021391555.1_ASM2139155v1	1	0	0	0	0	0	0	0	0	0	0	0	0	0	0	0	0	0	0	0	0	0	0	0	0	0	0	0	0	1
GCF_018223725.1_ASM1822372v1	5	0	1	0	0	0	0	0	0	0	0	0	0	0	0	1	0	1	0	0	0	0	0	0	0	1	0	0	2	3
GCF_016917315.1_ASM1691731v1	1	0	0	0	0	0	0	0	0	0	0	0	0	0	0	0	0	0	0	0	0	0	0	0	0	0	0	0	0	1
GCF_026810445.1_ASM2681044v1	1	0	0	0	0	0	0	0	0	0	0	0	0	0	0	1	0	1	0	0	0	0	0	0	0	0	0	0	0	1
GCF_024970895.1_ASM2497089v1	2	0	1	0	0	0	0	0	0	0	0	0	0	0	0	1	1	1	0	0	0	0	0	0	0	0	0	0	1	1
GCF_000242635.2_ASM24263v3	1	0	1	0	0	0	0	0	0	0	0	0	0	0	0	2	0	0	0	0	0	0	0	0	0	1	0	0	1	0
GCF_020618475.1_ASM2061847v1	6	0	0	0	0	0	0	0	0	0	0	0	0	0	0	0	0	0	0	0	0	0	0	0	0	0	0	0	3	0
GCF_025148445.1_ASM2514844v1	0	0	0	0	0	0	0	0	0	0	0	0	0	0	0	0	0	0	0	0	0	0	0	0	0	0	0	0	0	0
GCF_003296175.1_ASM329617v1	1	0	0	0	0	0	0	0	0	0	0	0	0	0	0	1	0	1	0	0	0	0	0	0	0	0	0	0	1	0
GCF_006007945.1_ASM600794v1	0	0	0	0	0	0	0	0	0	0	0	0	0	0	0	0	0	0	0	0	0	0	0	0	0	1	0	0	0	0
GCF_000785705.2_ASM78570v2	1	1	1	0	0	0	0	0	0	0	0	0	0	0	0	0	1	0	0	0	0	0	0	0	0	0	0	0	1	0
GCF_022648765.1_ASM2264876v1	2	0	0	0	0	0	0	0	0	0	0	0	0	0	0	3	0	2	0	0	0	0	0	0	0	0	0	0	1	1
GCF_024181245.1_ASM2418124v1	0	0	0	0	0	0	0	0	0	0	0	0	0	0	0	0	0	0	0	0	0	0	0	0	0	0	0	0	0	0
GCF_002887555.1_ASM288755v1	1	0	0	0	0	0	0	0	0	0	0	0	0	0	0	0	0	0	0	0	0	0	0	0	0	0	0	0	0	1
GCF_019278505.1_ASM1927850v1	1	0	0	0	0	0	0	0	0	0	0	0	0	0	0	1	0	0	0	0	0	0	0	0	0	1	0	0	1	0
GCF_016584425.1_ASM1658442v1	1	0	0	0	0	0	0	0	0	0	0	0	0	0	0	0	0	0	0	0	0	0	0	0	0	0	0	0	1	0
GCF_019317325.1_ASM1931732v1	0	0	0	0	0	0	0	0	0	0	0	0	0	0	0	2	0	0	0	0	0	0	0	0	0	1	0	0	0	0
GCF_029541525.1_ASM2954152v1	2	0	0	0	0	0	0	0	0	0	0	0	0	0	0	0	0	0	0	0	0	0	0	0	0	0	0	0	1	1
GCF_017655845.1_ASM1765584v1	0	0	0	0	0	0	0	0	0	0	0	0	0	0	0	0	0	0	0	0	0	0	0	0	0	0	0	0	0	0
GCF_030246905.1_ASM3024690v1	2	0	0	0	0	0	0	0	0	0	0	0	0	0	0	0	0	0	0	0	0	0	0	0	0	0	0	0	1	0
GCF_029215585.1_ASM2921558v1	2	0	0	0	0	0	0	0	0	0	0	0	0	0	0	2	0	2	0	0	0	0	0	0	0	0	0	0	1	1
GCF_943733665.1_Aquimarina_sp._strain_Aq107	1	0	0	0	0	0	0	0	0	0	0	0	0	0	0	1	0	0	0	0	0	0	0	0	0	0	0	0	1	0
GCF_030406665.1_ASM3040666v1	2	0	0	0	0	0	0	0	0	0	0	0	0	0	0	1	0	1	0	0	0	0	0	0	0	0	0	0	1	1
GCF_017347585.1_ASM1734758v1	0	0	0	0	0	0	0	0	0	0	0	0	0	0	0	0	0	0	0	0	0	0	0	0	0	0	0	0	0	0
GCF_020911965.1_ASM2091196v1	0	0	0	0	0	0	0	0	0	0	0	0	0	0	0	1	0	1	0	0	0	0	0	0	0	0	0	0	0	0
GCF_030127125.1_ASM3012712v1	5	0	0	0	0	0	0	0	0	0	0	0	0	0	0	0	0	0	0	0	0	0	0	0	0	0	0	0	3	0
GCF_017656075.1_ASM1765607v1	4	0	0	0	0	0	0	0	0	0	0	0	0	0	0	0	0	0	0	0	0	0	0	0	0	0	0	0	1	0
GCF_023585725.1_ASM2358572v1	1	0	0	0	0	0	0	0	0	0	0	0	0	0	0	0	0	0	0	0	0	0	0	0	0	0	0	0	0	1
GCF_900638245.1_56772_F02	0	0	1	0	0	0	0	0	0	0	0	0	0	0	0	2	0	1	0	0	0	0	0	0	0	0	0	0	0	0
GCF_001579845.1_ASM157984v1	2	0	1	0	0	0	0	0	0	0	0	0	0	0	0	1	0	1	0	0	0	0	0	0	0	0	0	0	1	0
GCF_900698925.1_ErCicurvipes_v1.0	1	0	0	0	0	0	0	0	0	0	0	0	0	0	0	0	0	0	0	0	0	0	0	0	0	0	0	0	0	1
GCF_000092785.1_ASM9278v1	1	0	0	0	0	0	0	0	0	0	0	0	0	0	0	1	0	0	0	0	0	0	0	0	0	1	0	0	0	1
GCF_018847195.1_ASM1884719v1	0	0	0	0	0	0	0	0	0	0	0	0	0	0	0	0	0	0	0	0	0	0	0	0	0	0	0	0	0	0
GCF_027924565.1_ASM2792456v1	3	0	0	0	0	0	0	0	0	0	0	0	0	0	0	1	0	1	0	0	0	0	0	0	0	1	0	0	2	1
GCF_000479315.1_ASM47931v1	0	0	0	0	0	0	0	0	0	0	0	0	0	0	0	0	0	0	0	0	0	0	0	0	0	0	0	0	0	0
GCF_022220465.1_ASM2222046v1	5	0	0	0	0	0	0	0	0	0	0	0	0	0	0	0	0	0	0	0	0	0	0	0	0	0	0	0	1	0
GCF_003086355.1_ASM308635v2	0	0	0	0	0	0	0	0	0	0	0	0	0	0	0	0	0	0	0	0	0	0	0	0	0	0	0	0	0	0
GCF_002173515.1_ASM217351v1	3	0	0	0	0	0	0	0	0	0	0	0	0	0	0	0	0	0	0	0	0	0	0	0	0	0	0	0	1	1
GCF_014171595.1_ASM1417159v1	2	0	0	0	0	0	0	0	0	0	0	0	0	0	0	1	0	1	0	0	0	0	0	0	0	0	0	0	1	1
GCF_902813195.1_Essen	0	0	0	0	0	0	0	0	0	0	0	0	0	0	0	0	0	0	0	0	0	0	0	0	0	0	0	0	0	0
GCF_000006985.1_ASM698v1	0	0	0	0	0	0	0	0	0	0	0	0	0	0	0	0	0	0	0	0	0	0	0	0	0	0	0	0	0	0
GCF_000473305.1_ASM47330v1	0	0	0	0	0	0	0	0	0	0	0	0	0	0	0	0	0	0	0	0	0	0	0	0	0	0	0	0	0	0
GCF_004103875.1_ASM410387v1	2	0	0	0	0	0	0	0	0	0	0	0	0	0	0	0	0	0	0	0	0	0	0	0	0	0	0	0	1	1
GCF_020447175.2_ASM2044717v2	0	0	0	0	0	0	0	0	0	0	0	0	0	0	0	3	0	1	0	0	0	0	0	0	0	0	0	0	0	0
GCF_004564135.1_ASM456413v1	1	0	0	0	0	0	0	0	0	0	0	0	0	1	0	1	0	1	0	1	0	0	0	0	0	0	0	0	1	0
GCF_010448835.1_ASM1044883v1	1	0	0	0	0	0	0	0	0	0	0	0	0	0	0	1	0	0	0	0	0	0	0	0	0	1	0	0	1	0
GCF_000231385.2_ASM23138v3	0	0	1	0	0	0	0	0	0	0	0	0	0	0	0	0	1	0	0	0	0	0	0	0	0	0	0	0	0	0
GCF_003589885.1_ASM358988v1	2	0	0	0	0	0	0	0	0	0	0	0	0	0	0	0	0	0	0	0	0	0	0	0	0	0	0	0	1	0
GCF_024752535.1_ASM2475253v1	3	0	0	0	0	0	0	0	0	0	0	0	0	0	0	0	0	0	0	0	0	0	0	0	0	0	0	0	1	0
GCF_004345025.1_ASM434502v1	1	0	0	0	0	0	0	0	0	0	0	0	0	0	0	1	0	1	0	0	0	0	0	0	0	1	0	0	1	0
GCF_026626005.1_ASM2662600v1	3	0	0	0	0	0	0	0	0	0	0	0	0	0	0	0	0	0	0	0	0	0	0	0	0	0	0	0	1	0
GCF_000317065.1_ASM31706v1	1	0	1	0	0	0	0	0	0	0	0	0	0	0	0	0	0	0	0	0	0	0	0	0	0	0	0	0	1	0
GCF_022354085.1_ASM2235408v1	1	0	0	0	0	0	0	0	0	0	0	0	0	0	0	0	0	0	0	0	0	0	0	0	0	0	0	0	0	1
GCF_000166395.1_ASM16639v1	1	0	0	0	0	0	0	0	0	0	0	0	0	0	0	2	0	1	0	0	0	0	0	0	0	0	0	0	1	0
GCF_028621855.1_ASM2862185v1	4	0	0	0	0	0	0	0	0	0	0	0	0	0	0	1	0	1	0	0	0	0	0	0	0	0	0	0	3	1
GCF_020401845.1_ASM2040184v1	2	0	1	0	0	0	0	0	0	0	0	0	0	0	0	3	1	2	0	0	0	0	0	0	0	0	0	0	1	1
GCF_029856955.1_ASM2985695v1	1	0	0	0	0	0	0	0	0	0	0	0	0	0	0	0	0	0	0	0	0	0	0	0	0	0	0	0	1	0
GCF_001886515.1_ASM188651v1	4	0	0	0	0	0	0	0	0	0	0	0	0	0	0	0	0	0	0	0	0	0	0	0	0	0	0	0	1	0
GCF_018732205.1_ASM1873220v1	2	0	0	0	0	0	0	0	0	0	0	0	0	0	0	1	0	1	0	0	0	0	0	0	0	0	0	0	1	1
GCF_003201765.2_ASM320176v2	0	0	0	0	3	1	4	1	0	0	0	0	0	0	0	0	0	0	0	0	0	0	0	0	0	0	0	0	0	0
GCF_024347475.1_ASM2434747v1	1	0	0	0	0	0	0	0	0	0	0	0	0	0	0	2	0	2	0	0	0	0	0	0	0	0	0	0	1	0
GCF_001598035.1_ASM159803v1	0	0	0	0	0	0	0	0	0	0	0	0	0	0	0	0	0	0	0	0	0	0	0	0	0	0	0	0	0	0
GCF_028736115.1_ASM2873611v1	1	0	0	0	0	0	0	0	0	0	0	0	0	0	0	1	0	0	0	0	0	0	0	0	0	0	0	0	1	0
GCF_024927965.1_ASM2492796v1	2	0	0	0	0	0	0	0	0	0	1	0	0	0	0	0	0	0	0	0	0	0	0	0	0	0	0	0	1	0
GCF_023330585.1_ASM2333058v1	2	0	1	0	0	0	0	0	0	0	0	0	0	0	0	2	1	2	0	0	0	0	0	0	0	0	0	0	1	1
GCF_009873495.1_ASM987349v1	4	0	0	0	0	0	0	0	0	0	0	0	0	0	0	0	0	0	0	0	0	0	0	0	0	0	0	0	4	0
GCF_000816085.1_ASM81608v1	1	0	0	0	0	0	0	0	0	0	0	0	0	0	0	0	0	0	0	0	0	0	0	0	0	1	0	0	0	1
GCF_017309995.1_ASM1730999v1	1	0	0	0	0	0	0	0	0	0	0	0	0	0	0	0	0	0	0	0	0	0	0	0	0	0	0	0	1	0
GCF_004564355.1_ASM456435v1	3	0	0	0	0	0	0	0	0	0	0	0	0	0	0	0	0	0	0	0	0	0	0	0	0	0	0	0	1	0
GCF_018069705.1_ASM1806970v1	0	0	0	0	0	0	0	0	0	0	0	0	0	0	0	0	0	0	0	0	0	0	0	0	0	0	0	0	0	0
GCF_002407505.1_ASM240750v1	2	0	0	0	0	0	0	0	0	0	0	0	0	0	0	1	0	1	0	0	0	0	0	0	0	0	0	0	1	1
GCF_015159555.1_ASM1515955v1	2	1	1	0	0	0	0	0	0	0	0	0	0	0	0	0	0	0	0	0	0	0	0	0	0	0	0	0	1	1
GCF_012935775.1_ASM1293577v1	2	0	1	0	0	0	0	0	0	0	0	0	0	0	0	3	1	2	0	0	0	0	0	0	0	0	0	0	1	1
GCF_019048625.1_ASM1904862v1	1	0	0	0	0	0	0	0	0	0	0	0	0	0	0	0	0	0	0	0	0	0	0	0	0	0	0	0	0	1
GCF_000019345.1_ASM1934v1	0	0	0	0	0	0	0	0	0	0	0	0	0	0	0	0	0	0	0	0	0	0	0	0	0	0	0	0	0	0
GCF_026723865.1_ASM2672386v1	1	0	0	0	0	0	0	0	0	0	0	0	0	0	0	0	0	0	0	0	0	0	0	0	0	0	0	0	1	0
GCF_030408775.1_ASM3040877v1	1	0	0	0	0	0	0	0	0	0	0	0	0	0	0	0	0	0	0	0	0	0	0	0	0	0	0	0	1	0
GCF_007970665.1_ASM797066v1	4	0	0	0	0	0	0	0	0	0	0	0	0	0	0	0	0	0	0	0	0	0	0	0	0	0	0	0	4	0
GCF_029772985.1_ASM2977298v1	2	0	0	0	0	0	0	0	0	0	0	0	0	0	0	0	0	0	0	0	0	0	0	0	0	0	0	0	1	1
GCF_009931695.1_ASM993169v1	0	0	0	0	0	0	0	0	0	0	0	0	0	0	0	0	0	0	0	0	0	0	0	0	0	0	0	0	0	0
GCF_013177295.1_ASM1317729v1	0	0	0	0	0	0	0	0	0	0	0	0	0	0	0	0	0	0	0	0	0	0	0	0	0	1	0	0	0	0
GCF_000299235.1_ASM29923v1	0	0	0	0	0	0	0	0	0	0	0	0	0	0	0	2	0	2	0	0	0	0	0	0	0	0	0	0	0	0
GCF_028743775.1_ASM2874377v1	0	0	0	0	0	0	0	0	0	0	0	0	0	0	0	0	0	0	0	0	0	0	0	0	0	0	0	0	0	0
GCF_001412535.1_ASM141253v1	1	0	0	0	0	0	0	0	0	0	0	0	0	0	0	1	0	1	0	0	0	0	0	0	0	0	0	0	1	0
GCF_018406605.1_ASM1840660v1	1	0	0	0	0	0	0	0	0	0	0	0	0	0	0	1	0	1	0	0	0	0	0	0	0	1	0	0	1	0
GCF_001274875.1_ASM127487v1	0	0	0	0	0	0	0	0	0	0	0	0	0	0	0	0	0	0	0	0	0	0	0	0	0	0	0	0	0	0
GCF_019397265.1_ASM1939726v1	3	0	0	0	0	0	0	0	0	0	0	0	0	0	0	0	0	0	0	0	0	0	0	0	0	0	0	0	1	0
GCF_002949635.1_ASM294963v1	2	0	1	0	0	0	0	0	0	0	0	0	0	0	0	0	0	0	0	0	0	0	0	0	0	0	0	0	1	0
GCF_014054965.1_ASM1405496v1	0	0	0	0	0	0	0	0	0	0	0	0	0	0	0	1	0	1	0	0	0	0	0	0	0	0	0	0	0	0
GCF_013364215.1_ASM1336421v1	2	0	0	0	0	0	0	0	0	0	0	0	0	0	0	0	0	0	0	0	0	0	0	0	0	0	0	0	1	0
GCF_002796605.1_ASM279660v1	2	0	0	0	0	0	0	0	0	0	0	0	0	0	0	1	0	1	0	0	0	0	0	0	0	1	0	0	1	1
GCF_024802625.1_ASM2480262v1	4	0	0	0	0	0	0	0	0	0	0	0	0	0	0	0	0	0	0	0	0	0	0	0	0	0	0	0	3	1
GCF_001995825.2_ASM199582v2	2	0	0	0	0	0	0	0	0	0	0	0	0	0	0	1	0	1	0	0	0	0	0	0	0	0	0	0	1	1
GCF_016889065.1_ASM1688906v1	0	0	0	0	0	0	0	0	0	0	0	0	0	0	0	0	0	0	0	0	0	0	0	0	0	0	0	0	0	0
GCF_000195315.1_ASM19531v1	0	0	0	0	0	0	0	0	0	0	0	0	0	0	0	0	0	0	0	0	0	0	0	0	0	0	0	0	0	0
GCF_003814005.1_ASM381400v1	1	0	0	0	0	0	0	0	0	0	0	0	0	0	0	0	0	0	0	0	0	0	0	0	0	1	0	0	1	0
GCF_009913235.1_ASM991323v1	1	0	1	0	0	0	0	0	0	0	0	0	0	0	0	1	0	0	0	0	0	0	0	0	0	0	0	0	1	0
GCF_021398715.1_ASM2139871v1	1	0	0	0	0	0	0	0	0	0	0	0	0	0	0	0	0	0	0	0	0	0	0	0	0	0	0	0	1	0
GCF_015291745.1_ASM1529174v1	4	1	2	0	0	0	0	0	0	0	0	0	0	0	0	1	1	1	0	0	0	0	0	0	0	0	0	0	2	2
GCF_004193915.1_ASM419391v1	4	0	0	0	0	0	0	0	0	0	1	0	0	0	0	0	0	0	0	0	0	0	0	0	0	0	0	0	2	2
GCF_002356115.1_ASM235611v1	1	0	0	0	0	0	0	0	0	0	0	0	0	0	0	0	0	0	0	0	0	0	0	0	0	1	1	1	1	0
GCF_000284335.1_ASM28433v1	0	0	0	0	0	0	0	0	0	0	0	0	0	0	0	0	0	0	0	0	0	0	0	0	0	0	0	0	0	0
GCF_001647695.1_ASM164769v1	0	0	0	0	0	0	0	0	0	0	0	0	0	0	0	0	0	0	0	0	0	0	0	0	0	0	0	0	0	0
GCF_000009965.1_ASM996v1	0	0	0	0	0	0	0	0	0	0	0	0	0	0	0	0	0	0	0	0	0	0	0	0	0	0	0	0	0	0
GCF_001598115.1_ASM159811v2	5	0	0	0	0	0	0	0	0	0	0	0	0	0	0	0	0	0	0	0	0	0	0	1	0	0	0	0	1	0
GCF_009707365.1_ASM970736v1	3	0	0	0	0	0	0	0	0	0	0	0	0	0	0	0	0	0	0	0	0	0	0	0	0	0	0	0	1	0
GCF_005156885.1_ASM515688v1	5	1	1	0	0	0	0	0	0	0	0	0	0	0	0	1	1	1	0	0	0	0	0	0	0	0	0	0	3	2
GCF_001870665.2_ASM187066v2	2	0	1	0	0	0	0	0	0	0	0	1	1	0	0	1	0	1	0	0	0	0	0	0	0	0	0	0	2	0
GCF_029873475.1_ASM2987347v1	1	0	0	0	0	0	0	0	0	0	0	0	0	0	0	0	0	0	0	0	0	0	0	0	0	0	0	0	0	1
GCF_018687195.1_ASM1868719v1	1	0	0	0	0	0	0	0	0	0	0	0	0	0	0	1	0	1	0	0	0	0	0	0	0	0	0	0	1	0
GCF_023195835.1_ASM2319583v1	1	0	0	0	0	0	0	0	0	0	0	0	0	0	0	1	0	1	0	0	0	0	0	0	0	0	0	0	1	0
GCF_021117295.1_ASM2111729v1	4	0	0	0	0	0	0	0	0	0	0	0	0	0	0	1	0	1	0	0	0	0	0	0	0	0	0	0	2	2
GCF_002005305.1_ASM200530v1	3	0	0	0	0	0	0	0	0	0	0	0	0	0	0	1	0	1	0	0	0	0	0	0	0	0	0	0	2	1
GCF_023923245.1_ASM2392324v1	2	0	0	0	0	0	0	0	0	0	0	0	0	0	0	0	0	0	0	0	0	0	0	0	0	0	0	0	1	0
GCF_014302635.1_ASM1430263v1	1	0	0	0	0	0	0	0	0	0	0	0	0	0	0	0	0	0	0	0	0	0	0	0	0	0	0	0	1	0
GCF_025309455.1_ASM2530945v1	2	0	0	0	0	0	0	0	0	0	0	0	0	0	0	0	0	0	0	0	0	0	0	0	0	0	0	0	1	1
GCF_003710085.1_ASM371008v1	2	0	0	0	0	0	0	0	0	0	0	0	0	0	0	0	0	0	0	0	0	0	0	0	0	0	0	0	1	0
GCF_029541745.1_ASM2954174v1	4	0	0	0	0	0	0	0	0	0	0	0	0	0	0	0	0	0	0	0	0	0	0	0	0	0	0	0	1	0
GCF_947251795.1_iyAnoNige1.Wolbachia_sp_1.1	0	0	0	0	0	0	0	0	0	0	0	0	0	0	0	0	0	0	0	0	0	0	0	0	0	0	0	0	1	0
GCF_000264495.1_ASM26449v1	0	0	0	0	0	0	0	0	0	0	0	0	0	0	0	0	0	0	0	0	0	0	0	0	0	0	0	0	0	0
GCF_000024885.1_ASM2488v1	0	0	0	0	0	0	0	0	0	0	0	0	0	0	0	1	0	1	0	0	0	0	0	0	0	0	0	0	0	0
GCF_029395475.1_ASM2939547v1	0	0	0	0	0	0	0	0	0	0	0	0	0	0	0	0	0	0	0	0	0	0	0	0	0	0	0	0	0	0
GCF_011306175.1_ASM1130617v1	0	0	0	0	0	0	0	0	0	0	0	0	0	0	0	1	0	1	0	0	0	0	0	0	0	0	0	0	0	0
GCF_000756615.1_ASM75661v1	2	0	0	0	0	0	0	0	0	0	0	0	0	0	0	0	0	0	0	0	0	0	0	0	0	0	0	0	1	1
GCF_007641255.1_ASM764125v1	0	0	0	0	0	0	0	0	0	0	0	0	0	0	0	0	0	0	0	0	0	0	0	0	0	0	0	0	0	0
GCF_027286305.1_ASM2728630v1	2	0	0	0	0	0	0	0	0	0	0	0	0	0	0	1	0	1	0	0	0	0	0	0	0	0	0	0	1	1
GCF_014076455.1_ASM1407645v1	2	0	0	0	0	0	0	0	0	0	0	0	0	0	0	3	0	2	0	0	0	0	0	0	0	0	0	0	1	1
GCF_002354875.1_ASM235487v1	3	0	0	0	0	0	0	0	0	0	0	0	0	0	0	0	0	0	0	0	0	0	0	0	0	0	0	0	1	0
GCF_001676745.1_ASM167674v1	6	0	0	0	0	0	0	0	0	0	0	0	0	0	0	1	0	1	0	0	0	0	0	0	0	0	0	0	4	1
GCF_001655615.1_ASM165561v1	3	0	1	0	0	0	0	0	0	0	0	0	0	0	0	3	1	2	0	0	0	0	0	0	0	0	0	0	2	1
GCF_001642935.1_ASM164293v2	2	1	2	0	0	0	0	0	0	0	0	0	0	0	0	0	0	0	0	0	0	0	0	0	0	0	0	0	1	1
GCF_029855125.1_ASM2985512v1	4	0	1	0	0	0	0	0	0	0	0	0	0	0	0	1	0	1	0	0	0	0	0	0	0	0	0	0	2	2
GCF_024498295.1_ASM2449829v1	0	0	0	0	0	0	0	0	0	0	0	0	0	0	0	0	0	0	0	0	0	0	0	0	0	0	0	0	0	0
GCF_009905335.1_ASM990533v1	1	0	0	0	0	0	0	0	0	0	0	0	0	0	0	0	0	0	0	0	0	0	0	0	0	0	0	0	0	1
GCF_000177195.2_ASM17719v2	4	0	0	0	0	0	0	0	0	0	0	0	0	0	0	0	0	0	0	0	0	0	0	0	0	0	0	0	1	0
GCF_003336365.1_ASM333636v1	1	0	0	0	0	0	0	0	0	0	0	0	0	0	0	0	0	0	0	0	0	0	0	0	0	0	0	0	1	0
GCF_014041995.1_ASM1404199v1	0	0	0	0	0	0	0	0	0	0	0	0	0	0	0	0	0	0	0	0	0	0	0	0	0	0	0	0	0	0
GCF_024362785.1_ASM2436278v1	1	1	3	0	0	0	0	0	0	0	0	0	0	0	1	0	0	0	0	0	0	0	0	0	0	0	0	0	1	0
GCF_003201835.2_ASM320183v2	0	0	1	0	4	1	4	1	0	0	0	0	0	0	0	0	0	0	0	0	0	0	0	0	0	0	0	0	0	0
GCF_001685415.1_ASM168541v1	1	0	0	0	0	0	0	0	0	0	0	0	0	0	0	0	0	0	0	0	0	0	0	0	0	0	0	0	1	0
GCF_001577775.1_ASM157777v1	0	0	0	0	0	0	0	0	0	0	0	0	0	0	0	0	0	0	0	0	0	0	0	0	0	0	0	0	0	0
GCF_025809295.1_ASM2580929v1	2	0	0	0	0	0	0	0	0	0	0	0	0	0	0	0	0	0	0	0	0	0	0	0	0	0	0	0	1	1
GCA_943846685.1_07052020-pm_METABAT_111	1	0	0	0	0	0	0	0	0	0	0	0	0	0	0	0	0	0	0	0	0	0	0	0	0	0	0	0	1	0
GCF_001029245.1_ASM102924v1	0	0	0	0	0	0	0	0	0	0	0	0	0	0	0	0	0	0	0	0	0	0	0	0	0	0	0	0	0	0
GCF_000174795.2_ASM17479v2	2	0	1	0	0	0	0	0	0	0	0	0	0	0	1	0	0	0	0	0	0	0	0	0	0	1	0	0	1	1
GCF_001186335.1_ASM118633v1	2	0	0	0	0	0	0	0	0	0	0	0	0	0	0	3	0	2	0	0	0	0	0	0	0	0	0	0	1	1
GCF_008932225.1_ASM893222v1	2	0	0	0	0	0	0	0	0	0	0	0	0	0	0	2	0	2	0	0	0	0	0	0	0	0	0	0	2	0
GCF_001742225.1_ASM174222v1	3	0	0	0	0	0	0	0	0	0	0	0	0	0	0	1	0	1	0	0	0	0	0	0	0	0	0	0	2	1
GCA_021730265.1_ASM2173026v1	1	0	0	0	0	0	0	0	0	0	0	0	0	0	0	1	0	1	0	0	0	0	0	0	0	0	0	0	1	0
GCF_000236405.1_ASM23640v1	0	0	0	0	0	0	0	0	0	0	0	0	0	0	0	1	0	0	0	0	0	0	0	0	0	0	0	0	0	0
GCF_003344445.1_ASM334444v1	2	0	0	0	0	0	0	0	0	0	0	0	0	0	0	0	0	0	0	0	0	0	0	0	0	0	0	0	1	0
GCF_017743195.1_ASM1774319v1	0	0	0	0	0	0	0	0	0	0	0	0	0	0	0	0	0	0	0	0	0	0	0	0	0	0	0	0	0	0
GCF_020541245.1_ASM2054124v1	1	0	0	0	0	0	0	0	0	0	0	0	0	0	0	0	0	0	0	0	0	0	0	0	0	0	0	0	0	1
GCF_022921075.1_ASM2292107v1	1	0	0	0	0	0	0	0	0	0	0	0	0	0	0	1	0	0	0	0	0	0	0	0	0	0	0	0	1	0
GCF_018582665.1_ASM1858266v1	2	1	2	0	0	0	0	0	0	0	0	0	0	0	0	0	0	0	0	0	0	0	0	0	0	0	0	0	1	1
GCF_014279875.1_ASM1427987v1	2	0	0	0	0	0	0	0	0	0	0	0	0	0	0	0	0	0	0	0	0	0	0	0	0	0	0	0	2	0
GCF_008365275.1_ASM836527v1	1	0	0	0	0	0	0	0	0	0	0	0	0	0	0	0	0	0	0	0	0	0	0	0	0	0	0	0	1	0
GCF_008728635.1_ASM872863v1	2	0	0	0	0	0	0	0	0	0	0	0	0	0	0	0	0	0	0	0	0	0	0	0	0	0	0	0	2	0
GCF_000330885.1_ASM33088v1	3	0	0	0	0	0	0	0	0	0	0	0	0	0	0	1	0	1	0	0	0	0	0	0	0	0	0	0	2	1
GCF_014302175.1_ASM1430217v1	2	0	0	0	0	0	0	0	0	0	0	0	0	0	0	0	0	0	0	0	0	0	0	0	0	0	0	0	1	1
GCF_002865605.1_ASM286560v1	3	0	1	0	0	0	0	0	0	0	0	0	0	0	0	1	1	1	0	0	0	0	0	0	0	0	0	0	2	1
GCF_000023845.1_ASM2384v1	0	0	0	0	0	0	0	0	0	0	0	0	0	0	0	0	0	0	0	0	0	0	0	0	0	0	0	0	0	0
GCF_003940825.1_ASM394082v1	2	0	0	0	0	0	0	0	0	0	0	0	0	0	0	2	0	2	0	0	0	0	0	0	0	0	0	0	1	1
GCF_030062355.1_ASM3006235v1	3	0	0	0	0	0	0	0	0	0	0	0	0	0	0	0	0	0	0	0	0	0	0	0	0	1	0	0	2	1
GCF_014489595.1_ASM1448959v1	3	0	1	0	0	0	0	0	0	0	0	0	0	0	0	0	0	1	0	0	0	0	0	0	0	0	0	0	2	1
GCF_000282175.2_ASM28217v2	3	0	0	0	0	0	0	0	0	0	0	0	0	0	0	3	1	2	0	0	0	0	0	0	0	0	0	0	2	1
GCF_001717565.1_ASM171756v1	1	0	1	0	0	0	0	0	0	0	0	0	0	0	0	0	0	0	0	0	0	0	0	0	0	1	0	0	1	0
GCF_026153615.1_ASM2615361v1	4	0	1	0	0	0	0	0	0	0	0	0	0	0	0	0	0	0	0	0	0	0	0	0	0	0	0	0	2	2
GCF_003076455.1_ASM307645v1	1	0	0	0	0	0	0	0	0	0	0	0	0	0	0	2	0	1	0	0	0	0	0	0	0	0	0	0	1	0
GCF_011612385.1_ASM1161238v1	0	0	1	0	0	0	0	0	0	0	0	0	0	0	0	1	0	1	0	0	0	0	0	0	0	1	0	0	0	0
GCF_001855275.1_ASM185527v1	2	0	0	0	0	0	0	0	0	0	0	0	0	0	0	1	0	1	0	0	0	0	0	0	0	1	0	0	1	1
GCF_004359375.1_ASM435937v1	0	0	0	0	0	0	0	0	0	0	0	0	0	0	0	0	0	0	0	0	0	0	0	0	0	0	0	0	0	0
GCF_000015345.1_ASM1534v1	0	0	0	0	0	0	0	0	0	0	0	0	0	0	0	0	0	0	0	0	0	0	0	0	0	0	0	0	0	0
GCF_001611675.1_ASM161167v1	1	0	1	0	0	0	0	0	0	0	0	0	0	0	0	1	0	0	0	0	0	0	0	0	0	1	0	0	1	0
GCF_006874765.1_ASM687476v1	1	0	0	0	0	0	0	0	0	0	0	0	0	0	0	1	0	1	0	0	0	0	0	0	0	0	0	0	1	0
GCF_009834345.1_ASM983434v1	3	0	1	0	0	0	0	0	0	0	0	0	0	0	0	1	1	1	0	0	0	0	0	0	0	0	0	0	3	0
GCF_002139855.1_ASM213985v1	0	0	1	0	0	0	0	0	0	0	0	0	0	0	0	1	0	1	0	0	0	0	0	0	0	0	0	0	0	0
GCF_023746615.1_ASM2374661v1	1	0	0	0	0	0	0	0	0	0	0	0	0	0	0	1	0	1	0	0	0	0	0	0	0	0	0	0	1	0
GCF_018622855.1_ASM1862285v1	1	0	0	0	0	0	0	0	0	0	0	0	0	0	0	0	0	0	0	0	0	0	0	0	0	0	0	0	0	1
GCF_030316055.1_ASM3031605v1	1	0	0	0	0	0	0	0	0	0	0	0	0	0	0	0	0	0	0	0	0	0	0	0	0	0	0	0	1	0
GCF_014905095.1_ASM1490509v1	0	0	0	0	0	0	0	0	0	0	0	0	0	0	0	1	1	1	0	0	0	0	0	0	0	0	0	0	0	0
GCF_025947225.1_ASM2594722v1	1	0	1	0	0	0	0	0	0	0	0	0	0	0	0	1	2	0	0	0	0	0	0	0	0	0	0	0	1	0
GCF_026104315.1_ASM2610431v1	1	0	0	0	0	0	0	0	0	0	0	0	0	0	0	0	0	0	0	0	0	0	0	0	0	0	0	0	0	1
GCF_024347215.1_ASM2434721v1	1	0	1	0	0	0	0	0	0	0	0	0	0	0	0	1	1	1	0	0	0	0	0	0	0	0	0	0	1	0
GCF_009671065.1_ASM967106v1	0	0	1	0	0	0	0	0	0	0	0	0	0	0	0	1	0	1	0	0	0	0	0	0	0	1	0	0	0	0
GCF_000281715.2_ASM28171v2	3	0	0	0	0	0	0	0	0	0	0	0	0	0	0	0	0	0	0	0	0	0	0	0	0	0	0	0	2	1
GCF_000144605.1_ASM14460v1	2	0	0	0	0	0	0	0	0	0	0	0	0	0	0	1	0	1	0	0	0	0	0	0	0	0	0	0	2	0
GCA_019669885.1_ASM1966988v1	0	0	0	0	0	0	0	0	0	0	0	0	0	0	0	0	0	0	0	0	0	0	0	0	0	0	0	0	0	0
GCF_008245065.1_ASM824506v1	1	0	0	0	0	0	0	0	0	0	0	0	0	0	0	0	0	0	0	0	0	0	0	0	0	0	0	0	1	0
GCF_019710535.1_ASM1971053v1	2	0	0	0	0	0	0	0	0	0	0	0	0	0	0	3	0	2	0	0	0	0	0	0	0	0	0	0	1	1
GCF_001262075.1_ASM126207v1	0	0	1	0	0	0	0	0	0	0	0	0	0	0	0	1	1	1	0	0	0	0	0	0	0	0	0	0	0	0
GCA_015709495.1_ASM1570949v1	1	0	0	0	0	0	0	0	0	0	0	0	0	0	0	0	0	0	0	0	0	0	0	0	0	0	0	0	1	0
GCA_018866225.1_ASM1886622v1	0	0	0	0	0	0	0	0	0	0	0	0	0	0	0	0	0	0	0	0	0	0	0	0	0	0	0	0	0	0
GCF_003945505.1_ASM394550v1	2	0	0	0	0	0	0	0	0	0	0	0	0	0	0	0	0	0	0	0	0	0	0	0	0	0	0	0	1	0
GCF_000224005.2_ASM22400v3	0	0	0	0	0	0	0	0	0	0	0	0	0	0	0	1	0	1	0	0	0	0	0	0	0	0	0	0	0	0
GCF_004803895.1_ASM480389v1	4	0	0	0	0	0	0	0	0	0	0	0	0	0	0	0	0	0	0	0	0	0	0	0	0	0	0	0	1	0
GCF_003367905.1_ASM336790v1	0	0	0	0	0	0	0	0	0	0	0	0	0	0	0	0	0	0	0	0	0	0	0	0	0	0	0	0	0	0
GCF_001611155.1_ASM161115v1	0	0	0	0	0	0	0	0	0	0	0	0	0	0	0	0	0	0	0	0	0	0	0	0	0	0	0	0	0	0
GCF_001687475.2_ASM168747v2	0	0	0	0	0	0	0	0	0	0	0	0	0	0	0	1	0	1	0	0	0	0	0	0	0	0	0	0	0	0
GCF_013394595.1_ASM1339459v1	1	0	0	0	0	0	0	0	0	0	0	0	0	0	0	1	0	0	0	0	0	0	0	0	0	0	0	0	1	0
GCF_022919215.1_ASM2291921v1	1	0	0	0	0	0	0	0	0	0	0	0	0	0	0	0	0	0	0	0	0	0	0	0	0	0	0	0	1	0
GCF_013374215.1_ASM1337421v1	0	0	0	0	0	0	0	0	0	0	0	0	0	0	0	1	0	1	0	0	0	0	0	0	0	0	0	0	0	0
GCF_002076915.1_ASM207691v1	0	0	0	0	0	0	0	0	0	0	0	0	0	0	0	0	0	0	0	0	0	0	0	0	0	0	0	0	0	0
GCF_018968685.1_ASM1896868v1	0	0	0	0	0	0	0	0	0	0	0	0	0	0	0	1	0	1	0	0	0	0	0	0	0	0	0	0	0	0
GCF_003443595.1_ASM344359v1	1	0	1	0	0	0	0	0	0	0	0	0	0	0	0	1	1	1	0	0	0	0	0	0	0	0	0	0	1	0
GCF_949769255.1_Q7826	0	0	0	0	0	0	0	0	0	0	0	0	0	0	0	0	0	0	0	0	0	0	0	0	0	0	0	0	0	0
GCF_013402795.1_ASM1340279v1	1	0	0	0	0	0	0	0	0	0	0	0	0	0	0	1	0	0	0	0	0	0	0	0	0	0	0	0	1	0
GCF_905175355.1_B1ASS3-Hybrid_2	1	0	0	0	0	0	0	0	0	0	0	0	0	0	0	1	0	2	0	0	0	0	0	0	0	0	0	0	1	0
GCF_002022665.1_ASM202266v1	1	0	0	0	0	0	0	0	0	0	0	0	0	0	0	0	0	0	0	0	0	0	0	0	0	0	0	0	0	1
GCF_016313225.1_ASM1631322v1	2	1	1	0	0	0	0	0	0	0	0	0	0	0	0	0	0	0	0	0	0	0	0	0	0	0	0	0	1	1
GCF_025643595.1_ASM2564359v1	2	0	0	0	0	0	0	0	0	0	0	0	0	0	0	0	0	0	0	0	0	0	0	0	0	0	0	0	1	0
GCF_000970065.1_ASM97006v1	0	0	0	0	0	0	0	0	0	0	0	0	0	0	0	0	0	0	0	0	0	0	0	0	0	0	0	0	0	0
GCF_002953735.1_ASM295373v1	0	0	0	0	0	0	0	0	0	0	0	0	0	0	0	0	0	0	0	0	0	0	0	0	0	0	0	0	0	0
GCF_016920955.1_ASM1692095v1	2	0	0	0	0	0	0	0	0	0	0	0	0	0	0	1	0	1	0	0	0	0	0	0	0	0	0	0	1	1
GCF_030316135.1_ASM3031613v1	1	0	0	0	0	0	0	0	0	0	0	0	0	0	0	1	0	1	0	0	0	0	0	0	0	0	0	0	1	0
GCF_018024495.1_ASM1802449v1	1	0	0	0	0	0	0	0	0	0	0	0	0	0	0	0	0	0	0	0	0	0	0	0	0	0	0	0	1	0
GCF_025452215.1_ASM2545221v1	3	0	0	0	0	0	0	0	0	0	0	0	0	0	0	0	0	0	0	0	0	0	0	0	0	0	0	0	2	0
GCF_007035975.1_ASM703597v1	1	0	0	0	0	0	0	0	0	0	0	0	0	0	0	0	0	0	0	0	0	0	0	0	0	0	0	0	0	1
GCF_015711015.1_ASM1571101v1	1	1	1	0	0	0	0	0	0	0	0	0	0	0	0	0	1	0	0	0	0	0	0	0	0	1	0	0	1	0
GCF_026723805.1_ASM2672380v1	2	0	0	0	0	0	0	0	0	0	0	0	0	0	0	0	0	0	0	0	0	0	0	0	0	0	0	0	2	0
GCF_020162095.1_ASM2016209v1	1	0	0	0	0	0	0	0	0	0	0	0	0	0	0	0	0	0	0	0	0	0	0	0	0	0	0	0	1	0
GCF_018199995.1_ASM1819999v1	3	0	0	0	0	0	0	0	0	0	0	0	0	0	0	1	0	1	0	0	0	0	0	0	0	0	0	0	2	1
GCF_900637955.1_54424_G02	0	0	0	0	0	0	0	0	0	0	0	0	0	0	0	0	0	0	0	0	0	0	0	0	0	0	0	0	0	0
GCF_005166025.1_ASM516602v1	1	0	1	0	0	0	0	0	0	0	0	0	0	0	0	1	0	0	0	0	0	0	0	0	0	0	0	0	1	0
GCF_900638585.1_57845_G01	0	0	0	0	0	0	0	0	0	0	0	0	0	0	0	0	0	0	0	0	0	0	0	0	0	0	0	0	0	0
GCF_002025205.1_ASM202520v1	2	0	1	0	0	0	0	0	0	0	0	0	0	0	0	2	2	2	0	0	0	0	0	0	0	0	0	0	2	0
GCF_000277165.1_ASM27716v1	1	0	0	0	0	0	0	0	0	0	0	0	0	0	0	0	0	0	0	0	0	0	0	0	0	0	0	0	1	0
GCF_009906935.1_ASM990693v1	1	0	0	0	0	0	0	0	0	0	0	0	0	0	0	1	0	0	0	0	0	0	0	0	0	0	0	0	1	0
GCF_003999525.1_ASM399952v1	2	0	0	0	0	0	0	0	0	0	0	0	0	0	0	0	0	0	0	0	0	0	0	0	0	0	0	0	1	1
GCF_000392435.1_ASM39243v1	0	0	0	0	0	0	0	0	0	0	0	0	0	0	0	0	0	0	0	0	0	0	0	0	0	0	0	0	0	0
GCF_020886055.1_ASM2088605v1	1	0	0	0	0	0	0	0	0	0	0	0	0	0	0	1	0	0	0	0	0	0	0	0	0	0	0	0	1	0
GCF_002947975.1_ASM294797v1	2	0	0	0	0	0	0	0	0	0	0	0	0	0	0	2	0	2	0	0	0	0	0	0	0	0	0	0	1	1
GCF_902806445.1_P4284	1	0	0	0	0	0	0	0	0	0	0	0	0	0	0	0	0	0	0	0	0	0	0	0	0	0	0	0	0	1
GCF_945836005.1_Assembly	1	0	0	0	0	0	0	0	0	0	0	0	0	0	0	0	0	0	0	0	0	0	0	0	0	1	1	1	1	0
GCF_014054985.1_ASM1405498v1	0	0	1	0	0	0	0	0	0	0	0	0	0	0	0	1	0	1	0	0	0	0	0	0	0	1	0	0	0	0
GCF_023822065.1_ASM2382206v1	5	0	0	0	0	0	0	0	0	0	0	0	0	0	0	0	0	0	0	0	0	0	0	0	0	0	0	0	2	3
GCF_000236705.1_ASM23670v1	1	0	1	0	0	0	0	0	0	0	0	0	0	0	0	1	0	0	0	0	0	0	0	0	0	0	0	0	1	0
GCF_002214525.1_ASM221452v1	0	0	0	0	0	0	0	0	0	0	0	0	0	0	0	0	0	0	0	0	0	0	0	0	0	0	0	0	0	0
GCF_947251565.1_ilPheGnom1.Wolbachia_sp_1.1	1	0	0	0	0	0	0	0	0	0	0	0	0	0	0	0	0	0	0	0	0	0	0	0	0	0	0	0	1	0
GCF_020885855.1_ASM2088585v1	0	0	0	0	0	0	0	0	0	0	0	0	0	0	0	0	0	0	0	0	0	0	0	0	0	0	0	0	0	0
GCF_004799605.1_ASM479960v1	1	1	1	0	0	0	0	0	0	0	0	0	0	0	0	0	0	0	0	0	0	0	0	0	0	0	0	0	1	0
GCF_001458655.1_Mb9	0	0	0	0	0	0	0	0	0	0	0	0	0	0	0	0	0	0	0	0	0	0	0	0	0	0	0	0	0	0
GCF_900475695.1_46463_C01	0	0	0	0	0	0	0	0	0	0	0	0	0	0	0	0	0	0	0	0	0	0	0	0	0	0	0	0	0	0
GCF_023078455.1_ASM2307845v1	3	0	0	0	0	0	0	0	0	0	0	0	0	0	0	0	0	0	0	0	0	0	0	0	0	0	0	0	2	1
GCF_001932675.1_ASM193267v1	1	0	1	0	0	0	0	0	0	0	0	0	0	0	0	1	0	0	0	0	0	0	0	0	0	0	0	0	1	0
GCF_002002925.1_ASM200292v1	3	0	0	0	0	0	0	0	0	0	0	0	0	0	0	1	0	1	0	0	0	0	0	0	0	0	0	0	2	1
GCF_024496245.1_ASM2449624v1	1	0	0	0	0	0	0	0	0	0	0	0	0	0	0	1	0	1	0	0	0	0	0	0	0	0	0	0	1	0
GCF_025665295.1_ASM2566529v1	3	0	0	0	0	0	0	0	0	0	0	0	0	0	0	0	0	0	0	0	0	0	0	0	0	0	0	0	1	0
GCF_009792295.1_ASM979229v1	1	0	1	0	0	0	0	0	0	0	0	0	0	0	0	2	0	1	0	0	0	0	0	0	0	1	0	0	1	0
GCF_022576045.1_ASM2257604v1	4	0	1	0	0	0	0	0	0	0	0	0	0	0	0	2	2	2	0	0	0	0	0	0	0	0	0	0	4	0
GCF_025947245.1_ASM2594724v1	1	0	1	0	0	0	0	0	0	0	0	0	0	0	0	1	0	0	0	0	0	0	0	0	0	1	0	0	1	0
GCF_025947165.1_ASM2594716v1	1	0	0	0	0	0	0	0	0	0	0	0	0	0	0	1	0	0	0	0	0	0	0	0	0	0	0	0	1	0
GCF_025665335.1_ASM2566533v1	2	0	0	0	0	0	0	0	0	0	0	0	0	0	0	0	0	0	0	0	0	0	0	0	0	0	0	0	1	1
GCF_018406465.1_ASM1840646v1	0	0	0	0	0	0	0	0	0	0	0	0	0	0	0	0	0	0	0	0	0	0	0	0	0	0	0	0	0	0
GCF_014268495.2_ASM1426849v2	2	0	0	0	0	0	0	0	0	0	0	0	0	0	0	3	0	2	0	0	0	0	0	0	0	0	0	0	1	1
GCF_003234175.2_ASM323417v2	2	0	0	0	0	0	0	0	0	0	0	0	0	0	0	0	0	0	0	0	0	0	0	0	0	0	0	0	1	0
GCF_000969885.1_ASM96988v1	0	0	0	0	0	0	0	0	0	0	0	0	0	0	0	0	0	0	0	0	0	0	0	0	0	0	0	0	0	0
GCF_018075365.1_ASM1807536v1	3	1	1	0	0	0	0	0	0	0	0	0	0	0	0	0	0	0	0	0	0	0	0	0	0	0	0	0	2	1
GCF_002288145.1_ASM228814v1	1	0	0	0	0	0	0	0	0	0	0	0	0	0	0	0	0	0	0	0	0	0	0	0	0	0	0	0	1	0
GCF_021172025.1_ASM2117202v1	1	0	0	0	0	0	0	0	0	0	0	0	0	0	0	0	0	0	0	0	0	0	0	0	0	0	0	0	1	0
GCF_021432085.1_ASM2143208v1	2	0	1	0	0	0	0	0	0	0	0	0	0	0	0	3	2	2	0	0	0	0	0	0	0	0	0	0	2	0
GCF_000973105.1_ASM97310v1	1	0	1	0	0	0	0	0	0	0	0	0	0	0	0	1	0	0	0	0	0	0	0	0	0	1	0	0	1	0
GCF_000024425.1_ASM2442v1	1	1	1	0	0	0	0	0	0	0	0	0	0	0	0	0	0	0	0	0	0	0	0	0	0	0	0	0	1	0
GCF_000195085.1_ASM19508v1	2	0	0	0	0	0	0	0	0	0	0	0	0	0	0	0	0	0	0	0	0	0	0	0	0	0	0	0	2	0
GCF_000981505.1_Candidatus_Methylopumilus_planktonicus_MMS-2-53	1	0	0	0	0	0	0	0	0	0	0	0	0	0	0	0	0	0	0	0	0	0	0	0	0	0	0	0	1	0
GCF_003669015.1_ASM366901v1	2	0	1	0	0	0	0	0	0	0	0	0	0	0	0	1	1	1	0	0	0	0	0	0	0	0	0	0	1	1
GCF_019803445.1_ASM1980344v1	2	0	0	0	0	0	0	0	0	0	0	0	0	0	0	1	0	1	0	0	0	0	0	0	0	0	0	0	1	1
GCF_900235895.1_PL963	1	0	0	0	0	0	0	0	0	0	0	0	0	0	0	1	0	1	0	0	0	0	0	0	0	0	0	0	0	1
GCF_017161225.1_ASM1716122v1	0	0	0	0	0	0	0	0	0	0	0	0	0	0	0	0	0	0	0	0	0	0	0	0	0	0	0	0	0	0
GCF_029223545.1_ASM2922354v1	1	0	2	0	0	0	0	0	0	0	0	0	0	0	0	3	1	3	0	0	0	0	0	0	0	0	0	0	1	0
GCF_013375035.1_ASM1337503v1	2	0	0	0	0	0	0	0	0	0	0	0	0	0	0	0	0	0	0	0	0	0	0	0	0	0	0	0	2	0
GCF_000196275.1_ASM19627v1	1	1	1	0	0	0	0	0	0	0	0	0	0	0	0	0	0	0	0	0	0	0	0	0	0	0	0	0	1	0
GCF_019976755.1_ASM1997675v1	4	0	1	0	0	0	0	0	0	0	0	0	0	0	0	0	0	0	0	0	0	0	0	0	0	0	0	0	4	0
GCF_000802245.2_ASM80224v2	3	0	0	0	0	0	0	0	0	0	0	0	0	0	0	0	0	0	0	0	0	0	0	0	0	0	0	0	1	0
GCF_002999155.1_ASM299915v1	2	0	0	0	0	0	0	0	0	0	0	0	0	0	0	0	0	0	0	0	0	0	0	0	0	0	0	0	1	0
GCF_013234275.1_ASM1323427v1	1	0	0	0	0	0	0	0	0	0	0	0	0	0	0	0	0	0	0	0	0	0	0	0	0	0	0	0	0	1
GCF_005697565.1_ASM569756v1	0	0	0	0	0	0	0	0	0	0	0	0	0	0	0	0	0	0	0	0	0	0	0	0	0	0	0	0	0	0
GCF_014269025.2_ASM1426902v2	2	0	0	0	0	0	0	0	0	0	0	0	0	0	0	2	0	2	0	0	0	0	0	0	0	0	0	0	1	1
GCF_027941755.1_ASM2794175v1	1	0	0	0	0	0	0	0	0	0	0	0	0	0	0	1	0	0	0	0	0	0	0	0	0	1	0	0	1	0
GCF_001792815.1_ASM179281v1	1	0	0	0	0	0	0	0	0	0	0	0	0	0	0	0	0	0	0	0	0	0	0	0	0	0	0	0	1	0
GCF_000014145.1_ASM1414v1	1	0	0	0	0	0	0	0	0	0	0	0	0	0	0	1	0	0	0	0	0	0	0	0	0	0	0	0	1	0
GCF_013284375.2_ASM1328437v2	3	1	2	0	0	0	0	0	0	0	0	0	0	0	0	0	0	0	0	0	0	0	0	0	0	0	0	0	1	2
GCF_029201665.1_ASM2920166v1	3	0	0	0	0	0	0	0	0	0	0	0	0	0	0	1	0	1	0	0	0	0	0	0	0	0	0	0	3	1
GCF_016889985.1_ASM1688998v1	1	0	0	0	0	0	0	0	0	0	0	0	0	0	0	0	0	0	0	0	0	0	0	0	0	0	0	0	1	0
GCF_019278525.1_ASM1927852v1	1	0	0	0	0	0	0	0	0	0	0	0	0	0	0	1	0	0	0	0	0	0	0	0	0	1	0	0	1	0
GCF_947250695.1_idEupLati1.Wolbachia_sp_1.1	1	0	0	0	0	0	0	0	0	0	0	0	0	0	0	0	0	0	0	0	0	0	0	0	0	0	0	0	1	0
GCF_015224665.2_ASM1522466v2	2	0	0	0	0	0	0	0	0	0	0	0	0	0	0	0	0	0	0	0	0	0	0	0	0	0	0	0	1	1
GCF_014169555.1_ASM1416955v1	1	0	0	0	0	0	0	0	0	0	0	0	0	0	0	0	0	0	0	0	0	0	0	0	0	0	0	0	0	1
GCF_002056295.1_ASM205629v1	1	0	0	0	0	0	0	0	0	0	0	0	0	0	0	1	0	1	0	0	0	0	0	0	0	0	0	0	1	0
GCF_016865525.2_ASM1686552v2	1	0	0	0	0	0	0	0	0	0	0	0	0	0	0	0	0	0	0	0	0	0	0	0	0	0	0	0	0	1
GCF_018394335.1_ASM1839433v1	1	0	0	0	0	0	0	0	0	0	0	0	0	0	0	0	0	0	0	0	0	0	0	0	0	0	0	0	0	1
GCF_900187165.1_52121_G02	0	0	0	0	0	0	0	0	0	0	0	0	0	0	0	0	0	0	0	0	0	0	0	0	0	0	0	0	0	0
GCF_002214165.1_ASM221416v1	0	0	0	0	0	0	0	0	0	0	0	0	0	0	0	0	0	0	0	0	0	0	0	0	0	0	0	0	0	0
GCF_025947085.1_ASM2594708v1	1	0	1	0	0	0	0	0	0	0	0	0	0	0	0	1	0	0	0	0	0	0	0	0	0	0	0	0	1	0
GCF_900048045.1_MEPMAR	0	0	0	0	0	0	0	0	0	0	0	0	0	0	0	0	0	0	0	0	0	0	0	0	0	0	0	0	0	0
GCF_003019815.1_ASM301981v1	2	0	0	0	0	0	0	0	0	0	0	0	0	0	0	1	0	1	0	0	0	0	0	0	0	0	0	0	1	1
GCF_006094275.1_ASM609427v1	1	0	0	0	0	0	0	0	0	0	0	0	0	0	0	0	0	0	0	0	0	0	0	0	0	0	0	0	1	0
GCF_900638685.1_58882_C02	0	0	0	0	0	0	0	0	0	0	0	0	0	0	0	1	0	1	0	0	0	0	0	0	0	1	0	0	0	0
GCF_900637555.1_51726_E01	1	0	1	0	0	0	0	0	0	0	0	0	0	0	0	1	0	1	0	0	0	0	0	0	0	1	0	0	0	1
GCF_002903065.1_ASM290306v1	1	0	0	0	0	0	0	0	0	0	0	0	0	0	0	0	0	0	0	0	0	0	0	0	0	0	0	0	0	1
GCF_000013885.1_ASM1388v1	5	0	0	0	0	0	0	0	0	0	0	0	0	0	0	0	0	0	0	0	0	0	0	0	0	0	1	1	3	0
GCF_003443715.1_ASM344371v1	1	0	0	0	0	0	0	0	0	0	0	0	0	0	0	1	0	0	0	0	0	0	0	0	0	1	0	0	1	0
GCF_019977755.1_ASM1997775v1	2	0	0	0	0	0	0	0	0	0	0	0	0	0	0	1	0	1	0	0	0	0	0	0	0	0	0	0	1	1
GCF_002205495.2_ASM220549v2	1	0	0	0	0	0	0	0	0	0	0	0	0	0	0	0	0	0	0	0	0	0	0	0	0	0	0	0	1	0
GCF_011046485.1_ASM1104648v1	1	0	0	0	0	0	0	0	0	0	0	0	0	0	0	0	0	0	0	0	0	0	0	0	0	0	0	0	1	0
GCF_002278035.1_ASM227803v1	2	0	0	0	0	0	0	0	0	0	0	0	0	0	0	1	1	1	0	0	0	0	0	0	0	0	0	0	1	1
GCF_024860185.1_ASM2486018v1	1	0	0	0	0	0	0	0	0	0	0	0	0	0	0	0	0	0	0	0	0	0	0	0	0	0	0	0	1	0
GCF_001887595.1_ASM188759v1	2	1	1	0	0	0	0	0	0	0	0	0	0	0	0	0	0	0	0	0	0	0	0	0	0	0	0	0	1	1
GCF_002843235.3_ASM284323v3	1	0	0	0	0	0	0	0	0	0	0	0	0	0	0	0	0	0	0	0	0	0	0	0	0	0	0	0	0	1
GCF_003627035.1_ASM362703v1	0	0	0	0	0	0	0	0	0	0	0	0	0	0	0	0	0	0	0	0	0	0	0	0	0	0	0	0	0	0
GCF_001721185.1_ASM172118v1	1	0	0	0	0	0	0	0	0	0	0	0	0	0	0	0	0	0	0	0	0	0	0	0	0	0	0	0	0	1
GCF_007993795.1_ASM799379v1	1	0	1	0	0	0	0	0	0	0	0	0	0	0	0	1	0	0	0	0	0	0	0	0	0	0	0	0	1	0
GCF_014395975.1_ASM1439597v1	3	0	0	0	0	0	0	0	0	0	0	0	0	0	0	1	0	1	0	0	0	0	0	0	0	1	0	0	2	1
GCA_943846725.1_07052020-am_METABAT_302	1	0	0	0	0	0	0	0	0	0	0	0	0	0	0	2	0	2	0	0	0	0	0	0	0	0	0	0	1	0
GCF_000970005.1_ASM97000v1	0	0	1	0	0	0	0	0	0	0	0	0	0	0	0	0	0	0	0	0	0	0	0	0	0	0	0	0	0	0
GCF_001678905.1_ASM167890v1	1	0	0	0	0	0	0	0	0	0	0	0	0	0	0	0	0	0	0	0	0	0	0	0	0	0	0	0	1	0
GCF_000018325.1_ASM1832v1	0	0	0	0	0	0	0	0	0	0	0	0	0	0	0	0	0	0	0	0	0	0	0	0	0	0	0	0	0	0
GCF_008065095.1_ASM806509v1	1	0	0	0	0	0	0	0	0	0	0	0	0	0	0	1	0	1	0	0	0	0	0	0	0	0	0	0	1	0
GCF_001534665.1_ASM153466v1	0	0	0	0	0	0	0	0	0	0	0	0	0	0	0	0	0	0	0	0	0	0	0	0	0	0	0	0	0	0
GCF_022965755.1_ASM2296575v1	2	0	0	0	0	0	0	0	0	0	0	0	0	0	0	1	0	0	0	0	0	0	0	0	0	1	0	0	1	1
GCF_003967075.1_ASM396707v1	2	0	0	0	0	0	0	0	0	0	0	0	0	0	0	2	0	2	0	0	0	0	0	0	0	1	0	0	1	1
GCF_000260985.4_ASM26098v3	0	0	1	0	0	0	0	0	0	0	0	0	1	0	0	2	2	1	0	0	0	0	0	0	0	0	0	0	0	0
GCF_000221005.1_ASM22100v1	2	0	1	0	0	0	0	0	0	0	0	0	0	0	0	1	1	1	0	0	0	0	0	0	0	0	0	0	1	1
GCF_015074805.1_ASM1507480v1	4	0	0	0	0	0	0	0	0	0	0	0	0	0	0	2	0	2	0	0	0	0	0	0	0	1	0	0	3	1
GCF_005517195.1_ASM551719v1	3	0	0	0	0	0	0	0	0	0	0	0	0	0	0	0	0	0	0	0	0	0	0	0	0	0	0	0	1	0
GCF_017311165.1_ASM1731116v1	1	0	0	0	0	0	0	0	0	0	0	0	0	0	0	1	0	0	0	0	0	0	0	0	0	0	0	0	1	0
GCF_001854285.1_ASM185428v1	5	0	1	0	0	0	0	0	0	0	0	0	0	0	0	1	0	1	0	0	0	0	0	0	0	0	0	0	2	3
GCF_000266905.1_ASM26690v1	3	0	0	0	0	0	0	0	0	0	0	0	0	0	0	0	0	0	0	0	0	0	0	0	0	0	0	0	1	0
GCF_001605015.1_ASM160501v1	3	0	1	0	0	0	0	0	0	0	0	0	0	0	0	2	2	2	0	0	0	0	0	0	0	0	0	0	3	0
GCF_030297655.1_ASM3029765v1	1	0	0	0	0	0	0	0	0	0	0	0	0	0	0	1	0	1	0	0	0	0	0	0	0	0	0	0	1	0
GCF_003534205.1_Lweihen2.0	1	0	0	0	0	0	0	0	0	0	0	0	0	0	0	0	0	0	0	0	0	0	0	0	0	0	0	0	0	1
GCF_000266925.1_ASM26692v1	0	0	0	0	0	0	0	0	0	0	0	0	0	0	0	0	0	0	0	0	0	0	0	0	0	0	0	0	0	0
GCF_030406905.1_ASM3040690v1	3	0	0	0	0	0	0	0	0	0	0	0	0	0	0	0	0	0	0	0	0	0	0	0	0	0	0	0	1	0
GCF_016834455.1_ASM1683445v1	1	0	0	0	0	0	0	0	0	0	0	0	0	0	0	1	0	1	0	0	0	0	0	0	0	1	0	0	1	0
GCF_013201035.1_ASM1320103v1	1	0	0	0	0	0	0	0	0	0	0	0	0	0	0	0	0	0	0	0	0	0	0	0	0	0	0	0	1	0
GCF_017948325.1_ASM1794832v1	1	0	0	0	0	0	0	0	0	0	0	0	0	0	0	0	0	0	0	0	0	0	0	0	0	0	0	0	1	0
GCF_001050475.1_ASM105047v1	0	0	0	0	0	0	0	0	0	0	0	0	0	0	0	0	0	0	0	0	0	0	0	0	0	1	0	0	0	0
GCF_011650445.1_ASM1165044v1	2	0	0	0	0	0	0	0	0	0	0	0	0	0	0	0	0	0	0	0	0	0	0	0	0	0	0	0	1	0
GCF_934924865.1_Tepidibacter_sp_8C15b	0	0	0	0	0	0	0	0	0	0	0	0	0	0	0	0	0	0	0	0	0	0	0	0	0	0	0	0	0	0
GCF_000973725.1_ASM97372v1	2	0	0	0	0	0	0	0	0	0	0	0	0	0	0	0	0	0	0	0	0	0	0	0	0	0	0	0	1	0
GCF_018138105.1_ASM1813810v1	3	0	0	0	0	0	0	0	0	0	0	0	0	0	0	0	0	0	0	0	0	0	0	0	0	0	0	0	2	2
GCF_001455085.1_ASM145508v1	0	0	0	0	0	0	0	0	0	0	0	0	0	0	0	0	0	0	0	0	0	0	0	0	0	0	0	0	0	0
GCF_026240795.1_ASM2624079v1	0	0	0	0	0	0	0	0	0	0	0	0	0	0	0	0	0	0	0	0	0	0	0	0	0	0	0	0	0	0
GCA_015257785.3_ASM1525778v3	0	0	0	0	0	0	0	0	0	0	0	0	0	0	0	0	0	0	0	0	0	0	0	0	0	0	0	0	0	0
GCF_005577435.1_ASM557743v1	2	0	0	0	0	0	0	0	0	0	0	0	0	0	0	0	0	0	0	0	0	0	0	0	0	0	0	0	1	1
GCF_013393365.1_ASM1339336v1	0	0	0	0	0	0	0	0	0	0	0	0	0	0	0	0	0	0	0	0	0	0	0	0	0	1	0	0	0	0
GCF_002761235.1_ASM276123v1	0	0	0	0	0	0	0	0	0	0	0	0	0	0	0	0	0	0	0	0	0	0	0	0	0	0	0	0	0	0
GCF_000023685.1_ASM2368v1	0	0	0	0	0	0	0	0	0	0	0	0	0	0	0	0	0	0	0	0	0	0	0	0	0	0	0	0	0	0
GCF_000632475.1_ASM63247v2	4	0	1	0	0	0	0	0	0	0	0	0	0	0	0	2	1	1	0	0	0	0	0	0	0	0	0	0	3	1
GCF_006547045.1_ASM654704v1	3	0	0	0	0	0	0	0	0	0	0	0	0	0	0	1	0	1	0	0	0	0	0	0	0	1	0	0	1	1
GCF_900637635.1_52313_A01	1	0	0	0	0	0	0	0	0	0	0	0	0	0	0	0	0	0	0	0	0	0	0	0	0	1	0	0	1	0
GCF_001542775.1_ASM154277v1	1	0	0	0	0	0	0	0	0	0	0	0	0	0	0	0	0	0	0	0	0	0	0	0	0	0	0	0	1	0
GCF_026625065.1_ASM2662506v1	1	0	0	0	0	0	0	0	0	0	0	0	0	0	0	0	0	0	0	0	0	0	0	0	0	0	0	0	1	0
GCF_002109365.1_ASM210936v1	1	1	2	0	0	0	0	0	0	0	0	0	0	0	1	0	0	0	0	0	0	0	0	0	0	0	0	1	1	0
GCF_021390075.1_ASM2139007v1	2	1	4	0	0	0	0	0	0	0	0	0	0	0	0	0	0	0	0	0	0	0	0	0	0	0	0	0	1	1
GCA_021044545.1_ASM2104454v1	1	0	0	0	0	0	0	0	0	0	0	0	0	0	0	1	0	1	0	0	0	0	0	0	0	0	0	0	1	0
GCF_024759285.1_ASM2475928v1	0	0	0	0	0	0	0	0	0	0	0	0	0	0	0	0	0	0	0	0	0	0	0	0	0	0	0	0	0	0
GCF_003074055.1_ASM307405v1	4	0	0	0	0	0	0	0	0	0	0	0	0	0	0	0	0	0	0	0	0	0	0	0	0	0	0	0	1	0
GCF_001886735.1_ASM188673v1	3	0	0	0	0	0	0	0	0	0	0	0	0	0	0	1	0	1	0	0	0	0	0	0	0	0	0	0	2	1
GCF_030123225.1_ASM3012322v1	2	1	2	0	0	0	0	0	0	0	0	0	0	0	1	0	0	0	0	0	0	0	0	0	0	0	1	1	1	1
GCF_000935025.1_ASM93502v1	3	0	0	0	0	0	0	0	0	0	0	0	0	0	0	1	0	1	0	0	0	0	0	0	0	0	0	0	2	1
GCF_001278035.1_ASM127803v1	2	0	0	0	0	0	0	0	0	0	0	0	0	0	0	1	0	1	0	0	0	0	0	0	0	1	0	0	1	1
GCF_000237205.1_ASM23720v1	1	0	0	0	0	0	0	0	0	0	0	0	0	0	0	0	0	0	0	0	0	0	0	0	0	0	0	0	0	1
GCF_000969905.1_ASM96990v1	0	0	0	0	0	0	0	0	0	0	0	0	0	0	0	0	0	0	0	0	0	0	0	0	0	0	0	0	0	0
GCF_022655595.1_ASM2265559v1	1	0	0	0	0	0	0	0	0	0	0	0	0	0	0	1	0	1	0	0	0	0	0	0	0	0	0	0	0	1
GCF_000214195.1_ASM21419v1	1	0	0	0	0	0	0	0	0	0	0	0	0	0	0	0	0	0	0	0	0	0	0	0	0	0	0	0	0	1
GCF_013401515.1_ASM1340151v1	3	0	0	0	0	0	0	0	0	0	0	0	0	0	0	0	0	0	0	0	0	0	0	0	0	0	0	0	2	0
GCF_017498485.1_ASM1749848v1	1	0	0	0	0	0	0	0	0	0	0	0	0	0	0	1	0	0	0	0	0	0	0	0	0	0	0	0	1	0
GCF_013284055.1_ASM1328405v1	1	0	0	0	0	0	0	0	0	0	0	0	0	0	0	1	0	1	0	0	0	0	0	0	0	0	0	0	1	0
GCF_000012725.1_ASM1272v1	4	0	0	0	0	0	0	0	0	0	0	0	0	0	0	0	0	0	0	0	0	0	0	0	0	0	0	0	3	0
GCF_001715385.1_ASM171538v1	2	0	1	0	0	0	0	0	0	0	0	0	0	0	0	1	1	1	0	0	0	0	0	0	0	0	0	0	1	1
GCF_021172045.1_ASM2117204v1	4	0	0	0	0	0	0	0	0	0	0	0	0	0	0	0	0	0	0	0	0	0	0	0	0	0	0	0	4	0
GCF_008000995.1_ASM800099v1	1	0	0	0	0	0	0	0	0	0	0	0	0	0	0	0	0	0	0	0	0	0	0	0	0	0	0	0	1	0
GCF_025140295.1_ASM2514029v1	2	0	1	0	0	0	0	0	0	0	0	0	0	0	0	1	1	1	0	0	0	0	0	0	0	0	0	0	1	1
GCF_000348765.2_ASM34876v2	0	0	0	0	0	0	0	0	0	0	0	0	0	0	0	1	0	1	0	0	0	0	0	0	0	0	0	0	0	0
GCF_011604605.1_ASM1160460v1	3	0	0	0	0	0	0	0	0	0	0	0	0	0	0	0	0	0	0	0	0	0	0	0	0	0	0	0	1	2
GCF_000017645.1_ASM1764v1	1	0	1	0	0	0	0	0	0	0	0	0	0	0	0	1	0	1	0	0	0	0	0	0	0	1	0	0	1	0
GCF_000801295.1_ASM80129v1	1	0	0	0	0	0	0	0	0	0	0	0	0	0	0	2	1	2	0	0	0	0	0	0	0	0	0	0	0	0
GCF_003058365.1_ASM305836v1	1	0	0	0	0	0	0	0	0	0	0	0	0	0	0	0	0	0	0	0	0	0	0	0	0	0	0	0	1	0
GCF_000769405.2_CC275e2020	3	0	0	0	0	0	0	0	0	0	0	0	0	0	0	1	0	1	0	0	0	0	0	0	0	0	0	0	2	1
GCF_002764115.1_ASM276411v1	2	0	0	0	0	0	0	0	0	0	0	0	0	0	0	1	0	1	0	0	0	0	0	0	0	0	0	0	2	0
GCF_001750105.1_ASM175010v1	1	0	0	0	0	0	0	0	0	0	0	0	0	0	0	1	0	1	0	0	0	0	0	0	0	0	0	0	1	0
GCF_005222245.1_ASM522224v1	1	0	0	0	0	0	0	0	0	0	0	0	0	0	0	0	0	0	0	0	0	0	0	0	0	0	0	0	0	1
GCF_022376835.1_ASM2237683v1	0	0	0	0	0	0	0	0	0	0	0	0	0	0	0	0	0	0	0	0	0	0	0	0	0	0	0	0	0	0
GCF_018399035.1_ASM1839903v1	0	0	0	0	0	0	0	0	0	0	0	0	0	0	0	1	0	1	0	0	0	0	0	0	0	0	0	0	0	0
GCF_021165775.1_ASM2116577v1	0	0	0	0	0	0	0	0	0	0	0	0	0	0	0	0	0	0	0	0	0	0	0	0	0	0	0	0	0	0
GCF_003595605.1_ASM359560v1	2	0	1	0	0	0	0	0	0	0	0	0	0	0	1	0	0	0	0	0	0	0	0	0	0	1	0	0	1	1
GCF_013372225.1_ASM1337222v1	0	0	0	0	0	0	0	0	0	0	0	0	0	0	0	1	0	1	0	0	0	0	0	0	0	0	0	0	0	0
GCF_000183665.1_ASM18366v1	1	0	0	0	0	0	0	0	0	0	0	0	0	0	0	0	0	0	0	0	0	0	0	0	0	0	0	0	0	1
GCF_019797845.1_ASM1979784v1	1	0	0	0	0	0	0	0	0	0	0	0	0	0	0	0	0	0	0	0	0	0	0	0	0	0	0	0	0	1
GCF_003028855.1_ASM302885v1	4	0	1	0	0	0	0	0	0	0	0	0	0	0	0	1	0	1	0	0	0	0	0	0	0	1	0	0	2	1
GCF_003443695.1_ASM344369v1	1	0	0	0	0	0	0	0	0	0	0	0	0	0	0	1	0	0	0	0	0	0	0	0	0	0	0	0	1	0
GCF_020883455.1_ASM2088345v1	3	0	0	0	0	0	0	0	0	0	0	0	0	0	0	2	0	2	0	0	0	0	0	0	0	0	0	0	2	0
GCF_015265455.1_ASM1526545v1	0	0	0	0	0	0	0	0	0	0	0	0	0	0	0	1	1	1	0	0	0	0	0	0	0	0	0	0	0	0
GCF_017068455.1_ASM1706845v1	1	0	0	0	0	0	0	0	0	0	0	0	0	0	0	1	0	0	0	0	0	0	0	0	0	0	0	0	1	0
GCF_003945525.1_ASM394552v1	4	0	0	0	0	0	0	0	0	0	0	0	0	0	0	0	0	0	0	0	0	0	0	0	0	1	0	0	1	0
GCF_004000605.1_ASM400060v1	2	0	0	0	0	0	0	0	0	0	0	0	0	0	0	0	0	0	0	0	0	0	0	0	0	0	0	0	2	0
GCF_029866885.1_ASM2986688v1	1	0	0	0	0	0	0	0	0	0	0	0	0	0	0	0	0	0	0	0	0	0	0	0	0	0	0	0	0	1
GCF_024398035.1_ASM2439803v1	1	0	0	0	0	0	0	0	0	0	0	0	0	0	0	1	0	1	0	0	0	0	0	0	0	0	0	0	1	0
GCF_900660485.1_50648_E01-3	0	0	0	0	0	0	0	0	0	0	0	0	0	0	0	0	0	0	0	0	0	0	0	0	0	0	0	0	0	0
GCF_028748185.1_ASM2874818v1	3	0	0	0	0	0	0	0	0	0	0	0	0	0	0	1	0	0	0	0	0	0	0	0	0	0	0	0	3	0
GCF_005697215.1_ASM569721v1	0	0	0	0	0	0	0	0	0	0	0	0	0	0	0	0	0	0	0	0	0	0	0	0	0	0	0	0	0	0
GCF_002189675.2_ASM218967v2	3	0	0	0	0	0	0	0	0	0	0	0	0	0	0	0	0	0	0	0	0	0	0	0	0	0	0	0	1	0
GCF_000597865.1_ASM59786v1	0	0	0	0	0	0	0	0	0	0	0	0	0	0	0	0	0	0	0	0	0	0	0	0	0	0	0	0	0	0
GCF_000023865.1_ASM2386v1	2	0	0	0	0	0	0	0	0	0	0	0	0	0	0	0	0	0	0	0	0	0	0	0	0	0	0	0	1	0
GCF_004795875.1_ASM479587v1	2	0	0	0	0	0	0	0	0	0	0	0	0	0	0	0	0	0	0	0	0	0	0	0	0	0	0	0	1	0
GCF_009936175.1_ASM993617v1	1	0	0	0	0	0	0	0	0	0	0	0	0	0	0	0	0	0	0	0	0	0	0	0	0	0	0	0	0	1
GCF_019879105.1_ASM1987910v1	3	0	0	0	0	0	0	0	0	0	0	0	0	0	0	0	0	0	0	0	0	0	0	0	0	0	0	0	2	0
GCF_012769535.1_ASM1276953v1	1	1	1	0	0	0	0	0	0	0	0	0	0	0	0	0	1	0	0	0	0	0	0	0	0	0	0	0	1	0
GCF_000317615.1_ASM31761v1	1	0	0	0	0	0	0	0	0	0	0	0	0	0	0	0	0	0	0	0	0	0	0	0	0	0	0	0	1	0
GCF_002833405.1_ASM283340v1	1	1	1	0	0	0	0	0	0	0	0	0	0	0	0	0	0	0	0	0	0	0	0	0	0	0	0	0	1	0
GCF_027945075.1_ASM2794507v1	0	0	0	0	0	0	0	0	0	0	0	0	0	0	0	4	0	0	0	0	0	0	0	0	0	0	0	0	0	0
GCF_024707505.1_ASM2470750v1	1	0	0	0	0	0	0	0	0	0	0	0	0	0	0	0	0	0	0	0	0	0	0	0	0	0	0	0	0	1
GCA_021611515.1_ASM2161151v1	2	0	0	0	0	0	0	0	0	0	0	0	0	0	0	1	0	1	0	0	0	0	0	0	0	0	0	0	1	0
GCF_009906855.1_ASM990685v1	3	0	0	0	0	0	0	0	0	0	0	0	0	0	0	0	0	0	0	0	0	0	0	0	0	0	0	0	2	1
GCF_900187045.1_51485_B01	1	0	0	0	0	0	0	0	0	0	0	0	0	0	0	0	0	0	0	0	0	0	0	0	0	0	0	0	1	0
GCF_023100845.1_ASM2310084v1	1	0	0	0	0	0	0	0	0	0	0	0	0	0	0	0	0	0	0	0	0	0	0	0	0	0	0	0	1	0
GCF_005281435.1_ASM528143v1	1	0	0	0	0	0	0	0	0	0	0	0	0	0	0	0	0	0	0	0	0	0	0	0	0	0	0	0	0	1
GCF_014844115.1_ASM1484411v1	0	0	0	0	0	0	0	0	0	0	0	0	0	0	0	0	0	0	0	0	0	0	0	0	0	0	0	0	0	0
GCF_028877475.1_ASM2887747v1	2	1	1	0	0	0	0	0	0	0	0	0	0	0	0	0	0	0	0	0	0	0	0	0	0	0	0	0	1	1
GCF_018687275.1_ASM1868727v1	1	0	0	0	0	0	0	0	0	0	0	0	0	0	0	1	0	1	0	0	0	0	0	0	0	0	0	0	1	0
GCF_029855045.1_ASM2985504v1	4	0	0	0	0	0	0	0	0	0	0	0	0	0	0	1	0	1	0	0	0	0	0	0	0	0	0	0	3	1
GCF_000747525.1_ASM74752v1	1	0	0	0	0	0	0	0	0	0	0	0	0	0	0	1	0	0	0	0	0	0	0	0	0	0	0	0	1	0
GCF_028752115.1_ASM2875211v1	3	0	0	0	0	0	0	0	0	0	0	0	0	0	0	0	0	0	0	0	0	0	0	0	0	0	0	0	1	2
GCF_013394655.1_ASM1339465v1	1	0	1	0	0	0	0	0	0	0	0	0	0	0	0	1	0	0	0	0	0	0	0	0	0	0	0	0	1	0
GCF_020341615.1_ASM2034161v1	2	0	2	0	0	0	0	0	0	0	0	0	0	0	0	1	0	1	0	0	0	0	0	0	0	0	0	0	1	1
GCF_030035605.1_ASM3003560v1	1	0	1	0	0	0	0	0	0	0	0	0	0	0	0	1	0	1	0	0	0	0	0	0	0	0	0	0	1	0
GCF_029542205.1_ASM2954220v1	1	0	0	0	0	0	0	0	0	0	0	0	0	0	0	1	0	1	0	0	0	0	0	0	0	1	0	0	1	0
GCF_011064265.1_ASM1106426v1	1	0	1	0	0	0	0	0	0	0	0	0	0	0	0	1	1	0	0	0	0	0	0	0	0	0	0	0	1	0
GCF_003571725.1_ASM357172v1	1	0	0	0	0	0	0	0	0	0	0	0	0	0	0	0	0	0	0	0	0	0	0	0	0	0	0	0	0	1
GCF_021590045.1_ASM2159004v1	1	0	0	0	0	0	0	0	0	0	0	0	0	0	0	0	0	0	0	0	0	0	0	0	0	0	0	0	1	0
GCF_010450915.1_ASM1045091v1	2	0	0	0	0	0	0	0	0	0	0	0	0	0	0	0	0	0	0	0	0	0	0	0	0	0	0	0	1	1
GCF_023022985.1_ASM2302298v1	2	0	0	0	0	0	0	0	0	0	0	0	0	0	0	0	0	0	0	0	0	0	0	0	0	0	0	0	1	0
GCF_009914335.1_ASM991433v1	1	0	0	0	0	0	0	0	0	0	0	0	0	0	0	0	0	0	0	0	0	0	0	0	0	0	0	0	0	1
GCF_000022325.1_ASM2232v1	0	0	0	0	0	0	0	0	0	0	0	0	0	0	0	0	0	0	0	0	0	0	0	0	0	0	0	0	0	0
GCF_000092105.1_ASM9210v1	2	0	0	0	0	0	0	0	0	0	0	0	0	0	0	0	0	0	0	0	0	0	0	0	0	0	0	0	2	0
GCF_009931615.1_ASM993161v1	2	0	0	0	0	0	0	0	0	0	0	0	0	0	0	1	0	1	0	0	0	0	0	0	0	0	0	0	2	0
GCF_000785535.1_ASM78553v1	2	0	0	0	0	0	0	0	0	0	0	0	0	0	0	0	0	0	0	0	0	0	0	0	0	0	0	0	1	0
GCF_002078355.1_ASM207835v1	1	0	0	0	0	0	0	0	0	0	0	0	0	0	0	0	0	0	0	0	0	0	0	0	0	0	0	0	1	0
GCF_013285525.1_ASM1328552v1	4	0	0	0	0	0	0	0	0	0	0	0	0	0	0	1	1	1	0	0	0	0	0	0	0	0	0	0	3	1
GCF_023311895.1_ASM2331189v1	1	0	1	0	0	0	0	0	0	0	0	0	0	0	0	2	1	2	0	0	0	0	0	0	0	0	0	0	1	0
GCF_025884515.1_ASM2588451v1	0	0	0	0	0	0	0	0	0	0	0	0	0	0	0	0	0	0	0	0	0	0	0	0	0	0	0	0	0	0
GCF_022592155.1_ASM2259215v1	1	0	0	0	0	0	0	0	0	0	0	0	0	0	0	0	0	0	0	0	0	0	0	0	0	0	0	0	0	1
GCF_025133195.1_ASM2513319v1	1	0	0	0	0	0	0	0	0	0	0	0	0	0	0	0	0	0	0	0	0	0	0	0	0	0	0	0	0	1
GCF_011611525.1_ASM1161152v1	2	0	0	0	0	0	0	0	0	0	0	0	0	0	0	0	0	0	0	0	0	0	0	0	0	0	0	0	0	1
GCF_005843985.1_ASM584398v1	0	0	0	0	0	0	0	0	0	0	0	0	0	0	0	0	0	0	0	0	0	0	0	0	0	0	0	0	0	0
GCF_001456115.1_ASM145611v1	2	0	0	0	0	0	0	0	0	0	0	0	0	0	0	0	0	0	0	0	0	0	0	0	0	2	0	0	1	1
GCF_014279835.1_ASM1427983v1	2	0	0	0	0	0	0	0	0	0	0	0	0	0	0	0	0	0	0	0	0	0	0	0	0	0	0	0	2	0
GCF_002865995.1_ASM286599v1	0	0	0	0	0	0	0	0	0	0	0	0	0	0	0	0	0	0	0	0	0	0	0	0	0	0	0	0	0	0
GCF_000737575.1_ASM73757v1	2	0	0	0	0	0	0	0	0	0	0	0	0	0	0	0	0	0	0	0	0	0	0	0	0	0	0	0	2	0
GCF_011764585.1_ASM1176458v1	1	0	1	0	0	0	0	0	0	0	0	0	0	0	0	2	1	2	0	0	0	0	0	0	0	0	0	0	1	0
GCF_002902985.1_ASM290298v1	1	0	0	0	0	0	0	0	0	0	0	0	0	0	0	0	0	0	0	0	0	0	0	0	0	0	0	0	0	1
GCF_022869785.1_ASM2286978v1	1	0	0	0	0	0	0	0	0	0	0	0	0	0	0	1	0	0	0	0	0	0	0	0	0	0	0	0	1	0
GCF_000007205.1_ASM720v1	0	0	0	0	0	0	0	0	0	0	0	0	0	0	0	0	0	0	0	0	0	0	0	0	0	0	0	0	0	0
GCF_003012915.1_ASM301291v1	1	0	0	0	0	0	0	0	0	0	0	0	0	0	0	0	0	0	0	0	0	0	0	0	0	0	0	0	0	1
GCF_023347535.1_ASM2334753v1	0	0	0	0	0	0	0	0	0	0	0	0	0	0	0	0	0	0	0	0	0	0	0	0	0	0	0	0	0	0
GCF_014268595.2_ASM1426859v2	3	0	0	0	0	0	0	0	0	0	0	0	0	0	0	3	0	2	0	0	0	0	0	0	0	0	0	0	1	2
GCF_026410865.1_ASM2641086v1	1	0	0	0	0	0	0	0	0	0	0	0	0	0	0	0	0	0	0	0	0	0	0	0	0	0	0	0	1	0
GCF_002005405.1_ASM200540v1	0	0	0	0	0	0	0	0	0	0	0	0	0	0	0	0	0	0	0	0	0	0	0	0	0	0	0	0	0	0
GCF_000025625.1_ASM2562v1	1	2	2	0	0	0	0	0	0	0	0	0	0	0	0	0	0	0	0	0	0	0	0	0	0	0	0	0	1	0
GCF_018326145.1_ASM1832614v1	2	0	0	0	0	0	0	0	0	0	0	0	0	0	0	0	0	0	0	0	0	0	0	0	0	0	0	0	1	0
GCF_013391085.1_ASM1339108v1	2	1	2	0	0	0	0	0	0	0	0	0	0	0	0	0	0	0	1	1	0	0	0	0	0	1	0	0	2	0
GCF_003691445.1_ASM369144v1	2	0	0	0	0	0	0	0	0	0	0	0	0	0	0	2	0	2	0	0	0	0	0	0	0	0	0	0	1	1
GCF_013305685.1_ASM1330568v1	2	0	0	0	0	0	0	0	0	0	0	0	0	0	0	2	0	2	0	0	0	0	0	0	0	0	0	0	1	1
GCF_000014785.1_ASM1478v1	1	0	1	0	0	0	0	0	0	0	0	0	0	0	0	1	1	1	0	0	0	0	0	0	0	0	0	0	1	0
GCF_900474605.1_41594_C01	0	0	0	0	0	0	0	0	0	0	0	0	0	0	0	0	0	0	0	0	0	0	0	0	0	0	0	0	0	0
GCF_003323835.1_ASM332383v1	1	0	0	0	0	0	0	0	0	0	0	0	0	0	0	0	0	0	0	0	0	0	0	0	0	0	0	0	0	1
GCF_019599145.1_ASM1959914v1	2	0	0	0	0	0	0	0	0	0	0	0	0	0	0	0	0	0	0	0	0	0	0	0	0	0	0	0	1	0
GCF_004295665.1_ASM429566v1	1	0	1	0	0	0	0	0	0	0	0	0	0	0	0	1	1	1	0	0	0	0	0	0	0	0	0	0	1	0
GCF_009755645.1_ASM975564v1	2	0	0	0	0	0	0	0	0	0	0	0	0	0	0	3	1	2	0	0	0	0	0	0	0	0	0	0	1	1
GCF_003491325.1_ASM349132v1	1	0	0	0	0	0	0	0	0	0	0	0	0	0	0	0	0	0	0	0	0	0	0	0	0	0	0	0	0	1
GCF_018139125.1_ASM1813912v1	1	0	0	0	0	0	0	0	0	0	0	0	0	0	0	0	0	0	0	0	0	0	0	0	0	0	0	0	0	1
GCF_000013325.1_ASM1332v1	1	0	0	0	0	0	0	0	0	0	0	0	0	0	0	1	0	1	0	0	0	0	0	0	0	0	0	0	1	0
GCF_014701235.1_ASM1470123v1	0	0	0	0	0	0	0	0	0	0	0	0	0	0	0	0	1	0	0	0	0	0	0	0	0	0	0	0	0	0
GCF_000306785.1_ASM30678v1	2	0	0	0	0	0	0	0	0	0	0	0	0	0	0	0	0	0	0	0	0	0	0	0	0	0	0	0	1	0
GCF_004322655.1_ASM432265v1	2	0	1	0	0	0	0	0	0	0	0	0	0	0	0	0	0	0	0	0	0	0	0	0	0	0	0	0	1	1
GCF_017815595.1_ASM1781559v1	2	0	0	0	0	0	0	0	0	0	0	0	0	0	0	0	0	0	0	0	0	0	0	0	0	0	0	0	1	1
GCF_020614375.1_ASM2061437v1	6	0	1	0	0	0	0	0	0	0	0	0	0	0	0	0	0	0	0	0	0	0	0	0	0	0	0	0	3	0
GCF_023702715.1_ASM2370271v1	1	0	0	0	0	0	0	0	0	0	0	0	0	0	0	0	0	0	0	0	0	0	0	0	0	0	0	0	0	1
GCF_000195955.2_ASM19595v2	1	0	0	0	0	0	0	0	0	0	0	0	0	0	0	0	0	0	0	0	0	0	0	0	0	0	0	0	1	0
GCF_000018025.1_ASM1802v1	1	0	0	0	0	0	0	0	0	0	0	0	0	0	0	1	0	1	0	0	0	0	0	0	0	1	0	0	1	0
GCF_030291935.1_ASM3029193v1	2	0	1	0	0	0	0	0	0	0	0	0	0	0	0	0	0	0	0	0	0	0	0	0	0	0	0	0	1	1
GCF_002903215.1_ASM290321v1	1	0	0	0	0	0	0	0	0	0	0	0	0	0	0	0	0	0	0	0	0	0	0	0	0	0	0	0	0	1
GCF_024206795.1_ASM2420679v1	2	0	0	0	0	0	0	0	0	0	0	0	0	0	0	1	0	1	0	0	0	0	0	0	0	0	0	0	1	1
GCF_003667825.1_ASM366782v1	2	1	1	0	0	0	0	0	0	0	0	0	0	0	0	0	0	0	0	0	0	0	0	0	0	0	0	0	1	1
GCF_003967175.1_Sacidi_1.0	1	0	0	0	1	1	1	1	0	0	0	0	0	0	0	0	0	0	0	0	0	0	0	0	0	0	0	0	1	0
GCA_015257555.2_ASM1525755v2	0	0	0	0	0	0	0	0	0	0	0	0	0	0	0	0	0	0	0	0	0	0	0	0	0	0	0	0	0	0
GCF_010729895.1_ASM1072989v1	2	0	0	0	0	0	0	0	0	0	0	0	0	0	0	0	0	0	0	0	0	0	0	1	0	0	0	0	1	0
GCF_001753245.1_ASM175324v1	4	0	0	0	0	0	0	0	0	0	0	0	0	0	0	1	0	1	0	0	0	0	0	0	0	1	0	0	3	1
GCF_028870195.1_ASM2887019v1	3	0	0	0	0	0	0	0	0	0	0	0	0	0	0	0	0	0	0	0	0	0	0	0	0	0	0	0	1	0
GCF_023151555.2_ASM2315155v2	3	0	0	0	0	0	0	0	0	0	0	0	0	0	0	1	0	1	0	0	0	0	0	0	0	0	0	0	2	1
GCF_001559235.2_ASM155923v2	1	0	0	0	0	0	0	0	0	0	0	0	0	0	0	0	0	0	0	0	0	0	0	0	0	0	0	0	0	1
GCF_000828475.1_ASM82847v1	3	0	0	0	0	0	0	0	0	0	0	0	0	0	0	1	0	1	0	0	0	0	0	0	0	0	0	0	1	1
GCA_022749295.1_ASM2274929v1	1	0	1	0	0	0	0	0	0	0	0	0	0	0	0	1	0	0	0	0	0	0	0	0	0	0	0	0	1	0
GCF_001561955.1_ASM156195v1	0	0	0	0	0	0	0	0	0	0	0	0	0	0	0	0	0	0	0	0	0	0	0	0	0	0	0	0	0	0
GCF_003852355.1_ASM385235v1	3	0	0	0	0	0	0	0	0	0	0	0	0	0	0	2	0	2	0	0	0	0	0	0	0	0	0	0	1	2
GCF_000012945.1_ASM1294v1	3	1	1	0	0	0	0	0	0	0	0	0	0	0	0	0	0	0	0	0	0	0	0	0	0	0	0	0	2	1
GCF_027594365.1_ASM2759436v1	2	0	3	0	0	0	0	0	0	0	0	0	0	0	2	0	0	0	0	0	0	0	0	0	0	0	0	0	1	1
GCF_019263805.1_ASM1926380v1	1	0	0	0	0	0	0	0	0	0	0	0	0	0	0	1	0	0	0	0	0	0	0	0	0	1	0	0	1	0
GCF_008931845.1_ASM893184v1	0	0	0	0	0	0	0	0	0	0	0	0	0	0	0	0	0	0	0	0	0	0	0	0	0	0	0	0	0	0
GCF_006970545.1_ASM697054v1	3	0	0	0	0	0	0	0	0	0	0	0	0	0	0	1	1	1	0	0	0	0	0	0	0	0	0	0	2	1
GCF_003074995.2_ASM307499v2	1	0	0	0	0	0	0	0	0	0	0	0	0	0	0	0	0	0	0	0	0	0	0	0	0	0	0	0	0	1
GCF_000183745.1_ASM18374v1	1	1	1	0	0	0	0	0	0	0	0	0	0	0	0	0	1	0	0	0	0	0	0	0	0	0	0	0	2	0
GCF_004683885.1_ASM468388v1	2	0	0	0	0	0	0	0	0	0	0	0	0	0	0	0	0	0	0	0	0	0	0	0	0	0	0	0	2	0
GCF_003391335.1_ASM339133v1	1	0	0	0	0	0	0	0	0	0	0	0	0	0	0	0	0	0	0	0	0	0	0	0	0	0	0	0	0	1
GCA_016865035.1_ASM1686503v1	1	0	0	0	0	0	0	0	0	0	0	0	0	0	0	1	0	1	0	0	0	0	0	0	0	0	0	0	1	0
GCF_000341345.1_ASM34134v1	1	0	0	0	0	0	0	0	0	0	0	0	0	0	0	0	0	0	0	0	0	0	0	0	0	0	0	0	1	0
GCF_018107685.1_ASM1810768v1	1	0	0	0	0	0	0	0	0	0	0	0	0	0	0	0	0	0	0	0	0	0	0	0	0	0	0	0	0	1
GCF_000758685.1_ASM75868v1	1	0	0	0	0	0	0	0	0	0	0	0	0	0	0	0	0	0	0	0	0	0	0	0	0	0	0	0	0	1
GCF_004114795.1_ASM411479v1	1	0	0	0	0	0	0	0	0	0	0	0	0	0	0	1	1	1	0	0	0	0	0	0	0	1	0	0	1	0
GCF_025947045.1_ASM2594704v1	1	0	0	0	0	0	0	0	0	0	0	0	0	0	0	1	0	0	0	0	0	0	0	0	0	0	0	0	1	0
GCF_000975265.2_ASM97526v2	1	0	0	0	0	0	0	0	0	0	0	0	0	0	0	0	0	0	0	0	0	0	0	0	0	0	0	0	1	0
GCF_003594935.2_ASM359493v2	1	0	0	0	0	0	0	0	0	0	0	0	0	0	0	0	0	0	0	0	0	0	0	0	0	0	0	0	0	1
GCF_001013905.1_sleC34	2	0	0	0	0	0	0	0	0	0	0	0	0	0	0	0	0	0	0	0	0	0	0	0	0	0	0	0	1	0
GCF_002217795.2_ASM221779v2	2	0	0	0	0	0	0	0	0	0	0	0	0	0	0	1	1	1	0	0	0	0	0	0	0	0	0	0	1	1
GCF_001761365.1_ASM176136v1	1	0	0	0	0	0	0	0	0	0	0	0	0	0	0	1	0	0	0	0	0	0	0	0	0	0	0	0	1	0
GCF_008727735.1_ASM872773v1	0	0	0	0	0	0	0	0	0	0	0	0	0	0	0	0	0	0	0	0	0	0	0	0	0	0	0	0	0	0
GCF_004564075.1_ASM456407v1	1	0	0	0	0	0	0	0	0	0	0	0	0	0	0	0	0	0	0	0	0	0	0	0	0	0	0	0	1	0
GCF_003967275.1_ASM396727v1	1	0	0	0	0	0	0	0	0	0	0	0	0	0	0	2	1	2	0	0	0	0	0	0	0	0	0	0	1	0
GCF_000952975.1_D1G	0	0	0	0	0	0	0	0	0	0	0	0	0	0	0	0	0	0	0	0	0	0	0	0	0	0	0	0	0	0
GCF_012931845.1_ASM1293184v1	1	0	0	0	0	0	0	0	0	0	0	0	0	0	0	0	0	0	0	0	0	0	0	0	0	0	0	0	1	0
GCF_028473585.1_ASM2847358v1	2	0	0	0	0	0	0	0	0	0	0	0	0	0	0	1	0	1	0	0	0	0	0	0	0	0	0	0	1	1
GCF_022701175.1_ASM2270117v1	0	0	0	0	0	0	0	0	0	0	0	0	0	0	0	0	0	0	0	0	0	0	0	0	0	0	0	0	0	0
GCF_011405655.1_ASM1140565v1	0	0	0	0	0	0	0	0	0	0	0	0	0	0	0	0	0	0	0	0	0	0	0	0	0	0	0	0	0	0
GCF_013783065.1_ASM1378306v1	1	0	0	0	0	0	0	0	0	0	0	0	0	0	0	0	0	0	0	0	0	0	0	0	0	0	0	0	0	1
GCF_001298525.1_ASM129852v1	0	0	0	0	0	0	0	0	0	0	0	0	0	0	0	1	0	1	0	0	0	0	0	0	0	0	0	0	0	0
GCF_002151545.1_ASM215154v1	1	0	0	0	0	0	0	0	0	0	0	0	0	0	0	1	0	0	0	0	0	0	0	0	0	0	0	0	1	0
GCF_012676905.1_ASM1267690v1	2	0	2	0	0	0	0	0	0	0	1	0	0	0	0	0	0	0	0	0	0	0	0	0	0	0	0	0	1	1
GCF_000827125.1_ASM82712v1	0	0	0	0	0	0	0	0	0	0	0	0	0	0	0	0	0	0	0	0	0	0	0	0	0	0	0	0	0	0
GCA_943846635.1_17032020_METABAT_391	1	0	0	0	0	0	0	0	0	0	0	0	0	0	0	0	0	0	0	0	0	0	0	0	0	0	0	0	1	0
GCF_008973485.1_ASM897348v1	2	0	1	0	0	0	0	0	0	0	0	0	0	0	0	0	0	0	0	0	0	0	0	0	0	0	0	0	1	1
GCF_004291115.2_ASM429111v2	1	0	0	0	0	0	0	0	0	0	0	0	0	0	0	0	0	0	0	0	0	0	0	0	0	0	0	0	0	1
GCF_007998985.1_ASM799898v1	2	0	0	0	0	0	0	0	0	0	0	0	0	0	0	0	0	0	0	0	0	0	0	0	0	0	0	0	2	0
GCF_000219355.1_ASM21935v1	0	0	0	0	0	0	0	0	0	0	0	0	0	0	0	0	0	1	0	0	0	0	0	0	0	0	0	0	0	0
GCF_003660105.1_ASM366010v1	0	0	0	0	0	0	0	0	0	0	0	0	0	0	0	1	1	1	0	0	0	0	0	0	0	0	0	0	0	0
GCF_001623565.1_ASM162356v1	0	0	0	0	0	0	0	0	0	0	0	0	0	0	0	0	0	0	0	0	0	0	0	0	0	0	0	0	0	0
GCF_000283595.1_ASM28359v1	1	0	0	0	0	0	0	0	0	0	0	0	0	0	0	0	0	0	0	0	0	0	0	0	0	0	0	0	1	0
GCF_020342455.1_ASM2034245v1	1	0	0	0	0	0	0	0	0	0	0	0	0	0	0	0	0	0	0	0	0	0	0	0	0	0	0	0	0	1
GCF_002310835.1_ASM231083v1	2	0	0	0	0	0	0	0	0	0	0	0	0	0	0	1	0	1	0	0	0	0	0	0	0	0	0	0	1	1
GCF_014076495.1_ASM1407649v1	2	0	0	0	0	0	0	0	0	0	0	0	0	0	0	0	0	0	0	0	0	0	0	0	0	0	0	0	1	1
GCF_015534835.1_ASM1553483v1	1	0	0	0	0	0	0	0	0	0	0	0	0	0	0	0	0	0	0	0	0	0	0	0	0	0	0	0	0	1
GCF_022870865.1_ASM2287086v1	0	0	1	0	0	0	0	0	0	0	0	0	0	0	0	1	0	1	0	0	0	0	0	0	0	1	0	0	0	0
GCF_013781885.1_ASM1378188v1	0	0	0	0	0	0	0	0	0	0	0	0	0	0	0	0	0	0	0	0	0	0	0	0	0	0	0	0	0	0
GCF_008065135.1_ASM806513v1	2	0	0	0	0	0	0	0	0	0	0	0	0	0	0	1	0	0	0	0	0	0	0	0	0	0	0	0	2	0
GCF_014236795.1_ASM1423679v1	2	0	0	0	0	0	0	0	0	0	0	0	0	0	0	0	0	0	0	0	0	0	0	0	0	0	0	0	1	1
GCF_028606985.1_ASM2860698v1	1	0	1	0	0	0	0	0	0	0	0	0	0	0	0	0	0	0	0	0	0	0	0	0	0	0	0	0	0	1
GCF_000023825.1_ASM2382v1	1	0	0	0	0	0	0	0	0	0	0	0	0	0	0	1	0	0	0	0	0	0	0	0	0	0	0	0	1	0
GCF_013365455.1_ASM1336545v1	1	0	0	0	0	0	0	0	0	0	0	0	0	0	0	0	0	0	0	0	0	0	0	0	0	0	0	0	1	0
GCF_011046245.1_ASM1104624v1	4	0	1	0	0	0	0	0	0	0	0	0	0	0	0	1	2	1	0	0	0	0	0	0	0	0	0	0	3	1
GCF_020985305.1_ASM2098530v1	1	0	0	0	0	0	0	0	0	0	0	0	0	0	0	1	0	1	0	0	0	0	0	0	0	0	0	0	1	0
GCF_003363775.1_ASM336377v1	0	0	0	0	0	0	0	0	0	0	0	0	0	0	0	0	0	0	0	0	0	0	0	0	0	0	0	0	0	0
GCF_018141365.1_ASM1814136v1	2	0	0	0	0	0	0	0	0	0	0	0	0	0	0	1	0	1	0	0	0	0	0	0	0	0	0	0	1	1
GCF_010993845.2_ASM1099384v2	0	0	0	0	0	0	0	0	0	0	0	0	0	0	0	0	0	0	0	0	0	0	0	0	0	0	0	0	0	0
GCF_019931675.1_ASM1993167v1	1	0	0	0	0	0	0	0	0	0	0	0	0	0	0	0	0	0	0	0	0	0	0	0	0	0	0	0	1	0
GCF_018135955.1_ASM1813595v1	0	0	0	0	0	0	0	0	0	0	0	0	0	0	0	0	0	0	0	0	0	0	0	0	0	0	0	0	0	0
GCF_001543285.1_ASM154328v1	0	0	0	0	0	0	0	0	0	0	0	0	0	0	0	0	0	0	0	0	0	0	0	0	0	0	0	0	0	0
GCF_002334685.1_ASM233468v1	0	0	0	0	0	0	0	0	0	0	0	0	0	0	0	0	0	0	0	0	0	0	0	0	0	0	0	0	0	0
GCF_000284115.1_ASM28411v1	1	0	0	0	0	0	0	0	0	0	0	0	0	0	0	0	0	0	0	0	0	0	0	0	0	0	0	0	1	0
GCF_001047675.1_ASM104767v1	1	0	0	0	0	0	0	0	0	0	0	0	0	0	0	0	0	0	0	0	0	0	0	0	0	0	0	0	0	1
GCF_013374115.1_ASM1337411v1	2	0	0	0	0	0	0	0	0	0	0	0	0	0	0	0	0	0	0	0	0	0	0	0	0	0	0	0	1	1
GCF_000813245.1_ASM81324v1	0	0	0	0	0	0	0	0	0	0	0	0	0	0	0	0	0	0	0	0	0	0	0	0	0	0	0	0	0	0
GCF_030252165.1_ASM3025216v1	1	0	0	0	0	0	0	0	0	0	0	0	0	0	0	0	0	0	0	0	0	0	0	0	0	0	0	0	1	0
GCF_020991125.1_ASM2099112v1	2	0	0	0	0	0	0	0	0	0	0	0	0	0	0	1	0	1	0	0	0	0	0	0	0	0	0	0	1	1
GCF_029714345.1_ASM2971434v1	4	1	2	0	0	0	0	0	0	0	0	0	0	0	0	2	0	2	0	0	0	0	0	0	0	0	0	0	3	1
GCF_001865655.1_ASM186565v1	1	0	0	0	0	0	0	0	0	0	0	0	0	0	0	1	0	0	0	0	0	0	0	0	0	0	0	0	1	0
GCF_021049285.1_ASM2104928v1	1	0	0	0	0	0	0	0	0	0	0	0	0	0	0	0	0	0	0	0	0	0	0	0	0	0	0	0	1	0
GCF_002795825.1_ASM279582v1	1	0	0	0	0	0	0	0	0	0	0	0	0	0	0	0	0	0	0	1	0	0	0	0	0	0	0	0	1	0
GCF_002893765.1_ASM289376v1	1	0	0	0	0	0	0	0	0	0	0	0	0	0	0	1	0	0	0	0	0	0	0	0	0	0	0	0	1	0
GCF_016695175.1_ASM1669517v1	2	0	0	0	0	0	0	0	0	0	0	0	0	0	0	1	0	1	0	0	0	0	0	0	0	0	0	0	1	1
GCF_916618745.1_PRJEB46696	0	0	1	0	0	0	0	0	0	0	0	0	0	0	0	1	0	1	0	0	0	0	0	0	0	1	0	0	0	0
GCF_004803875.1_ASM480387v1	1	0	0	0	0	0	0	0	0	0	0	0	0	0	0	1	0	0	0	0	0	0	0	0	0	1	0	0	1	0
GCF_016804365.1_ASM1680436v1	1	0	0	0	0	0	0	0	0	0	0	0	0	0	0	0	0	0	0	0	0	0	0	0	0	0	0	0	0	1
GCF_001456155.1_ASM145615v1	0	0	0	0	0	0	0	0	0	0	0	0	0	0	0	3	0	1	0	0	0	0	0	0	0	0	0	0	0	0
GCF_023704175.1_ASM2370417v1	2	0	0	0	0	0	0	0	0	0	0	0	0	0	0	0	0	0	0	1	0	0	0	0	0	0	0	0	1	1
GCF_019931735.1_ASM1993173v1	1	0	0	0	0	0	0	0	0	0	0	0	0	0	0	1	0	1	0	0	0	0	0	0	0	1	0	0	1	0
GCF_014297595.1_ASM1429759v1	0	0	1	0	0	0	0	0	0	0	0	0	0	0	0	1	0	1	0	0	0	0	0	0	0	1	0	0	0	0
GCF_000196495.1_ASM19649v1	1	0	0	0	0	0	0	0	0	0	0	0	0	0	0	1	0	1	0	0	0	0	0	0	0	0	0	0	0	1
GCF_003711185.1_ASM371118v1	3	0	0	0	0	0	0	0	0	0	0	0	0	0	0	0	0	0	0	0	0	0	0	0	0	0	0	0	2	1
GCF_001455205.1_ASM145520v1	1	0	0	0	0	0	0	0	0	0	0	0	0	0	0	0	0	0	0	0	0	0	0	0	0	0	0	0	1	0
GCF_002934425.1_ASM293442v1	1	0	0	0	0	0	0	0	0	0	0	0	0	0	0	1	0	1	0	0	0	0	0	0	0	0	0	0	0	1
GCF_000503915.1_ASM50391v1	1	0	0	0	0	0	0	0	0	0	0	0	0	0	0	0	0	0	0	0	0	0	0	0	0	0	0	0	0	1
GCF_009690625.1_ASM969062v1	1	1	1	0	0	0	0	0	0	0	0	0	0	0	0	0	0	0	0	0	0	0	0	0	0	0	0	0	1	0
GCF_010731595.1_ASM1073159v1	1	0	0	0	0	0	0	0	0	0	0	0	0	0	0	0	0	0	0	0	0	0	0	0	0	1	0	0	1	0
GCF_025561445.1_ASM2556144v1	1	0	0	0	0	0	0	0	0	0	0	0	0	0	0	0	0	0	0	0	0	0	0	0	0	0	0	0	0	1
GCF_009363275.1_ASM936327v1	1	0	1	0	0	0	0	0	0	0	0	0	0	0	0	1	1	1	0	0	0	0	0	0	0	1	0	0	1	0
GCF_014189505.1_ASM1418950v1	2	0	0	0	0	0	0	0	0	0	0	0	0	0	0	0	0	0	0	0	0	0	0	0	0	0	0	0	1	0
GCF_019457535.1_ASM1945753v1	2	0	1	0	0	0	0	0	0	0	0	0	0	0	0	1	0	1	0	0	0	0	0	0	0	1	0	0	1	1
GCF_003966295.1_ASM396629v1	2	0	1	0	0	0	0	0	0	0	0	0	0	0	0	0	0	0	0	0	0	0	0	0	0	0	0	0	1	1
GCF_002215585.1_ASM221558v1	1	0	0	0	0	0	0	0	0	0	0	0	0	0	0	1	0	1	0	0	0	0	0	0	0	1	0	0	1	0
GCF_025402955.1_ASM2540295v1	4	0	0	0	0	0	0	0	0	0	0	0	0	0	0	0	0	0	0	0	0	0	0	0	0	0	0	0	1	0
GCF_000280925.3_ASM28092v3	2	0	0	0	0	0	0	0	0	0	0	0	0	0	0	1	0	0	0	0	0	0	0	0	0	0	0	0	2	0
GCF_001278715.1_ASM127871v1	1	0	0	0	0	0	0	0	0	0	0	0	0	0	0	0	0	0	0	0	0	0	0	0	0	0	0	0	0	1
GCF_001971725.1_ASM197172v1	1	0	0	0	0	0	0	0	0	0	0	0	0	0	0	1	0	0	0	0	0	0	0	0	0	0	0	0	1	0
GCF_030053775.1_ASM3005377v1	1	0	0	0	0	0	0	0	0	0	0	0	0	0	0	0	0	0	0	0	0	0	0	0	0	0	0	0	0	1
GCF_030285925.1_ASM3028592v1	2	0	0	0	0	0	0	0	0	0	0	0	0	0	0	1	0	1	0	0	0	0	0	0	0	0	0	0	2	0
GCF_024628725.1_ASM2462872v1	2	0	1	0	0	0	0	0	0	0	0	0	0	0	0	1	1	1	0	0	0	0	0	0	0	0	0	0	1	1
GCF_022701295.1_ASM2270129v1	1	0	0	0	0	0	0	0	0	0	0	0	0	0	0	1	0	1	0	0	0	0	0	0	0	1	0	0	1	0
GCF_014268375.2_ASM1426837v2	4	0	0	0	0	0	0	0	0	0	0	0	0	0	0	2	0	2	0	0	0	0	0	0	0	0	0	0	1	3
GCF_024760305.1_ASM2476030v1	2	0	1	0	0	0	0	0	0	0	0	0	0	0	0	0	1	0	0	0	0	0	0	0	0	0	1	1	2	0
GCF_030127145.1_ASM3012714v1	3	1	2	0	0	0	0	0	0	0	0	0	0	0	0	0	0	0	0	0	0	0	0	0	0	1	0	0	1	0
GCF_028994275.1_ASM2899427v1	2	0	0	0	0	0	0	0	0	0	0	0	0	0	0	0	0	0	0	0	0	0	0	0	0	0	0	0	2	0
GCF_009931455.1_ASM993145v1	2	0	0	0	0	0	0	0	0	0	0	0	0	0	0	1	0	1	0	0	0	0	0	0	0	0	0	0	1	1
GCF_026409565.1_ASM2640956v1	1	0	2	0	0	0	0	0	0	0	0	0	0	0	0	1	0	1	0	0	0	0	0	0	0	0	0	0	1	0
GCF_000785495.1_ASM78549v1	1	0	0	0	0	0	0	0	0	0	0	0	0	0	0	0	0	0	0	0	0	0	0	0	0	0	0	0	1	0
GCF_019720735.1_ASM1972073v1	0	0	0	0	0	0	0	0	0	0	0	0	0	0	0	0	0	0	0	0	0	0	0	0	0	0	0	0	0	0
GCF_001524625.2_ASM152462v2	4	1	3	0	0	0	0	0	0	0	0	0	0	0	0	0	0	0	0	0	0	0	0	0	0	1	0	0	1	2
GCF_023238245.1_ASM2323824v1	2	0	0	0	0	0	0	0	0	0	0	0	0	0	0	0	0	0	0	0	0	0	0	0	0	0	0	0	1	1
GCF_021249345.1_ASM2124934v1	3	0	1	0	0	0	0	0	0	0	0	0	0	0	0	0	0	0	0	0	0	0	0	0	0	0	0	0	2	0
GCF_001590685.1_ASM159068v1	2	1	1	0	0	0	0	0	0	0	0	0	0	0	0	0	0	0	0	0	0	0	0	0	0	0	0	0	1	1
GCF_003713065.1_ASM371306v1	2	0	8	0	0	0	0	0	0	0	0	0	0	0	1	0	0	0	0	0	0	0	0	0	0	0	0	0	1	1
GCF_000981585.1_SBR5_T_	2	0	0	0	0	0	0	0	0	0	0	0	0	0	0	0	0	0	0	0	0	0	0	0	0	0	0	0	1	1
GCF_001664385.1_ASM166438v1	4	0	0	0	0	0	0	0	0	0	0	0	0	0	0	2	1	2	0	0	0	0	0	0	0	0	0	0	3	1
GCF_001712815.1_ASM171281v1	0	0	0	0	0	0	0	0	0	0	0	0	0	0	0	0	0	0	0	0	0	0	0	0	0	0	0	0	0	0
GCF_030263935.1_ASM3026393v1	2	0	0	0	0	0	0	0	0	0	0	0	0	0	0	0	0	0	0	1	0	0	0	0	0	0	0	0	1	1
GCF_027913215.1_ASM2791321v1	2	0	0	0	0	0	0	0	0	0	0	0	0	0	0	1	1	1	0	0	0	0	0	0	0	0	0	0	1	1
GCF_000019505.1_ASM1950v1	3	0	0	0	0	0	0	0	0	0	1	0	0	0	0	0	0	0	0	0	0	0	0	0	0	0	0	0	2	1
GCF_009796825.1_ASM979682v1	1	0	0	0	0	0	0	0	0	0	0	0	0	0	0	1	0	0	0	0	0	0	0	0	0	1	0	0	1	0
GCF_000204415.1_ASM20441v1	0	0	0	0	0	0	0	0	0	0	0	0	0	0	0	0	0	0	0	0	0	0	0	0	0	0	0	0	0	0
GCF_018687515.1_ASM1868751v1	1	0	0	0	0	0	0	0	0	0	0	0	0	0	0	1	0	1	0	0	0	0	0	0	0	0	0	0	1	0
GCF_900636505.1_42650_H02	0	0	0	0	0	0	0	0	0	0	0	0	0	0	0	0	0	0	0	0	0	0	0	0	0	0	0	0	0	0
GCF_009866825.1_ASM986682v1	0	0	0	0	0	0	0	0	0	0	0	0	0	0	0	0	0	0	0	0	0	0	0	0	0	0	0	0	0	0
GCF_900475445.1_42727_F01	0	0	0	0	0	0	0	0	0	0	0	0	0	0	0	0	0	0	0	0	0	0	0	0	0	0	0	0	0	0
GCF_016919705.1_ASM1691970v1	3	0	1	0	0	0	0	0	0	0	0	0	0	0	0	1	1	1	0	0	0	0	0	0	0	0	0	0	1	1
GCF_005144965.1_ASM514496v1	1	0	0	0	0	0	0	0	0	0	0	0	0	0	0	0	0	1	0	0	0	0	0	0	0	0	0	0	1	0
GCF_013200995.1_ASM1320099v1	2	1	2	0	0	0	0	0	0	0	0	0	0	0	0	0	0	0	0	0	0	0	0	0	0	0	0	0	1	1
GCF_000012985.1_ASM1298v1	1	0	1	0	0	0	0	0	0	0	0	0	0	0	0	1	1	1	0	0	0	0	0	0	0	1	0	0	1	0
GCF_026870175.2_ASM2687017v2	1	0	1	0	0	0	0	0	0	0	0	0	0	0	0	1	1	0	0	0	0	0	0	0	0	0	0	0	1	0
GCF_002804205.1_ASM280420v1	0	0	0	0	0	0	0	0	0	0	0	0	0	0	0	0	0	0	0	0	0	0	0	0	0	0	0	0	0	0
GCF_030406165.1_ASM3040616v1	1	0	0	0	0	0	0	0	0	0	0	0	0	0	0	0	0	0	0	0	0	0	0	0	0	0	0	0	0	1
GCF_030062115.1_ASM3006211v1	1	0	0	0	0	0	0	0	0	0	0	0	0	0	0	1	0	1	0	0	0	0	0	0	0	0	0	0	0	1
GCF_013364155.1_ASM1336415v1	3	0	0	0	0	0	0	0	0	0	0	0	0	0	0	0	0	0	0	0	0	0	0	1	0	0	0	0	1	0
GCF_003330965.1_ASM333096v1	2	0	0	0	0	0	0	0	0	0	0	0	0	0	0	0	0	0	0	0	0	0	0	0	0	0	0	0	1	1
GCF_000024785.1_ASM2478v1	2	0	0	0	0	0	0	0	0	0	0	0	0	0	0	0	0	0	0	0	0	0	0	0	0	0	0	0	1	0
GCF_002952315.1_ASM295231v1	1	0	0	0	0	0	0	0	0	0	0	0	0	0	0	0	0	0	0	0	0	0	0	0	0	0	0	0	0	1
GCF_018437745.1_ASM1843774v1	1	1	2	0	0	0	0	0	0	0	0	0	0	0	1	0	0	0	0	0	0	0	0	0	0	0	0	0	0	0
GCF_019046985.1_ASM1904698v1	0	0	0	0	0	0	0	0	0	0	0	0	0	0	0	1	0	1	0	0	0	0	0	0	0	0	0	0	0	0
GCF_021922925.1_ASM2192292v1	1	0	0	0	0	0	0	0	0	0	0	0	0	0	0	0	0	0	0	0	0	0	0	0	0	0	0	0	1	0
GCF_025639805.1_ASM2563980v1	1	0	0	0	0	0	0	0	0	0	0	0	0	0	0	1	0	0	0	0	0	0	0	0	0	0	0	0	1	0
GCF_009796285.1_ASM979628v1	3	0	2	0	0	0	0	0	0	0	0	0	0	0	0	0	0	0	0	0	0	0	0	0	0	0	0	0	1	0
GCF_000961515.1_ASM96151v1	7	1	1	0	0	0	0	0	0	0	0	0	0	0	0	1	0	1	0	0	0	0	0	0	0	0	0	0	2	3
GCF_000331065.1_ASM33106v1	1	0	0	0	0	0	0	0	0	0	0	0	0	0	0	0	0	0	0	0	0	0	0	0	0	0	0	0	0	1
GCF_016756495.1_ASM1675649v1	4	0	0	0	0	0	0	0	0	0	0	0	0	0	0	2	0	2	0	0	0	0	0	0	0	0	0	0	3	1
GCF_002269345.1_ASM226934v1	1	0	0	0	0	0	0	0	0	0	0	0	0	0	0	1	0	1	0	0	0	0	0	0	0	0	0	0	1	0
GCF_028473685.1_ASM2847368v1	2	2	2	0	0	0	0	0	0	0	0	0	0	0	0	0	0	0	0	0	0	0	0	0	0	0	0	0	1	1
GCF_016919265.1_ASM1691926v1	2	0	0	0	0	0	0	0	0	0	0	0	0	0	0	1	0	1	0	0	0	0	0	0	0	0	0	0	1	1
GCA_019203745.1_ASM1920374v1	0	0	0	0	0	0	0	0	0	0	0	0	0	0	0	0	0	1	0	0	0	0	0	0	0	0	0	0	0	0
GCF_030323105.1_ASM3032310v1	5	0	0	0	0	0	0	0	0	0	0	0	0	0	0	2	0	2	0	0	0	0	0	0	0	0	0	0	3	1
GCF_900119915.1_PRJEB16351	0	0	0	0	0	0	0	0	0	0	0	0	0	0	0	0	0	0	0	0	0	0	0	0	0	0	0	0	0	0
GCF_013283895.1_ASM1328389v1	2	0	2	0	0	0	0	0	0	0	0	0	0	0	0	2	2	2	0	0	0	0	0	0	0	0	0	0	1	1
GCF_009363635.1_ASM936363v1	1	0	0	0	0	0	0	0	0	0	0	0	0	0	0	1	0	1	0	0	0	0	0	0	0	0	0	0	1	0
GCF_014218315.1_ASM1421831v1	1	0	0	0	0	0	0	0	0	0	0	0	0	0	0	0	0	0	0	0	0	0	0	0	0	1	0	0	0	1
GCF_023100985.1_ASM2310098v1	4	0	0	0	0	0	0	0	0	0	0	0	0	0	0	1	1	1	0	0	0	0	0	0	0	0	0	0	2	2
GCF_000477415.1_ASM47741v1	0	0	0	0	0	0	0	0	0	0	0	0	0	0	0	0	0	0	0	0	0	0	0	0	0	0	0	0	0	0
GCF_002982135.1_ASM298213v1	0	0	0	0	0	0	0	0	0	0	0	0	0	0	0	0	0	0	0	0	0	0	0	0	0	0	0	0	0	0
GCF_001046955.1_ASM104695v1	2	0	0	0	0	0	0	0	0	0	0	0	0	0	0	1	0	1	0	0	0	0	0	0	0	0	0	0	2	0
GCF_002863805.1_ASM286380v1	1	0	1	0	0	0	0	0	0	0	0	0	0	0	0	1	1	1	0	0	0	0	0	0	0	0	0	0	1	0
GCF_002356295.1_ASM235629v1	1	0	0	0	0	0	0	0	0	0	0	0	0	0	0	1	0	0	0	0	0	0	0	0	0	2	0	0	1	0
GCF_023650955.1_ASM2365095v1	1	0	0	0	0	0	0	0	0	0	0	0	0	0	0	0	0	0	0	0	0	0	0	0	0	0	0	0	1	0
GCF_000733715.2_ASM73371v2	3	0	1	0	0	0	0	0	0	0	0	0	0	0	0	4	1	2	0	0	0	0	0	0	0	0	0	0	2	1
GCF_019139795.1_ASM1913979v1	3	0	1	0	0	0	0	0	0	0	0	0	0	0	0	2	0	2	0	0	0	0	0	0	0	0	0	0	2	1
GCF_022749535.1_ASM2274953v1	2	0	0	0	0	0	0	0	0	0	0	0	0	0	0	1	0	1	0	0	0	0	0	0	0	0	0	0	1	1
GCF_025398155.2_ASM2539815v2	3	0	0	0	0	0	0	0	0	0	0	0	0	0	0	2	0	2	0	0	0	0	0	0	0	0	0	0	2	1
GCF_030408575.1_ASM3040857v1	1	0	0	0	0	0	0	0	0	0	0	0	0	0	0	0	0	0	0	0	0	0	0	0	0	0	0	0	1	0
GCF_030297575.1_ASM3029757v1	1	0	0	0	0	0	0	0	0	0	0	0	0	0	0	1	0	1	0	0	0	0	0	0	0	0	0	0	1	0
GCF_007814115.1_ASM781411v1	1	0	0	0	0	0	0	0	0	0	0	0	0	0	0	0	0	0	0	0	0	0	0	0	0	0	0	0	0	1
GCF_025947025.1_ASM2594702v1	1	0	0	0	0	0	0	0	0	0	0	0	0	0	0	1	0	1	0	0	0	0	0	0	0	0	0	0	1	0
GCF_000284155.1_ASM28415v1	1	0	0	0	0	0	0	0	0	0	0	0	0	0	0	0	0	0	0	0	0	0	0	0	0	0	0	0	1	0
GCF_004114935.1_ASM411493v1	4	0	0	0	0	0	0	0	0	0	0	0	0	0	0	2	1	2	0	0	0	0	0	0	0	0	0	0	2	2
GCF_029395495.1_ASM2939549v1	0	0	0	0	0	0	0	0	0	0	0	0	0	0	0	0	0	0	0	0	0	0	0	0	0	0	0	0	0	0
GCF_018326065.1_ASM1832606v1	2	0	0	0	0	0	0	0	0	0	0	0	0	0	0	3	0	2	0	0	0	0	0	0	0	0	0	0	1	1
GCF_002871915.2_ASM287191v2	0	0	0	0	0	0	0	0	0	0	0	0	0	0	0	0	0	0	0	0	0	0	0	0	0	0	0	0	0	0
GCA_020541285.1_ASM2054128v1	1	0	0	0	0	0	0	0	0	0	0	0	0	0	0	0	0	0	0	0	0	0	0	0	0	0	0	0	0	1
GCF_001023575.1_ASM102357v1	1	0	0	0	0	0	0	0	0	0	0	0	0	0	0	0	0	0	0	0	0	0	0	0	0	0	0	0	1	0
GCF_019668485.1_ASM1966848v1	0	0	0	0	0	0	0	0	0	0	0	0	0	0	0	0	0	0	0	0	0	0	0	0	0	0	0	0	0	0
GCF_900088535.1_ASM90008853v1	2	0	0	0	0	0	0	0	0	0	0	0	0	0	0	0	0	0	0	0	0	0	0	0	0	0	0	0	2	0
GCF_947251965.1_iySphMoni1.Wolbachia_sp_2.1	1	0	0	0	0	0	0	0	0	0	0	0	0	0	0	0	0	0	0	0	0	0	0	0	0	0	0	0	1	0
GCF_904066215.1_ASM90406621v1	1	0	0	0	0	0	0	0	0	0	0	0	0	0	0	0	0	0	0	0	0	0	0	0	0	0	0	0	1	0
GCA_023374955.1_ASM2337495v1	0	0	0	0	0	0	0	0	0	0	0	0	0	0	0	0	0	0	0	0	0	0	0	0	0	0	0	0	0	1
GCF_009834565.1_ASM983456v1	2	0	0	0	0	0	0	0	0	0	0	0	0	0	0	2	0	2	0	0	0	0	0	0	0	0	0	0	1	1
GCF_000015145.1_ASM1514v1	0	0	0	0	0	0	0	0	0	0	0	0	0	0	0	0	0	0	0	0	0	0	0	0	0	0	0	0	0	0
GCF_023278125.1_ASM2327812v1	1	0	0	0	0	0	0	0	0	0	0	0	0	0	0	1	0	1	0	0	0	0	0	0	0	0	0	0	0	1
GCF_029369745.1_ASM2936974v1	2	0	0	0	0	0	0	0	0	0	0	0	0	0	0	0	0	0	0	0	0	0	0	0	0	0	0	0	1	0
GCF_016919405.1_ASM1691940v1	3	0	1	0	0	0	0	0	0	0	0	0	0	0	0	1	1	1	0	0	0	0	0	0	0	0	0	0	2	1
GCF_014109825.1_ASM1410982v1	1	0	0	0	0	0	0	0	0	0	0	0	0	0	0	0	0	0	0	0	0	0	0	0	0	1	0	0	1	0
GCF_008843145.1_ASM884314v1	3	0	0	0	0	0	0	0	0	0	0	0	0	0	0	1	0	1	0	0	0	0	0	0	0	0	0	0	3	0
GCF_008704715.1_ASM870471v1	3	0	0	0	0	0	0	0	0	0	0	0	0	0	0	0	0	0	0	0	0	0	0	0	0	0	0	0	1	0
GCF_016743815.1_ASM1674381v1	4	0	0	0	0	0	0	0	0	0	0	0	0	0	0	0	0	0	0	0	0	0	0	0	0	0	0	0	2	2
GCF_009936235.1_ASM993623v1	3	0	0	0	0	0	0	0	0	0	0	0	0	0	0	0	0	0	0	0	0	0	0	0	0	0	0	0	1	0
GCF_900636365.1_41559_G01	0	0	0	0	0	0	0	0	0	0	0	0	0	0	0	0	0	0	0	0	0	0	0	0	0	0	0	0	0	0
GCF_000954135.1_ASM95413v2	4	0	1	0	0	0	0	0	0	0	0	0	0	0	0	1	0	1	0	0	0	0	0	0	0	0	0	0	2	2
GCF_011064825.1_ASM1106482v1	3	0	0	0	0	0	0	0	0	0	0	0	0	0	0	0	0	0	0	0	0	0	0	0	0	0	0	0	2	1
GCF_001767235.1_ASM176723v1	2	0	1	0	0	0	0	0	0	0	0	0	0	0	0	0	0	0	0	0	0	0	0	0	0	0	0	0	2	0
GCA_021654395.1_ARM1_1.0	0	0	0	0	0	0	0	0	0	0	0	0	0	0	0	0	0	0	0	0	0	0	0	0	0	0	0	0	0	0
GCF_001458695.1_NiCh1	0	0	0	0	0	0	0	0	0	0	0	0	0	0	0	0	0	0	0	0	0	0	0	0	0	0	0	0	0	0
GCF_000018605.1_ASM1860v1	0	0	0	0	0	0	0	0	0	0	0	0	0	0	0	0	0	0	0	0	0	0	0	0	0	0	0	0	0	0
GCA_019356535.1_ASM1935653v1	1	0	1	0	0	0	0	0	0	0	0	0	0	0	0	2	1	2	0	0	0	0	0	0	0	0	0	0	1	0
GCF_009769205.1_ASM976920v1	0	0	0	0	0	0	0	0	0	0	0	0	0	0	0	0	0	0	0	0	0	0	0	0	0	0	0	0	0	0
GCF_030408735.1_ASM3040873v1	1	0	0	0	0	0	0	0	0	0	0	0	0	0	0	0	0	0	0	0	0	0	0	0	0	0	0	0	1	0
GCF_000758625.1_ASM75862v1	2	0	0	0	0	0	0	0	0	0	0	0	0	0	0	0	0	0	0	0	0	0	0	0	0	0	0	0	1	1
GCF_012571345.1_ASM1257134v1	0	0	0	0	0	0	0	0	0	0	0	0	0	0	0	0	0	0	0	0	0	0	0	0	0	0	0	0	0	0
GCF_011299595.1_ASM1129959v1	1	0	0	0	0	0	0	0	0	0	0	0	0	0	0	0	0	0	0	0	0	0	0	0	0	0	0	0	1	0
GCF_001078055.1_ASM107805v1	1	0	1	0	0	0	0	0	0	0	0	0	0	0	0	1	0	0	0	0	0	0	0	0	0	1	0	0	1	0
GCF_002220155.1_ASM222015v1	2	0	0	0	0	0	0	0	0	0	0	0	0	0	0	1	0	1	0	0	0	0	0	0	0	0	0	0	2	0
GCF_020883495.1_ASM2088349v1	3	0	1	0	0	0	0	0	0	0	0	0	0	0	0	1	0	1	0	0	0	0	0	0	0	0	0	0	1	1
GCF_000709415.1_ASM70941v1	1	0	0	0	0	0	0	0	0	0	0	0	0	0	0	0	0	0	0	0	0	0	0	0	0	0	0	0	0	1
GCF_900478165.1_48290_A02	2	1	1	0	0	0	0	0	0	0	0	0	0	0	0	0	0	0	0	0	0	0	0	0	0	0	0	0	1	1
GCF_024749305.1_ASM2474930v1	2	0	0	0	0	0	0	0	0	0	0	0	0	0	0	3	0	2	0	0	0	0	0	0	0	0	0	0	1	1
GCF_026239515.1_ASM2623951v1	3	0	0	0	0	0	0	0	0	0	0	0	0	0	0	0	0	0	0	0	0	0	0	0	0	0	0	0	1	0
GCF_018219435.1_ASM1821943v1	2	0	0	0	0	0	0	0	0	0	0	0	0	0	0	1	0	1	0	0	0	0	0	0	0	1	0	0	2	0
GCF_904440635.1_Streptomyces_sp._St70_complete_genome	2	0	0	0	0	0	0	0	0	0	0	0	0	0	0	0	0	0	0	0	0	0	0	0	0	0	0	0	1	0
GCF_003006415.1_ASM300641v1	0	0	0	0	0	0	0	0	0	0	0	0	0	0	0	0	0	0	0	0	0	0	0	0	0	0	0	0	0	0
GCF_947251575.1_ilYpoPlub1.Wolbachia_sp_1.1	1	0	0	0	0	0	0	0	0	0	0	0	0	0	0	0	0	0	0	0	0	0	0	0	0	0	0	0	1	0
GCF_008806975.1_ASM880697v1	1	0	0	0	0	0	0	0	0	0	0	0	0	0	0	1	0	1	0	0	0	0	0	0	0	1	0	0	1	0
GCF_014189455.1_ASM1418945v1	3	0	0	0	0	0	0	0	0	0	0	0	0	0	0	1	0	1	0	0	0	0	0	0	0	0	0	0	2	1
GCA_015679245.1_ASM1567924v1	0	0	0	0	0	0	0	0	0	0	0	0	0	0	0	0	0	0	0	0	0	0	0	0	0	0	0	0	0	0
GCF_017750945.1_ASM1775094v1	0	0	0	0	0	0	0	0	0	0	0	0	0	0	0	0	0	0	0	0	0	0	0	0	0	0	0	0	0	0
GCA_020410805.1_ASM2041080v1	1	0	0	0	0	0	0	0	0	0	0	0	0	0	0	0	0	0	0	0	0	0	0	0	0	0	0	0	1	0
GCF_026625045.1_ASM2662504v1	1	0	0	0	0	0	0	0	0	0	0	0	0	0	0	0	0	0	0	0	0	0	0	0	0	0	0	0	1	0
GCF_001617605.1_ASM161760v1	2	1	1	0	0	0	0	0	0	0	0	0	0	0	0	0	0	0	0	0	0	0	0	0	0	0	0	0	1	1
GCF_030126965.1_ASM3012696v1	0	0	0	0	0	0	0	0	0	0	0	0	0	0	0	0	0	0	0	0	0	0	0	0	0	0	0	0	0	0
GCF_001308265.1_ASM130826v1	1	0	0	0	0	0	0	0	0	0	0	0	0	0	0	1	0	1	0	0	0	0	0	0	0	0	0	0	1	0
GCF_019904255.1_ASM1990425v1	1	0	0	0	0	0	0	0	0	0	0	0	0	0	0	1	0	0	0	0	0	0	0	0	0	0	0	0	1	0
GCF_013426915.1_ASM1342691v1	6	2	2	0	0	0	0	0	0	0	0	0	0	0	0	0	0	0	0	0	0	0	0	0	0	0	0	0	3	3
GCF_013458095.1_ASM1345809v1	1	0	0	0	0	0	0	0	0	0	0	0	0	0	0	0	0	0	0	0	0	0	0	0	0	0	0	0	0	1
GCF_013116765.2_ASM1311676v2	3	0	1	0	0	0	0	0	0	0	0	0	0	0	0	1	0	1	0	0	0	0	0	0	0	1	0	0	1	2
GCF_014701195.1_ASM1470119v1	0	0	0	0	0	0	0	0	0	0	0	0	0	0	0	0	0	0	0	0	0	0	0	0	0	0	0	0	0	0
GCF_024362205.1_ASM2436220v1	1	1	1	0	0	0	0	0	0	0	0	0	0	0	0	0	0	0	0	0	0	0	0	0	0	0	0	0	1	0
GCF_008807395.1_ASM880739v1	0	0	2	0	0	0	0	0	0	0	0	0	0	0	0	2	1	1	0	0	0	0	0	0	0	0	0	0	0	0
GCF_026967615.1_ASM2696761v1	2	0	0	0	0	0	0	0	0	0	0	0	0	0	0	3	0	2	0	0	0	0	0	0	0	0	0	0	1	1
GCF_017352095.1_ASM1735209v1	3	1	2	0	0	0	0	0	0	0	0	0	0	0	0	0	0	0	1	2	0	0	0	0	0	1	0	0	2	0
GCF_025561465.1_ASM2556146v1	1	0	0	0	0	0	0	0	0	0	0	0	0	0	0	0	0	0	0	0	0	0	0	0	0	1	0	0	0	1
GCF_003073275.1_ASM307327v1	1	0	0	0	0	0	0	0	0	0	0	0	0	0	0	0	0	0	0	0	0	0	0	0	0	0	0	0	0	1
GCF_000513295.1_MGMSRv2	1	0	1	0	0	0	0	0	0	0	0	0	0	0	0	1	1	1	1	1	0	0	0	0	0	0	0	0	1	0
GCF_003051885.1_ASM305188v1	1	0	0	0	0	0	0	0	0	0	0	0	0	0	0	0	0	0	0	0	0	0	0	0	0	0	0	0	0	1
GCF_023277505.1_ASM2327750v1	1	0	1	0	0	0	0	0	0	0	0	0	0	0	0	1	0	0	0	0	0	0	0	0	0	0	0	0	1	0
GCF_013784105.1_ASM1378410v1	1	0	0	0	0	0	0	0	0	0	0	0	0	0	0	0	0	0	0	0	0	0	0	0	0	0	0	0	0	1
GCF_003952445.1_ASM395244v1	5	0	0	0	0	0	0	0	0	0	0	0	0	0	0	2	0	2	0	0	0	0	0	0	0	0	0	0	4	1
GCF_012113595.1_ASM1211359v1	0	0	0	0	0	0	0	0	0	0	0	0	0	0	0	0	0	0	0	0	0	0	0	0	0	0	0	0	0	0
GCF_013347125.1_ASM1334712v1	3	0	0	0	0	0	0	0	0	0	0	0	0	0	0	1	0	1	0	0	0	0	0	0	0	0	0	0	2	1
GCF_001443605.1_ASM144360v1	1	0	0	0	0	0	0	0	0	0	0	0	0	0	0	0	0	0	0	0	0	0	0	0	0	0	0	0	1	0
GCF_019598965.1_ASM1959896v1	1	0	0	0	0	0	0	0	0	0	0	0	0	0	0	0	0	0	0	0	0	0	0	0	0	0	0	0	1	0
GCF_011398925.1_ASM1139892v1	2	0	2	0	0	0	0	0	0	0	0	0	0	0	1	0	0	0	0	0	0	0	0	0	0	0	0	0	1	1
GCF_014268485.2_ASM1426848v2	2	0	0	0	0	0	0	0	0	0	0	0	0	0	0	3	0	2	0	0	0	0	0	0	0	0	0	0	1	1
GCF_013372105.1_ASM1337210v1	0	0	0	0	0	0	0	0	0	0	0	0	0	0	0	1	0	1	0	0	0	0	0	0	0	0	0	0	0	0
GCF_023159405.1_ASM2315940v1	2	0	0	0	0	0	0	0	0	0	0	0	0	0	0	0	0	0	0	0	0	0	0	0	0	0	0	0	1	1
GCF_000083545.1_ASM8354v1	3	2	2	0	0	0	0	0	0	0	0	0	0	0	0	0	0	0	0	0	0	0	0	0	0	0	0	0	2	1
GCF_001263175.1_ASM126317v1	2	0	0	0	0	0	0	0	0	0	0	0	0	0	0	1	0	0	0	0	0	0	0	0	0	0	0	0	2	0
GCF_023373525.1_ASM2337352v1	1	0	0	0	0	0	0	0	0	0	0	0	0	0	0	0	0	0	0	0	0	0	0	0	0	0	0	0	1	0
GCF_000165505.1_ASM16550v1	0	0	2	0	0	0	0	0	0	0	0	0	0	0	0	0	0	0	0	0	0	0	0	0	0	0	0	0	0	0
GCF_012849055.1_ASM1284905v1	3	0	0	0	0	0	0	0	0	0	0	0	0	0	0	0	0	0	0	0	0	0	0	0	0	0	0	0	2	0
GCF_002808045.1_ASM280804v1	1	0	0	0	0	0	0	0	0	0	0	0	0	0	0	1	0	1	0	0	0	0	0	0	0	1	0	0	1	0
GCF_006159205.1_ASM615920v1	1	0	1	0	0	0	0	0	0	0	0	0	0	0	0	1	0	0	0	0	0	0	0	0	0	0	0	0	1	0
GCF_007362475.1_ASM736247v1	0	0	1	0	0	0	0	0	0	0	0	0	0	0	0	2	0	1	0	0	0	0	0	0	0	0	0	0	0	0
GCF_003015165.1_ASM301516v1	2	0	0	0	0	0	0	0	0	0	0	0	0	0	0	1	0	1	0	0	0	0	0	0	0	0	0	0	1	1
GCF_001887265.1_ASM188726v1	3	0	1	0	0	0	0	0	0	0	0	0	0	0	0	1	1	1	0	0	0	0	0	0	0	0	0	0	3	0
GCF_019285695.1_ASM1928569v1	0	0	0	0	0	0	0	0	0	0	0	0	0	0	0	1	0	0	0	0	0	0	0	0	0	0	0	0	1	0
GCF_011455875.1_ASM1145587v1	0	0	0	0	0	0	0	0	0	0	0	0	0	0	0	0	0	0	0	0	0	0	0	0	0	1	0	0	0	0
GCF_002804005.1_ASM280400v1	0	0	0	0	0	0	0	0	0	0	0	0	0	0	0	0	0	0	0	0	0	0	0	0	0	0	0	0	0	0
GCF_009176705.1_ASM917670v1	1	0	0	0	0	0	0	0	0	0	0	0	0	0	0	1	0	1	0	0	0	0	0	0	0	0	0	0	1	0
GCF_900475675.1_45473_D02	0	0	0	0	0	0	0	0	0	0	0	0	0	0	0	0	0	0	0	0	0	0	0	0	0	0	0	0	0	0
GCF_002284875.1_ASM228487v1	2	0	0	0	0	0	0	0	0	0	0	0	0	0	0	0	0	0	0	0	0	0	0	0	0	0	0	0	2	0
GCF_014250155.1_ASM1425015v1	2	0	1	0	0	0	0	0	0	0	0	0	0	0	0	2	1	2	0	0	0	0	0	0	0	0	0	0	2	0
GCF_014279795.1_ASM1427979v1	2	0	0	0	0	0	0	0	0	0	0	0	0	0	0	0	0	0	0	0	0	0	0	0	0	0	0	0	2	0
GCF_018141165.1_ASM1814116v1	0	0	0	0	0	0	0	0	0	0	0	0	0	0	0	0	0	0	0	0	0	0	0	0	0	0	0	0	0	0
GCF_000300005.1_ASM30000v1	2	0	1	0	0	0	0	0	0	0	0	0	0	0	0	1	0	1	0	0	0	0	0	0	0	1	0	0	1	1
GCF_000833355.1_ASM83335v1	1	0	0	0	0	0	0	0	0	0	0	0	0	0	0	0	0	0	0	0	0	0	0	0	0	0	0	0	0	1
GCF_017968885.1_ASM1796888v1	2	0	1	0	0	0	0	0	0	0	0	0	0	0	0	2	1	2	0	0	0	0	0	0	0	0	0	0	1	1
GCF_023539285.1_ASM2353928v1	0	0	0	0	0	0	0	0	0	0	0	0	0	0	0	0	0	0	0	0	0	0	0	0	0	0	0	0	0	0
GCF_000756505.1_ASM75650v1	0	0	0	0	0	0	0	0	0	0	0	0	0	0	0	1	0	0	0	0	0	0	0	0	0	0	0	0	0	0
GCF_011300215.1_ASM1130021v1	1	0	0	0	0	0	0	0	0	0	0	0	0	0	0	0	0	0	0	0	0	0	0	0	0	0	0	0	1	0
GCF_019443405.1_ASM1944340v1	3	0	0	0	0	0	0	0	0	0	0	0	0	0	0	0	0	0	0	0	0	0	0	0	0	0	0	0	2	1
GCF_010729485.1_ASM1072948v1	1	0	0	0	0	0	0	0	0	0	0	0	0	0	0	0	0	0	0	0	0	0	0	0	0	1	0	0	1	0
GCF_028335745.1_ASM2833574v1	1	0	0	0	0	0	0	0	0	0	0	0	0	0	0	0	0	0	0	0	0	0	0	0	0	0	0	0	0	1
GCF_001010285.1_ASM101028v1	1	0	0	0	0	0	0	0	0	0	0	0	0	0	0	0	0	0	0	0	0	0	0	0	0	0	0	0	0	1
GCF_000151105.2_ASM15110v2	0	0	0	0	0	0	0	0	0	0	0	0	0	0	0	0	0	0	0	0	0	0	0	0	0	0	0	0	0	0
GCF_003173735.1_ASM317373v1	4	0	0	0	0	0	0	0	0	0	0	0	0	0	0	1	0	1	0	0	0	0	0	0	0	0	0	0	2	2
GCF_027942055.1_ASM2794205v1	0	0	0	0	0	0	0	0	0	0	0	0	0	0	0	0	0	0	0	0	0	0	0	0	0	0	0	0	0	0
GCF_000011005.1_ASM1100v1	0	0	0	0	0	0	0	0	0	0	0	0	0	0	0	0	0	0	0	0	0	0	0	0	0	0	0	0	0	0
GCF_003970715.1_ASM397071v1	4	0	0	0	0	0	0	0	0	0	0	0	0	0	0	0	0	0	0	0	0	0	0	0	0	0	0	0	1	0
GCF_019048365.1_ASM1904836v1	2	0	0	0	0	0	0	0	0	0	0	0	0	0	0	1	0	1	0	0	0	0	0	0	0	0	0	0	1	1
GCF_012530535.1_ASM1253053v1	1	0	0	0	0	0	0	0	0	0	0	0	0	0	0	0	0	0	0	0	0	0	0	0	0	0	0	0	1	0
GCF_001685395.1_ASM168539v1	1	0	1	0	0	0	0	0	0	0	0	0	0	0	0	0	0	0	0	0	0	0	0	0	0	0	0	0	0	1
GCF_000270325.1_ASM27032v1	1	0	1	0	0	0	0	0	0	0	0	0	0	0	0	0	0	0	0	0	0	0	0	0	0	0	0	0	1	0
GCF_008831545.1_ASM883154v1	4	0	0	0	0	0	0	0	0	0	0	0	0	0	0	0	0	0	0	0	0	0	0	0	0	1	0	0	2	0
GCF_000238255.3_ASM23825v4	1	0	0	0	0	0	0	0	0	0	0	0	0	0	0	1	0	1	0	0	0	0	0	0	0	0	0	0	1	0
GCF_022759505.1_ASM2275950v1	1	0	0	0	0	0	0	0	0	0	0	0	0	0	0	0	0	0	0	0	0	0	0	0	0	1	0	0	1	0
GCF_003443535.1_ASM344353v1	2	0	1	0	0	0	0	0	0	0	0	0	0	0	0	1	1	1	0	0	0	0	0	0	0	0	0	0	1	1
GCF_021227995.1_ASM2122799v1	3	0	0	0	0	0	0	0	0	0	0	0	0	0	0	1	0	1	0	0	0	0	0	0	0	0	0	0	3	1
GCF_002968395.1_ASM296839v1	1	0	0	0	0	0	0	0	0	0	0	0	0	0	0	1	0	1	0	0	0	0	0	0	0	1	0	0	1	0
GCF_002243645.1_ASM224364v1	2	0	1	0	0	0	0	0	0	0	0	0	0	0	0	0	0	0	0	0	0	0	0	0	0	0	0	0	1	1
GCF_014466985.1_ASM1446698v1	0	0	1	0	0	0	0	0	0	0	0	0	0	0	0	1	1	1	0	0	1	1	0	0	0	0	0	0	0	0
GCF_000767055.1_ASM76705v1	1	0	0	0	0	0	0	0	0	0	0	0	0	0	0	0	0	0	0	0	0	0	0	1	0	1	0	0	1	0
GCF_011388215.1_ASM1138821v1	1	0	0	0	0	0	0	0	0	0	0	0	0	0	0	1	0	1	0	0	0	0	0	0	0	0	0	0	1	0
GCF_001713415.1_ASM171341v1	2	0	0	0	0	0	0	0	0	0	0	0	0	0	0	1	0	1	0	0	0	0	0	0	0	0	0	0	1	1
GCF_000165815.1_ASM16581v1	1	0	0	0	0	0	0	0	0	0	0	0	0	0	0	0	0	0	0	0	0	0	0	0	0	0	0	0	0	1
GCF_015377145.2_2T-2-5-2v4	2	0	0	0	0	0	0	0	0	0	0	0	0	0	0	3	0	2	0	0	0	0	0	0	0	0	0	0	1	1
GCF_022827545.1_ASM2282754v1	1	0	0	0	0	0	0	0	0	0	0	0	0	0	0	0	0	0	0	0	0	0	0	0	0	0	0	0	1	0
GCF_013004065.1_ASM1300406v1	2	0	0	0	0	0	0	0	0	0	0	0	0	0	0	0	0	0	0	0	0	0	0	0	0	0	0	0	1	1
GCF_011039955.1_ASM1103995v1	5	2	3	0	0	0	0	0	0	0	0	0	0	0	0	0	0	0	0	0	0	0	0	0	0	0	0	0	2	2
GCF_000442595.1_ASM44259v1	1	0	0	0	0	0	0	0	0	0	0	0	0	0	0	1	0	1	0	0	0	0	0	0	0	0	0	0	1	0
GCF_019226825.1_ASM1922682v1	2	0	0	0	0	0	0	0	0	0	0	0	0	0	0	1	0	1	0	0	0	0	0	0	0	0	0	0	1	1
GCF_023516435.1_ASM2351643v1	1	0	0	0	0	0	0	0	0	0	0	0	0	0	0	0	0	0	0	0	0	0	0	0	0	0	0	0	1	0
GCF_014280235.1_ASM1428023v1	2	0	0	0	0	0	0	0	0	0	0	0	0	0	0	0	0	0	0	0	0	0	0	0	0	0	0	0	2	0
GCF_002895405.1_ASM289540v1	2	0	0	0	0	0	0	0	0	0	0	0	0	0	0	0	0	0	0	0	0	0	0	0	0	0	0	0	1	0
GCF_013267535.1_ASM1326753v1	0	0	0	0	0	0	0	0	0	0	0	0	0	0	0	0	0	0	0	0	0	0	0	0	0	0	0	0	0	0
GCF_021560075.1_ASM2156007v1	2	0	0	0	0	0	0	0	0	0	0	0	0	0	0	2	0	2	0	0	0	0	0	0	0	0	0	0	1	1
GCF_014931075.1_ASM1493107v1	0	0	0	0	0	0	0	0	0	0	0	0	0	0	0	1	0	1	0	0	0	0	0	0	0	0	0	0	0	0
GCF_000008385.1_ASM838v1	1	0	0	0	0	0	0	0	0	0	0	0	0	0	0	0	0	0	0	0	0	0	0	0	0	0	0	0	1	0
GCF_002843505.1_ASM284350v1	2	0	0	0	0	0	0	0	0	0	0	0	0	0	0	0	0	0	0	0	0	0	0	0	0	0	0	0	1	1
GCF_026016325.1_ASM2601632v1	2	0	0	0	0	0	0	0	0	0	0	0	0	0	0	2	0	2	0	0	0	0	0	0	0	0	0	0	1	1
GCF_022200785.1_ASM2220078v1	1	0	0	0	0	0	0	0	0	0	0	0	0	0	0	1	0	0	0	0	0	0	0	0	0	0	0	0	1	0
GCF_011303955.1_ASM1130395v1	0	0	0	0	0	0	0	0	0	0	0	0	0	0	0	0	0	0	0	0	0	0	0	0	0	0	0	0	0	0
GCF_001564455.1_ASM156445v1	0	0	0	0	0	0	0	0	0	0	0	0	0	0	0	0	0	0	0	0	0	0	0	0	0	0	0	0	0	0
GCF_011326135.1_ASM1132613v1	2	0	0	0	0	0	0	0	0	0	0	0	0	0	0	1	0	1	0	0	0	0	0	0	0	1	0	0	1	1
GCF_000022605.2_ASM2260v1	0	0	0	0	0	0	0	0	0	0	0	0	0	0	0	1	0	0	0	0	0	0	0	0	0	0	0	0	0	0
GCF_000191045.1_ASM19104v1	0	0	0	0	0	0	0	0	0	0	0	0	0	0	0	0	0	0	0	0	0	0	0	0	0	0	0	0	0	0
GCF_947250625.1_idCheSoro1.Wolbachia_sp_1.1	1	0	0	0	0	0	0	0	0	0	0	0	0	0	0	0	0	0	0	0	0	0	0	0	0	0	0	0	1	0
GCF_004799665.1_ASM479966v1	1	1	2	0	0	0	0	0	0	0	0	0	0	0	0	0	0	0	0	0	0	0	0	0	0	0	0	0	1	0
GCF_020023735.2_ASM2002373v2	1	0	0	0	0	0	0	0	0	0	0	0	0	0	0	0	0	0	0	0	0	0	0	0	0	0	0	0	1	0
GCF_008369605.1_ASM836960v1	0	0	0	0	0	0	0	0	0	0	0	0	0	0	0	1	0	1	0	0	0	0	0	0	0	0	0	0	0	0
GCF_021789175.1_ASM2178917v1	1	0	0	0	0	0	0	0	0	0	0	0	0	0	0	0	0	0	0	0	0	0	0	0	0	0	0	0	1	0
GCF_018219415.1_ASM1821941v1	2	0	0	0	0	0	0	0	0	0	0	0	0	0	0	1	0	1	0	0	0	0	0	0	0	1	0	0	2	0
GCF_025149465.1_ASM2514946v1	0	0	0	0	0	0	0	0	0	0	0	0	0	0	0	0	0	0	0	0	0	0	0	0	0	0	0	0	0	0
GCF_011466855.1_ASM1146685v1	1	0	0	0	0	0	0	0	0	0	0	0	0	0	0	0	0	0	0	0	0	0	0	0	0	1	0	0	0	1
GCF_030296755.1_ASM3029675v1	0	0	0	0	0	0	0	0	0	0	0	0	0	0	0	2	0	1	0	0	0	0	0	0	0	1	0	0	0	0
GCF_008370855.1_ASM837085v1	1	0	0	0	0	0	0	0	0	0	0	0	0	0	0	0	0	0	0	0	0	0	0	0	0	0	0	0	1	0
GCF_002221505.1_ASM222150v1	2	0	0	0	0	0	0	0	0	0	0	0	0	0	0	1	0	1	0	0	0	0	0	0	0	1	0	0	1	1
GCF_001581975.1_ASM158197v1	1	0	0	0	0	0	0	0	0	0	0	0	0	0	0	0	0	0	0	0	0	0	0	0	0	0	0	0	0	1
GCA_022870745.1_ASM2287074v1	3	0	1	0	0	0	0	0	0	0	0	0	0	0	0	0	0	0	0	0	0	0	0	0	0	0	0	0	3	0
GCF_018802765.1_ASM1880276v1	1	0	0	0	0	0	0	0	0	0	0	0	0	0	0	1	0	1	0	0	0	0	0	0	0	0	0	0	0	1
GCF_003019295.1_ASM301929v1	0	0	0	0	0	0	0	0	0	0	0	0	0	0	0	0	0	0	0	0	0	0	0	0	0	0	0	0	0	0
GCF_021730305.1_ASM2173030v1	1	0	1	0	0	0	0	0	0	0	0	0	0	0	0	1	0	1	0	0	0	0	0	0	0	0	0	0	1	0
GCF_018394055.1_ASM1839405v1	0	0	0	0	0	0	0	0	0	0	0	0	0	0	0	0	0	0	0	0	0	0	0	0	0	0	0	0	0	0
GCF_003970735.1_ASM397073v1	3	0	1	0	0	0	0	0	0	0	0	0	0	0	0	2	0	2	0	0	0	0	0	0	0	0	0	0	3	0
GCF_020810675.1_ASM2081067v1	0	0	0	0	0	0	0	0	0	0	0	0	0	0	0	0	0	0	0	0	0	0	0	0	0	0	0	0	0	0
GCF_001037485.2_ASM103748v3	1	0	0	0	0	0	0	0	0	0	0	0	0	0	0	0	0	0	0	0	0	0	0	0	0	0	0	0	0	1
GCF_023614525.1_ASM2361452v1	0	0	0	0	0	0	0	0	0	0	0	0	0	0	0	0	0	0	0	0	0	0	0	0	0	0	0	0	0	0
GCA_911810475.1_August2016_Plant3_pacbio_assembly	1	0	0	0	0	0	0	0	0	0	0	0	0	0	0	0	0	0	0	0	0	0	0	0	0	0	0	0	0	1
GCF_001518835.1_ASM151883v1	1	0	0	0	0	0	0	0	0	0	0	0	0	0	0	0	0	0	0	0	0	0	0	0	0	0	0	0	0	1
GCF_001553915.1_ASM155391v1	0	0	0	0	0	0	0	0	0	0	0	0	0	0	0	0	0	0	0	0	0	0	0	0	0	0	0	0	0	0
GCF_000829375.1_ASM82937v1	0	0	0	0	0	0	0	0	0	0	0	0	0	0	0	2	0	0	0	0	0	0	0	0	0	0	0	0	0	0
GCF_904848675.1_Pt_Alt_01	1	0	0	0	0	0	0	0	0	0	0	0	0	0	0	0	0	0	0	0	0	0	0	0	0	0	0	0	0	1
GCF_024748715.1_ASM2474871v1	2	0	0	0	0	0	0	0	0	0	0	0	0	0	0	2	0	2	0	0	0	0	0	0	0	0	0	0	1	1
GCF_024398015.1_ASM2439801v1	1	0	0	0	0	0	0	0	0	0	0	0	0	0	0	1	0	1	0	0	0	0	0	0	0	0	0	0	1	0
GCF_002741055.1_ASM274105v1	2	0	0	0	0	0	0	0	0	0	0	0	0	0	0	0	0	0	0	0	0	0	0	0	0	0	0	0	1	1
GCF_011045655.1_ASM1104565v1	1	0	0	0	0	0	0	0	0	0	0	0	0	0	0	0	0	0	0	0	0	0	0	0	0	0	0	0	0	1
GCF_003258335.1_ASM325833v1	1	0	0	0	0	0	0	0	0	0	0	0	0	0	0	0	0	0	0	0	0	0	0	0	0	0	0	0	0	1
GCF_022437945.1_ASM2243794v1	1	0	0	0	0	0	0	0	0	0	0	0	0	0	0	0	0	0	0	0	0	0	0	0	0	0	0	0	1	0
GCF_029714405.1_ASM2971440v1	6	0	0	0	0	0	0	0	0	0	0	0	0	0	0	2	0	2	0	0	0	0	0	0	0	0	0	0	2	4
GCF_024347115.1_ASM2434711v1	1	0	0	0	0	0	0	0	0	0	0	0	0	0	0	0	0	0	0	0	0	0	0	0	0	0	0	0	0	1
GCF_003287895.1_ASM328789v1	0	0	0	0	0	0	0	0	0	0	0	0	0	0	0	0	0	0	0	0	0	0	0	0	0	0	0	0	0	0
GCF_002776575.1_ASM277657v1	2	0	0	0	0	0	0	0	0	0	0	0	0	0	0	1	0	1	0	0	0	0	0	0	0	0	0	0	2	0
GCF_005931095.1_ASM593109v1	2	1	1	0	0	0	0	0	0	0	0	0	0	0	0	0	1	0	0	0	0	0	0	0	0	0	0	0	2	0
GCF_017948405.1_ASM1794840v1	1	0	0	0	0	0	0	0	0	0	0	0	0	0	0	1	0	1	0	0	0	0	0	0	0	0	0	0	1	0
GCF_017607425.1_ASM1760742v1	1	0	0	0	0	0	0	0	0	0	0	0	0	0	0	1	0	1	0	0	0	0	0	0	0	1	0	0	1	0
GCF_004102945.1_ASM410294v1	0	0	0	0	0	0	0	0	0	0	0	0	0	0	0	0	0	0	0	0	0	0	0	0	0	0	0	0	0	0
GCF_003010695.1_ASM301069v1	1	0	0	0	0	0	0	0	0	0	0	0	0	0	0	0	0	0	0	0	0	0	0	0	0	0	0	0	0	1
GCF_014217665.1_ASM1421766v1	1	0	0	0	0	0	0	0	0	0	0	0	0	0	0	0	0	0	0	0	0	0	0	0	0	0	0	0	1	0
GCF_024584585.1_ASM2458458v1	1	0	0	0	0	0	0	0	0	0	0	0	0	0	0	1	0	1	0	0	0	0	0	0	0	0	0	0	0	1
GCF_016446285.1_ASM1644628v1	0	0	0	0	0	0	0	0	0	0	0	0	0	0	0	0	0	0	0	0	0	0	0	0	0	1	0	0	0	0
GCF_000022265.1_ASM2226v1	0	0	0	0	0	0	0	0	0	0	0	0	0	0	0	1	0	1	0	0	0	0	0	0	0	1	0	0	0	0
GCF_002706425.1_ASM270642v1	0	0	0	0	0	0	0	0	0	0	0	0	0	0	0	0	0	0	0	0	0	0	0	0	0	1	0	0	0	0
GCF_019703875.1_ASM1970387v1	1	0	0	0	0	0	0	0	0	0	0	0	0	0	0	1	0	1	0	0	0	0	0	0	0	0	0	0	1	0
GCF_008001035.1_ASM800103v1	1	0	0	0	0	0	0	0	0	0	0	0	0	0	0	0	0	0	0	0	0	0	0	0	0	0	0	0	1	0
GCF_900465055.1_MORIYA_PRJEB24680v2	2	0	1	0	0	0	0	0	0	0	0	0	0	0	0	1	0	1	0	0	0	0	0	0	0	0	0	0	2	0
GCF_002966125.1_ASM296612v1	1	0	1	0	0	0	0	0	0	0	0	0	0	0	0	1	0	0	0	0	0	0	0	0	0	0	0	0	1	0
GCF_017569365.1_ASM1756936v1	1	0	1	0	0	0	0	0	0	0	0	0	0	0	0	2	0	1	0	0	0	0	0	0	0	0	0	0	1	0
GCF_022701275.1_ASM2270127v1	1	0	0	0	0	0	0	0	0	0	0	0	0	0	0	0	0	0	0	0	0	0	0	0	0	0	0	0	1	0
GCF_026016345.1_ASM2601634v1	2	0	3	0	0	0	0	0	0	0	0	0	0	0	0	2	2	2	0	0	0	0	0	0	0	0	0	0	1	1
GCF_001719225.1_ASM171922v1	2	0	0	0	0	0	0	0	0	0	0	0	0	0	0	0	0	0	0	0	0	0	0	0	0	0	0	0	1	1
GCF_011765605.1_ASM1176560v1	0	0	0	0	0	0	0	0	0	0	0	0	0	0	0	0	0	0	0	0	0	0	0	0	0	0	0	0	0	0
GCF_029277445.1_ASM2927744v1	3	0	0	0	0	0	0	0	0	0	0	0	0	0	0	0	0	0	0	0	0	0	0	0	0	0	0	0	2	1
GCF_000277895.2_ASM27789v2	2	0	0	0	0	0	0	0	0	0	0	0	0	0	0	0	0	0	0	0	0	0	0	0	0	0	0	0	1	1
GCF_936269705.1_RiOegib_v1.0	1	0	0	0	0	0	0	0	0	0	0	0	0	0	0	0	0	0	0	0	0	0	0	0	0	0	0	0	1	0
GCF_010669145.1_ASM1066914v1	3	0	1	0	0	0	0	0	0	0	0	0	0	0	0	1	0	1	0	0	0	0	0	0	0	0	0	0	2	2
GCF_009363375.1_ASM936337v1	2	0	1	0	0	0	0	0	0	0	0	0	0	0	0	1	1	1	0	0	0	0	0	0	0	0	0	0	1	1
GCF_025398175.1_ASM2539817v1	3	0	1	0	0	0	0	0	0	0	0	0	0	0	0	1	0	1	0	0	0	0	0	0	0	1	0	0	2	1
GCF_000498975.2_ASM49897v2	2	0	0	0	0	0	0	0	0	0	0	0	0	0	0	2	0	2	0	0	0	0	0	0	0	0	0	0	1	1
GCF_002005485.1_ASM200548v1	1	0	0	0	0	0	0	0	0	0	0	0	0	0	0	0	0	0	0	0	0	0	0	0	0	0	0	0	0	1
GCF_019356055.1_ASM1935605v1	1	0	0	0	0	0	0	0	0	0	0	0	0	0	0	0	0	0	0	0	0	0	0	0	0	0	0	0	0	1
GCF_002946835.1_ASM294683v1	2	0	0	0	0	0	0	0	0	0	0	0	0	0	0	0	0	0	0	0	0	0	0	0	0	0	0	0	1	0
GCF_019973775.1_ASM1997377v1	2	0	1	0	0	0	0	0	0	0	0	0	0	0	0	1	1	1	0	0	0	0	0	0	0	0	0	0	2	0
GCF_023634805.2_ASM2363480v2	4	0	0	0	0	0	0	0	0	0	0	0	0	0	0	0	0	0	0	0	0	0	0	0	0	0	0	0	2	2
GCF_009729055.1_ASM972905v1	1	0	1	0	3	1	2	1	0	0	0	0	0	0	0	0	0	0	0	0	0	0	0	0	0	0	0	0	1	0
GCF_000503895.1_ASM50389v1	3	0	2	0	0	0	0	0	0	0	0	0	0	0	0	1	1	1	0	0	0	0	0	0	0	0	0	0	2	1
GCF_018394375.1_ASM1839437v1	1	0	0	0	0	0	0	0	0	0	0	0	0	0	0	1	0	1	0	0	0	0	0	0	0	0	0	0	0	1
GCF_018687075.1_ASM1868707v1	1	0	0	0	0	0	0	0	0	0	0	0	0	0	0	1	0	1	0	0	0	0	0	0	0	0	0	0	1	0
GCF_002970935.1_ASM297093v1	0	0	0	0	0	0	0	0	0	0	0	0	0	0	0	0	0	0	0	0	0	0	0	0	0	0	0	0	0	0
GCF_000214155.1_ASM21415v1	2	0	0	0	0	0	0	0	0	0	0	0	0	0	0	0	0	0	0	0	0	0	0	0	0	1	0	0	1	0
GCF_900638255.1_56931_E02	1	0	0	0	0	0	0	0	0	0	0	0	0	0	0	0	0	0	0	0	0	0	0	0	0	0	0	0	1	0
GCF_007993775.1_ASM799377v1	2	0	0	0	0	0	0	0	0	0	0	0	0	1	0	2	0	1	1	1	0	0	0	0	0	0	0	0	2	0
GCF_003265305.2_ASM326530v2	0	0	0	0	0	0	0	0	0	0	0	0	0	0	0	0	0	0	0	0	0	0	0	0	0	0	0	0	0	0
GCF_004010735.1_ASM401073v1	1	0	0	0	0	0	0	0	0	0	0	0	0	0	0	0	0	0	0	0	0	0	0	0	0	0	0	0	0	1
GCF_006716135.1_ASM671613v1	3	0	0	0	0	0	0	0	0	0	0	0	0	0	0	0	0	0	0	0	0	0	0	0	0	0	0	0	1	0
GCF_001889605.1_ASM188960v1	4	0	0	0	0	0	0	0	0	0	0	0	0	0	0	1	0	1	0	0	0	0	0	0	0	0	0	0	3	0
GCF_016724805.1_ASM1672480v1	0	0	0	0	0	0	0	0	0	0	0	0	0	0	0	0	0	0	0	0	0	0	0	0	0	0	0	0	0	0
GCF_018199955.1_ASM1819995v1	1	0	0	0	0	0	0	0	0	0	0	0	0	0	0	0	0	0	0	0	0	0	0	0	0	0	0	0	0	1
GCF_018972165.1_ASM1897216v1	1	0	0	0	0	0	0	0	0	0	0	0	0	0	0	1	0	1	0	0	0	0	0	0	0	0	0	0	1	0
GCF_008632955.1_ASM863295v1	2	0	0	0	0	0	0	0	0	0	0	0	0	0	0	0	0	0	0	0	0	0	0	0	0	0	0	0	1	0
GCF_000016645.1_ASM1664v1	1	0	0	0	0	0	0	0	0	0	0	0	0	0	0	1	0	0	0	0	0	0	0	0	0	1	0	0	1	0
GCF_002277895.1_ASM227789v1	5	0	0	0	0	0	0	0	0	0	0	0	0	0	0	0	0	0	0	0	0	0	0	0	0	0	0	0	3	2
GCF_002209385.1_ASM220938v1	1	1	1	0	0	0	0	0	0	0	0	0	0	0	0	0	0	0	0	0	0	0	0	0	0	0	0	0	1	0
GCF_000974425.1_ASM97442v1	2	0	0	0	0	0	0	0	0	0	0	0	0	0	0	1	0	0	0	0	0	0	0	0	0	0	0	0	1	0
GCF_029338575.1_ASM2933857v1	4	0	1	0	0	0	0	0	0	0	0	0	0	0	0	0	0	0	0	0	0	0	0	0	0	1	0	0	2	0
GCF_006494715.1_ASM649471v1	1	0	0	0	0	0	0	0	0	0	0	0	0	0	0	1	0	1	0	0	0	0	0	0	0	0	0	0	1	0
GCF_021183725.1_ASM2118372v1	2	0	0	0	0	0	0	0	0	0	0	0	0	0	0	0	0	0	0	0	0	0	0	0	0	1	0	0	1	0
GCF_002356155.1_MST3_assembly01	1	0	0	0	0	0	0	0	0	0	0	0	0	0	0	0	0	0	0	0	0	0	0	0	0	0	0	0	1	0
GCF_002736145.1_ASM273614v1	0	0	0	0	0	0	0	0	0	0	0	0	0	0	0	0	0	0	0	0	0	0	0	0	0	0	0	0	0	0
GCF_000023465.1_ASM2346v1	2	0	0	0	0	0	0	0	0	0	0	0	0	0	0	1	0	0	0	0	0	0	0	0	0	0	0	0	2	0
GCF_019977375.1_ASM1997737v1	2	0	0	0	0	0	0	0	0	0	0	0	0	0	0	0	0	0	0	0	0	0	0	0	0	0	0	0	2	0
GCF_007633355.1_ASM763335v1	2	0	0	0	0	0	0	0	0	0	0	0	0	0	0	2	0	2	0	0	0	0	0	0	0	0	0	0	1	1
GCF_017909455.1_ASM1790945v1	1	0	0	0	0	0	0	0	0	0	0	0	0	0	0	0	0	0	0	0	0	0	0	0	0	0	0	0	1	0
GCF_016756315.1_ASM1675631v1	1	0	0	0	0	0	0	0	0	0	0	0	0	0	0	1	0	1	0	0	0	0	0	0	0	0	0	0	1	0
GCF_022014715.1_ASM2201471v1	1	0	0	0	0	0	0	0	0	0	0	0	0	0	0	0	0	0	0	0	0	0	0	0	0	0	0	0	0	1
GCF_000143985.1_ASM14398v1	0	0	0	0	0	0	0	0	0	0	0	0	0	0	0	0	0	0	0	0	0	0	0	0	0	0	0	0	0	0
GCF_004802635.2_ASM480263v2	3	0	1	0	0	0	0	0	0	0	0	0	0	0	0	1	0	1	0	0	0	0	0	0	0	1	0	0	3	0
GCF_900637915.1_52941_B01	0	0	0	0	0	0	0	0	0	0	0	0	0	0	0	0	0	0	0	0	0	0	0	0	0	0	0	0	0	0
GCF_947251665.1_iyTryClav1.Wolbachia_sp_1.1	1	0	0	0	0	0	0	0	0	0	0	0	0	0	0	0	0	0	0	0	0	0	0	0	0	0	0	0	1	0
GCF_001294645.1_ASM129464v1	1	0	0	0	0	0	0	0	0	0	0	0	0	0	0	0	0	0	0	0	0	0	0	0	0	0	0	0	1	0
GCF_022637435.1_ASM2263743v1	1	0	0	0	0	0	0	0	0	0	0	0	0	0	0	0	0	0	0	0	0	0	0	0	0	0	0	0	1	0
GCF_022637375.1_ASM2263737v1	2	0	0	0	0	0	0	0	0	0	0	0	0	0	0	0	0	0	0	0	0	0	0	0	0	0	0	0	1	1
GCF_004684245.1_ASM468424v1	1	1	1	0	0	0	0	0	0	0	0	0	0	0	0	0	1	0	0	0	0	0	0	0	0	0	0	0	1	0
GCF_000223395.1_ASM22339v1	0	0	0	0	0	0	0	0	0	0	0	0	0	0	0	0	0	0	0	0	0	0	0	0	0	0	0	0	0	0
GCF_004353845.1_ASM435384v1	1	0	0	0	0	0	0	0	0	0	0	0	0	0	0	0	0	0	0	0	0	0	0	0	0	0	0	0	0	1
GCF_001642805.2_ASM164280v2	1	0	0	0	0	0	0	0	0	0	0	0	0	0	0	0	0	0	0	0	0	0	0	0	0	0	0	0	0	1
GCF_027594425.1_ASM2759442v1	1	0	0	0	0	0	0	0	0	0	0	0	0	0	0	1	0	0	0	0	0	0	0	0	0	0	0	0	1	0
GCF_014274685.1_ASM1427468v1	2	0	1	0	0	0	0	0	0	0	0	0	0	0	0	0	0	0	0	0	0	0	0	0	0	1	0	0	1	0
GCF_005116675.2_ASM511667v2	1	0	0	0	0	0	0	0	0	0	0	0	0	0	0	0	0	0	0	0	0	0	0	0	0	0	0	0	1	0
GCF_025133575.1_ASM2513357v1	2	0	0	0	0	0	0	0	0	0	0	0	0	0	0	3	0	2	0	0	0	0	0	0	0	0	0	0	1	1
GCF_000025845.1_ASM2584v1	0	0	0	0	0	0	0	0	0	0	0	0	0	0	0	0	0	0	0	0	0	0	0	0	0	0	0	0	0	0
GCF_023035875.1_ASM2303587v1	0	0	0	0	0	0	0	0	0	0	0	0	0	0	0	0	0	0	0	0	0	0	0	0	0	0	0	0	0	0
GCF_013177455.1_ASM1317745v1	1	0	0	0	0	0	0	0	0	0	0	0	0	0	0	0	0	0	0	0	0	0	0	0	0	0	0	0	1	0
GCF_001720465.1_ASM172046v1	1	0	0	0	0	0	0	0	0	0	0	0	0	0	0	1	0	1	0	0	0	0	0	0	0	0	0	0	1	0
GCF_000018945.1_ASM1894v1	0	0	0	0	0	0	0	0	0	0	0	0	0	0	0	0	0	0	0	0	0	0	0	0	0	0	0	0	0	0
GCF_902383905.1_UHGG_MGYG-HGUT-02160	0	0	0	0	0	0	0	0	0	0	0	0	0	0	0	0	0	0	0	0	0	0	0	0	0	0	0	0	0	0
GCF_017869285.1_ASM1786928v1	1	0	0	0	0	0	0	0	0	0	0	0	0	0	0	0	0	0	0	0	0	0	0	0	0	0	0	0	1	0
GCF_030323845.1_ASM3032384v1	0	0	0	0	0	0	0	0	0	0	0	0	0	0	0	0	0	0	0	0	0	0	0	0	0	0	0	0	0	0
GCF_900475035.1_41965_F01	0	0	0	0	0	0	0	0	0	0	0	0	0	0	0	0	0	0	0	0	0	0	0	0	0	0	0	0	0	0
GCF_018326245.1_ASM1832624v1	2	0	0	0	0	0	0	0	0	0	0	0	0	0	0	0	0	0	0	0	0	0	0	0	0	0	0	0	1	0
GCF_015534795.1_ASM1553479v1	1	0	0	0	0	0	0	0	0	0	0	0	0	0	0	0	0	0	0	0	0	0	0	0	0	0	0	0	0	1
GCF_030294985.1_ASM3029498v1	1	1	1	0	0	0	0	0	0	0	0	0	0	0	0	0	1	0	0	0	0	0	0	0	0	0	0	0	1	0
GCF_001461805.1_ASM146180v1	1	0	0	0	0	0	0	0	0	0	0	0	0	0	0	0	0	0	0	0	0	0	0	0	0	0	0	0	0	1
GCF_002202015.1_ASM220201v1	2	0	0	0	0	0	0	0	0	0	0	0	0	0	0	0	0	0	0	0	0	0	0	0	0	1	0	0	1	1
GCF_003669035.1_ASM366903v1	0	0	0	0	0	0	0	0	0	0	0	0	0	0	0	2	1	0	0	0	0	0	0	0	0	1	0	1	0	0
GCF_021654855.1_ASM2165485v1	0	0	0	0	0	0	0	0	0	0	0	0	0	0	0	1	0	1	0	0	0	0	0	0	0	0	0	0	0	0
GCF_015138375.1_ASM1513837v1	2	0	0	0	0	0	0	0	0	0	0	0	0	0	0	0	0	0	0	0	0	0	0	0	0	0	0	0	0	2
GCF_000253375.1_ASM25337v1	1	0	0	0	0	0	0	0	0	0	0	0	0	0	0	0	0	0	0	0	0	0	0	0	0	0	0	0	1	0
GCF_030408815.1_ASM3040881v1	1	0	0	0	0	0	0	0	0	0	0	0	0	0	0	0	0	0	0	0	0	0	0	0	0	0	0	0	1	0
GCA_019203785.1_ASM1920378v1	1	0	0	0	0	0	0	0	0	0	0	0	0	0	0	0	0	0	0	0	0	0	0	0	0	0	0	0	1	0
GCF_008271365.1_ASM827136v1	2	0	0	0	0	0	0	0	0	0	0	0	0	0	0	0	0	0	0	0	0	0	0	0	0	0	0	0	1	0
GCF_000758565.1_ASM75856v1	2	0	0	0	0	0	0	0	0	0	0	0	0	0	0	0	0	0	0	0	0	0	0	0	0	0	0	0	1	1
GCF_029634685.1_ASM2963468v1	2	0	0	0	0	0	0	0	0	0	0	0	0	0	0	0	0	0	0	0	0	0	0	0	0	0	0	0	1	1
GCF_001870125.1_ASM187012v1	1	0	0	0	0	0	0	0	0	0	0	0	0	0	0	0	0	0	0	0	0	0	0	0	0	0	0	0	1	0
GCF_014217645.1_ASM1421764v1	1	0	0	0	0	0	0	0	0	0	0	0	0	0	0	1	0	0	0	0	0	0	0	0	0	0	0	0	1	0
GCF_000176915.2_ASM17691v2	0	0	0	0	0	0	0	0	0	0	0	0	0	0	0	0	0	0	0	0	0	0	0	0	0	0	0	0	0	0
GCF_015099595.1_ASM1509959v1	3	0	0	0	0	0	0	0	0	0	0	0	0	0	0	0	0	0	0	0	0	0	0	0	0	0	0	0	1	0
GCF_013393905.1_ASM1339390v1	5	0	1	0	0	0	0	0	0	0	0	0	0	0	0	0	0	0	0	0	0	0	0	0	0	0	0	0	5	0
GCF_020535245.1_ASM2053524v1	2	0	0	0	0	0	0	0	0	0	0	0	0	0	0	0	0	0	0	0	0	0	0	0	0	0	0	0	1	1
GCF_007748075.1_ASM774807v1	1	0	0	0	0	0	0	0	0	0	0	0	0	0	0	0	0	0	0	0	0	0	0	0	0	0	0	0	1	0
GCF_022701215.1_ASM2270121v1	0	0	0	0	0	0	0	0	0	0	0	0	0	0	0	1	0	1	0	0	0	0	0	0	0	0	0	0	0	0
GCF_900660755.1_57792_F01-3	0	0	0	0	0	0	0	0	0	0	0	0	0	0	0	0	0	0	0	0	0	0	0	0	0	0	0	0	0	0
GCF_022811605.1_ASM2281160v1	1	0	0	0	0	0	0	0	0	0	0	0	0	0	0	0	0	0	0	0	0	0	0	0	0	0	0	0	1	0
GCF_001263395.1_ASM126339v1	0	0	0	0	0	0	0	0	0	0	0	0	0	0	0	0	0	0	0	0	0	0	0	0	0	0	0	0	0	0
GCF_903989465.1_ASM90398946v1	2	0	0	0	0	0	0	0	0	0	0	0	0	0	0	0	0	0	0	0	0	0	0	0	0	0	0	0	1	1
GCF_013267615.1_ASM1326761v1	0	0	0	0	0	0	0	0	0	0	0	0	0	0	0	0	0	0	0	0	0	0	0	0	0	0	0	0	0	0
GCF_001889125.1_ASM188912v1	1	0	0	0	0	0	0	0	0	0	0	0	0	0	0	0	0	0	0	0	0	0	0	0	0	0	0	0	1	0
GCF_005886755.1_ASM588675v1	3	0	0	0	0	0	0	0	0	0	0	0	0	0	0	0	0	0	0	0	0	0	0	0	0	1	0	0	1	2
GCF_016117655.1_ASM1611765v1	0	0	0	0	0	0	0	0	0	0	0	0	0	0	0	0	0	0	0	0	0	0	0	0	0	0	0	0	0	0
GCF_029625295.1_ASM2962529v1	1	0	0	0	0	0	0	0	0	0	0	0	0	0	0	1	0	0	0	0	0	0	0	0	0	1	0	0	1	0
GCF_004117095.1_ASM411709v1	2	0	3	0	0	0	0	0	0	0	0	0	0	0	1	0	0	0	0	0	0	0	0	0	0	0	0	0	1	1
GCF_001953955.1_ASM195395v1	0	0	0	0	0	0	0	0	0	0	0	0	0	0	0	0	0	0	0	0	0	0	0	0	0	0	0	0	0	0
GCF_004535885.1_ASM453588v1	2	0	1	0	0	0	0	0	0	0	0	0	0	0	0	2	1	2	0	0	0	0	0	0	0	0	1	1	2	0
GCF_017086465.1_ASM1708646v1	1	0	0	0	0	0	0	0	0	0	0	0	0	0	0	0	0	0	0	0	0	0	0	0	0	0	0	0	1	0
GCF_012897855.1_ASM1289785v1	0	0	0	0	0	0	0	0	0	0	0	0	0	0	0	1	0	1	0	0	0	0	0	0	0	0	0	0	0	0
GCF_019890915.1_ASM1989091v1	1	0	0	0	0	0	0	0	0	0	0	0	0	0	0	0	0	0	0	0	0	0	0	0	0	0	0	0	1	0
GCF_017352135.1_ASM1735213v1	3	0	0	0	0	0	0	0	0	0	0	0	0	0	0	2	0	2	0	0	0	0	0	0	0	0	0	0	2	1
GCF_003938225.2_ASM393822v2	1	0	1	0	0	0	0	0	0	0	0	0	0	0	0	4	0	4	0	0	0	0	0	0	0	1	0	0	1	0
GCF_030063925.1_ASM3006392v1	1	0	0	0	0	0	0	0	0	0	0	0	0	0	0	0	0	0	0	0	0	0	0	0	0	0	0	0	1	0
GCF_017357225.1_ASM1735722v1	4	0	0	0	0	0	0	0	0	0	0	0	0	0	0	2	0	2	0	0	0	0	0	0	0	0	0	0	3	1
GCF_904440645.1_Streptomyces_sp._St75_complete_genome	2	0	0	0	0	0	0	0	0	0	0	0	0	0	0	0	0	0	0	0	0	0	0	0	0	0	0	0	1	0
GCA_019285755.1_ASM1928575v1	0	0	2	0	0	0	0	0	0	0	0	0	0	0	0	0	0	1	0	0	0	0	0	0	0	0	0	0	1	0
GCF_000828575.1_ASM82857v1	0	0	0	0	0	0	0	0	0	0	0	0	0	0	0	0	0	0	0	0	0	0	0	0	0	0	0	0	0	0
GCF_027912515.1_ASM2791251v1	1	0	0	0	0	0	0	0	0	0	0	0	0	0	0	1	0	1	0	0	0	0	0	0	0	0	0	0	1	0
GCF_001655245.1_ASM165524v1	2	0	0	0	0	0	0	0	0	0	0	0	0	0	0	0	0	0	0	0	0	0	0	0	0	0	0	0	1	0
GCF_009930815.1_ASM993081v1	3	1	1	0	0	0	0	0	0	0	0	0	0	0	0	3	0	2	0	0	0	0	0	0	0	0	0	0	3	0
GCF_000725385.1_ASM72538v1	3	0	0	0	0	0	0	0	0	0	0	0	0	0	0	2	0	2	0	0	0	0	0	0	0	0	0	0	1	2
GCF_019711195.1_ASM1971119v1	1	0	0	0	0	0	0	0	0	0	0	0	0	0	0	2	0	1	0	0	0	0	0	0	0	0	0	0	1	0
GCF_023100865.1_ASM2310086v1	2	0	0	0	0	0	0	0	0	0	0	0	0	0	0	2	0	2	0	0	0	0	0	0	0	0	0	0	1	1
GCF_016127755.1_ASM1612775v1	4	0	0	0	0	0	0	0	0	0	0	0	0	0	0	0	0	0	0	0	0	0	0	0	0	0	0	0	3	1
GCF_024138125.1_ASM2413812v1	4	1	1	0	0	0	0	0	0	0	0	0	0	0	0	0	0	0	0	0	0	0	0	0	0	1	0	0	2	0
GCF_030252285.1_ASM3025228v1	1	0	0	0	0	0	0	0	0	0	0	0	0	0	0	0	0	0	0	0	0	0	0	0	0	1	0	0	0	1
GCF_023546785.1_ASM2354678v1	2	0	0	0	0	0	0	0	0	0	0	0	0	0	0	2	0	2	0	0	0	0	0	0	0	0	0	0	1	1
GCF_000306675.2_ASM30667v3	1	0	0	0	0	0	0	0	0	0	0	0	0	0	0	1	0	1	0	0	0	0	0	0	0	0	0	0	1	0
GCF_026072915.1_ASM2607291v1	0	0	0	0	0	0	0	0	0	0	0	0	0	0	0	0	0	0	0	0	0	0	0	0	0	0	0	0	0	0
GCF_019739075.1_ASM1973907v1	3	0	0	0	0	0	0	0	0	0	0	0	0	0	0	0	0	0	0	0	0	0	0	0	0	0	0	0	1	0
GCF_029866925.1_ASM2986692v1	0	0	0	0	0	0	0	0	0	0	0	0	0	0	0	0	0	0	0	0	0	0	0	0	0	0	0	0	0	0
GCF_002288525.1_ASM228852v1	4	0	0	0	0	0	0	0	0	0	0	0	0	0	0	1	0	1	0	0	0	0	0	0	0	0	0	0	4	0
GCF_003290225.1_ASM329022v1	3	0	0	0	0	0	0	0	0	0	0	0	0	0	0	3	0	3	0	0	0	0	0	0	0	0	0	0	1	2
GCF_004683965.1_ASM468396v1	1	0	0	0	0	0	0	0	0	0	0	0	0	0	0	0	0	0	0	0	0	0	0	0	0	0	0	0	1	0
GCF_000012565.1_ASM1256v1	1	0	0	0	0	0	0	0	0	0	0	0	0	0	0	0	0	0	0	0	0	0	0	0	0	0	0	0	1	0
GCF_030408875.1_ASM3040887v1	1	0	0	0	0	0	0	0	0	0	0	0	0	0	0	0	0	0	0	0	0	0	0	0	0	0	0	0	1	0
GCF_009429145.1_ASM942914v1	2	0	0	0	0	0	0	0	0	0	0	0	0	0	0	0	0	0	0	0	0	0	0	0	0	0	0	0	1	0
GCF_002007485.1_ASM200748v1	2	0	0	0	0	0	0	0	0	0	0	0	0	0	0	0	0	0	0	0	0	0	0	0	0	0	0	0	0	1
GCF_014268585.2_ASM1426858v2	3	0	0	0	0	0	0	0	0	0	0	0	0	0	0	2	0	2	0	0	0	0	0	0	0	0	0	0	1	2
GCF_947251695.1_iyEctCont1.Wolbachia_sp_1.1	1	0	0	0	0	0	0	0	0	0	0	0	0	0	0	0	0	0	0	0	0	0	0	0	0	0	0	0	1	0
GCA_000688775.2_ASM68877v2	0	0	0	0	0	0	0	0	0	0	0	0	0	0	0	0	0	0	0	0	0	0	0	0	0	0	0	0	0	0
GCF_005144885.1_ASM514488v1	2	0	0	0	0	0	0	0	0	0	0	0	0	0	0	0	0	0	0	0	0	0	0	0	0	0	0	0	2	0
GCF_023170545.1_ASM2317054v1	5	1	2	0	0	0	0	0	0	0	0	0	0	0	0	0	0	0	0	0	0	0	0	0	0	0	0	0	3	1
GCF_028743515.1_ASM2874351v1	1	0	1	0	0	0	0	0	0	0	0	0	0	0	0	1	1	0	0	0	0	0	0	0	0	0	0	0	1	0
GCF_019973615.1_ASM1997361v1	1	0	0	0	0	0	0	0	0	0	0	0	0	0	0	1	1	1	0	0	0	0	0	0	0	0	0	0	1	0
GCF_022845715.1_ASM2284571v1	0	0	0	0	0	0	0	0	0	0	0	0	0	0	0	0	0	0	0	0	0	0	0	0	0	0	0	0	0	0
GCF_017792025.1_ASM1779202v1	3	0	3	0	0	0	0	0	0	0	0	0	0	0	1	0	0	0	0	0	0	0	0	0	0	0	0	0	2	1
GCF_003096095.1_ASM309609v1	2	0	0	0	0	0	0	0	0	0	0	0	0	0	0	0	0	0	0	0	0	0	0	0	0	0	0	0	1	0
GCF_000517445.1_ASM51744v1	0	0	0	0	0	0	0	0	0	0	0	0	0	0	0	0	0	0	0	0	0	0	0	0	0	0	0	0	0	0
GCF_011751745.2_ASM1175174v2	1	0	0	0	0	0	0	0	0	0	0	0	0	0	0	0	0	0	0	0	0	0	0	0	0	0	0	0	1	0
GCF_900636885.1_44927_H01	0	0	0	0	0	0	0	0	0	0	0	0	0	0	0	0	0	0	0	1	0	0	0	0	0	0	0	0	0	0
GCF_028421645.1_ASM2842164v1	2	0	1	0	0	0	0	0	0	0	0	0	0	0	0	0	0	0	0	0	0	0	0	0	0	0	0	0	0	2
GCF_029457415.1_ASM2945741v1	3	0	0	0	0	0	0	0	0	0	0	0	0	0	0	0	0	0	0	0	0	0	0	0	0	0	0	0	1	0
GCF_900538275.1_PRJNA448822_chromosome	0	0	0	0	0	0	0	0	0	0	0	0	0	0	0	0	0	0	0	0	0	0	0	0	0	0	0	0	0	0
GCF_030323785.1_ASM3032378v1	1	0	0	0	0	0	0	0	0	0	0	0	0	0	0	0	0	0	0	0	0	0	0	0	0	0	0	0	1	0
GCF_947251675.1_idMerWest1.Wolbachia_sp_1.1	1	0	0	0	0	0	0	0	0	0	0	0	0	0	0	0	0	0	0	0	0	0	0	0	0	0	0	0	1	0
GCF_000022525.1_ASM2252v1	1	0	0	0	0	0	0	0	0	0	0	0	0	0	0	0	0	0	0	0	0	0	0	0	0	0	0	0	1	0
GCF_002105755.1_ASM210575v1	1	0	0	0	0	0	0	0	0	0	0	0	0	0	0	0	0	0	0	0	0	0	0	0	0	1	0	0	1	0
GCF_017357245.1_ASM1735724v1	3	0	0	0	0	0	0	0	0	0	0	0	0	0	0	2	0	2	0	0	0	0	0	0	0	0	0	0	2	1
GCF_000025285.1_ASM2528v1	0	0	0	0	0	0	0	0	0	0	0	0	0	0	0	0	0	0	0	0	0	0	0	0	0	0	0	0	0	0
GCF_024972755.1_ASM2497275v1	1	0	0	0	0	0	0	0	0	0	0	0	0	0	0	0	0	0	0	0	0	0	0	0	0	0	0	0	1	0
GCF_000025865.1_ASM2586v1	0	0	1	0	0	0	0	0	0	0	0	0	0	0	0	0	0	0	0	0	0	0	0	0	0	0	0	0	0	0
GCF_003015145.1_ASM301514v1	0	0	0	0	0	0	0	0	0	0	0	0	0	0	0	0	0	0	0	0	0	0	0	0	0	0	0	0	0	0
GCF_002165295.2_ASM216529v2	1	0	0	0	0	0	0	0	0	0	0	0	0	0	0	0	0	0	0	0	0	0	0	0	0	0	0	0	0	1
GCF_030169785.1_ASM3016978v1	1	0	0	0	0	0	0	0	0	0	0	0	0	0	0	1	0	0	0	0	0	0	0	0	0	0	0	0	1	0
GCF_013737455.1_ASM1373745v1	1	0	0	0	0	0	0	0	0	0	0	0	0	0	0	0	0	0	0	0	0	0	0	0	0	0	0	0	0	1
GCF_900183405.1_ASM90018340v1	0	0	0	0	0	0	0	0	0	0	0	0	0	0	0	0	0	0	0	0	0	0	0	0	0	0	0	0	0	0
GCF_013416015.1_ASM1341601v1	0	0	0	0	0	0	0	0	0	0	0	0	0	0	0	1	0	1	0	0	0	0	0	0	0	0	0	0	0	0
GCF_009363895.1_ASM936389v1	3	0	0	0	0	0	0	0	0	0	0	0	0	0	0	0	0	0	0	0	0	0	0	0	0	0	0	0	2	1
GCF_019645835.1_ASM1964583v1	4	0	0	0	0	0	0	0	0	0	0	0	0	0	0	0	0	0	0	0	0	0	0	0	0	1	0	0	1	0
GCF_014084005.1_ASM1408400v1	2	0	1	0	0	0	0	0	0	0	0	0	0	0	0	1	1	1	0	0	0	0	0	0	0	0	0	0	1	1
GCF_003595525.1_ASM359552v1	0	0	0	0	0	0	0	0	0	0	0	0	0	0	0	0	0	0	0	0	0	0	0	0	0	0	0	0	0	0
GCF_029016285.1_ASM2901628v1	1	0	1	0	0	0	0	0	0	0	1	0	0	0	0	1	0	1	0	0	0	0	0	0	0	1	0	0	1	0
GCF_025215495.1_ASM2521549v1	1	0	0	0	0	0	0	0	0	0	0	0	0	0	0	0	0	0	0	0	0	0	0	0	0	1	0	0	1	0
GCF_009834265.1_ASM983426v1	1	0	0	0	0	0	0	0	0	0	0	0	0	0	0	0	0	0	0	0	0	0	0	0	0	0	0	0	1	0
GCF_003351765.1_ASM335176v1	1	0	0	0	0	0	0	0	0	0	0	0	0	0	0	0	0	0	0	0	0	0	0	0	0	1	0	0	1	0
GCF_019703895.1_ASM1970389v1	5	0	0	0	0	0	0	0	0	0	0	0	0	0	0	0	0	0	0	0	0	0	0	0	0	0	0	0	1	0
GCF_009730055.1_ASM973005v1	1	0	0	0	0	0	0	0	0	0	0	0	0	0	0	0	0	0	0	0	0	0	0	0	0	0	0	0	0	1
GCF_013267415.1_ASM1326741v1	0	0	0	0	0	0	0	0	0	0	0	0	0	0	0	0	0	0	0	0	0	0	0	0	0	0	0	0	0	0
GCF_001586165.1_ASM158616v1	1	0	0	0	0	0	0	0	0	0	0	0	0	0	0	0	0	0	0	0	0	0	0	0	0	0	0	0	0	1
GCF_029201445.1_ASM2920144v1	0	0	0	0	0	0	0	0	0	0	0	0	0	0	0	1	0	1	0	0	0	0	0	0	0	0	0	0	0	0
GCF_017948245.1_ASM1794824v1	4	0	0	0	0	0	0	0	0	0	0	0	0	0	0	2	0	2	0	0	0	0	0	0	0	0	0	0	3	1
GCF_004379335.1_ASM437933v1	0	0	0	0	0	0	0	0	0	0	0	0	0	0	0	0	0	0	0	0	0	0	0	0	0	0	0	0	0	0
GCF_021545785.1_ASM2154578v1	2	0	0	0	0	0	0	0	0	0	0	0	0	0	0	2	1	1	0	0	0	0	0	0	0	0	0	0	1	1
GCF_023586525.1_ASM2358652v1	1	0	0	0	0	0	0	0	0	0	0	0	0	0	0	0	0	0	0	0	0	0	0	0	0	0	0	0	0	1
GCF_002952215.1_ASM295221v1	1	0	0	0	0	0	0	0	0	0	0	0	0	0	0	1	0	1	0	0	0	0	0	0	0	0	0	0	1	0
GCF_020616335.1_ASM2061633v1	1	0	0	0	0	0	0	0	0	0	0	0	0	0	0	0	0	0	0	0	0	0	0	0	0	0	0	0	1	0
GCF_003346775.1_ASM334677v1	0	0	1	0	0	0	0	0	0	0	0	0	0	0	0	1	1	1	0	0	0	0	0	0	0	0	0	0	0	0
GCF_001831495.1_ASM183149v1	1	0	0	0	0	0	0	0	0	0	0	0	0	0	0	1	0	1	0	0	0	0	0	0	0	0	0	0	1	0
GCF_013733095.1_ASM1373309v1	1	0	0	0	0	0	0	0	0	0	0	0	0	0	0	0	0	0	0	0	0	0	0	0	0	0	0	0	0	1
GCF_000025485.1_ASM2548v1	0	0	0	0	0	0	0	0	0	0	0	0	0	0	0	1	0	1	0	0	0	0	0	0	0	1	0	0	0	0
GCF_020405225.1_ASM2040522v1	3	1	1	0	0	0	0	0	0	0	0	0	0	0	0	0	0	0	0	0	0	0	0	0	0	1	0	0	2	0
GCF_001702115.1_ASM170211v1	0	0	0	0	0	0	0	0	0	0	0	0	0	0	0	0	0	0	0	0	0	0	0	0	0	0	0	0	0	0
GCA_021730145.1_ASM2173014v1	1	0	0	0	0	0	0	0	0	0	0	0	0	0	0	1	0	1	0	0	0	0	0	0	0	0	0	0	1	0
GCF_008330945.1_ASM833094v1	2	0	0	0	0	0	0	0	0	0	0	0	0	0	0	1	0	1	0	0	0	0	0	0	0	0	0	0	1	1
GCF_016127995.1_ASM1612799v1	0	0	0	0	0	0	0	0	0	0	0	0	0	0	0	0	0	0	0	0	0	0	0	0	0	0	0	0	0	0
GCF_900683625.1_56279_G01	0	0	0	0	0	0	0	0	0	0	0	0	0	0	0	2	0	0	0	0	0	0	0	0	0	0	0	0	0	0
GCF_010726955.1_ASM1072695v1	1	0	0	0	0	0	0	0	0	0	0	0	0	0	0	0	0	0	0	0	0	0	0	0	0	1	0	0	1	0
GCF_001544015.1_ASM154401v1	1	1	2	0	0	0	0	0	0	0	0	0	0	0	0	0	0	0	0	0	0	0	0	0	0	1	0	0	1	0
GCF_007475525.1_ASM747552v1	2	1	1	0	0	0	0	0	0	0	0	0	0	0	0	1	1	0	0	0	0	0	0	0	0	0	0	0	1	0
GCF_000009845.1_ASM984v1	0	0	0	0	0	0	0	0	0	0	0	0	0	0	0	0	0	0	0	0	0	0	0	0	0	0	0	0	0	0
GCF_009177135.1_ASM917713v1	0	0	2	0	0	0	0	0	0	0	0	0	0	0	0	1	1	1	0	0	0	0	0	0	0	0	0	0	0	0
GCF_016250455.1_ASM1625045v1	4	0	0	0	0	0	0	0	0	0	0	0	0	0	0	0	0	0	0	0	0	0	0	0	0	0	0	0	1	3
GCF_012898015.1_ASM1289801v1	0	0	0	0	0	0	0	0	0	0	0	0	0	0	0	1	0	1	0	0	0	0	0	0	0	0	0	0	0	0
GCF_000022565.1_ASM2256v1	1	0	0	0	0	0	0	0	0	0	0	0	0	0	0	0	0	1	0	0	0	0	0	0	0	0	0	0	1	0
GCF_000230655.2_ASM23065v3	0	0	0	0	0	0	0	0	0	0	0	0	0	0	0	0	0	0	0	0	0	0	0	0	0	0	0	0	0	0
GCF_900116935.1_Chromosome	0	0	0	0	0	0	0	0	0	0	0	0	0	0	0	0	0	0	0	0	0	0	0	0	0	0	0	0	0	0
GCF_000185965.1_ASM18596v1	3	0	0	0	0	0	0	0	0	0	0	0	0	0	0	1	0	1	0	0	0	0	0	0	0	1	0	0	2	1
GCF_014303795.1_ASM1430379v1	2	0	1	0	0	0	0	0	0	0	0	0	0	0	0	0	0	0	0	0	0	0	0	0	0	0	0	0	1	1
GCF_000829235.1_ASM82923v1	2	0	0	0	0	0	0	0	0	0	0	0	0	0	0	0	0	0	0	0	0	0	0	0	0	0	0	0	2	0
GCA_023008385.1_ASM2300838v1	0	0	0	0	0	0	0	0	0	0	0	0	0	0	0	0	0	0	0	0	0	0	0	0	0	0	0	0	0	0
GCF_009755725.1_ASM975572v1	1	0	0	0	0	0	0	0	0	0	0	0	0	0	0	0	0	0	0	0	0	0	0	0	0	0	0	0	1	0
GCF_900476035.1_53694_C01	0	0	0	0	0	0	0	0	0	0	0	0	0	0	0	0	0	0	0	0	0	0	0	0	0	1	0	0	0	0
GCF_019395145.1_ASM1939514v1	2	0	0	0	0	0	0	0	0	0	0	0	0	0	0	0	0	0	0	0	0	0	0	0	0	0	0	0	1	1
GCF_000755145.1_ASM75514v1	0	0	0	0	0	0	0	0	0	0	0	0	0	0	0	0	0	0	0	0	0	0	0	0	0	0	0	0	0	0
GCF_003330865.1_ASM333086v1	4	0	0	0	0	0	0	0	0	0	0	0	0	0	0	0	0	0	0	0	0	0	0	0	0	0	0	0	1	0
GCF_012221805.1_ASM1222180v1	0	0	0	0	0	0	0	0	0	0	0	0	0	0	0	0	0	0	0	0	0	0	0	0	0	0	0	0	0	0
GCF_006228325.1_ASM622832v1	0	0	0	0	0	0	0	0	0	0	0	0	0	0	0	0	0	0	0	0	0	0	0	0	0	0	0	0	0	0
GCF_023008365.1_ASM2300836v1	0	0	0	0	0	0	0	0	0	0	0	0	0	0	0	0	0	0	0	0	0	0	0	0	0	0	0	0	0	0
GCF_013460135.1_ASM1346013v1	1	0	0	0	0	0	0	0	0	0	0	0	0	0	0	0	0	0	0	0	0	0	0	0	0	0	0	0	0	1
GCF_015168335.1_ASM1516833v1	2	0	0	0	0	0	0	0	0	0	0	0	0	0	0	2	0	2	0	0	0	0	0	0	0	0	0	0	1	1
GCF_016865445.1_ASM1686544v1	0	0	0	0	0	0	0	0	0	0	0	0	0	0	0	0	0	0	0	0	0	0	0	0	0	0	0	0	0	0
GCF_002736065.1_ASM273606v1	2	0	0	0	0	0	0	0	0	0	0	0	0	0	0	2	0	2	0	0	0	0	0	0	0	0	0	0	1	1
GCF_018968705.1_ASM1896870v1	2	0	0	0	0	0	0	0	0	0	0	0	0	0	0	2	0	2	0	0	0	0	0	0	0	0	0	0	1	1
GCF_000412755.1_ASM41275v1	0	0	0	0	0	0	0	0	0	0	0	0	0	0	0	0	0	0	0	0	0	0	0	0	0	0	0	0	0	0
GCF_001941825.1_ASM194182v1	5	0	0	0	0	0	0	0	0	0	0	0	0	0	0	0	0	0	0	0	0	0	0	0	0	0	0	0	4	1
GCF_022369455.1_ASM2236945v1	0	0	0	0	0	0	0	0	0	0	0	0	0	0	0	1	0	1	0	0	0	0	0	0	0	0	0	0	0	0
GCF_003111645.1_ASM311164v1	1	0	1	0	0	0	0	0	0	0	0	0	0	0	0	1	1	1	0	0	0	0	0	0	0	0	0	0	1	0
[truncated: 7,518 more rows]

## Sheet: Cytochrome bd
genome	OR-C	OR-N	qOR1	qOR2	qOR3	qOR4a
GCF_900324035.1_BRAD3257	0	0	0	0	0	0
GCF_028885395.1_ASM2888539v1	0	0	1	0	0	0
GCF_000512355.1_ASM51235v1	0	0	2	0	0	0
GCF_024758005.1_ASM2475800v1	0	0	1	0	0	0
GCF_019797925.1_ASM1979792v1	0	0	2	0	0	0
GCA_000831405.1_ASM83140v1	0	0	0	0	0	0
GCF_018292205.1_ASM1829220v1	0	0	1	0	0	0
GCF_019968805.1_ASM1996880v1	0	0	3	0	0	0
GCF_018141425.1_ASM1814142v1	0	0	0	0	0	0
GCF_030295215.1_ASM3029521v1	0	0	2	0	0	0
GCF_004328865.1_ASM432886v1	0	0	1	0	0	0
GCF_000590925.1_ASM59092v1	0	0	2	0	0	0
GCF_000725425.1_ASM72542v1	0	0	0	0	0	0
GCF_002196515.1_ASM219651v1	0	0	1	0	0	0
GCF_001658005.1_ASM165800v1	0	0	1	0	0	0
GCF_007750395.1_ASM775039v1	0	0	1	0	0	0
GCF_000389965.1_ASM38996v1	0	0	2	0	0	0
GCF_000504085.1_ASM50408v1	0	0	0	0	0	0
GCF_007751475.1_ASM775147v1	0	0	1	0	0	0
GCF_002814035.1_ASM281403v1	0	0	1	0	0	0
GCF_022429645.1_ASM2242964v1	0	0	1	0	0	0
GCF_026016445.1_ASM2601644v1	0	0	0	0	0	0
GCF_016839145.1_ASM1683914v1	0	0	1	0	0	0
GCF_021283545.2_ASM2128354v2	0	0	1	0	0	0
GCF_000801275.2_ASM80127v1	0	0	2	0	0	0
GCF_014211955.1_ASM1421195v1	0	0	2	0	0	0
GCF_007289895.1_ASM728989v1	0	0	1	0	0	0
GCF_003614435.1_ASM361443v1	0	0	1	0	0	0
GCF_000328525.1_ASM32852v1	0	0	0	0	0	0
GCF_005145005.1_ASM514500v1	0	0	1	0	0	0
GCF_024347635.1_ASM2434763v1	0	0	2	0	0	0
GCA_928721465.1_min17_bin31	0	0	0	0	0	0
GCF_002441935.1_ASM244193v1	0	0	0	0	0	0
GCF_024748965.1_ASM2474896v1	0	0	1	0	0	0
GCF_001708305.1_ASM170830v1	0	0	0	0	0	0
GCF_006770325.1_ASM677032v1	0	0	2	0	0	0
GCF_001679665.1_ASM167966v1	0	0	1	0	0	0
GCF_021919125.1_ASM2191912v1	0	0	1	0	0	0
GCF_000238215.1_ASM23821v1	0	0	1	0	0	0
GCF_020673335.1_ASM2067333v1	0	0	2	0	0	0
GCA_022846075.1_ASM2284607v1	0	0	0	0	0	0
GCF_023573565.1_ASM2357356v1	0	0	2	0	0	0
GCF_002157735.2_ASM215773v2	0	0	1	0	0	0
GCF_002218045.2_ASM221804v2	0	0	1	0	0	0
GCF_014083925.1_ASM1408392v1	0	0	1	0	0	0
GCF_023757925.1_ASM2375792v1	0	0	2	0	0	0
GCF_029633915.1_ASM2963391v1	0	0	0	0	0	0
GCF_013460375.1_ASM1346037v1	0	0	0	0	0	0
GCF_002113825.1_ASM211382v1	0	0	1	0	0	0
GCF_011046975.1_ASM1104697v1	0	0	1	0	0	0
GCF_021496785.1_ASM2149678v1	0	0	1	0	0	0
GCF_003330845.1_ASM333084v1	0	0	1	0	0	0
GCF_008704395.1_ASM870439v1	0	0	2	0	0	0
GCF_001610835.1_ASM161083v1	1	0	0	0	0	0
GCF_025583665.1_ASM2558366v1	0	0	1	0	0	0
GCF_016591975.1_ASM1659197v1	0	0	0	0	0	0
GCF_000226625.1_ASM22662v1	0	0	0	0	0	0
GCF_029958905.1_ASM2995890v1	0	0	2	0	0	0
GCF_017357825.1_ASM1735782v1	0	0	0	0	0	0
GCF_009789595.1_ASM978959v1	0	0	1	0	0	0
GCF_017751145.1_ASM1775114v1	0	0	0	0	0	0
GCF_010093045.1_ASM1009304v1	0	0	0	1	0	0
GCF_003614235.1_ASM361423v1	0	0	0	0	0	0
GCF_011602445.1_ASM1160244v1	0	0	0	0	0	0
GCF_003234795.2_ASM323479v2	0	0	1	0	0	0
GCF_005938645.2_ASM593864v2	0	0	0	1	0	0
GCF_016806735.1_ASM1680673v1	0	0	0	0	1	0
GCF_002005225.1_ASM200522v1	0	0	1	0	0	0
GCF_001547915.1_ASM154791v1	0	0	2	0	0	0
GCF_025264665.1_ASM2526466v1	0	0	1	0	0	0
GCF_006442795.2_ASM644279v2	0	0	2	0	0	0
GCF_024508135.1_ASM2450813v1	0	0	0	0	1	0
GCF_016026575.1_ASM1602657v1	0	0	0	0	0	0
GCF_017352335.1_ASM1735233v1	0	0	1	1	0	0
GCF_003692615.1_ASM369261v1	0	0	0	0	0	0
GCF_902381765.1_UHGG_MGYG-HGUT-01533	0	0	1	0	0	0
GCF_024918955.1_ASM2491895v1	0	0	0	0	0	0
GCF_001908275.1_ASM190827v1	0	0	1	0	2	0
GCF_900039485.1_DEMHIR	0	0	1	0	0	0
GCF_015689175.1_ASM1568917v1	0	0	0	1	0	0
GCF_019047065.1_ASM1904706v1	0	0	2	0	0	0
GCF_014302295.1_ASM1430229v1	0	0	0	0	1	0
GCF_016728505.1_ASM1672850v1	0	0	0	0	0	0
GCA_021730185.1_ASM2173018v1	0	0	0	0	0	0
GCF_000010645.1_ASM1064v1	0	0	0	0	0	0
GCF_000471965.1_ASM47196v1	0	0	0	0	0	0
GCF_013372125.1_ASM1337212v1	0	0	1	0	0	0
GCF_016724885.1_ASM1672488v1	0	0	0	0	0	0
GCA_017798145.1_ASM1779814v1	0	0	0	0	0	0
GCF_900660525.1_50861_G01-3	0	0	0	0	0	0
GCF_000264945.2_ASM26494v2	0	0	0	0	0	0
GCF_940670685.1_M3-9	0	0	0	0	0	0
GCF_006740765.1_ASM674076v1	0	0	0	0	0	0
GCF_009937975.1_ASM993797v1	0	0	0	0	0	0
GCF_003856555.1_ASM385655v1	0	0	1	0	1	0
GCF_020616595.1_ASM2061659v1	0	0	0	0	0	0
GCF_006351825.1_ASM635182v1	0	0	0	0	0	0
GCF_024205965.1_ASM2420596v1	0	0	0	0	1	0
GCF_001746835.1_ASM174683v1	0	0	0	0	0	0
GCF_025136295.1_ASM2513629v1	0	0	1	0	0	0
GCF_019880245.1_ASM1988024v1	0	0	1	0	0	0
GCF_000241385.1_ASM24138v1	0	0	1	0	0	0
GCF_021513275.1_ASM2151327v1	0	0	0	0	1	0
GCF_009730315.1_ASM973031v1	0	0	1	0	0	0
GCF_023101685.1_ASM2310168v1	0	0	2	0	0	0
GCF_001412655.1_ASM141265v1	0	0	0	1	0	0
GCF_016605905.1_ASM1660590v1	0	0	1	0	0	0
GCF_003130705.1_ASM313070v1	0	0	1	0	0	0
GCF_013488225.1_ASM1348822v1	0	0	1	0	0	0
GCF_021044565.1_ASM2104456v1	0	0	1	0	0	0
GCF_020310025.1_ASM2031002v1	0	0	1	0	0	0
GCF_001584225.1_ASM158422v1	0	0	1	0	0	0
GCF_000328725.1_ASM32872v1	0	0	0	0	0	0
GCF_015169395.1_ASM1516939v1	0	0	0	0	0	0
GCF_024137905.1_ASM2413790v1	0	0	1	0	0	0
GCF_000200735.1_ASM20073v1	0	0	0	0	0	0
GCF_000021925.1_ASM2192v1	0	0	1	0	0	0
GCF_000010345.1_ASM1034v1	0	0	0	0	0	0
GCF_000011105.1_ASM1110v1	0	0	0	0	0	0
GCA_023242925.1_ASM2324292v1	0	0	0	0	0	0
GCF_002355335.1_ASM235533v1	0	0	1	0	0	0
GCF_016728365.1_ASM1672836v1	0	0	0	0	0	0
GCF_011305775.1_ASM1130577v1	0	0	0	0	0	0
GCF_000183365.1_ASM18336v1	0	0	0	0	0	0
GCF_900637715.1_52551_D01	0	0	0	0	0	0
GCF_009363155.1_ASM936315v1	0	0	2	0	0	0
GCF_023614235.1_ASM2361423v1	0	0	1	0	0	0
GCF_025854335.1_ASM2585433v1	0	0	1	0	0	0
GCF_010731695.1_ASM1073169v1	0	0	1	1	0	0
GCF_949787665.1_MIP2473_genome	0	0	2	0	0	0
GCF_002949995.1_ASM294999v1	0	0	2	0	0	0
GCF_029909955.1_ASM2990995v1	0	0	1	0	0	0
GCF_001664545.1_ASM166454v1	0	0	1	0	0	0
GCF_002237445.1_ASM223744v1	0	0	0	0	0	0
GCF_001021025.1_ASM102102v1	0	0	0	0	0	0
GCF_002218195.1_ASM221819v1	0	0	1	0	0	0
GCF_900155645.1_Propionibacterium_massiliense	0	0	1	0	0	0
GCF_017310015.1_ASM1731001v1	0	0	1	0	0	0
GCF_025143825.1_ASM2514382v1	0	0	1	0	0	0
GCF_017220215.1_ASM1722021v1	0	0	2	0	0	0
GCF_004010775.1_ASM401077v1	0	0	2	0	0	0
GCF_009789675.1_ASM978967v1	0	0	3	0	0	0
GCF_020866845.1_ASM2086684v1	0	0	0	0	0	0
GCF_022532105.1_ASM2253210v1	0	0	0	0	0	0
GCF_029866485.1_ASM2986648v1	0	0	0	0	0	0
GCF_026547205.1_ASM2654720v1	0	0	1	0	0	0
GCF_009796745.1_ASM979674v1	0	0	1	0	0	0
GCF_001274535.1_ASM127453v1	0	0	0	0	0	0
GCF_002192455.1_ASM219245v1	0	0	1	0	0	0
GCF_011769905.1_ASM1176990v1	0	0	0	0	0	0
GCF_002237555.1_ASM223755v1	0	0	0	0	0	0
GCF_900187245.1_51470_D02	0	0	0	0	0	0
GCF_002813575.1_ASM281357v1	0	0	0	0	0	0
GCF_019457655.1_ASM1945765v1	0	0	2	0	0	0
GCF_008704935.1_ASM870493v1	0	0	1	1	0	0
GCF_024749245.1_ASM2474924v1	0	0	1	0	0	0
GCF_030408595.1_ASM3040859v1	0	0	0	0	0	0
GCA_014896945.1_ASM1489694v1	0	0	1	0	0	0
GCF_000336445.1_ASM33644v1	0	0	0	0	1	0
GCF_014857065.1_ASM1485706v1	0	0	0	0	0	0
GCA_020541345.1_ASM2054134v1	0	0	0	0	0	0
GCF_002072815.1_ASM207281v1	0	0	2	0	0	0
GCF_004006015.1_ASM400601v1	0	0	1	0	0	0
GCF_008087625.1_ASM808762v1	0	0	0	1	0	0
GCF_023921225.1_ASM2392122v1	0	0	3	0	0	0
GCF_011045835.1_ASM1104583v1	0	0	2	0	0	0
GCF_011784865.1_ASM1178486v1	0	0	1	0	0	0
GCF_025947125.1_ASM2594712v1	0	0	0	0	0	0
GCF_023008305.1_ASM2300830v1	0	0	0	0	0	0
GCF_011617245.1_ASM1161724v1	0	0	1	0	0	0
GCF_014706535.1_ASM1470653v1	0	0	1	0	0	0
GCF_023101145.1_ASM2310114v1	0	0	1	0	2	0
GCF_000730165.1_ASM73016v2	0	0	2	0	0	0
GCF_000013225.1_ASM1322v1	0	0	1	0	0	0
GCF_000007745.1_ASM774v1	0	0	1	0	0	0
GCF_016415705.1_ASM1641570v1	0	0	3	0	0	0
GCF_022637475.1_ASM2263747v1	0	0	3	0	0	0
GCF_026057735.1_ASM2605773v1	0	0	1	0	0	0
GCF_019968725.1_ASM1996872v1	0	0	2	0	0	0
GCF_000022005.1_ASM2200v1	0	0	1	0	0	0
GCF_001663855.1_ASM166385v1	0	0	4	0	0	0
GCF_024637875.1_ASM2463787v1	0	0	1	0	0	0
GCF_000298875.1_ASM29887v1	0	0	1	0	0	0
GCF_000015725.1_ASM1572v1	0	0	1	0	0	0
GCF_016599755.1_ASM1659975v1	0	0	0	0	0	0
GCF_009708195.1_ASM970819v1	0	0	2	0	0	0
GCF_025345565.1_ASM2534556v1	0	0	1	0	0	0
GCF_003606365.2_ASM360636v2	0	0	1	0	0	0
GCA_022009915.1_ASM2200991v1	0	0	0	0	0	0
GCF_000968375.1_ASM96837v1	0	0	0	0	0	0
GCF_000807275.1_ASM80727v1	0	0	1	0	0	0
GCF_017068375.1_ASM1706837v1	0	0	1	0	0	0
GCF_001808185.1_ASM180818v1	0	0	2	0	0	0
GCF_000788395.1_ASM78839v1	0	0	1	0	0	0
GCF_000011245.1_ASM1124v1	0	0	0	0	1	0
GCF_026810225.1_ASM2681022v1	0	0	0	0	0	0
GCF_010731715.1_ASM1073171v1	0	0	1	0	0	0
GCF_017569185.1_ASM1756918v1	0	0	1	0	0	0
GCF_025558445.1_ASM2555844v1	0	0	0	0	0	0
GCF_028736235.1_ASM2873623v1	0	0	0	0	0	0
GCF_023195755.1_ASM2319575v1	0	0	0	1	0	0
GCF_014303955.1_ASM1430395v1	0	0	0	0	0	0
GCF_004684345.1_ASM468434v1	0	0	3	0	0	0
GCF_007833635.1_ASM783363v1	0	0	0	0	0	0
GCF_017894325.1_ASM1789432v1	0	0	0	0	0	0
GCF_000186005.1_ASM18600v1	0	0	0	0	0	0
GCF_000009305.1_ASM930v1	0	0	0	0	0	0
GCF_000230995.2_ASM23099v3	0	0	1	0	0	0
GCF_019431205.1_ASM1943120v1	0	0	2	0	0	0
GCF_023716525.1_ASM2371652v1	0	0	4	0	0	0
GCF_003070885.1_ASM307088v1	0	0	1	0	0	0
GCF_000747585.1_ASM74758v1	0	0	0	0	0	0
GCF_001936235.1_ASM193623v1	0	0	1	0	0	0
GCA_021730125.1_ASM2173012v1	0	0	0	0	0	0
GCF_010092505.1_ASM1009250v1	0	0	0	0	0	0
GCF_023273895.1_ASM2327389v1	0	0	1	0	0	0
GCF_020911845.1_ASM2091184v1	0	0	1	0	0	0
GCF_029338335.1_ASM2933833v1	0	0	1	0	0	0
GCF_020026305.1_ASM2002630v1	0	0	2	0	0	0
GCF_023585745.1_ASM2358574v1	0	0	0	0	0	0
GCF_003015225.1_ASM301522v1	0	0	1	0	0	0
GCF_012889985.1_ASM1288998v1	0	0	1	0	0	0
GCF_020865585.1_ASM2086558v1	0	0	0	0	0	0
GCF_018688335.1_ASM1868833v1	0	0	1	0	0	0
GCF_000263795.2_Hint_PBC	0	0	1	0	0	0
GCF_025947065.1_ASM2594706v1	0	0	1	0	0	0
GCF_008000895.1_ASM800089v1	0	0	1	0	0	0
GCF_011046025.1_ASM1104602v1	0	0	2	0	0	0
GCF_009363695.1_ASM936369v1	0	0	0	0	2	0
GCF_020510565.1_ASM2051056v1	0	0	0	0	0	0
GCF_014789585.1_ASM1478958v1	0	0	1	0	0	0
GCF_019297855.1_ASM1929785v1	0	0	1	0	0	0
GCF_019378875.1_ASM1937887v1	0	0	1	0	0	0
GCF_947251595.1_ilEupTrip1.Wolbachia_sp_1.1	0	0	1	0	0	0
GCF_020463755.1_ASM2046375v1	0	0	1	0	0	0
GCF_003641105.1_ASM364110v1	0	0	4	0	0	0
GCF_003024155.1_ASM302415v1	0	0	0	1	0	0
GCF_003850245.1_ASM385024v1	0	0	1	0	0	0
GCF_002863865.1_ASM286386v1	0	0	0	0	0	0
GCF_013307225.1_ASM1330722v1	0	0	0	0	0	0
GCF_001642655.1_ASM164265v1	0	0	0	0	0	0
GCF_023206215.1_ASM2320621v1	0	0	0	0	0	0
GCF_014218355.1_ASM1421835v1	0	0	0	0	0	0
GCF_002305895.1_ASM230589v1	0	0	0	1	0	0
GCF_002139935.1_ASM213993v1	0	0	0	0	0	0
GCF_000331975.1_ASM33197v1	0	0	0	0	0	0
GCF_009866705.1_ASM986670v1	0	0	2	0	0	0
GCA_021513695.1_ASM2151369v1	0	0	0	0	0	0
GCF_028865455.1_ASM2886545v1	0	0	2	0	0	0
GCF_002022585.1_ASM202258v1	0	0	0	0	0	0
GCF_003584745.1_ASM358474v1	0	0	1	0	0	0
GCF_001700985.1_ASM170098v1	0	0	0	0	1	0
GCF_009217585.1_ASM921758v1	0	0	1	0	0	0
GCF_008274805.1_ASM827480v1	0	0	1	0	0	0
GCF_020735385.1_ASM2073538v1	0	0	0	0	0	0
GCF_003812205.1_ASM381220v1	0	0	2	0	0	0
GCF_002021755.1_ASM202175v1	0	0	3	0	0	0
GCF_023520895.1_ASM2352089v1	0	0	1	0	0	0
GCF_015209725.1_ASM1520972v1	0	0	1	0	0	0
GCF_000755585.2_ASM75558v2	0	0	1	0	0	0
GCF_009696665.2_ASM969666v2	0	0	1	0	0	0
GCF_002266435.2_ASM226643v2	0	0	1	0	0	0
GCF_001028085.1_ASM102808v1	0	0	0	0	1	0
GCF_019916025.1_ASM1991602v1	0	0	0	0	0	0
GCF_000157355.2_ASM15735v2	0	0	1	0	0	0
GCF_029961765.1_ASM2996176v1	0	0	1	1	0	0
GCF_000730285.1_ASM73028v1	0	0	0	0	0	0
GCF_026240635.1_ASM2624063v1	0	0	1	0	0	0
GCF_016728105.1_ASM1672810v1	0	0	1	0	0	0
GCF_009936215.1_ASM993621v1	0	0	1	0	0	0
GCA_023898365.1_ASM2389836v1	0	0	0	0	0	0
GCF_006351925.1_ASM635192v1	0	0	0	0	0	0
GCF_002903085.1_ASM290308v1	0	0	4	0	0	0
GCF_019211725.1_ASM1921172v1	0	0	1	0	0	0
GCF_003597675.1_ASM359767v1	0	0	2	0	0	0
GCF_004014855.1_ASM401485v1	0	0	0	1	0	0
GCF_017309525.1_ASM1730952v1	0	0	1	0	0	0
GCF_010977575.1_ASM1097757v1	0	0	1	0	0	0
GCF_011046895.1_ASM1104689v1	0	0	1	0	0	0
GCF_000177235.2_ASM17723v2	0	0	0	0	2	0
GCF_020691745.1_ASM2069174v1	0	0	1	0	0	0
GCF_003402535.2_ASM340253v2	0	0	2	0	0	0
GCF_030294945.1_SGFS_1.0	0	0	1	1	0	0
GCF_000023105.1_ASM2310v1	0	0	1	0	0	0
GCF_002076895.1_ASM207689v1	0	0	1	0	0	0
GCF_013466985.1_ASM1346698v1	0	0	1	2	0	0
GCF_009363435.1_ASM936343v1	0	0	2	0	0	0
GCF_002290025.1_ASM229002v1	0	0	0	0	0	0
GCF_006385135.1_ASM638513v1	0	0	1	0	0	0
GCF_918378365.1_Ntg6680	0	0	1	0	0	0
GCF_000145945.2_ASM14594v2	0	0	1	0	0	0
GCF_900638345.1_57428_C01	0	0	1	0	0	0
GCF_016839225.1_ASM1683922v1	0	0	0	0	2	0
GCF_001187845.1_ASM118784v1	0	0	0	0	0	0
GCF_016027455.1_ASM1602745v1	0	0	2	0	0	0
GCA_013745115.1_ASM1374511v1	0	0	0	0	0	0
GCF_029643425.1_ASM2964342v1	0	0	1	0	0	0
GCF_024347355.1_ASM2434735v1	0	0	1	0	0	0
GCF_020091585.1_ASM2009158v1	0	0	0	0	0	0
GCF_025643275.1_ASM2564327v1	0	0	1	0	0	0
GCF_030036535.1_ASM3003653v1	0	0	1	0	0	0
GCF_000013865.1_ASM1386v1	0	0	1	0	0	0
GCF_014268455.2_ASM1426845v2	0	0	2	0	0	0
GCF_022459015.1_ASM2245901v1	0	0	1	0	0	0
GCF_017798005.1_ASM1779800v1	0	0	1	0	0	0
GCF_000954115.1_ASM95411v1	0	0	1	0	0	0
GCF_001522635.2_ASM152263v2	0	0	2	0	0	0
GCF_000400635.2_ASM40063v2	0	0	2	0	0	0
GCF_023101005.1_ASM2310100v1	0	0	1	0	0	0
GCF_003851745.1_ASM385174v1	0	0	1	0	0	0
GCF_007971385.1_ASM797138v1	0	0	0	0	0	0
GCF_004347775.1_ASM434777v1	0	0	0	0	0	0
GCF_011764485.1_ASM1176448v1	0	0	1	0	0	0
GCF_000231405.2_ASM23140v3	0	0	1	0	0	0
GCF_019856535.1_ASM1985653v1	0	0	1	0	0	0
GCF_023100945.1_ASM2310094v1	0	0	2	0	0	0
GCF_029637705.1_ASM2963770v1	0	0	1	0	0	0
GCF_000993805.1_ASM99380v1	0	1	0	0	0	1
GCF_022492935.1_ASM2249293v1	0	0	1	0	0	0
GCF_000262145.1_ASM26214v1	0	0	0	0	0	0
GCF_000024805.1_ASM2480v1	1	0	0	0	0	0
GCF_000227745.2_ASM22774v3	0	0	1	0	0	0
GCF_022760135.1_ASM2276013v1	0	0	2	0	0	0
GCF_000013345.1_ASM1334v1	0	0	0	1	0	0
GCF_000317045.1_ASM31704v1	0	0	1	0	0	0
GCF_001632775.1_ASM163277v1	0	0	1	0	0	0
GCF_003258705.1_ASM325870v1	0	0	0	0	0	0
GCF_002763775.1_ASM276377v1	0	0	0	0	0	0
GCF_024224615.1_ASM2422461v1	0	0	3	0	0	0
GCF_029625335.1_ASM2962533v1	0	0	1	0	0	0
GCA_022828425.1_ASM2282842v1	1	0	1	0	0	0
GCF_016728785.1_ASM1672878v1	0	0	0	0	0	0
GCF_001658025.2_ASM165802v2	0	0	3	0	0	0
GCF_003368325.1_ASM336832v1	0	0	3	0	0	0
GCF_014656585.1_ASM1465658v1	0	0	1	0	0	0
GCF_029537255.1_ASM2953725v1	0	0	1	0	0	0
GCF_002998435.1_ASM299843v1	0	0	1	0	0	0
GCF_001632845.1_ASM163284v1	0	0	1	0	0	0
GCF_000550785.1_ASM55078v1	0	0	1	0	0	0
GCF_019977655.1_ASM1997765v1	0	0	0	0	0	0
GCF_900638355.1_57428_B01	0	0	1	0	0	0
GCF_000054005.1_ASM5400v1	0	0	1	0	0	0
GCF_022828975.1_ASM2282897v1	0	0	3	0	0	0
GCF_002117815.2_ASM211781v2	0	0	4	0	0	0
GCF_013414345.1_ASM1341434v1	0	0	1	0	0	0
GCF_002688705.1_ASM268870v1	0	0	1	0	0	0
GCF_020181435.1_ASM2018143v1	0	0	0	0	0	0
GCF_001189295.1_ASM118929v1	0	0	0	1	0	0
GCF_007833215.1_ASM783321v1	0	0	1	0	0	0
GCF_000214175.1_ASM21417v1	0	0	1	0	0	0
GCF_900198195.1_Tjejuense_V1	0	0	0	1	0	0
GCF_003852065.1_ASM385206v1	0	0	1	0	0	0
GCF_003010915.2_ASM301091v2	0	0	1	0	0	0
GCF_001758625.2_ASM175862v2	0	0	2	0	0	0
GCF_003611275.1_ASM361127v1	0	0	1	0	0	0
GCF_004114915.1_ASM411491v1	0	0	1	0	0	0
GCF_016127275.1_ASM1612727v1	0	0	0	0	0	0
GCF_021172145.1_ASM2117214v1	0	0	0	0	0	0
GCF_009586235.1_ASM958623v1	0	0	3	0	0	0
GCF_003732525.1_ASM373252v1	0	0	0	0	0	0
GCF_030295935.1_ASM3029593v1	0	0	1	0	0	0
GCF_016767215.1_ASM1676721v1	0	0	0	1	0	0
GCF_013201705.1_ASM1320170v1	0	0	0	0	0	0
GCF_017161425.1_ASM1716142v1	0	0	0	0	0	0
GCF_003851705.1_ASM385170v1	0	0	1	0	0	0
GCF_001687805.1_ASM168780v1	0	0	1	0	0	0
GCF_017309625.1_ASM1730962v1	0	0	1	0	0	0
GCF_000699505.1_ASM69950v1	0	0	0	0	0	0
GCF_010977555.1_ASM1097755v1	0	0	1	0	0	0
GCF_947251915.1_iyHylComm1.Wolbachia_sp_1.1	0	0	1	0	0	0
GCF_023311915.1_ASM2331191v1	0	0	1	0	0	0
GCF_001713475.1_ASM171347v1	0	0	1	0	0	0
GCF_002838205.1_ASM283820v1	0	0	0	0	0	0
GCF_022059885.1_ASM2205988v1	0	0	1	0	0	0
GCF_003151025.1_ASM315102v1	0	0	0	0	0	0
GCF_002327145.1_ASM232714v1	0	0	2	0	0	0
GCF_000017185.1_ASM1718v1	0	0	0	0	0	0
GCF_011751865.2_ASM1175186v2	0	0	1	0	0	0
GCF_001703555.1_ASM170355v1	0	0	1	0	0	0
GCA_016745215.1_scaff03	0	0	0	0	0	0
GCF_025502585.1_ASM2550258v1	0	0	1	0	0	0
GCF_900660675.1_57141_A01-3	0	0	0	0	0	0
GCF_001969265.1_ASM196926v1	0	0	1	1	0	0
GCF_000523235.1_ASM52323v1	0	0	1	0	0	0
GCF_002007065.3_ASM200706v3	0	0	1	0	0	0
GCF_003994395.1_ASM399439v1	0	0	1	0	0	0
GCF_015871485.1_ASM1587148v1	0	0	1	0	0	0
GCF_000400855.1_ASM40085v1	0	0	0	0	0	0
GCF_015167655.1_ASM1516765v1	0	0	4	0	0	0
GCF_001708405.1_ASM170840v1	0	0	1	0	0	0
GCF_000815065.1_ASM81506v1	0	0	0	0	0	0
GCF_030166655.1_ASM3016665v1	0	0	0	0	2	0
GCF_022870985.1_ASM2287098v1	0	0	0	0	0	0
GCF_017487405.1_ASM1748740v1	0	0	1	0	0	0
GCF_008247605.1_ASM824760v1	0	0	2	0	0	0
GCF_029542345.1_ASM2954234v1	0	0	2	0	0	0
GCF_019355055.1_ASM1935505v1	0	0	1	0	0	0
GCF_008151785.1_ASM815178v1	0	0	0	0	0	0
GCF_016756615.1_ASM1675661v1	0	0	1	0	0	0
GCF_001664485.1_ASM166448v1	0	0	1	0	0	0
GCF_022175585.1_ASM2217558v1	0	0	1	0	0	0
GCF_000013765.1_ASM1376v1	0	0	1	0	0	0
GCF_002736205.1_ASM273620v1	0	0	0	1	0	0
GCF_021729845.1_ASM2172984v1	0	0	1	0	0	0
GCF_004851605.1_ASM485160v1	0	0	1	0	0	0
GCF_018437505.1_ASM1843750v1	0	0	2	0	0	0
GCF_019575995.1_ASM1957599v1	0	0	0	0	0	0
GCF_002302615.1_ASM230261v1	0	0	1	0	0	0
GCF_012030695.1_ASM1203069v1	0	0	0	0	0	0
GCF_000828815.1_ASM82881v1	0	0	0	0	0	0
GCF_021029855.2_ASM2102985v2	0	0	1	0	0	0
GCF_003568845.1_ASM356884v1	0	0	1	0	0	0
GCF_003013675.1_ASM301367v1	0	0	1	0	0	0
GCF_017352115.1_ASM1735211v1	0	0	1	0	0	0
GCF_019355375.1_ASM1935537v1	0	0	0	0	0	0
GCF_006517835.1_ASM651783v1	0	0	0	0	0	0
GCF_000015025.1_ASM1502v1	0	0	1	0	0	0
GCA_017346835.1_ASM1734683v1	0	0	1	0	0	0
GCF_001545095.1_ASM154509v1	0	0	0	0	0	0
GCF_007971225.1_ASM797122v1	0	0	1	0	0	0
GCF_002216815.1_ASM221681v1	0	0	0	0	0	0
GCF_002291405.1_ASM229140v1	0	0	2	0	0	0
GCF_003268615.1_ASM326861v1	0	0	0	0	0	0
GCF_013364175.1_ASM1336417v1	0	0	1	0	0	0
GCF_002803985.1_ASM280398v1	0	0	0	0	0	0
GCF_030297115.1_ASM3029711v1	0	0	1	0	0	0
GCF_003234655.2_ASM323465v2	0	0	1	0	0	0
GCF_008807375.1_ASM880737v1	0	0	1	0	0	0
GCF_000145985.1_ASM14598v1	0	0	0	0	0	0
GCF_024722375.1_ASM2472237v1	0	0	0	0	0	0
GCF_005937855.2_ASM593785v2	0	0	3	0	0	0
GCF_002993925.1_ASM299392v1	0	0	1	0	1	0
GCF_003150935.1_ASM315093v1	0	0	0	0	0	0
GCF_002356535.2_ASM235653v2	0	0	2	0	0	0
GCF_025639885.1_ASM2563988v1	0	0	0	0	0	0
GCA_017347445.1_ASM1734744v1	0	1	0	0	0	0
GCF_014843395.1_ASM1484339v1	0	0	1	0	0	0
GCF_000063585.1_ASM6358v1	0	0	0	0	0	0
GCF_024266725.1_ASM2426672v1	0	0	3	0	0	0
GCF_001683395.1_ASM168339v1	0	0	3	0	0	0
GCF_003999735.1_ASM399973v1	0	0	0	0	1	0
GCF_000814825.1_ASM81482v1	0	0	1	0	0	0
GCF_030291895.1_ASM3029189v1	0	0	2	0	0	0
GCF_018687615.1_ASM1868761v1	0	0	0	0	0	0
GCF_014495845.1_ASM1449584v1	0	0	2	0	0	0
GCF_020459125.1_ASM2045912v1	0	0	1	0	0	0
GCF_018343815.1_ASM1834381v1	0	0	1	0	0	0
GCA_019623805.1_ASM1962380v1	0	1	0	0	0	0
GCF_002025645.1_ASM202564v1	0	0	1	0	0	0
GCF_021184045.1_ASM2118404v1	0	0	0	0	0	0
GCF_018885305.1_ASM1888530v1	0	0	1	0	0	0
GCF_001984445.1_ASM198444v1	0	0	1	1	0	0
GCF_000190435.1_ASM19043v1	0	0	0	0	0	0
GCF_907163065.1_AM_assembly	0	0	2	0	0	0
GCF_004135285.1_ASM413528v1	0	0	0	0	0	0
GCF_013372205.1_ASM1337220v1	0	0	1	0	0	0
GCF_016724865.1_ASM1672486v1	0	0	0	0	1	0
GCF_025200925.1_ASM2520092v1	0	0	2	0	0	0
GCF_003991875.1_ASM399187v1	0	0	0	0	0	0
GCF_029225785.1_ASM2922578v1	0	0	1	0	0	0
GCF_009913435.1_ASM991343v1	0	0	0	0	0	0
GCF_003856835.1_ASM385683v1	0	0	1	0	0	0
GCF_017815575.1_ASM1781557v1	1	0	1	0	0	0
GCF_003710105.1_ASM371010v1	0	0	1	0	0	0
GCF_000258405.1_ASM25840v1	0	0	2	0	0	0
GCF_013177355.1_ASM1317735v1	0	0	3	0	0	0
GCF_023008245.1_ASM2300824v1	0	0	1	0	0	0
GCF_011045635.1_ASM1104563v1	0	0	2	0	0	0
GCF_000508205.1_ASM50820v1	0	0	2	0	0	0
GCF_028747805.1_ASM2874780v1	0	0	0	0	2	0
GCF_023314135.1_ASM2331413v1	0	0	1	0	0	0
GCF_000800825.1_ASM80082v1	0	0	1	0	1	0
GCF_003932715.1_ASM393271v1	0	0	1	0	0	0
GCF_000021765.1_ASM2176v1	0	0	0	0	0	0
GCF_029982035.1_ASM2998203v1	0	0	1	0	0	0
GCF_002291425.1_ASM229142v1	0	0	1	0	0	0
GCF_000530755.1_W_O_volvulus_Cameroon_v3	0	0	0	0	0	0
GCF_025137375.1_ASM2513737v1	0	0	3	1	0	0
GCF_002285905.1_ASM228590v1	0	0	1	0	0	0
GCF_013114975.1_ASM1311497v1	0	0	3	0	0	0
GCF_001693295.1_ASM169329v1	0	0	0	0	0	0
GCF_002288285.1_ASM228828v1	0	0	1	0	0	0
GCF_004006235.1_ASM400623v1	0	0	2	0	0	0
GCF_021391355.1_ASM2139135v1	1	0	1	0	0	0
GCF_000195335.1_ASM19533v1	0	0	0	0	0	0
GCF_013009255.1_ASM1300925v1	0	0	1	1	0	0
GCF_012295615.1_ASM1229561v1	0	0	1	0	0	0
GCF_024339025.1_ASM2433902v1	0	0	0	0	0	0
GCF_005281455.1_ASM528145v1	0	0	2	0	0	0
GCF_030123405.1_ASM3012340v1	0	0	1	0	1	0
GCF_000007225.1_ASM722v1	0	0	0	0	0	0
GCF_003367315.1_ASM336731v1	0	0	2	0	0	0
GCF_013401415.1_ASM1340141v1	0	0	0	0	0	0
GCF_005484985.1_ASM548498v1	0	0	1	0	0	0
GCF_001999225.1_ASM199922v1	0	0	1	0	0	0
GCF_003586445.1_ASM358644v1	0	0	1	0	1	0
GCF_000949425.1_ASM94942v1	0	0	1	0	1	0
GCF_029338395.1_ASM2933839v1	0	0	1	0	0	0
GCF_900149695.1_Anderseniella_sp._Alg231_50	0	0	1	0	0	0
GCF_014843375.1_ASM1484337v1	0	0	1	0	0	0
GCF_007752345.1_ASM775234v1	0	0	0	1	0	0
GCF_008728835.1_ASM872883v1	0	0	1	0	0	0
GCF_000025685.1_ASM2568v1	0	0	1	0	0	0
GCF_001870205.1_ASM187020v1	0	0	1	0	0	0
GCF_008806995.1_ASM880699v1	0	0	0	0	0	0
GCF_030168875.1_ASM3016887v1	0	0	0	1	0	0
GCF_027359925.1_ASM2735992v1	0	0	0	0	0	0
GCF_008386395.1_ASM838639v1	0	0	1	0	2	0
GCF_001596155.1_ASM159615v1	0	0	1	0	0	0
GCF_025147765.1_ASM2514776v1	0	0	0	0	0	0
GCF_020025155.1_ASM2002515v1	0	0	1	0	0	0
GCF_002910725.2_ASM291072v2	0	0	1	0	0	0
GCF_014236855.1_ASM1423685v1	0	0	2	0	0	0
GCF_003268635.1_ASM326863v1	0	0	1	0	2	0
GCF_029223865.1_ASM2922386v1	0	0	0	0	0	0
GCF_019443745.1_ASM1944374v1	0	0	0	0	0	0
GCF_000195575.1_ASM19557v1	0	0	0	0	0	0
GCF_016132545.1_ASM1613254v1	0	0	1	0	0	0
GCF_009662475.1_ASM966247v1	0	0	8	0	0	0
GCF_013342985.1_ASM1334298v1	0	0	0	0	0	0
GCF_018845095.1_ASM1884509v1	0	0	1	0	0	0
GCF_000347675.2_ASM34767v2	0	0	2	0	0	0
GCF_947250735.1_idSphTaen1.Wolbachia_sp_1.1	0	0	0	0	0	0
GCF_015240255.1_ASM1524025v1	0	0	1	0	0	0
GCF_019974115.1_ASM1997411v1	0	0	1	0	0	0
GCF_001761545.1_ASM176154v1	0	0	1	0	0	0
GCF_021497025.1_ASM2149702v1	0	0	1	0	0	0
GCF_026153435.1_ASM2615343v1	0	0	1	0	0	0
GCF_013340845.1_ASM1334084v1	1	0	0	0	0	0
GCF_000340865.1_ASM34086v1	0	0	1	0	0	0
GCF_000761215.1_ASM76121v1	0	0	1	0	0	0
GCF_021379005.1_ASM2137900v1	0	0	0	0	0	0
GCF_024138165.1_ASM2413816v1	0	0	1	0	0	0
GCF_030285645.1_ASM3028564v1	0	0	2	0	0	0
GCF_002214805.1_ASM221480v1	0	0	0	0	0	0
GCF_009762795.1_ASM976279v1	1	0	1	0	0	0
GCF_009831665.3_ASM983166v3	0	0	1	0	0	0
GCF_029714365.1_ASM2971436v1	0	0	1	0	0	0
GCF_022370635.2_ASM2237063v3	0	0	1	0	0	0
GCF_001895285.1_ASM189528v1	0	0	0	0	0	0
GCF_947250465.1_ilPolCalb1.Wolbachia_sp_2.1	0	0	0	0	0	0
GCF_005937845.2_ASM593784v2	0	0	1	0	0	0
GCF_002082195.1_ASM208219v1	0	0	1	0	0	0
GCF_000019845.1_ASM1984v1	0	0	1	0	0	0
GCF_030322905.1_ASM3032290v1	0	0	1	0	0	0
GCF_019702485.1_ASM1970248v1	0	0	1	0	0	0
GCF_000069965.1_ASM6996v1	0	0	3	0	0	0
GCA_943846775.1_03032020_METABAT_1	0	0	0	0	0	0
GCF_020405165.1_ASM2040516v1	0	0	1	0	0	0
GCF_016467295.1_ASM1646729v1	0	0	2	0	0	0
GCF_014489575.1_ASM1448957v1	0	0	1	0	0	0
GCF_020731415.2_ASM2073141v2	0	0	2	0	0	0
GCF_900187295.1_52191_E01	0	0	1	0	0	0
GCF_002162135.1_ASM216213v1	0	0	1	0	0	0
GCF_001281045.1_ASM128104v1	0	0	0	0	0	0
GCF_009901525.1_ASM990152v1	0	0	0	0	0	0
GCF_021441905.1_ASM2144190v1	0	0	0	0	2	0
GCF_023101085.1_ASM2310108v1	0	0	3	0	0	0
GCF_017815515.1_ASM1781551v1	0	0	2	0	0	0
GCF_000632805.1_ASM63280v1	0	0	1	0	0	0
GCF_027594405.1_ASM2759440v1	0	0	0	1	0	0
GCF_021560175.1_ASM2156017v1	0	0	0	0	1	0
GCF_003330885.1_ASM333088v1	0	0	0	0	0	0
GCF_014524625.1_ASM1452462v1	0	0	2	0	0	0
GCF_000175935.2_ASM17593v2	0	0	3	0	0	0
GCF_023101665.1_ASM2310166v1	0	0	1	0	0	0
GCF_000217995.1_ASM21799v1	0	0	0	0	0	0
GCF_001692755.1_ASM169275v1	0	0	0	0	0	0
GCF_000010625.1_ASM1062v1	0	0	0	0	0	0
GCF_024138145.1_ASM2413814v1	0	0	0	0	0	0
GCF_024204665.1_ASM2420466v1	0	0	1	0	0	0
GCF_000706765.1_ASM70676v1	0	0	1	0	0	0
GCF_013394145.1_ASM1339414v1	0	0	1	0	0	0
GCF_001653755.1_ASM165375v1	0	0	0	0	0	0
GCF_003096035.1_ASM309603v1	0	0	0	0	0	0
GCF_001971685.1_ASM197168v1	0	0	1	0	0	0
GCF_009731425.1_Lbkm_1.0	0	0	0	0	0	0
GCF_029028125.1_ASM2902812v1	0	0	1	0	0	0
GCF_028421465.1_ASM2842146v1	0	0	2	1	0	0
GCF_023573145.1_ASM2357314v1	0	0	1	0	0	0
GCF_008632455.1_ASM863245v1	0	0	2	0	0	0
GCF_001183865.1_ASM118386v1	0	0	2	0	0	0
GCF_029643245.1_ASM2964324v1	0	0	2	0	0	0
GCF_002951935.1_ASM295193v1	0	0	1	0	0	0
GCF_004296535.1_ASM429653v1	0	0	0	0	0	0
GCF_009792355.1_ASM979235v1	0	0	1	0	0	0
GCF_008586845.1_ASM858684v1	0	0	1	0	0	0
GCF_002844335.1_ASM284433v1	0	0	0	0	0	0
GCF_000747315.1_ASM74731v1	0	0	0	0	0	0
GCF_002288505.1_ASM228850v1	0	0	1	0	0	0
GCF_002006565.1_ASM200656v1	0	0	2	0	0	0
GCF_021654775.1_ASM2165477v1	0	0	1	0	1	0
GCF_028623165.1_ASM2862316v1	0	0	0	0	0	0
GCF_015679265.1_ASM1567926v1	0	0	1	0	0	0
GCF_011764545.1_ASM1176454v1	0	0	2	1	0	0
GCF_017352155.2_ASM1735215v2	0	0	0	0	0	0
GCF_000310105.2_ASM31010v2	0	0	1	0	0	0
GCF_021390175.1_ASM2139017v1	0	0	1	0	0	0
GCF_020546665.1_ASM2054666v1	0	0	1	0	0	0
GCF_030077625.1_ASM3007762v1	0	0	1	0	0	0
GCF_019048585.1_ASM1904858v1	0	0	2	0	0	0
GCF_022179485.1_ASM2217948v1	0	0	1	0	0	0
GCF_023243115.1_ASM2324311v1	0	0	2	0	0	0
GCF_025947265.1_ASM2594726v1	0	0	0	1	0	0
GCF_000186345.1_ASM18634v1	0	0	0	0	0	0
GCF_001518795.1_ASM151879v1	0	0	0	0	0	0
GCF_020535165.1_ASM2053516v1	0	0	0	0	0	0
GCF_005843885.1_ASM584388v1	0	0	2	0	0	0
GCF_016026695.1_ASM1602669v1	0	0	1	0	0	0
GCF_014217765.1_ASM1421776v1	0	0	1	0	0	0
GCF_001465835.2_ASM146583v2	0	0	0	0	1	0
GCF_027924405.1_ASM2792440v1	0	0	1	1	0	0
GCF_008274825.1_ASM827482v1	0	0	0	0	0	0
GCF_002946595.1_ASM294659v1	0	0	1	0	0	0
GCF_002804245.1_ASM280424v1	0	0	0	0	0	0
GCF_005153485.1_ASM515348v1	0	0	1	0	0	0
GCF_900637165.1_49699_G02	0	0	1	0	0	0
GCF_005877035.1_ASM587703v1	0	0	1	0	0	0
GCF_000022205.1_ASM2220v1	0	0	0	0	0	0
GCF_009936315.1_ASM993631v1	0	0	1	0	0	0
GCF_018436245.1_ASM1843624v1	0	0	2	0	0	0
GCF_900637515.1_51184_A01	0	0	1	0	0	0
GCF_019551475.1_ASM1955147v1	0	0	1	0	0	0
GCF_000723505.1_Mucivorans_M3_Nelson-Bomar-Fixed	0	0	1	0	0	0
GCF_001856665.1_ASM185666v1	0	0	1	0	0	0
GCF_016629525.1_ASM1662952v1	0	0	1	0	0	0
GCF_003966975.1_ASM396697v1	0	0	0	0	0	0
GCF_007182895.1_ASM718289v1	0	0	1	0	0	0
GCF_000591055.1_ASM59105v1	0	0	0	0	0	0
GCF_023078355.1_ASM2307835v1	0	0	1	0	0	0
GCF_027111095.2_ASM2711109v2	0	0	1	0	0	0
GCF_003352065.1_ASM335206v1	0	0	1	0	0	0
GCF_008121535.1_ASM812153v1	0	0	1	0	0	0
GCF_017347565.1_ASM1734756v1	0	0	1	0	0	0
GCF_000303155.1_ASM30315v1	0	0	0	0	0	0
GCF_014489415.1_ASM1448941v1	0	0	0	0	0	0
GCF_020519665.1_ASM2051966v1	0	0	0	0	2	0
GCF_022024055.1_ASM2202405v1	0	0	1	0	0	0
GCF_000143965.1_ASM14396v1	0	0	1	0	0	0
GCF_004209775.1_ASM420977v1	0	0	1	0	0	0
GCA_017346795.1_ASM1734679v1	0	0	1	0	0	0
GCF_020150815.1_ASM2015081v1	0	0	0	0	0	0
GCF_026248685.1_ASM2624868v1	0	0	0	0	0	0
GCF_000696485.1_ASM69648v1	0	0	2	0	0	0
GCF_020740535.1_ASM2074053v1	0	0	1	0	0	0
GCF_017084465.1_ASM1708446v1	0	0	0	0	0	0
GCF_020735865.1_ASM2073586v1	0	0	1	0	0	0
GCF_013137895.1_ASM1313789v1	0	0	0	0	0	0
GCF_001522585.2_ASM152258v2	0	0	3	0	0	0
GCF_000024465.1_ASM2446v1	0	0	0	0	0	0
GCF_003991975.1_ASM399197v1	0	0	2	0	0	0
GCF_016026735.1_ASM1602673v1	0	0	3	0	0	0
GCF_001266795.1_ASM126679v1	0	0	1	0	0	0
GCF_003265225.1_ASM326522v1	0	0	1	0	0	0
GCF_023093535.1_ASM2309353v1	0	0	0	0	0	0
GCF_000011965.2_ASM1196v2	0	0	0	0	0	0
GCF_009649955.1_ASM964995v1	0	0	0	0	0	0
GCF_000020625.1_ASM2062v1	0	0	1	0	0	0
GCF_001900245.1_ASM190024v1	0	0	0	0	0	0
GCF_002761215.1_ASM276121v1	0	0	0	0	0	0
GCF_009734485.1_ASM973448v1	0	0	4	0	0	0
GCF_009372175.1_ASM937217v1	0	0	1	0	0	0
GCF_000011185.1_ASM1118v1	0	0	0	0	2	0
GCF_020520305.1_ASM2052030v1	0	0	1	0	0	0
GCF_003991565.1_ASM399156v1	0	0	1	0	0	0
GCF_009429125.1_ASM942912v1	0	0	1	0	0	0
GCF_001988955.1_ASM198895v1	0	0	0	0	0	0
GCF_009831415.1_ASM983141v1	0	0	2	0	0	0
GCF_000304215.1_ASM30421v1	0	0	1	0	0	0
GCF_025200885.1_ASM2520088v1	0	0	2	0	0	0
GCF_029581395.1_ASM2958139v1	0	0	0	0	0	0
GCF_000015305.1_ASM1530v1	0	0	1	0	0	0
GCF_023734775.1_ASM2373477v1	0	0	1	0	0	0
GCF_014236815.1_ASM1423681v1	0	0	2	0	0	0
GCF_028751155.1_ASM2875115v1	0	0	2	0	0	0
GCF_001767255.1_ASM176725v1	0	0	1	0	0	0
GCF_014303735.1_ASM1430373v1	0	0	1	0	0	0
GCF_009498235.1_ASM949823v1	1	0	3	0	0	0
GCF_013407165.1_ASM1340716v1	0	0	0	0	0	0
GCF_009834515.1_ASM983451v1	0	0	2	0	0	0
GCF_000021965.1_ASM2196v1	0	0	0	0	0	0
GCF_000020485.1_ASM2048v1	0	0	0	0	0	0
GCF_001457555.1_NCTC10562	0	0	0	0	0	0
GCF_001792795.1_ASM179279v1	0	0	0	0	0	0
GCF_023347335.1_ASM2334733v1	0	0	0	0	0	0
GCF_022695595.1_ASM2269559v1	0	0	1	1	0	0
GCF_018687815.1_ASM1868781v1	0	0	1	0	0	0
GCF_003945345.1_ASM394534v1	0	0	1	0	1	0
GCF_025736815.1_ASM2573681v1	0	0	0	1	0	0
GCF_013376475.1_ASM1337647v1	1	0	1	0	0	0
GCF_001542625.1_ASM154262v2	0	0	1	1	0	0
GCF_028607105.1_ASM2860710v1	0	0	1	0	0	0
GCA_016699755.1_ASM1669975v1	0	0	0	0	0	0
GCF_001552035.1_ASM155203v1	0	0	1	0	0	0
GCF_000147055.1_ASM14705v1	0	0	2	0	0	0
GCF_003443775.1_ASM344377v1	0	0	1	0	0	0
GCF_013389455.1_ASM1338945v1	0	0	0	0	0	0
GCF_011617465.1_ASM1161746v1	0	0	1	0	0	0
GCF_022788715.1_ASM2278871v1	0	0	1	0	0	0
GCF_023311875.1_ASM2331187v1	0	0	1	0	0	0
GCF_006974005.1_ASM697400v1	0	0	1	1	0	0
GCF_000012805.1_ASM1280v1	0	0	0	0	0	0
GCF_007859655.1_ASM785965v1	0	0	1	0	0	0
GCF_013624435.2_ASM1362443v2	0	0	1	1	0	0
GCF_030264295.1_ASM3026429v1	0	0	4	0	0	0
GCF_002072065.1_ASM207206v1	0	0	0	0	1	0
GCF_003008515.1_ASM300851v1	0	0	1	0	0	0
GCF_017086365.1_ASM1708636v1	0	0	1	0	0	0
GCF_029866845.1_ASM2986684v1	0	0	2	0	0	0
GCF_020526085.1_ASM2052608v1	0	0	3	0	0	0
GCF_023168345.1_ASM2316834v1	0	0	0	0	0	0
GCF_002847445.1_ASM284744v1	0	0	1	0	0	0
GCF_014280095.1_ASM1428009v1	0	0	0	0	0	0
GCA_018141785.1_ASM1814178v1	0	0	0	0	0	0
GCF_005280655.1_ASM528065v1	0	0	0	0	0	0
GCF_029674625.1_ASM2967462v1	0	0	1	0	0	0
GCF_013797615.1_ASM1379761v1	0	0	3	0	0	0
GCF_001612555.1_ASM161255v1	0	0	1	0	0	0
GCA_014303495.1_ASM1430349v1	0	0	1	0	0	0
GCF_014169935.1_ASM1416993v1	0	0	2	0	0	0
GCF_001997345.1_ASM199734v1	0	0	1	0	0	0
GCF_008386235.1_ASM838623v1	0	0	1	0	0	0
GCF_000214705.1_ASM21470v1	0	0	0	0	0	0
GCF_900635875.1_35661_G01	0	0	2	0	0	0
GCA_023703575.1_ASM2370357v1	0	0	0	0	0	0
GCF_900637195.1_50279_F01	0	0	1	0	0	0
GCA_016026755.1_ASM1602675v1	1	0	0	0	1	0
GCF_000145255.1_ASM14525v1	0	0	1	0	0	0
GCF_021117155.1_ASM2111715v1	0	0	0	0	1	0
GCF_004795735.1_ASM479573v1	0	0	0	0	0	0
GCF_000815145.1_ASM81514v1	0	0	1	0	1	0
GCF_001679725.1_ASM167972v1	0	0	1	0	0	0
GCF_018343795.1_ASM1834379v1	0	0	1	0	0	0
GCF_002269255.1_ASM226925v1	0	0	3	0	0	0
GCF_027944005.1_ASM2794400v1	0	0	0	0	0	0
GCF_006349365.1_ASM634936v1	0	0	1	0	0	0
GCF_021184225.1_ASM2118422v1	0	0	3	0	0	0
GCF_007751715.1_ASM775171v1	0	0	1	0	0	0
GCF_000521725.1_ASM52172v1	0	0	1	0	0	0
GCF_024029595.1_ASM2402959v1	0	0	1	0	0	0
GCF_004135585.1_ASM413558v1	0	0	0	0	0	0
GCF_001941365.1_ASM194136v1	0	0	0	0	0	0
GCF_000172795.2_ASM17279v2	0	0	1	0	0	0
GCF_001532025.2_ASM153202v2	0	0	2	0	0	0
GCF_001027285.1_ASM102728v1	0	0	0	1	0	0
GCF_004135365.1_ASM413536v1	0	0	0	0	0	0
GCF_022343725.1_ASM2234372v1	0	0	0	0	1	0
GCF_030123245.1_ASM3012324v1	0	0	0	0	1	0
GCF_027105035.1_ASM2710503v1	0	0	3	0	0	0
GCF_001971745.1_ASM197174v1	0	0	1	0	0	0
GCA_015709575.1_ASM1570957v1	0	0	0	0	0	0
GCF_000798935.2_ASM79893v2	0	0	0	0	1	0
GCF_023913515.1_ASM2391351v1	0	0	1	0	0	0
GCF_027595165.1_ASM2759516v1	0	0	2	0	0	0
GCF_017301775.1_ASM1730177v1	0	0	2	0	0	0
GCF_001887775.1_ASM188777v1	1	0	1	0	0	0
GCF_004114975.1_ASM411497v1	0	0	0	0	0	0
GCF_002763675.1_ASM276367v1	0	0	1	0	1	0
GCF_002197645.1_ASM219764v1	0	0	1	0	0	0
GCF_011047315.1_ASM1104731v1	0	0	0	0	0	0
GCF_000009985.1_ASM998v1	0	0	0	0	0	0
GCF_003573995.1_ASM357399v1	0	0	0	0	0	0
GCF_900749825.1_MTUNDRAET4_v1	0	0	2	0	0	0
GCF_001190745.1_ASM119074v1	0	0	1	0	0	0
GCF_000091665.1_ASM9166v1	0	0	0	0	0	0
GCF_015624425.1_ASM1562442v1	0	0	1	0	0	0
GCF_019904275.1_ASM1990427v1	0	0	0	2	0	0
GCF_000213255.1_ASM21325v1	0	0	0	0	0	0
GCF_000143165.1_ASM14316v1	0	0	0	0	0	0
GCF_016865425.1_ASM1686542v1	0	0	2	0	0	0
GCF_001439585.2_ASM143958v2	0	0	0	0	2	0
GCF_000010505.1_ASM1050v1	0	0	1	0	0	0
GCF_002943525.1_ASM294352v1	0	0	1	0	0	0
GCF_947251475.1_ilEpiAlte1.Wolbachia_sp_1.1	0	0	1	0	0	0
GCF_023515955.1_ASM2351595v1	0	0	1	0	0	0
GCA_018596355.1_ASM1859635v1	0	0	1	1	0	0
GCF_025273655.1_ASM2527365v1	0	0	0	0	0	0
GCF_018986735.1_ASM1898673v1	0	0	1	0	0	0
GCF_000941055.1_ASM94105v1	0	0	1	0	0	0
GCF_011382985.1_ASM1138298v1	0	0	1	0	0	0
GCF_030388245.1_ASM3038824v1	0	0	1	0	0	0
GCF_023651955.1_ASM2365195v1	0	0	2	0	0	0
GCF_015841355.1_ASM1584135v1	0	0	0	0	0	0
GCF_006442545.2_ASM644254v2	0	0	1	0	0	0
GCF_014672715.2_ASM1467271v2	0	0	0	0	0	0
GCF_017743015.1_ASM1774301v1	0	0	2	0	0	0
GCF_001922345.1_ASM192234v1	0	0	3	0	0	0
GCF_000330865.1_ASM33086v1	0	0	3	0	0	0
GCF_016026875.1_ASM1602687v1	0	0	2	0	0	0
GCF_008727795.1_ASM872779v1	0	0	1	0	0	0
GCF_017372215.1_ASM1737221v1	0	0	3	0	0	0
GCF_013389595.1_ASM1338959v1	4	0	0	0	0	0
GCF_018310575.1_ASM1831057v1	0	0	1	0	0	0
GCF_024612035.1_ASM2461203v1	0	0	1	0	0	0
GCF_018324385.1_ASM1832438v1	0	0	0	0	0	0
GCF_001999985.1_ASM199998v1	0	0	0	0	0	0
GCF_000734035.1_ASM73403v1	0	1	0	0	0	1
GCF_916618955.1_PRJEB467191	0	0	1	0	0	0
GCF_000403625.1_ASM40362v1	0	0	1	0	0	0
GCF_023278545.1_ASM2327854v1	0	0	1	0	1	0
GCF_012979535.1_ASM1297953v1	0	0	1	0	0	0
GCF_027247405.1_ASM2724740v1	0	0	1	0	0	0
GCF_001713375.1_ASM171337v1	0	0	1	0	0	0
GCF_009740165.1_ASM974016v1	0	0	3	0	0	0
GCF_013341275.1_ASM1334127v1	1	0	1	0	0	0
GCF_014168815.1_ASM1416881v1	0	0	2	0	0	0
GCF_009832925.1_ASM983292v1	0	0	1	0	0	0
GCF_016615645.1_ASM1661564v1	0	0	2	0	0	0
GCF_019453995.1_ASM1945399v1	0	0	2	0	0	0
GCF_001936255.1_ASM193625v1	0	0	0	0	0	0
GCF_023169845.1_ASM2316984v1	0	0	1	0	0	0
GCF_000008365.1_ASM836v1	0	0	0	0	0	0
GCF_024600715.1_ASM2460071v1	0	0	2	0	0	0
GCF_015689195.1_ASM1568919v1	0	0	2	0	0	0
GCF_001886615.1_ASM188661v1	0	0	1	0	0	0
GCF_003952345.1_ASM395234v1	0	0	0	0	0	0
GCF_004104485.1_ASM410448v1	0	0	2	0	0	0
GCF_000165715.2_ASM16571v3	0	0	1	0	0	0
GCF_003261575.2_ASM326157v2	0	0	3	0	0	0
GCF_000016185.1_ASM1618v1	0	0	3	0	0	0
GCF_000018365.1_ASM1836v1	0	0	0	0	0	0
GCF_008329985.2_ASM832998v2	0	0	1	0	0	0
GCF_003852155.1_ASM385215v1	0	0	0	0	0	0
GCF_000269985.1_ASM26998v1	0	0	1	0	0	0
GCF_022637315.1_ASM2263731v1	0	0	1	0	2	0
GCF_029962605.1_ASM2996260v1	0	0	2	0	0	0
GCF_021582895.2_ASM2158289v2	0	0	0	0	0	0
GCF_002831585.1_ASM283158v1	0	0	3	0	0	0
GCF_003122385.1_ASM312238v1	0	0	1	0	0	0
GCF_005154805.1_ASM515480v1	0	0	0	0	1	0
GCF_002355595.1_F._lacunae_YT21-2	0	0	0	1	0	0
GCF_007922615.2_ASM792261v2	0	0	1	0	0	0
GCF_900187215.1_52295_D01	0	0	0	0	0	0
GCF_007954525.1_ASM795452v1	0	0	1	0	0	0
GCF_009495655.1_ASM949565v1	0	0	1	0	0	0
GCF_003955755.1_ASM395575v1	0	0	0	0	0	0
GCF_023823125.1_ASM2382312v1	0	0	1	0	0	0
GCA_016699675.1_ASM1669967v1	0	0	1	0	0	0
GCF_000743945.1_ASM74394v1	0	0	0	0	0	0
GCF_003096015.2_ASM309601v2	0	0	1	0	0	0
GCF_009388985.1_ASM938898v1	0	0	0	0	0	0
GCF_000478825.2_ASM47882v2	0	0	1	0	0	0
GCF_019278585.1_ASM1927858v1	0	0	1	0	0	0
GCF_020511155.1_ASM2051115v1	0	0	1	0	0	0
GCA_016699775.1_ASM1669977v1	0	0	0	0	0	0
GCF_023823875.1_ASM2382387v1	0	0	0	0	1	0
GCF_000828615.1_ASM82861v1	0	0	0	0	0	0
GCF_013889015.1_ASM1388901v1	0	0	3	0	0	0
GCF_010983895.1_ASM1098389v1	0	0	1	0	0	0
GCF_003355475.1_ASM335547v1	0	0	1	0	0	0
GCF_900637975.1_53550_F01	0	0	1	0	0	0
GCF_024362845.1_ASM2436284v1	0	0	1	0	0	0
GCF_025200905.1_ASM2520090v1	0	0	1	0	0	0
GCF_019355575.1_ASM1935557v1	0	0	1	0	0	0
GCF_010726505.1_ASM1072650v1	0	0	0	0	0	0
GCF_002355275.1_ASM235527v1	0	0	1	0	0	0
GCF_000835165.1_ASM83516v1	0	0	0	0	0	0
GCF_001708485.1_ASM170848v1	0	0	1	0	0	0
GCF_000264765.2_ASM26476v2	0	0	2	0	0	0
GCF_028735875.1_ASM2873587v1	0	0	0	0	1	0
GCF_001651805.1_ASM165180v1	0	0	1	0	0	0
GCF_000296215.2_ASM29621v2	0	0	1	0	0	0
GCF_014396585.1_ASM1439658v1	0	0	1	0	0	0
GCF_004216475.1_ASM421647v1	0	0	1	0	0	0
GCF_003860545.1_ASM386054v1	0	0	0	0	0	0
GCA_900010175.1_TPPLON	0	0	0	0	0	0
GCF_015679285.1_ASM1567928v1	0	0	1	0	0	0
GCF_019139815.1_ASM1913981v1	0	0	1	0	0	0
GCF_018223625.1_ASM1822362v1	0	0	0	0	0	0
GCF_007748115.1_ASM774811v1	1	0	0	0	0	0
GCF_024347655.1_ASM2434765v1	0	0	2	0	0	0
GCF_012109195.1_ASM1210919v1	0	0	2	0	0	0
GCF_002073415.2_ASM207341v2	0	0	2	0	1	0
GCF_014117385.1_ASM1411738v1	0	0	1	0	0	0
GCF_900465355.1_Ran1-1	0	0	0	0	0	0
GCF_009914665.1_ASM991466v1	0	0	0	0	0	0
GCF_018467135.1_ASM1846713v1	0	0	1	0	0	0
GCF_002504165.1_ASM250416v1	0	0	1	0	0	0
GCF_002128305.1_ASM212830v1	0	0	1	0	0	0
GCF_006575665.1_ASM657566v1	0	0	0	1	0	0
GCF_001697185.1_ASM169718v1	0	0	1	0	0	0
GCF_002302535.1_ASM230253v1	0	0	0	0	0	0
GCF_000266945.1_ASM26694v1	0	0	2	0	0	0
GCF_013456555.2_ASM1345655v2	0	0	1	0	0	0
GCF_002850255.1_ASM285025v1	0	0	1	0	0	0
GCF_003612955.1_ASM361295v1	0	0	2	0	1	0
GCF_003994855.1_ASM399485v1	0	0	1	0	0	0
GCF_014844075.1_ASM1484407v1	0	0	1	0	2	0
GCF_000015565.1_ASM1556v1	0	0	0	0	0	0
GCF_029814935.1_ASM2981493v1	0	0	2	0	0	0
GCF_020422925.2_ASM2042292v2	0	0	0	0	0	0
GCA_023168365.1_ASM2316836v1	0	0	1	0	0	0
GCF_016801755.1_ASM1680175v1	0	0	0	0	0	0
GCF_000204925.1_ASM20492v1	0	0	0	0	0	0
GCF_013201895.1_ASM1320189v1	1	0	1	0	0	0
GCF_030123065.1_ASM3012306v1	0	0	0	0	1	0
GCF_009068765.1_ASM906876v1	0	0	1	0	0	0
GCF_016919445.1_ASM1691944v1	0	0	1	0	0	0
GCF_000265405.1_ASM26540v1	0	0	0	0	0	0
GCF_000178835.2_ASM17883v2	0	0	0	0	0	0
GCF_001717585.1_ASM171758v1	0	0	1	0	0	0
GCF_001941485.1_ASM194148v1	0	0	1	0	0	0
GCF_001887285.1_ASM188728v1	0	0	1	0	0	0
GCF_025813715.1_ASM2581371v1	0	0	1	0	0	0
GCF_902459475.1_pb_189-1_HGAP3_CTR	0	0	1	0	0	0
GCF_008245045.1_ASM824504v1	0	0	0	0	0	0
GCF_021391555.1_ASM2139155v1	0	0	2	0	0	0
GCF_018223725.1_ASM1822372v1	0	0	3	0	0	0
GCF_016917315.1_ASM1691731v1	0	0	0	0	1	0
GCF_026810445.1_ASM2681044v1	0	0	1	0	0	0
GCF_024970895.1_ASM2497089v1	0	0	1	0	0	0
GCF_000242635.2_ASM24263v3	0	0	0	1	0	0
GCF_020618475.1_ASM2061847v1	0	0	0	0	0	0
GCF_025148445.1_ASM2514844v1	0	0	0	0	0	0
GCF_003296175.1_ASM329617v1	0	0	1	0	0	0
GCF_006007945.1_ASM600794v1	0	0	1	0	0	0
GCF_000785705.2_ASM78570v2	0	0	2	0	0	0
GCF_022648765.1_ASM2264876v1	0	0	1	0	0	0
GCF_024181245.1_ASM2418124v1	0	0	0	0	0	0
GCF_002887555.1_ASM288755v1	0	0	2	0	0	0
GCF_019278505.1_ASM1927850v1	0	0	1	0	0	0
GCF_016584425.1_ASM1658442v1	0	0	1	0	0	0
GCF_019317325.1_ASM1931732v1	0	0	0	1	0	0
GCF_029541525.1_ASM2954152v1	0	0	1	0	1	0
GCF_017655845.1_ASM1765584v1	0	0	0	0	0	0
GCF_030246905.1_ASM3024690v1	0	0	1	0	0	0
GCF_029215585.1_ASM2921558v1	0	0	2	0	0	0
GCF_943733665.1_Aquimarina_sp._strain_Aq107	0	0	0	1	0	0
GCF_030406665.1_ASM3040666v1	0	0	1	0	0	0
GCF_017347585.1_ASM1734758v1	0	0	0	0	0	0
GCF_020911965.1_ASM2091196v1	1	0	1	0	0	0
GCF_030127125.1_ASM3012712v1	0	0	0	0	0	0
GCF_017656075.1_ASM1765607v1	0	0	1	0	0	0
GCF_023585725.1_ASM2358572v1	0	0	0	0	0	0
GCF_900638245.1_56772_F02	0	0	1	0	0	0
GCF_001579845.1_ASM157984v1	0	0	1	0	0	0
GCF_900698925.1_ErCicurvipes_v1.0	0	0	0	0	0	0
GCF_000092785.1_ASM9278v1	0	0	1	0	0	0
GCF_018847195.1_ASM1884719v1	0	0	1	0	0	0
GCF_027924565.1_ASM2792456v1	0	0	1	0	0	0
GCF_000479315.1_ASM47931v1	0	0	0	0	0	0
GCF_022220465.1_ASM2222046v1	0	0	1	0	0	0
GCF_003086355.1_ASM308635v2	0	0	0	0	0	0
GCF_002173515.1_ASM217351v1	0	0	2	0	0	0
GCF_014171595.1_ASM1417159v1	0	0	1	0	0	0
GCF_902813195.1_Essen	0	0	0	0	0	0
GCF_000006985.1_ASM698v1	0	0	1	0	0	0
GCF_000473305.1_ASM47330v1	0	0	1	0	0	0
GCF_004103875.1_ASM410387v1	0	0	1	0	1	0
GCF_020447175.2_ASM2044717v2	0	0	1	0	0	0
GCF_004564135.1_ASM456413v1	0	0	0	0	0	0
GCF_010448835.1_ASM1044883v1	0	0	0	1	0	0
GCF_000231385.2_ASM23138v3	0	0	1	0	0	0
GCF_003589885.1_ASM358988v1	0	0	1	1	0	0
GCF_024752535.1_ASM2475253v1	0	0	1	0	0	0
GCF_004345025.1_ASM434502v1	0	0	1	0	0	0
GCF_026626005.1_ASM2662600v1	0	0	1	0	0	0
GCF_000317065.1_ASM31706v1	0	0	0	0	0	0
GCF_022354085.1_ASM2235408v1	0	0	2	0	0	0
GCF_000166395.1_ASM16639v1	0	0	0	0	0	0
GCF_028621855.1_ASM2862185v1	0	0	2	0	0	0
GCF_020401845.1_ASM2040184v1	0	0	1	0	0	0
GCF_029856955.1_ASM2985695v1	0	0	0	0	0	0
GCF_001886515.1_ASM188651v1	0	0	1	0	0	0
GCF_018732205.1_ASM1873220v1	0	0	1	0	0	0
GCF_003201765.2_ASM320176v2	0	0	0	1	0	0
GCF_024347475.1_ASM2434747v1	0	0	2	0	0	0
GCF_001598035.1_ASM159803v1	0	0	1	0	0	0
GCF_028736115.1_ASM2873611v1	0	0	1	0	0	0
GCF_024927965.1_ASM2492796v1	0	0	1	1	0	0
GCF_023330585.1_ASM2333058v1	0	0	1	0	0	0
GCF_009873495.1_ASM987349v1	0	0	0	0	0	0
GCF_000816085.1_ASM81608v1	0	0	0	0	1	0
GCF_017309995.1_ASM1730999v1	0	0	1	1	0	0
GCF_004564355.1_ASM456435v1	0	0	1	0	0	0
GCF_018069705.1_ASM1806970v1	0	0	0	0	0	0
GCF_002407505.1_ASM240750v1	0	0	1	0	0	0
GCF_015159555.1_ASM1515955v1	0	0	0	0	1	0
GCF_012935775.1_ASM1293577v1	0	0	1	0	0	0
GCF_019048625.1_ASM1904862v1	0	0	3	0	0	0
GCF_000019345.1_ASM1934v1	0	0	0	0	0	0
GCF_026723865.1_ASM2672386v1	0	0	1	0	0	0
GCF_030408775.1_ASM3040877v1	0	0	0	0	0	0
GCF_007970665.1_ASM797066v1	0	0	1	0	0	0
GCF_029772985.1_ASM2977298v1	0	0	1	0	1	0
GCF_009931695.1_ASM993169v1	0	0	0	0	0	0
GCF_013177295.1_ASM1317729v1	0	0	1	0	0	0
GCF_000299235.1_ASM29923v1	0	0	1	0	0	0
GCF_028743775.1_ASM2874377v1	0	0	1	0	0	0
GCF_001412535.1_ASM141253v1	0	0	0	0	0	0
GCF_018406605.1_ASM1840660v1	0	0	1	0	0	0
GCF_001274875.1_ASM127487v1	0	0	0	0	0	0
GCF_019397265.1_ASM1939726v1	0	0	5	0	0	0
GCF_002949635.1_ASM294963v1	0	0	1	0	0	0
GCF_014054965.1_ASM1405496v1	0	0	0	0	0	0
GCF_013364215.1_ASM1336421v1	0	0	1	0	0	0
GCF_002796605.1_ASM279660v1	0	0	1	0	0	0
GCF_024802625.1_ASM2480262v1	0	0	1	0	0	0
GCF_001995825.2_ASM199582v2	0	0	2	0	0	0
GCF_016889065.1_ASM1688906v1	0	0	1	0	0	0
GCF_000195315.1_ASM19531v1	0	0	0	0	0	0
GCF_003814005.1_ASM381400v1	0	0	0	0	0	0
GCF_009913235.1_ASM991323v1	0	0	0	0	0	0
GCF_021398715.1_ASM2139871v1	0	0	1	0	0	0
GCF_015291745.1_ASM1529174v1	0	0	0	0	0	0
GCF_004193915.1_ASM419391v1	0	0	2	0	0	0
GCF_002356115.1_ASM235611v1	0	0	0	0	0	0
GCF_000284335.1_ASM28433v1	0	0	0	0	0	0
GCF_001647695.1_ASM164769v1	0	0	1	0	0	0
GCF_000009965.1_ASM996v1	0	0	0	0	0	0
GCF_001598115.1_ASM159811v2	0	0	1	0	0	0
GCF_009707365.1_ASM970736v1	0	0	1	0	0	0
GCF_005156885.1_ASM515688v1	0	0	0	0	0	0
GCF_001870665.2_ASM187066v2	0	0	0	0	0	0
GCF_029873475.1_ASM2987347v1	0	0	1	0	0	0
GCF_018687195.1_ASM1868719v1	0	0	0	0	0	0
GCF_023195835.1_ASM2319583v1	0	0	2	0	0	0
GCF_021117295.1_ASM2111729v1	0	0	4	0	0	0
GCF_002005305.1_ASM200530v1	0	0	2	0	0	0
GCF_023923245.1_ASM2392324v1	0	0	1	0	0	0
GCF_014302635.1_ASM1430263v1	0	0	1	0	0	0
GCF_025309455.1_ASM2530945v1	0	0	1	0	0	0
GCF_003710085.1_ASM371008v1	0	0	1	1	0	0
GCF_029541745.1_ASM2954174v1	0	0	1	1	0	0
GCF_947251795.1_iyAnoNige1.Wolbachia_sp_1.1	0	0	1	0	0	0
GCF_000264495.1_ASM26449v1	0	0	0	0	0	0
GCF_000024885.1_ASM2488v1	1	0	1	0	0	0
GCF_029395475.1_ASM2939547v1	0	0	1	0	0	0
GCF_011306175.1_ASM1130617v1	0	0	1	0	0	0
GCF_000756615.1_ASM75661v1	0	0	1	0	0	0
GCF_007641255.1_ASM764125v1	0	0	2	0	0	0
GCF_027286305.1_ASM2728630v1	0	0	1	0	0	0
GCF_014076455.1_ASM1407645v1	0	0	1	0	0	0
GCF_002354875.1_ASM235487v1	0	0	1	0	0	0
GCF_001676745.1_ASM167674v1	0	0	2	0	0	0
GCF_001655615.1_ASM165561v1	0	0	1	0	0	0
GCF_001642935.1_ASM164293v2	0	0	0	0	1	0
GCF_029855125.1_ASM2985512v1	0	0	1	0	0	0
GCF_024498295.1_ASM2449829v1	0	0	0	0	0	0
GCF_009905335.1_ASM990533v1	0	0	3	0	0	0
GCF_000177195.2_ASM17719v2	0	0	1	0	0	0
GCF_003336365.1_ASM333636v1	0	0	0	0	0	0
GCF_014041995.1_ASM1404199v1	0	0	1	0	0	0
GCF_024362785.1_ASM2436278v1	0	0	0	0	2	0
GCF_003201835.2_ASM320183v2	0	0	0	0	1	0
GCF_001685415.1_ASM168541v1	0	0	2	0	0	0
GCF_001577775.1_ASM157777v1	0	0	0	0	0	0
GCF_025809295.1_ASM2580929v1	0	0	2	0	1	0
GCA_943846685.1_07052020-pm_METABAT_111	0	0	0	0	0	0
GCF_001029245.1_ASM102924v1	0	0	0	0	0	0
GCF_000174795.2_ASM17479v2	0	0	0	0	2	0
GCF_001186335.1_ASM118633v1	0	0	1	0	0	0
GCF_008932225.1_ASM893222v1	0	0	1	0	0	0
GCF_001742225.1_ASM174222v1	0	0	2	0	0	0
GCA_021730265.1_ASM2173026v1	0	0	0	0	0	0
GCF_000236405.1_ASM23640v1	0	0	0	0	0	0
GCF_003344445.1_ASM334444v1	0	0	1	0	0	0
GCF_017743195.1_ASM1774319v1	0	0	0	0	0	0
GCF_020541245.1_ASM2054124v1	0	0	0	0	0	0
GCF_022921075.1_ASM2292107v1	0	0	0	0	0	0
GCF_018582665.1_ASM1858266v1	0	0	0	0	1	0
GCF_014279875.1_ASM1427987v1	0	0	0	0	0	0
GCF_008365275.1_ASM836527v1	0	0	0	0	0	0
GCF_008728635.1_ASM872863v1	0	0	0	0	0	0
GCF_000330885.1_ASM33088v1	0	0	0	0	0	0
GCF_014302175.1_ASM1430217v1	0	0	1	0	0	0
GCF_002865605.1_ASM286560v1	0	0	0	0	0	0
GCF_000023845.1_ASM2384v1	0	0	1	0	0	0
GCF_003940825.1_ASM394082v1	0	0	3	0	0	0
GCF_030062355.1_ASM3006235v1	0	0	1	0	0	0
GCF_014489595.1_ASM1448959v1	0	0	1	0	0	0
GCF_000282175.2_ASM28217v2	0	0	2	0	0	0
GCF_001717565.1_ASM171756v1	0	0	1	0	0	0
GCF_026153615.1_ASM2615361v1	0	0	0	0	1	0
GCF_003076455.1_ASM307645v1	0	0	1	0	0	0
GCF_011612385.1_ASM1161238v1	0	0	0	0	0	0
GCF_001855275.1_ASM185527v1	0	0	2	0	0	0
GCF_004359375.1_ASM435937v1	0	0	0	0	0	0
GCF_000015345.1_ASM1534v1	0	0	1	0	0	0
GCF_001611675.1_ASM161167v1	0	0	0	0	0	0
GCF_006874765.1_ASM687476v1	0	0	0	0	0	0
GCF_009834345.1_ASM983434v1	0	0	1	0	0	0
GCF_002139855.1_ASM213985v1	0	0	0	0	0	0
GCF_023746615.1_ASM2374661v1	0	0	3	0	0	0
GCF_018622855.1_ASM1862285v1	0	0	0	0	1	0
GCF_030316055.1_ASM3031605v1	0	0	1	0	0	0
GCF_014905095.1_ASM1490509v1	0	0	1	0	0	0
GCF_025947225.1_ASM2594722v1	0	0	1	0	0	0
GCF_026104315.1_ASM2610431v1	0	0	3	0	0	0
GCF_024347215.1_ASM2434721v1	0	0	0	0	0	0
GCF_009671065.1_ASM967106v1	0	0	1	0	0	0
GCF_000281715.2_ASM28171v2	0	0	1	0	0	0
GCF_000144605.1_ASM14460v1	0	0	1	0	0	0
GCA_019669885.1_ASM1966988v1	0	0	0	0	0	0
GCF_008245065.1_ASM824506v1	0	0	0	0	0	0
GCF_019710535.1_ASM1971053v1	0	0	2	0	0	0
GCF_001262075.1_ASM126207v1	0	0	0	0	0	0
GCA_015709495.1_ASM1570949v1	0	0	0	0	0	0
GCA_018866225.1_ASM1886622v1	0	0	0	0	0	0
GCF_003945505.1_ASM394550v1	0	0	1	0	0	0
GCF_000224005.2_ASM22400v3	0	0	1	0	0	0
GCF_004803895.1_ASM480389v1	0	0	1	0	0	0
GCF_003367905.1_ASM336790v1	0	0	0	0	0	0
GCF_001611155.1_ASM161115v1	0	0	0	0	0	0
GCF_001687475.2_ASM168747v2	0	0	1	0	0	0
GCF_013394595.1_ASM1339459v1	0	0	1	0	0	0
GCF_022919215.1_ASM2291921v1	0	0	0	1	0	0
GCF_013374215.1_ASM1337421v1	0	0	0	0	0	0
GCF_002076915.1_ASM207691v1	0	0	1	0	0	0
GCF_018968685.1_ASM1896868v1	0	0	1	0	0	0
GCF_003443595.1_ASM344359v1	0	0	1	0	0	0
GCF_949769255.1_Q7826	0	0	1	0	0	0
GCF_013402795.1_ASM1340279v1	0	0	0	0	0	0
GCF_905175355.1_B1ASS3-Hybrid_2	0	0	1	0	0	0
GCF_002022665.1_ASM202266v1	0	0	0	0	0	0
GCF_016313225.1_ASM1631322v1	0	0	0	0	1	0
GCF_025643595.1_ASM2564359v1	0	0	1	0	0	0
GCF_000970065.1_ASM97006v1	0	0	1	0	0	0
GCF_002953735.1_ASM295373v1	0	0	0	0	0	0
GCF_016920955.1_ASM1692095v1	0	0	4	0	0	0
GCF_030316135.1_ASM3031613v1	0	0	1	0	0	0
GCF_018024495.1_ASM1802449v1	0	0	1	0	0	0
GCF_025452215.1_ASM2545221v1	0	0	0	0	0	0
GCF_007035975.1_ASM703597v1	0	0	3	0	0	0
GCF_015711015.1_ASM1571101v1	0	0	2	0	0	0
GCF_026723805.1_ASM2672380v1	0	0	1	0	0	0
GCF_020162095.1_ASM2016209v1	0	0	1	0	0	0
GCF_018199995.1_ASM1819999v1	0	0	1	0	0	0
GCF_900637955.1_54424_G02	0	0	1	0	0	0
GCF_005166025.1_ASM516602v1	0	0	0	0	0	0
GCF_900638585.1_57845_G01	0	0	0	0	0	0
GCF_002025205.1_ASM202520v1	0	0	1	0	0	0
GCF_000277165.1_ASM27716v1	0	0	1	0	0	0
GCF_009906935.1_ASM990693v1	0	0	0	1	0	0
GCF_003999525.1_ASM399952v1	0	0	3	0	0	0
GCF_000392435.1_ASM39243v1	0	0	0	0	1	0
GCF_020886055.1_ASM2088605v1	0	0	0	0	0	0
GCF_002947975.1_ASM294797v1	0	0	1	0	0	0
GCF_902806445.1_P4284	0	0	1	0	0	0
GCF_945836005.1_Assembly	0	0	0	0	0	0
GCF_014054985.1_ASM1405498v1	0	0	0	0	0	0
GCF_023822065.1_ASM2382206v1	0	0	1	0	0	0
GCF_000236705.1_ASM23670v1	0	0	0	0	0	0
GCF_002214525.1_ASM221452v1	0	0	0	0	0	0
GCF_947251565.1_ilPheGnom1.Wolbachia_sp_1.1	0	0	1	0	0	0
GCF_020885855.1_ASM2088585v1	0	0	1	0	0	0
GCF_004799605.1_ASM479960v1	0	0	2	0	0	0
GCF_001458655.1_Mb9	0	0	0	0	0	0
GCF_900475695.1_46463_C01	0	0	1	0	0	0
GCF_023078455.1_ASM2307845v1	0	0	1	0	0	0
GCF_001932675.1_ASM193267v1	0	0	0	1	0	0
GCF_002002925.1_ASM200292v1	0	0	0	0	0	0
GCF_024496245.1_ASM2449624v1	0	0	1	0	0	0
GCF_025665295.1_ASM2566529v1	0	0	1	1	0	0
GCF_009792295.1_ASM979229v1	0	0	0	0	0	0
GCF_022576045.1_ASM2257604v1	0	0	2	0	0	0
GCF_025947245.1_ASM2594724v1	0	0	1	0	0	0
GCF_025947165.1_ASM2594716v1	0	0	0	0	0	0
GCF_025665335.1_ASM2566533v1	0	0	2	0	0	0
GCF_018406465.1_ASM1840646v1	0	0	0	0	0	0
GCF_014268495.2_ASM1426849v2	0	0	1	0	0	0
GCF_003234175.2_ASM323417v2	0	0	1	0	0	0
GCF_000969885.1_ASM96988v1	0	0	1	0	0	0
GCF_018075365.1_ASM1807536v1	0	0	1	0	1	0
GCF_002288145.1_ASM228814v1	0	0	0	0	0	0
GCF_021172025.1_ASM2117202v1	0	0	1	0	0	0
GCF_021432085.1_ASM2143208v1	0	0	1	0	0	0
GCF_000973105.1_ASM97310v1	0	0	1	0	0	0
GCF_000024425.1_ASM2442v1	0	0	0	0	0	0
GCF_000195085.1_ASM19508v1	0	0	0	0	0	0
GCF_000981505.1_Candidatus_Methylopumilus_planktonicus_MMS-2-53	0	0	0	0	0	0
GCF_003669015.1_ASM366901v1	0	0	1	0	0	0
GCF_019803445.1_ASM1980344v1	0	0	0	0	0	0
GCF_900235895.1_PL963	0	0	1	0	0	0
GCF_017161225.1_ASM1716122v1	0	0	0	0	0	0
GCF_029223545.1_ASM2922354v1	0	0	1	0	0	0
GCF_013375035.1_ASM1337503v1	0	0	1	0	0	0
GCF_000196275.1_ASM19627v1	0	0	1	0	0	0
GCF_019976755.1_ASM1997675v1	0	0	0	0	0	0
GCF_000802245.2_ASM80224v2	0	0	1	0	0	0
GCF_002999155.1_ASM299915v1	0	0	0	0	0	0
GCF_013234275.1_ASM1323427v1	0	0	2	0	0	0
GCF_005697565.1_ASM569756v1	0	0	0	0	0	0
GCF_014269025.2_ASM1426902v2	0	0	1	0	0	0
GCF_027941755.1_ASM2794175v1	0	0	0	0	0	0
GCF_001792815.1_ASM179281v1	0	0	1	0	0	0
GCF_000014145.1_ASM1414v1	0	0	0	0	0	0
GCF_013284375.2_ASM1328437v2	0	0	0	0	0	0
GCF_029201665.1_ASM2920166v1	0	0	1	0	0	0
GCF_016889985.1_ASM1688998v1	0	0	0	0	0	0
GCF_019278525.1_ASM1927852v1	0	0	1	0	0	0
GCF_947250695.1_idEupLati1.Wolbachia_sp_1.1	0	0	0	0	0	0
GCF_015224665.2_ASM1522466v2	0	0	3	0	0	0
GCF_014169555.1_ASM1416955v1	0	0	3	0	0	0
GCF_002056295.1_ASM205629v1	0	0	0	0	0	0
GCF_016865525.2_ASM1686552v2	0	0	2	0	0	0
GCF_018394335.1_ASM1839433v1	0	0	1	0	0	0
GCF_900187165.1_52121_G02	0	0	0	0	0	0
GCF_002214165.1_ASM221416v1	0	0	0	0	1	0
GCF_025947085.1_ASM2594708v1	1	0	0	0	0	0
GCF_900048045.1_MEPMAR	0	0	1	0	0	0
GCF_003019815.1_ASM301981v1	0	0	1	0	0	0
GCF_006094275.1_ASM609427v1	0	0	1	0	0	0
GCF_900638685.1_58882_C02	0	0	0	0	0	0
GCF_900637555.1_51726_E01	0	0	1	0	0	0
GCF_002903065.1_ASM290306v1	0	0	1	0	0	0
GCF_000013885.1_ASM1388v1	0	0	1	0	0	0
GCF_003443715.1_ASM344371v1	0	0	0	1	0	0
GCF_019977755.1_ASM1997775v1	0	0	1	0	0	0
GCF_002205495.2_ASM220549v2	0	0	1	0	0	0
GCF_011046485.1_ASM1104648v1	0	0	1	0	0	0
GCF_002278035.1_ASM227803v1	0	0	1	0	0	0
GCF_024860185.1_ASM2486018v1	0	0	1	0	0	0
GCF_001887595.1_ASM188759v1	0	0	2	0	0	0
GCF_002843235.3_ASM284323v3	0	0	2	0	0	0
GCF_003627035.1_ASM362703v1	0	0	0	0	0	0
GCF_001721185.1_ASM172118v1	0	0	2	0	0	0
GCF_007993795.1_ASM799379v1	0	0	0	0	0	0
GCF_014395975.1_ASM1439597v1	0	0	2	0	0	0
GCA_943846725.1_07052020-am_METABAT_302	0	0	0	0	0	0
GCF_000970005.1_ASM97000v1	0	0	0	0	0	0
GCF_001678905.1_ASM167890v1	0	0	1	0	0	0
GCF_000018325.1_ASM1832v1	0	0	0	0	0	0
GCF_008065095.1_ASM806509v1	0	0	0	0	0	0
GCF_001534665.1_ASM153466v1	0	0	1	0	0	0
GCF_022965755.1_ASM2296575v1	0	0	1	0	0	0
GCF_003967075.1_ASM396707v1	0	0	1	0	0	0
GCF_000260985.4_ASM26098v3	0	0	1	0	0	0
GCF_000221005.1_ASM22100v1	0	0	1	0	0	0
GCF_015074805.1_ASM1507480v1	0	0	0	0	0	0
GCF_005517195.1_ASM551719v1	0	0	2	1	0	0
GCF_017311165.1_ASM1731116v1	0	0	1	0	0	0
GCF_001854285.1_ASM185428v1	0	0	6	0	0	0
GCF_000266905.1_ASM26690v1	0	0	1	0	0	0
GCF_001605015.1_ASM160501v1	0	0	1	0	0	0
GCF_030297655.1_ASM3029765v1	0	0	1	0	0	0
GCF_003534205.1_Lweihen2.0	0	0	1	0	0	0
GCF_000266925.1_ASM26692v1	0	0	0	0	0	0
GCF_030406905.1_ASM3040690v1	0	0	1	1	0	0
GCF_016834455.1_ASM1683445v1	0	0	1	0	0	0
GCF_013201035.1_ASM1320103v1	0	0	1	0	0	0
GCF_017948325.1_ASM1794832v1	0	0	1	0	0	0
GCF_001050475.1_ASM105047v1	0	0	1	0	0	0
GCF_011650445.1_ASM1165044v1	0	0	1	0	0	0
GCF_934924865.1_Tepidibacter_sp_8C15b	0	0	0	0	0	0
GCF_000973725.1_ASM97372v1	0	0	0	0	0	0
GCF_018138105.1_ASM1813810v1	0	0	2	0	0	0
GCF_001455085.1_ASM145508v1	0	0	0	0	0	0
GCF_026240795.1_ASM2624079v1	0	0	0	0	0	0
GCA_015257785.3_ASM1525778v3	0	0	0	0	0	0
GCF_005577435.1_ASM557743v1	0	0	0	0	1	0
GCF_013393365.1_ASM1339336v1	0	0	1	0	0	0
GCF_002761235.1_ASM276123v1	0	0	0	0	0	0
GCF_000023685.1_ASM2368v1	0	0	0	0	0	0
GCF_000632475.1_ASM63247v2	0	0	1	0	0	0
GCF_006547045.1_ASM654704v1	0	0	1	0	0	0
GCF_900637635.1_52313_A01	0	0	2	0	0	0
GCF_001542775.1_ASM154277v1	0	0	1	0	0	0
GCF_026625065.1_ASM2662506v1	0	0	1	0	0	0
GCF_002109365.1_ASM210936v1	0	0	1	0	1	0
GCF_021390075.1_ASM2139007v1	0	0	1	0	1	0
GCA_021044545.1_ASM2104454v1	0	0	0	0	0	0
GCF_024759285.1_ASM2475928v1	0	0	1	0	0	0
GCF_003074055.1_ASM307405v1	0	0	1	1	0	0
GCF_001886735.1_ASM188673v1	0	0	1	0	0	0
GCF_030123225.1_ASM3012322v1	0	0	0	0	2	0
GCF_000935025.1_ASM93502v1	0	0	1	0	0	0
GCF_001278035.1_ASM127803v1	0	0	1	0	0	0
GCF_000237205.1_ASM23720v1	0	0	1	0	0	0
GCF_000969905.1_ASM96990v1	0	0	1	0	0	0
GCF_022655595.1_ASM2265559v1	0	0	2	0	0	0
GCF_000214195.1_ASM21419v1	0	0	3	0	0	0
GCF_013401515.1_ASM1340151v1	0	0	0	0	0	0
GCF_017498485.1_ASM1749848v1	0	0	0	0	0	0
GCF_013284055.1_ASM1328405v1	0	0	1	0	0	0
GCF_000012725.1_ASM1272v1	0	0	0	0	0	0
GCF_001715385.1_ASM171538v1	0	0	1	0	0	0
GCF_021172045.1_ASM2117204v1	0	0	0	2	0	0
GCF_008000995.1_ASM800099v1	0	0	1	0	0	0
GCF_025140295.1_ASM2514029v1	0	0	0	0	0	0
GCF_000348765.2_ASM34876v2	0	0	1	0	0	0
GCF_011604605.1_ASM1160460v1	0	0	2	0	0	0
GCF_000017645.1_ASM1764v1	0	0	1	0	0	0
GCF_000801295.1_ASM80129v1	0	0	1	0	0	0
GCF_003058365.1_ASM305836v1	0	0	1	0	0	0
GCF_000769405.2_CC275e2020	0	0	1	0	0	0
GCF_002764115.1_ASM276411v1	0	0	1	0	0	0
GCF_001750105.1_ASM175010v1	0	0	1	0	0	0
GCF_005222245.1_ASM522224v1	0	0	2	0	0	0
GCF_022376835.1_ASM2237683v1	0	0	0	0	0	0
GCF_018399035.1_ASM1839903v1	0	0	1	0	0	0
GCF_021165775.1_ASM2116577v1	0	0	0	0	0	0
GCF_003595605.1_ASM359560v1	0	0	0	0	1	0
GCF_013372225.1_ASM1337222v1	0	0	1	0	0	0
GCF_000183665.1_ASM18366v1	0	0	0	0	0	0
GCF_019797845.1_ASM1979784v1	0	0	1	0	0	0
GCF_003028855.1_ASM302885v1	0	0	0	0	0	0
GCF_003443695.1_ASM344369v1	0	0	0	1	0	0
GCF_020883455.1_ASM2088345v1	0	0	1	0	0	0
GCF_015265455.1_ASM1526545v1	0	0	0	0	0	0
GCF_017068455.1_ASM1706845v1	0	0	0	0	0	0
GCF_003945525.1_ASM394552v1	0	0	1	0	0	0
GCF_004000605.1_ASM400060v1	0	0	1	0	0	0
GCF_029866885.1_ASM2986688v1	0	0	3	0	0	0
GCF_024398035.1_ASM2439803v1	0	0	0	0	0	0
GCF_900660485.1_50648_E01-3	0	0	0	0	0	0
GCF_028748185.1_ASM2874818v1	1	0	0	0	0	0
GCF_005697215.1_ASM569721v1	0	0	0	0	0	0
GCF_002189675.2_ASM218967v2	0	0	2	0	0	0
GCF_000597865.1_ASM59786v1	0	0	0	0	0	0
GCF_000023865.1_ASM2386v1	0	0	1	0	0	0
GCF_004795875.1_ASM479587v1	0	0	1	0	0	0
GCF_009936175.1_ASM993617v1	0	0	0	0	0	0
GCF_019879105.1_ASM1987910v1	0	0	1	0	0	0
GCF_012769535.1_ASM1276953v1	1	0	1	0	0	0
GCF_000317615.1_ASM31761v1	0	0	1	0	0	0
GCF_002833405.1_ASM283340v1	0	0	0	0	1	0
GCF_027945075.1_ASM2794507v1	0	0	0	1	0	0
GCF_024707505.1_ASM2470750v1	0	0	2	0	0	0
GCA_021611515.1_ASM2161151v1	0	0	1	0	0	0
GCF_009906855.1_ASM990685v1	0	0	1	0	0	0
GCF_900187045.1_51485_B01	0	0	1	0	0	0
GCF_023100845.1_ASM2310084v1	0	0	1	0	0	0
GCF_005281435.1_ASM528143v1	0	0	2	0	0	0
GCF_014844115.1_ASM1484411v1	0	0	1	0	0	0
GCF_028877475.1_ASM2887747v1	0	0	0	0	1	0
GCF_018687275.1_ASM1868727v1	0	0	0	0	0	0
GCF_029855045.1_ASM2985504v1	0	0	3	0	0	0
GCF_000747525.1_ASM74752v1	0	0	1	0	0	0
GCF_028752115.1_ASM2875211v1	0	0	2	0	0	0
GCF_013394655.1_ASM1339465v1	0	0	0	0	0	0
GCF_020341615.1_ASM2034161v1	0	0	2	0	0	0
GCF_030035605.1_ASM3003560v1	0	0	1	0	0	0
GCF_029542205.1_ASM2954220v1	0	0	1	0	0	0
GCF_011064265.1_ASM1106426v1	0	0	0	0	0	0
GCF_003571725.1_ASM357172v1	0	0	0	0	1	0
GCF_021590045.1_ASM2159004v1	0	0	1	0	0	0
GCF_010450915.1_ASM1045091v1	0	0	1	0	0	0
GCF_023022985.1_ASM2302298v1	0	0	1	0	0	0
GCF_009914335.1_ASM991433v1	0	0	2	0	0	0
GCF_000022325.1_ASM2232v1	0	0	0	0	0	0
GCF_000092105.1_ASM9210v1	0	0	0	1	0	0
GCF_009931615.1_ASM993161v1	0	0	1	0	0	0
GCF_000785535.1_ASM78553v1	0	0	1	0	0	0
GCF_002078355.1_ASM207835v1	0	0	0	0	2	0
GCF_013285525.1_ASM1328552v1	0	0	1	0	0	0
GCF_023311895.1_ASM2331189v1	0	0	1	0	0	0
GCF_025884515.1_ASM2588451v1	0	0	0	0	0	0
GCF_022592155.1_ASM2259215v1	0	0	2	0	0	0
GCF_025133195.1_ASM2513319v1	0	0	2	0	0	0
GCF_011611525.1_ASM1161152v1	0	0	2	0	0	0
GCF_005843985.1_ASM584398v1	0	0	1	0	0	0
GCF_001456115.1_ASM145611v1	0	0	2	0	0	0
GCF_014279835.1_ASM1427983v1	0	0	0	0	0	0
GCF_002865995.1_ASM286599v1	0	0	0	0	0	0
GCF_000737575.1_ASM73757v1	0	0	0	0	0	0
GCF_011764585.1_ASM1176458v1	0	0	1	0	0	0
GCF_002902985.1_ASM290298v1	0	0	3	0	0	0
GCF_022869785.1_ASM2286978v1	0	0	0	1	0	0
GCF_000007205.1_ASM720v1	0	0	1	0	0	0
GCF_003012915.1_ASM301291v1	0	0	0	0	1	0
GCF_023347535.1_ASM2334753v1	0	0	0	0	0	0
GCF_014268595.2_ASM1426859v2	0	0	2	0	0	0
GCF_026410865.1_ASM2641086v1	0	0	0	0	0	0
GCF_002005405.1_ASM200540v1	0	0	0	0	0	0
GCF_000025625.1_ASM2562v1	0	0	2	0	0	0
GCF_018326145.1_ASM1832614v1	0	0	1	0	0	0
GCF_013391085.1_ASM1339108v1	0	0	0	0	0	0
GCF_003691445.1_ASM369144v1	0	0	1	0	0	0
GCF_013305685.1_ASM1330568v1	0	0	2	0	0	0
GCF_000014785.1_ASM1478v1	0	0	1	0	0	0
GCF_900474605.1_41594_C01	0	0	1	0	0	0
GCF_003323835.1_ASM332383v1	0	0	2	0	0	0
GCF_019599145.1_ASM1959914v1	0	0	1	0	0	0
GCF_004295665.1_ASM429566v1	0	0	0	0	0	0
GCF_009755645.1_ASM975564v1	0	0	2	0	0	0
GCF_003491325.1_ASM349132v1	0	0	0	0	1	0
GCF_018139125.1_ASM1813912v1	0	0	2	0	0	0
GCF_000013325.1_ASM1332v1	0	0	1	0	0	0
GCF_014701235.1_ASM1470123v1	1	0	1	0	0	0
GCF_000306785.1_ASM30678v1	0	0	1	0	0	0
GCF_004322655.1_ASM432265v1	0	0	2	0	1	0
GCF_017815595.1_ASM1781559v1	0	0	2	0	0	0
GCF_020614375.1_ASM2061437v1	0	0	0	0	0	0
GCF_023702715.1_ASM2370271v1	0	0	3	0	0	0
GCF_000195955.2_ASM19595v2	0	0	1	0	0	0
GCF_000018025.1_ASM1802v1	0	0	1	0	0	0
GCF_030291935.1_ASM3029193v1	0	0	0	0	2	0
GCF_002903215.1_ASM290321v1	0	0	4	0	0	0
GCF_024206795.1_ASM2420679v1	0	0	1	0	0	0
GCF_003667825.1_ASM366782v1	0	0	0	0	1	0
GCF_003967175.1_Sacidi_1.0	0	0	0	0	0	0
GCA_015257555.2_ASM1525755v2	0	0	0	0	0	0
GCF_010729895.1_ASM1072989v1	0	0	1	0	0	0
GCF_001753245.1_ASM175324v1	0	0	2	0	0	0
GCF_028870195.1_ASM2887019v1	0	0	1	2	0	0
GCF_023151555.2_ASM2315155v2	0	0	3	0	0	0
GCF_001559235.2_ASM155923v2	0	0	2	0	0	0
GCF_000828475.1_ASM82847v1	0	0	1	0	0	0
GCA_022749295.1_ASM2274929v1	0	0	0	1	0	0
GCF_001561955.1_ASM156195v1	0	0	0	0	0	0
GCF_003852355.1_ASM385235v1	0	0	1	0	0	0
GCF_000012945.1_ASM1294v1	0	0	4	0	0	0
GCF_027594365.1_ASM2759436v1	0	0	0	0	2	0
GCF_019263805.1_ASM1926380v1	0	0	1	0	0	0
GCF_008931845.1_ASM893184v1	0	0	0	0	0	0
GCF_006970545.1_ASM697054v1	0	0	3	0	0	0
GCF_003074995.2_ASM307499v2	0	0	2	0	0	0
GCF_000183745.1_ASM18374v1	0	0	0	0	0	0
GCF_004683885.1_ASM468388v1	0	0	1	0	0	0
GCF_003391335.1_ASM339133v1	0	0	0	0	0	0
GCA_016865035.1_ASM1686503v1	0	0	1	0	0	0
GCF_000341345.1_ASM34134v1	0	0	1	0	0	0
GCF_018107685.1_ASM1810768v1	0	0	0	0	0	0
GCF_000758685.1_ASM75868v1	0	0	1	0	0	0
GCF_004114795.1_ASM411479v1	0	0	1	0	0	0
GCF_025947045.1_ASM2594704v1	0	0	0	0	0	0
GCF_000975265.2_ASM97526v2	0	0	0	0	0	0
GCF_003594935.2_ASM359493v2	0	0	3	0	0	0
GCF_001013905.1_sleC34	0	0	1	0	0	0
GCF_002217795.2_ASM221779v2	0	0	2	0	0	0
GCF_001761365.1_ASM176136v1	0	0	0	0	0	0
GCF_008727735.1_ASM872773v1	0	0	0	0	0	0
GCF_004564075.1_ASM456407v1	0	0	1	0	0	0
GCF_003967275.1_ASM396727v1	0	0	0	0	0	0
GCF_000952975.1_D1G	0	0	0	0	0	0
GCF_012931845.1_ASM1293184v1	0	0	1	0	0	0
GCF_028473585.1_ASM2847358v1	0	0	1	0	0	0
GCF_022701175.1_ASM2270117v1	0	0	0	0	0	0
GCF_011405655.1_ASM1140565v1	0	0	1	0	0	0
GCF_013783065.1_ASM1378306v1	0	0	3	0	0	0
GCF_001298525.1_ASM129852v1	0	0	1	0	0	0
GCF_002151545.1_ASM215154v1	0	0	0	1	0	0
GCF_012676905.1_ASM1267690v1	0	0	0	0	2	0
GCF_000827125.1_ASM82712v1	1	0	1	0	0	0
GCA_943846635.1_17032020_METABAT_391	0	0	0	0	0	0
GCF_008973485.1_ASM897348v1	0	0	0	0	1	0
GCF_004291115.2_ASM429111v2	0	0	0	0	1	0
GCF_007998985.1_ASM799898v1	0	0	0	0	0	0
GCF_000219355.1_ASM21935v1	0	0	1	0	0	0
GCF_003660105.1_ASM366010v1	0	0	0	0	0	0
GCF_001623565.1_ASM162356v1	0	0	1	0	0	0
GCF_000283595.1_ASM28359v1	0	0	1	0	0	0
GCF_020342455.1_ASM2034245v1	0	0	0	0	0	0
GCF_002310835.1_ASM231083v1	0	0	1	0	0	0
GCF_014076495.1_ASM1407649v1	0	0	1	0	0	0
GCF_015534835.1_ASM1553483v1	0	0	3	0	0	0
GCF_022870865.1_ASM2287086v1	0	0	1	0	0	0
GCF_013781885.1_ASM1378188v1	0	0	0	0	0	0
GCF_008065135.1_ASM806513v1	0	0	1	0	0	0
GCF_014236795.1_ASM1423679v1	0	0	1	0	0	0
GCF_028606985.1_ASM2860698v1	0	0	1	0	1	0
GCF_000023825.1_ASM2382v1	0	0	0	1	0	0
GCF_013365455.1_ASM1336545v1	0	0	0	0	0	0
GCF_011046245.1_ASM1104624v1	0	0	3	0	0	0
GCF_020985305.1_ASM2098530v1	0	0	3	0	0	0
GCF_003363775.1_ASM336377v1	0	0	0	0	0	0
GCF_018141365.1_ASM1814136v1	0	0	2	0	0	0
GCF_010993845.2_ASM1099384v2	0	0	1	0	0	0
GCF_019931675.1_ASM1993167v1	0	0	1	1	0	0
GCF_018135955.1_ASM1813595v1	0	0	2	0	0	0
GCF_001543285.1_ASM154328v1	0	0	0	0	0	0
GCF_002334685.1_ASM233468v1	1	0	1	0	0	0
GCF_000284115.1_ASM28411v1	0	0	0	0	0	0
GCF_001047675.1_ASM104767v1	0	0	2	0	0	0
GCF_013374115.1_ASM1337411v1	0	0	1	0	0	0
GCF_000813245.1_ASM81324v1	0	1	0	0	0	1
GCF_030252165.1_ASM3025216v1	0	0	1	0	0	0
GCF_020991125.1_ASM2099112v1	0	0	2	0	0	0
GCF_029714345.1_ASM2971434v1	0	0	1	0	0	0
GCF_001865655.1_ASM186565v1	0	0	0	1	0	0
GCF_021049285.1_ASM2104928v1	0	0	1	0	0	0
GCF_002795825.1_ASM279582v1	0	0	0	0	0	0
GCF_002893765.1_ASM289376v1	0	0	0	1	0	0
GCF_016695175.1_ASM1669517v1	0	0	1	0	0	0
GCF_916618745.1_PRJEB46696	0	0	0	0	0	0
GCF_004803875.1_ASM480387v1	0	0	0	0	0	0
GCF_016804365.1_ASM1680436v1	0	0	0	0	2	0
GCF_001456155.1_ASM145615v1	0	0	0	1	0	0
GCF_023704175.1_ASM2370417v1	0	0	1	0	0	0
GCF_019931735.1_ASM1993173v1	0	0	1	0	0	0
GCF_014297595.1_ASM1429759v1	0	0	0	0	0	0
GCF_000196495.1_ASM19649v1	0	0	1	0	0	0
GCF_003711185.1_ASM371118v1	0	0	1	0	0	0
GCF_001455205.1_ASM145520v1	0	0	0	0	0	0
GCF_002934425.1_ASM293442v1	0	0	2	0	0	0
GCF_000503915.1_ASM50391v1	0	0	0	0	0	0
GCF_009690625.1_ASM969062v1	0	0	1	0	0	0
GCF_010731595.1_ASM1073159v1	0	0	1	0	0	0
GCF_025561445.1_ASM2556144v1	0	0	0	0	1	0
GCF_009363275.1_ASM936327v1	0	0	1	0	0	0
GCF_014189505.1_ASM1418950v1	0	0	1	0	0	0
GCF_019457535.1_ASM1945753v1	0	0	1	0	0	0
GCF_003966295.1_ASM396629v1	0	0	2	0	1	0
GCF_002215585.1_ASM221558v1	0	0	1	0	0	0
GCF_025402955.1_ASM2540295v1	0	0	1	1	0	0
GCF_000280925.3_ASM28092v3	0	0	0	1	0	0
GCF_001278715.1_ASM127871v1	0	0	2	0	0	0
GCF_001971725.1_ASM197172v1	0	0	0	0	0	0
GCF_030053775.1_ASM3005377v1	0	0	3	0	0	0
GCF_030285925.1_ASM3028592v1	0	0	1	0	0	0
GCF_024628725.1_ASM2462872v1	0	0	0	0	0	0
GCF_022701295.1_ASM2270129v1	0	0	1	0	0	0
GCF_014268375.2_ASM1426837v2	0	0	1	0	0	0
GCF_024760305.1_ASM2476030v1	0	0	0	0	0	0
GCF_030127145.1_ASM3012714v1	0	0	2	0	0	0
GCF_028994275.1_ASM2899427v1	0	0	0	0	0	0
GCF_009931455.1_ASM993145v1	0	0	2	0	0	0
GCF_026409565.1_ASM2640956v1	0	0	0	0	0	0
GCF_000785495.1_ASM78549v1	0	0	1	1	0	0
GCF_019720735.1_ASM1972073v1	0	0	0	0	0	0
GCF_001524625.2_ASM152462v2	0	0	2	0	0	0
GCF_023238245.1_ASM2323824v1	0	0	1	0	1	0
GCF_021249345.1_ASM2124934v1	0	0	0	0	0	0
GCF_001590685.1_ASM159068v1	0	0	0	0	1	0
GCF_003713065.1_ASM371306v1	0	0	0	0	0	0
GCF_000981585.1_SBR5_T_	0	0	1	0	0	0
GCF_001664385.1_ASM166438v1	0	0	1	0	0	0
GCF_001712815.1_ASM171281v1	0	0	1	0	0	0
GCF_030263935.1_ASM3026393v1	0	0	1	0	0	0
GCF_027913215.1_ASM2791321v1	0	0	0	0	0	0
GCF_000019505.1_ASM1950v1	0	0	3	0	0	0
GCF_009796825.1_ASM979682v1	0	0	1	0	0	0
GCF_000204415.1_ASM20441v1	0	0	0	0	0	0
GCF_018687515.1_ASM1868751v1	0	0	0	0	0	0
GCF_900636505.1_42650_H02	0	0	0	0	0	0
GCF_009866825.1_ASM986682v1	0	0	0	0	0	0
GCF_900475445.1_42727_F01	0	0	0	0	0	0
GCF_016919705.1_ASM1691970v1	0	0	0	0	0	0
GCF_005144965.1_ASM514496v1	0	0	1	0	0	0
GCF_013200995.1_ASM1320099v1	0	0	2	0	1	0
GCF_000012985.1_ASM1298v1	0	0	1	0	0	0
GCF_026870175.2_ASM2687017v2	0	0	1	0	0	0
GCF_002804205.1_ASM280420v1	0	0	0	0	0	0
GCF_030406165.1_ASM3040616v1	0	0	3	0	0	0
GCF_030062115.1_ASM3006211v1	0	0	1	0	0	0
GCF_013364155.1_ASM1336415v1	0	0	1	0	0	0
GCF_003330965.1_ASM333096v1	0	0	1	0	1	0
GCF_000024785.1_ASM2478v1	0	0	1	0	0	0
GCF_002952315.1_ASM295231v1	0	0	1	0	0	0
GCF_018437745.1_ASM1843774v1	0	0	0	0	1	0
GCF_019046985.1_ASM1904698v1	0	0	2	0	0	0
GCF_021922925.1_ASM2192292v1	0	0	1	0	0	0
GCF_025639805.1_ASM2563980v1	0	0	0	0	0	0
GCF_009796285.1_ASM979628v1	0	0	2	0	0	0
GCF_000961515.1_ASM96151v1	0	0	3	0	0	0
GCF_000331065.1_ASM33106v1	0	0	0	0	0	0
GCF_016756495.1_ASM1675649v1	0	0	1	0	0	0
GCF_002269345.1_ASM226934v1	0	0	1	0	0	0
GCF_028473685.1_ASM2847368v1	0	0	3	0	0	0
GCF_016919265.1_ASM1691926v1	0	0	1	0	0	0
GCA_019203745.1_ASM1920374v1	0	0	0	0	0	0
GCF_030323105.1_ASM3032310v1	0	0	1	0	0	0
GCF_900119915.1_PRJEB16351	0	0	0	0	0	0
GCF_013283895.1_ASM1328389v1	0	0	2	0	0	0
GCF_009363635.1_ASM936363v1	0	0	0	0	0	0
GCF_014218315.1_ASM1421831v1	0	0	3	0	0	0
GCF_023100985.1_ASM2310098v1	0	0	2	0	0	0
GCF_000477415.1_ASM47741v1	0	0	0	0	0	0
GCF_002982135.1_ASM298213v1	0	0	0	0	0	0
GCF_001046955.1_ASM104695v1	0	0	1	0	0	0
GCF_002863805.1_ASM286380v1	0	0	1	0	0	0
GCF_002356295.1_ASM235629v1	0	0	1	0	0	0
GCF_023650955.1_ASM2365095v1	0	0	1	0	0	0
GCF_000733715.2_ASM73371v2	0	0	1	0	0	0
GCF_019139795.1_ASM1913979v1	0	0	2	0	0	0
GCF_022749535.1_ASM2274953v1	0	0	2	0	0	0
GCF_025398155.2_ASM2539815v2	0	0	0	0	0	0
GCF_030408575.1_ASM3040857v1	0	0	0	0	0	0
GCF_030297575.1_ASM3029757v1	0	0	1	0	0	0
GCF_007814115.1_ASM781411v1	0	0	0	0	1	0
GCF_025947025.1_ASM2594702v1	0	0	0	0	0	0
GCF_000284155.1_ASM28415v1	0	0	1	0	0	0
GCF_004114935.1_ASM411493v1	0	0	1	0	0	0
GCF_029395495.1_ASM2939549v1	0	0	1	0	0	0
GCF_018326065.1_ASM1832606v1	0	0	1	0	0	0
GCF_002871915.2_ASM287191v2	0	0	0	0	0	0
GCA_020541285.1_ASM2054128v1	0	0	0	0	0	0
GCF_001023575.1_ASM102357v1	0	0	0	0	0	0
GCF_019668485.1_ASM1966848v1	0	0	0	0	0	0
GCF_900088535.1_ASM90008853v1	0	0	0	0	0	0
GCF_947251965.1_iySphMoni1.Wolbachia_sp_2.1	0	0	1	0	0	0
GCF_904066215.1_ASM90406621v1	0	0	1	0	0	0
GCA_023374955.1_ASM2337495v1	0	0	0	1	0	0
GCF_009834565.1_ASM983456v1	0	0	1	0	0	0
GCF_000015145.1_ASM1514v1	0	1	0	0	0	1
GCF_023278125.1_ASM2327812v1	0	0	1	0	0	0
GCF_029369745.1_ASM2936974v1	0	0	2	0	0	0
GCF_016919405.1_ASM1691940v1	0	0	1	0	0	0
GCF_014109825.1_ASM1410982v1	0	0	2	0	0	0
GCF_008843145.1_ASM884314v1	0	0	1	0	0	0
GCF_008704715.1_ASM870471v1	0	0	1	1	0	0
GCF_016743815.1_ASM1674381v1	0	0	0	0	0	0
GCF_009936235.1_ASM993623v1	0	0	1	0	0	0
GCF_900636365.1_41559_G01	0	0	0	0	0	0
GCF_000954135.1_ASM95413v2	0	0	1	0	0	0
GCF_011064825.1_ASM1106482v1	0	0	2	0	0	0
GCF_001767235.1_ASM176723v1	0	0	0	0	0	0
GCA_021654395.1_ARM1_1.0	0	0	0	0	1	0
GCF_001458695.1_NiCh1	0	4	1	0	0	0
GCF_000018605.1_ASM1860v1	0	0	0	0	0	0
GCA_019356535.1_ASM1935653v1	0	0	1	0	0	0
GCF_009769205.1_ASM976920v1	0	0	1	0	0	0
GCF_030408735.1_ASM3040873v1	0	0	1	0	0	0
GCF_000758625.1_ASM75862v1	0	0	1	0	1	0
GCF_012571345.1_ASM1257134v1	0	0	1	0	0	0
GCF_011299595.1_ASM1129959v1	0	0	0	0	0	0
GCF_001078055.1_ASM107805v1	0	0	0	0	0	0
GCF_002220155.1_ASM222015v1	0	0	2	0	0	0
GCF_020883495.1_ASM2088349v1	0	0	0	0	0	0
GCF_000709415.1_ASM70941v1	0	0	0	0	1	0
GCF_900478165.1_48290_A02	0	0	1	0	1	0
GCF_024749305.1_ASM2474930v1	0	0	1	0	0	0
GCF_026239515.1_ASM2623951v1	0	0	1	1	0	0
GCF_018219435.1_ASM1821943v1	0	0	2	0	0	0
GCF_904440635.1_Streptomyces_sp._St70_complete_genome	0	0	2	0	0	0
GCF_003006415.1_ASM300641v1	0	0	0	0	0	0
GCF_947251575.1_ilYpoPlub1.Wolbachia_sp_1.1	0	0	1	0	0	0
GCF_008806975.1_ASM880697v1	0	0	1	0	0	0
GCF_014189455.1_ASM1418945v1	0	0	1	0	0	0
GCA_015679245.1_ASM1567924v1	0	0	1	0	0	0
GCF_017750945.1_ASM1775094v1	0	0	1	0	0	0
GCA_020410805.1_ASM2041080v1	0	0	1	0	0	0
GCF_026625045.1_ASM2662504v1	0	0	1	0	0	0
GCF_001617605.1_ASM161760v1	0	0	0	0	1	0
GCF_030126965.1_ASM3012696v1	0	0	0	0	0	0
GCF_001308265.1_ASM130826v1	0	0	2	0	0	0
GCF_019904255.1_ASM1990425v1	0	0	0	0	0	0
GCF_013426915.1_ASM1342691v1	0	0	4	0	0	0
GCF_013458095.1_ASM1345809v1	0	0	3	0	0	0
GCF_013116765.2_ASM1311676v2	0	0	3	0	0	0
GCF_014701195.1_ASM1470119v1	0	0	0	0	0	0
GCF_024362205.1_ASM2436220v1	0	0	0	0	1	0
GCF_008807395.1_ASM880739v1	0	0	0	0	0	0
GCF_026967615.1_ASM2696761v1	0	0	1	0	0	0
GCF_017352095.1_ASM1735209v1	0	0	0	0	0	0
GCF_025561465.1_ASM2556146v1	0	0	0	0	1	0
GCF_003073275.1_ASM307327v1	0	0	4	0	0	0
GCF_000513295.1_MGMSRv2	0	0	1	0	0	0
GCF_003051885.1_ASM305188v1	0	0	2	0	0	0
GCF_023277505.1_ASM2327750v1	1	0	1	0	0	0
GCF_013784105.1_ASM1378410v1	0	0	3	0	0	0
GCF_003952445.1_ASM395244v1	0	0	0	0	0	0
GCF_012113595.1_ASM1211359v1	0	0	1	0	0	0
GCF_013347125.1_ASM1334712v1	0	0	0	0	0	0
GCF_001443605.1_ASM144360v1	0	0	1	0	0	0
GCF_019598965.1_ASM1959896v1	0	0	2	0	0	0
GCF_011398925.1_ASM1139892v1	0	0	0	0	2	0
GCF_014268485.2_ASM1426848v2	0	0	2	0	0	0
GCF_013372105.1_ASM1337210v1	0	0	0	0	0	0
GCF_023159405.1_ASM2315940v1	0	0	2	0	1	0
GCF_000083545.1_ASM8354v1	0	0	3	0	0	0
GCF_001263175.1_ASM126317v1	0	0	0	1	0	0
GCF_023373525.1_ASM2337352v1	0	0	1	0	0	0
GCF_000165505.1_ASM16550v1	0	0	0	0	0	0
GCF_012849055.1_ASM1284905v1	0	0	0	0	0	0
GCF_002808045.1_ASM280804v1	0	0	1	0	0	0
GCF_006159205.1_ASM615920v1	0	0	0	0	0	0
GCF_007362475.1_ASM736247v1	0	0	0	0	0	0
GCF_003015165.1_ASM301516v1	0	0	2	0	0	0
GCF_001887265.1_ASM188726v1	0	0	2	0	0	0
GCF_019285695.1_ASM1928569v1	0	0	0	0	0	0
GCF_011455875.1_ASM1145587v1	0	0	1	0	0	0
GCF_002804005.1_ASM280400v1	0	0	0	0	0	0
GCF_009176705.1_ASM917670v1	0	0	1	0	0	0
GCF_900475675.1_45473_D02	0	0	0	0	0	0
GCF_002284875.1_ASM228487v1	0	0	1	0	0	0
GCF_014250155.1_ASM1425015v1	0	0	1	0	0	0
GCF_014279795.1_ASM1427979v1	0	0	0	0	0	0
GCF_018141165.1_ASM1814116v1	0	0	0	0	0	0
GCF_000300005.1_ASM30000v1	0	0	2	0	0	0
GCF_000833355.1_ASM83335v1	0	0	2	0	0	0
GCF_017968885.1_ASM1796888v1	0	0	1	0	0	0
GCF_023539285.1_ASM2353928v1	0	0	1	0	0	0
GCF_000756505.1_ASM75650v1	0	0	1	0	0	0
GCF_011300215.1_ASM1130021v1	0	0	0	0	0	0
GCF_019443405.1_ASM1944340v1	0	0	1	0	0	0
GCF_010729485.1_ASM1072948v1	0	0	1	0	0	0
GCF_028335745.1_ASM2833574v1	0	0	2	0	0	0
GCF_001010285.1_ASM101028v1	0	0	2	0	0	0
GCF_000151105.2_ASM15110v2	0	0	0	0	0	0
GCF_003173735.1_ASM317373v1	0	0	1	0	0	0
GCF_027942055.1_ASM2794205v1	0	0	0	0	0	0
GCF_000011005.1_ASM1100v1	0	0	0	0	0	0
GCF_003970715.1_ASM397071v1	0	0	1	0	0	0
GCF_019048365.1_ASM1904836v1	0	0	2	0	0	0
GCF_012530535.1_ASM1253053v1	0	0	1	0	0	0
GCF_001685395.1_ASM168539v1	0	0	1	0	0	0
GCF_000270325.1_ASM27032v1	0	0	0	0	0	0
GCF_008831545.1_ASM883154v1	0	0	1	0	0	0
GCF_000238255.3_ASM23825v4	0	0	1	0	0	0
GCF_022759505.1_ASM2275950v1	0	0	1	0	0	0
GCF_003443535.1_ASM344353v1	0	0	0	0	0	0
GCF_021227995.1_ASM2122799v1	0	0	0	0	0	0
GCF_002968395.1_ASM296839v1	0	0	1	0	0	0
GCF_002243645.1_ASM224364v1	0	0	0	0	1	0
GCF_014466985.1_ASM1446698v1	0	0	0	0	0	0
GCF_000767055.1_ASM76705v1	0	0	0	0	0	0
GCF_011388215.1_ASM1138821v1	0	0	1	0	0	0
GCF_001713415.1_ASM171341v1	0	0	1	0	0	0
GCF_000165815.1_ASM16581v1	0	0	1	0	0	0
GCF_015377145.2_2T-2-5-2v4	0	0	1	0	0	0
GCF_022827545.1_ASM2282754v1	0	0	0	1	0	0
GCF_013004065.1_ASM1300406v1	0	0	1	0	0	0
GCF_011039955.1_ASM1103995v1	0	0	2	0	0	0
GCF_000442595.1_ASM44259v1	0	0	1	0	0	0
GCF_019226825.1_ASM1922682v1	0	0	3	0	0	0
GCF_023516435.1_ASM2351643v1	0	0	0	0	0	0
GCF_014280235.1_ASM1428023v1	0	0	0	0	0	0
GCF_002895405.1_ASM289540v1	0	0	1	0	0	0
GCF_013267535.1_ASM1326753v1	0	0	0	0	0	0
GCF_021560075.1_ASM2156007v1	0	0	1	0	0	0
GCF_014931075.1_ASM1493107v1	0	0	0	0	0	0
GCF_000008385.1_ASM838v1	0	0	0	0	0	0
GCF_002843505.1_ASM284350v1	0	0	1	0	1	0
GCF_026016325.1_ASM2601632v1	0	0	1	0	0	0
GCF_022200785.1_ASM2220078v1	0	0	0	1	0	0
GCF_011303955.1_ASM1130395v1	0	0	1	0	0	0
GCF_001564455.1_ASM156445v1	0	0	0	0	0	0
GCF_011326135.1_ASM1132613v1	0	0	2	0	0	0
GCF_000022605.2_ASM2260v1	0	0	0	0	0	0
GCF_000191045.1_ASM19104v1	0	0	1	0	0	0
GCF_947250625.1_idCheSoro1.Wolbachia_sp_1.1	0	0	1	0	0	0
GCF_004799665.1_ASM479966v1	0	0	1	0	0	0
GCF_020023735.2_ASM2002373v2	0	0	1	0	0	0
GCF_008369605.1_ASM836960v1	0	0	2	0	0	0
GCF_021789175.1_ASM2178917v1	0	0	1	0	0	0
GCF_018219415.1_ASM1821941v1	0	0	2	0	0	0
GCF_025149465.1_ASM2514946v1	0	0	0	0	0	0
GCF_011466855.1_ASM1146685v1	0	0	0	0	1	0
GCF_030296755.1_ASM3029675v1	0	0	1	0	0	0
GCF_008370855.1_ASM837085v1	0	0	1	0	0	0
GCF_002221505.1_ASM222150v1	0	0	1	0	0	0
GCF_001581975.1_ASM158197v1	0	0	2	0	0	0
GCA_022870745.1_ASM2287074v1	0	0	1	0	0	0
GCF_018802765.1_ASM1880276v1	0	0	1	0	0	0
GCF_003019295.1_ASM301929v1	0	0	0	0	0	0
GCF_021730305.1_ASM2173030v1	1	0	3	0	0	0
GCF_018394055.1_ASM1839405v1	0	0	1	0	0	0
GCF_003970735.1_ASM397073v1	0	0	1	0	0	0
GCF_020810675.1_ASM2081067v1	0	0	1	0	0	0
GCF_001037485.2_ASM103748v3	0	0	3	0	0	0
GCF_023614525.1_ASM2361452v1	0	0	0	0	0	0
GCA_911810475.1_August2016_Plant3_pacbio_assembly	0	0	2	0	0	0
GCF_001518835.1_ASM151883v1	0	0	3	0	0	0
GCF_001553915.1_ASM155391v1	0	0	1	0	0	0
GCF_000829375.1_ASM82937v1	0	0	0	1	0	0
GCF_904848675.1_Pt_Alt_01	0	0	0	0	0	0
GCF_024748715.1_ASM2474871v1	0	0	2	0	0	0
GCF_024398015.1_ASM2439801v1	0	0	1	0	0	0
GCF_002741055.1_ASM274105v1	0	0	1	0	2	0
GCF_011045655.1_ASM1104565v1	0	0	2	0	0	0
GCF_003258335.1_ASM325833v1	0	0	2	0	0	0
GCF_022437945.1_ASM2243794v1	0	0	1	0	0	0
GCF_029714405.1_ASM2971440v1	0	0	1	0	0	0
GCF_024347115.1_ASM2434711v1	0	0	2	0	0	0
GCF_003287895.1_ASM328789v1	0	0	0	0	0	0
GCF_002776575.1_ASM277657v1	0	0	1	0	0	0
GCF_005931095.1_ASM593109v1	1	0	0	0	0	0
GCF_017948405.1_ASM1794840v1	0	0	1	0	0	0
GCF_017607425.1_ASM1760742v1	0	0	4	0	0	0
GCF_004102945.1_ASM410294v1	0	0	0	0	0	0
GCF_003010695.1_ASM301069v1	0	0	3	0	0	0
GCF_014217665.1_ASM1421766v1	0	0	1	0	0	0
GCF_024584585.1_ASM2458458v1	0	0	1	0	0	0
GCF_016446285.1_ASM1644628v1	0	0	1	0	0	0
GCF_000022265.1_ASM2226v1	0	0	0	1	0	0
GCF_002706425.1_ASM270642v1	0	0	1	0	0	0
GCF_019703875.1_ASM1970387v1	0	0	2	0	0	0
GCF_008001035.1_ASM800103v1	0	0	0	0	0	0
GCF_900465055.1_MORIYA_PRJEB24680v2	0	0	1	0	0	0
GCF_002966125.1_ASM296612v1	0	0	0	0	0	0
GCF_017569365.1_ASM1756936v1	0	0	0	1	0	0
GCF_022701275.1_ASM2270127v1	0	0	1	0	0	0
GCF_026016345.1_ASM2601634v1	0	0	1	0	0	0
GCF_001719225.1_ASM171922v1	0	0	1	0	1	0
GCF_011765605.1_ASM1176560v1	0	0	1	0	0	0
GCF_029277445.1_ASM2927744v1	0	0	1	0	0	0
GCF_000277895.2_ASM27789v2	0	0	2	0	0	0
GCF_936269705.1_RiOegib_v1.0	0	0	1	0	0	0
GCF_010669145.1_ASM1066914v1	0	0	1	0	0	0
GCF_009363375.1_ASM936337v1	0	0	1	0	0	0
GCF_025398175.1_ASM2539817v1	0	0	3	0	0	0
GCF_000498975.2_ASM49897v2	0	0	1	0	0	0
GCF_002005485.1_ASM200548v1	0	0	1	0	0	0
GCF_019356055.1_ASM1935605v1	0	0	2	0	0	0
GCF_002946835.1_ASM294683v1	0	0	2	0	0	0
GCF_019973775.1_ASM1997377v1	0	0	1	0	0	0
GCF_023634805.2_ASM2363480v2	0	0	0	0	0	0
GCF_009729055.1_ASM972905v1	0	0	0	1	0	0
GCF_000503895.1_ASM50389v1	0	0	1	0	0	0
GCF_018394375.1_ASM1839437v1	0	0	1	0	0	0
GCF_018687075.1_ASM1868707v1	0	0	0	0	0	0
GCF_002970935.1_ASM297093v1	0	0	1	0	0	0
GCF_000214155.1_ASM21415v1	0	0	0	0	0	0
GCF_900638255.1_56931_E02	0	0	0	0	0	0
GCF_007993775.1_ASM799377v1	0	0	0	1	0	0
GCF_003265305.2_ASM326530v2	0	0	1	0	0	0
GCF_004010735.1_ASM401073v1	0	0	3	0	0	0
GCF_006716135.1_ASM671613v1	0	0	1	0	0	0
GCF_001889605.1_ASM188960v1	0	0	1	0	0	0
GCF_016724805.1_ASM1672480v1	0	0	1	0	0	0
GCF_018199955.1_ASM1819995v1	0	0	4	0	0	0
GCF_018972165.1_ASM1897216v1	0	0	1	0	0	0
GCF_008632955.1_ASM863295v1	0	0	1	0	0	0
GCF_000016645.1_ASM1664v1	0	0	1	0	0	0
GCF_002277895.1_ASM227789v1	0	0	2	0	0	0
GCF_002209385.1_ASM220938v1	0	0	1	0	0	0
GCF_000974425.1_ASM97442v1	0	0	1	0	0	0
GCF_029338575.1_ASM2933857v1	0	0	0	0	0	0
GCF_006494715.1_ASM649471v1	0	0	1	0	0	0
GCF_021183725.1_ASM2118372v1	0	0	1	0	0	0
GCF_002356155.1_MST3_assembly01	0	0	1	0	0	0
GCF_002736145.1_ASM273614v1	0	0	0	0	0	0
GCF_000023465.1_ASM2346v1	0	0	0	1	0	0
GCF_019977375.1_ASM1997737v1	0	0	1	0	0	0
GCF_007633355.1_ASM763335v1	0	0	2	0	0	0
GCF_017909455.1_ASM1790945v1	0	0	1	0	0	0
GCF_016756315.1_ASM1675631v1	0	0	2	0	0	0
GCF_022014715.1_ASM2201471v1	0	0	3	0	0	0
GCF_000143985.1_ASM14398v1	0	0	0	0	0	0
GCF_004802635.2_ASM480263v2	0	0	2	0	0	0
GCF_900637915.1_52941_B01	0	0	1	0	0	0
GCF_947251665.1_iyTryClav1.Wolbachia_sp_1.1	0	0	1	0	0	0
GCF_001294645.1_ASM129464v1	0	0	1	0	0	0
GCF_022637435.1_ASM2263743v1	0	0	1	0	0	0
GCF_022637375.1_ASM2263737v1	0	0	2	0	1	0
GCF_004684245.1_ASM468424v1	0	0	0	0	0	0
GCF_000223395.1_ASM22339v1	0	0	0	0	0	0
GCF_004353845.1_ASM435384v1	0	0	3	0	0	0
GCF_001642805.2_ASM164280v2	0	0	2	0	0	0
GCF_027594425.1_ASM2759442v1	0	0	0	1	0	0
GCF_014274685.1_ASM1427468v1	0	0	1	0	0	0
GCF_005116675.2_ASM511667v2	1	0	2	0	0	0
GCF_025133575.1_ASM2513357v1	0	0	2	0	0	0
GCF_000025845.1_ASM2584v1	0	0	0	0	0	0
GCF_023035875.1_ASM2303587v1	0	0	0	0	0	0
GCF_013177455.1_ASM1317745v1	0	0	1	1	0	0
GCF_001720465.1_ASM172046v1	0	0	1	0	0	0
GCF_000018945.1_ASM1894v1	0	0	0	0	0	0
GCF_902383905.1_UHGG_MGYG-HGUT-02160	0	0	0	0	0	0
GCF_017869285.1_ASM1786928v1	0	0	1	0	0	0
GCF_030323845.1_ASM3032384v1	0	0	0	0	0	0
GCF_900475035.1_41965_F01	0	0	0	0	0	0
GCF_018326245.1_ASM1832624v1	0	0	2	0	0	0
GCF_015534795.1_ASM1553479v1	0	0	3	0	0	0
GCF_030294985.1_ASM3029498v1	0	0	0	0	0	0
GCF_001461805.1_ASM146180v1	0	0	2	0	0	0
GCF_002202015.1_ASM220201v1	0	0	1	0	1	0
GCF_003669035.1_ASM366903v1	0	0	0	1	0	0
GCF_021654855.1_ASM2165485v1	1	0	0	0	0	0
GCF_015138375.1_ASM1513837v1	0	0	3	0	0	0
GCF_000253375.1_ASM25337v1	0	0	1	0	0	0
GCF_030408815.1_ASM3040881v1	0	0	0	0	0	0
GCA_019203785.1_ASM1920378v1	0	0	0	0	0	0
GCF_008271365.1_ASM827136v1	0	0	1	0	0	0
GCF_000758565.1_ASM75856v1	0	0	1	0	0	0
GCF_029634685.1_ASM2963468v1	0	0	1	0	1	0
GCF_001870125.1_ASM187012v1	0	0	0	0	0	0
GCF_014217645.1_ASM1421764v1	0	0	0	0	0	0
GCF_000176915.2_ASM17691v2	1	0	1	0	0	0
GCF_015099595.1_ASM1509959v1	0	0	1	0	0	0
GCF_013393905.1_ASM1339390v1	0	0	0	0	0	0
GCF_020535245.1_ASM2053524v1	0	0	1	0	0	0
GCF_007748075.1_ASM774807v1	0	0	1	0	0	0
GCF_022701215.1_ASM2270121v1	0	0	0	0	0	0
GCF_900660755.1_57792_F01-3	0	0	0	0	0	0
GCF_022811605.1_ASM2281160v1	0	0	1	0	0	0
GCF_001263395.1_ASM126339v1	0	0	1	0	0	0
GCF_903989465.1_ASM90398946v1	0	0	2	0	0	0
GCF_013267615.1_ASM1326761v1	0	0	1	0	0	0
GCF_001889125.1_ASM188912v1	0	0	1	0	0	0
GCF_005886755.1_ASM588675v1	0	0	1	0	1	0
GCF_016117655.1_ASM1611765v1	0	0	0	0	0	0
GCF_029625295.1_ASM2962529v1	0	0	1	0	0	0
GCF_004117095.1_ASM411709v1	0	0	0	0	2	0
GCF_001953955.1_ASM195395v1	0	0	1	0	0	0
GCF_004535885.1_ASM453588v1	0	0	0	0	0	0
GCF_017086465.1_ASM1708646v1	0	0	1	0	0	0
GCF_012897855.1_ASM1289785v1	0	0	1	0	0	0
GCF_019890915.1_ASM1989091v1	0	0	0	0	0	0
GCF_017352135.1_ASM1735213v1	0	0	1	0	0	0
GCF_003938225.2_ASM393822v2	0	0	2	0	0	0
GCF_030063925.1_ASM3006392v1	0	0	1	0	0	0
GCF_017357225.1_ASM1735722v1	0	0	1	0	0	0
GCF_904440645.1_Streptomyces_sp._St75_complete_genome	0	0	2	0	0	0
GCA_019285755.1_ASM1928575v1	0	0	1	0	0	0
GCF_000828575.1_ASM82857v1	0	0	0	0	0	0
GCF_027912515.1_ASM2791251v1	0	0	1	0	0	0
GCF_001655245.1_ASM165524v1	0	0	1	0	0	0
GCF_009930815.1_ASM993081v1	0	0	2	0	0	0
GCF_000725385.1_ASM72538v1	0	0	2	0	0	0
GCF_019711195.1_ASM1971119v1	0	0	0	1	0	0
GCF_023100865.1_ASM2310086v1	0	0	1	0	0	0
GCF_016127755.1_ASM1612775v1	0	0	3	0	0	0
GCF_024138125.1_ASM2413812v1	0	0	1	0	0	0
GCF_030252285.1_ASM3025228v1	0	0	1	0	0	0
GCF_023546785.1_ASM2354678v1	0	0	2	0	0	0
GCF_000306675.2_ASM30667v3	0	0	0	0	0	0
GCF_026072915.1_ASM2607291v1	0	0	1	0	0	0
GCF_019739075.1_ASM1973907v1	0	0	1	0	0	0
GCF_029866925.1_ASM2986692v1	0	0	0	0	0	0
GCF_002288525.1_ASM228852v1	0	0	1	0	0	0
GCF_003290225.1_ASM329022v1	0	0	3	0	0	0
GCF_004683965.1_ASM468396v1	0	0	1	0	0	0
GCF_000012565.1_ASM1256v1	0	0	0	0	0	0
GCF_030408875.1_ASM3040887v1	0	0	0	0	0	0
GCF_009429145.1_ASM942914v1	0	0	2	0	0	0
GCF_002007485.1_ASM200748v1	0	0	1	0	0	0
GCF_014268585.2_ASM1426858v2	0	0	2	0	0	0
GCF_947251695.1_iyEctCont1.Wolbachia_sp_1.1	0	0	1	0	0	0
GCA_000688775.2_ASM68877v2	0	0	0	0	0	0
GCF_005144885.1_ASM514488v1	0	0	1	0	0	0
GCF_023170545.1_ASM2317054v1	0	0	2	0	0	0
GCF_028743515.1_ASM2874351v1	0	0	0	0	0	0
GCF_019973615.1_ASM1997361v1	0	0	1	0	0	0
GCF_022845715.1_ASM2284571v1	0	0	1	0	0	0
GCF_017792025.1_ASM1779202v1	0	0	0	0	2	0
GCF_003096095.1_ASM309609v1	0	0	1	0	0	0
GCF_000517445.1_ASM51744v1	0	0	0	0	0	0
GCF_011751745.2_ASM1175174v2	0	0	1	0	0	0
GCF_900636885.1_44927_H01	0	0	1	0	0	0
GCF_028421645.1_ASM2842164v1	0	0	0	0	1	0
GCF_029457415.1_ASM2945741v1	0	0	1	0	0	0
GCF_900538275.1_PRJNA448822_chromosome	0	0	0	0	0	0
GCF_030323785.1_ASM3032378v1	0	0	1	0	0	0
GCF_947251675.1_idMerWest1.Wolbachia_sp_1.1	0	0	1	0	0	0
GCF_000022525.1_ASM2252v1	0	0	0	0	0	0
GCF_002105755.1_ASM210575v1	0	0	1	0	0	0
GCF_017357245.1_ASM1735724v1	0	0	0	0	0	0
GCF_000025285.1_ASM2528v1	0	0	0	0	0	0
GCF_024972755.1_ASM2497275v1	0	0	1	0	0	0
GCF_000025865.1_ASM2586v1	0	0	0	0	0	0
GCF_003015145.1_ASM301514v1	0	0	1	0	0	0
GCF_002165295.2_ASM216529v2	0	0	2	0	0	0
GCF_030169785.1_ASM3016978v1	0	0	0	1	0	0
GCF_013737455.1_ASM1373745v1	0	0	3	0	0	0
GCF_900183405.1_ASM90018340v1	0	0	0	0	0	0
GCF_013416015.1_ASM1341601v1	0	0	0	0	0	0
GCF_009363895.1_ASM936389v1	0	0	1	0	0	0
GCF_019645835.1_ASM1964583v1	0	0	1	0	0	0
GCF_014084005.1_ASM1408400v1	0	0	1	0	0	0
GCF_003595525.1_ASM359552v1	0	0	1	0	0	0
GCF_029016285.1_ASM2901628v1	0	0	1	0	0	0
GCF_025215495.1_ASM2521549v1	0	0	1	0	0	0
GCF_009834265.1_ASM983426v1	0	0	1	0	0	0
GCF_003351765.1_ASM335176v1	0	0	0	0	0	0
GCF_019703895.1_ASM1970389v1	0	0	1	0	0	0
GCF_009730055.1_ASM973005v1	0	0	2	0	0	0
GCF_013267415.1_ASM1326741v1	0	0	0	0	0	0
GCF_001586165.1_ASM158616v1	0	0	3	0	0	0
GCF_029201445.1_ASM2920144v1	1	0	0	0	0	0
GCF_017948245.1_ASM1794824v1	0	0	1	0	0	0
GCF_004379335.1_ASM437933v1	0	0	0	0	0	0
GCF_021545785.1_ASM2154578v1	0	0	1	0	0	0
GCF_023586525.1_ASM2358652v1	0	0	0	0	0	0
GCF_002952215.1_ASM295221v1	0	0	1	0	0	0
GCF_020616335.1_ASM2061633v1	0	0	0	0	0	0
GCF_003346775.1_ASM334677v1	0	0	1	0	0	0
GCF_001831495.1_ASM183149v1	0	0	0	0	0	0
GCF_013733095.1_ASM1373309v1	0	0	4	0	0	0
GCF_000025485.1_ASM2548v1	0	0	1	0	0	0
GCF_020405225.1_ASM2040522v1	0	0	0	0	0	0
GCF_001702115.1_ASM170211v1	0	0	1	0	0	0
GCA_021730145.1_ASM2173014v1	0	0	0	0	0	0
GCF_008330945.1_ASM833094v1	0	0	1	0	0	0
GCF_016127995.1_ASM1612799v1	0	0	1	0	0	0
GCF_900683625.1_56279_G01	0	0	0	1	0	0
GCF_010726955.1_ASM1072695v1	0	0	1	0	0	0
GCF_001544015.1_ASM154401v1	1	0	0	1	0	0
GCF_007475525.1_ASM747552v1	0	0	1	0	0	0
GCF_000009845.1_ASM984v1	0	0	0	0	0	0
GCF_009177135.1_ASM917713v1	0	0	1	0	0	0
GCF_016250455.1_ASM1625045v1	0	0	0	0	0	0
GCF_012898015.1_ASM1289801v1	0	0	1	0	0	0
GCF_000022565.1_ASM2256v1	0	0	1	0	0	0
GCF_000230655.2_ASM23065v3	0	0	0	0	0	0
GCF_900116935.1_Chromosome	0	0	1	0	0	0
GCF_000185965.1_ASM18596v1	0	0	0	0	0	0
GCF_014303795.1_ASM1430379v1	0	0	0	0	0	0
GCF_000829235.1_ASM82923v1	0	0	0	0	0	0
GCA_023008385.1_ASM2300838v1	0	0	0	0	0	0
GCF_009755725.1_ASM975572v1	0	0	1	0	0	0
GCF_900476035.1_53694_C01	0	0	1	0	0	0
GCF_019395145.1_ASM1939514v1	0	0	2	0	0	0
GCF_000755145.1_ASM75514v1	0	0	0	0	0	0
GCF_003330865.1_ASM333086v1	0	0	1	0	0	0
GCF_012221805.1_ASM1222180v1	0	0	1	0	0	0
GCF_006228325.1_ASM622832v1	0	0	0	0	0	0
GCF_023008365.1_ASM2300836v1	0	0	0	0	0	0
GCF_013460135.1_ASM1346013v1	0	0	1	0	0	0
GCF_015168335.1_ASM1516833v1	0	0	1	0	0	0
GCF_016865445.1_ASM1686544v1	0	0	0	0	0	0
GCF_002736065.1_ASM273606v1	0	0	1	0	0	0
GCF_018968705.1_ASM1896870v1	0	0	1	0	0	0
GCF_000412755.1_ASM41275v1	0	0	0	0	0	0
GCF_001941825.1_ASM194182v1	0	0	0	0	0	0
GCF_022369455.1_ASM2236945v1	0	0	0	0	0	0
GCF_003111645.1_ASM311164v1	0	0	1	0	0	0
[truncated: 7,518 more rows]
