# Supplementary material for: Dynamic quinone repertoire accompanied the diversification of energy metabolism in Pseudomonadota
Source: ISME J. 2024 Dec 18;19(1):wrae253. doi: 10.1093/ismejo/wrae253 (PMC11707229; doi:10.1093/ismejo/wrae253)
Supplement: TableS7_metabolism_wrae253 [file tables7_metabolism_wrae253.zip › TableS7_metabolism_wrae253.csv]

	genome	Q_type	metabolism	UQ-O2dep	UQ-O2indep	Men	Futalosine	RQ
0	GCA_015767675.1_ASM1576767v1	HP+LP	facultative	1	1	1	0	0
1	GCA_018972125.1_ASM1897212v1	HP		1	0	0	0	0
2	GCA_020099315.1_ASM2009931v1	HP+LP	aerobic	1	1	1	0	0
3	GCA_022871025.1_ASM2287102v1	HP	microaerophilic	1	0	0	0	0
4	GCF_000005845.2_ASM584v2	HP+LP	facultative	1	1	1	0	0
5	GCF_000006765.1_ASM676v1	HP	aerobic	1	1	0	0	0
6	GCF_000006925.2_ASM692v2	HP+LP	facultative	1	1	1	0	0
7	GCF_000006945.2_ASM694v2	HP+LP	facultative	1	1	1	0	0
8	GCF_000007025.1_ASM702v1	HP	aerobic	1	0	0	0	0
9	GCF_000007125.1_ASM712v1	HP	aerobic	1	1	0	0	0
10	GCF_000007245.1_ASM724v1	HP	aerobic	1	0	0	0	0
11	GCF_000007505.1_ASM750v1	HP	aerobic	1	1	0	0	0
12	GCF_000007745.1_ASM774v1	LP	anaerobic	0	0	1	0	0
13	GCF_000007765.2_ASM776v2	HP	facultative	1	0	0	0	0
14	GCF_000007805.1_ASM780v1	HP	aerobic	1	0	0	0	0
15	GCF_000008325.1_ASM832v1	HP	aerobic	1	0	0	0	0
16	GCF_000008385.1_ASM838v1	HP	aerobic	1	0	0	0	0
17	GCF_000008465.1_ASM846v1	HP	aerobic	1	1	0	0	0
18	GCF_000009145.1_ASM914v1	HP	aerobic	1	0	0	0	0
19	GCF_000009365.1_ASM936v1	HP	aerobic	1	0	0	0	0
20	GCF_000009985.1_ASM998v1	HP	microaerophilic	1	1	0	0	0
21	GCF_000010085.1_ASM1008v1	HP	microaerophilic	1	0	0	0	0
22	GCF_000010205.1_ASM1020v1	HP	aerobic	1	0	0	0	0
23	GCF_000010525.1_ASM1052v1	HP	aerobic	1	0	0	0	0
24	GCF_000011745.1_ASM1174v1	HP		1	0	0	0	0
25	GCF_000011805.1_ASM1180v1	HP+LP	facultative	1	1	1	0	0
26	GCF_000011965.2_ASM1196v2	HP	aerobic	1	0	0	0	0
27	GCF_000012025.1_ASM1202v1	HP+LP	facultative	1	1	1	0	0
28	GCF_000012305.1_ASM1230v1	HP	aerobic	1	0	0	0	0
29	GCF_000012325.1_ASM1232v1	HP	facultative	1	1	0	0	0
30	GCF_000012345.1_ASM1234v1	HP		1	0	0	0	0
31	GCF_000012565.1_ASM1256v1	HP	aerobic	1	0	0	0	0
32	GCF_000012725.1_ASM1272v1	HP	facultative	1	0	0	0	0
33	GCF_000012745.1_ASM1274v1	HP	facultative	1	1	0	0	0
34	GCF_000012805.1_ASM1280v1	HP	aerobic	1	0	0	0	0
35	GCF_000012945.1_ASM1294v1	HP	aerobic	1	0	0	0	0
36	GCF_000012985.1_ASM1298v1	HP		1	1	0	0	0
37	GCF_000013025.1_ASM1302v1	HP	aerobic	1	0	0	0	0
38	GCF_000013165.1_ASM1316v1	HP	aerobic	1	0	0	0	0
39	GCF_000013325.1_ASM1332v1	HP	aerobic	1	0	0	0	0
40	GCF_000013605.1_ASM1360v1	HP+LP	facultative	1	1	0	0	1
41	GCF_000013645.1_ASM1364v1	HP	aerobic	1	0	0	0	0
42	GCF_000013665.1_ASM1366v1	HP	aerobic	1	0	0	0	0
43	GCF_000013705.1_ASM1370v1	HP	aerobic	1	0	0	0	0
44	GCF_000013765.1_ASM1376v1	HP	facultative	1	1	0	0	0
45	GCF_000013885.1_ASM1388v1	HP	aerobic	1	0	0	0	0
46	GCF_000013985.1_ASM1398v1	HP	aerobic	1	0	0	0	0
47	GCF_000014705.1_ASM1470v1	HP+LP	facultative	1	1	1	0	0
48	GCF_000014745.1_ASM1474v1	HP	facultative	1	1	0	0	0
49	GCF_000014765.1_ASM1476v1	HP	aerobic	1	0	0	0	0
50	GCF_000014785.1_ASM1478v1	HP	facultative	1	1	0	0	0
51	GCF_000014865.1_ASM1486v1	HP+LP	aerobic	0	1	0	0	1
52	GCF_000014885.1_ASM1488v1	HP+LP	facultative	1	1	1	0	0
53	GCF_000015245.1_ASM1524v1	HP+LP	facultative	1	1	1	0	0
54	GCF_000015285.1_ASM1528v1	HP+LP		1	0	1	0	0
55	GCF_000015345.1_ASM1534v1	HP	anaerobic	1	0	0	0	0
56	GCF_000015505.1_ASM1550v1	HP	aerobic	1	0	0	0	0
57	GCF_000015565.1_ASM1556v1	HP	aerobic	1	0	0	0	0
58	GCF_000015585.1_ASM1558v1	HP+LP	anaerobic	1	1	1	0	0
59	GCF_000015725.1_ASM1572v1	HP	facultative	1	0	0	0	0
60	GCF_000016065.1_ASM1606v1	HP+LP	facultative	1	1	1	0	0
61	GCF_000016185.1_ASM1618v1	HP	facultative	1	1	0	0	0
62	GCF_000016345.1_ASM1634v1	HP	aerobic	1	0	0	0	0
63	GCF_000016625.1_ASM1662v1	HP	aerobic	1	0	0	0	0
64	GCF_000016725.1_ASM1672v1	HP	aerobic	1	1	0	0	0
65	GCF_000016845.1_ASM1684v1	HP	facultative	1	1	0	0	0
66	GCF_000017265.1_ASM1726v1	HP	aerobic	1	1	0	0	0
67	GCF_000017565.1_ASM1756v1	HP	aerobic	1	0	0	0	0
68	GCF_000017645.1_ASM1764v1	HP	facultative	1	0	0	0	0
69	GCF_000018025.1_ASM1802v1	HP+LP	facultative	1	1	1	0	0
70	GCF_000018045.1_ASM1804v1	HP+LP	aerobic	1	1	1	0	0
71	GCF_000018145.1_ASM1814v1	HP	aerobic	1	0	0	0	0
72	GCF_000018205.1_ASM1820v1	HP	aerobic	1	0	0	0	0
73	GCF_000018225.1_ASM1822v1	HP	aerobic	1	0	0	0	0
74	GCF_000018285.1_ASM1828v1	HP+LP	facultative	1	1	1	0	0
75	GCF_000018525.1_ASM1852v1	HP	aerobic	1	1	0	0	0
76	GCF_000018665.1_ASM1866v1	HP	aerobic	1	0	0	0	0
77	GCF_000019185.1_ASM1918v1	HP+LP	aerobic	1	1	1	0	0
78	GCF_000019225.1_ASM1922v1	HP	aerobic	1	0	0	0	0
79	GCF_000019405.1_ASM1940v1	HP+LP	facultative	1	0	1	0	0
80	GCF_000019525.1_ASM1952v1	HP+LP	facultative	1	1	1	0	0
81	GCF_000019725.1_ASM1972v1	HP	aerobic	1	0	0	0	0
82	GCF_000019785.1_ASM1978v1	HP+LP	aerobic	1	1	0	0	1
83	GCF_000019845.1_ASM1984v1	HP	aerobic	1	0	0	0	0
84	GCF_000020045.1_ASM2004v1	HP	facultative	1	0	0	0	0
85	GCF_000020125.1_ASM2012v1	HP	aerobic	1	0	0	0	0
86	GCF_000020305.1_ASM2030v1	HP	aerobic	1	0	0	0	0
87	GCF_000021025.1_ASM2102v1	HP+LP	facultative	1	1	0	0	1
88	GCF_000021045.1_ASM2104v1	HP	aerobic	1	0	0	0	0
89	GCF_000021325.1_ASM2132v1	HP	aerobic	1	0	0	0	0
90	GCF_000021525.1_ASM2152v1	HP	aerobic	1	0	0	0	0
91	GCF_000021745.1_ASM2174v1	HP+LP	aerobic	1	0	0	0	1
92	GCF_000021865.1_ASM2186v1	HP	facultative	1	1	0	0	0
93	GCF_000021985.1_ASM2198v1	HP	aerobic	1	0	0	0	0
94	GCF_000022005.1_ASM2200v1	HP	aerobic	1	0	0	0	0
95	GCF_000022085.1_ASM2208v1	HP	aerobic	1	0	0	0	0
96	GCF_000022525.1_ASM2252v1	HP	aerobic	1	0	0	0	0
97	GCF_000022725.1_ASM2272v1	HP	aerobic	1	0	0	0	0
98	GCF_000022745.1_ASM2274v1	HP	aerobic	1	1	0	0	0
99	GCF_000023005.1_ASM2300v1	HP	aerobic	1	0	0	0	0
100	GCF_000023025.1_ASM2302v1	HP+LP	aerobic	1	1	1	0	0
101	GCF_000023065.1_ASM2306v1	HP+LP	facultative	1	1	1	0	0
102	GCF_000023565.1_ASM2356v1	HP+LP	facultative	1	1	1	0	0
103	GCF_000023705.1_ASM2370v1	HP	aerobic	1	0	0	0	0
104	GCF_000023745.1_ASM2374v1	HP	aerobic	1	0	0	0	0
105	GCF_000023785.1_ASM2378v1	HP	aerobic	1	0	0	0	0
106	GCF_000024085.1_ASM2408v1	HP	facultative	1	1	0	0	0
107	GCF_000024465.1_ASM2446v1	HP		1	0	0	0	0
108	GCF_000024505.1_ASM2450v1	HP	aerobic	1	0	0	0	0
109	GCF_000024725.1_ASM2472v1	HP	aerobic	1	0	0	0	0
110	GCF_000024765.1_ASM2476v1	HP	aerobic	1	0	0	0	0
111	GCF_000024825.1_ASM2482v1	HP+LP	facultative	1	1	1	0	0
112	GCF_000025485.1_ASM2548v1	HP+LP	facultative	1	1	1	0	0
113	GCF_000025705.1_ASM2570v1	HP	aerobic	1	1	0	0	0
114	GCF_000025965.1_ASM2596v1	HP+LP	facultative	1	1	0	0	1
115	GCF_000026085.1_ASM2608v1	HP	aerobic	1	0	0	0	0
116	GCF_000026105.1_ASM2610v1	HP	aerobic	1	0	0	0	0
117	GCF_000026125.1_ASM2612v1	HP	aerobic	1	1	0	0	0
118	GCF_000026185.1_ASM2618v1	HP	facultative	1	0	0	0	0
119	GCF_000027065.2_ASM2706v1	HP+LP	facultative	1	1	1	0	0
120	GCF_000043285.1_ASM4328v1	HP		1	0	0	0	0
121	GCF_000046845.1_ASM4684v1	HP	aerobic	1	0	0	0	0
122	GCF_000054005.1_ASM5400v1	HP	aerobic	1	1	0	0	0
123	GCF_000055785.1_ASM5578v1	HP	aerobic	1	0	0	0	0
124	GCF_000067205.1_ASM6720v1	HP	anaerobic	1	1	0	0	0
125	GCF_000069965.1_ASM6996v1	HP+LP	aerobic	1	1	1	0	0
126	GCF_000070465.1_ASM7046v1	HP	aerobic	1	0	0	0	0
127	GCF_000091325.1_ASM9132v1	HP+LP	facultative	1	1	1	0	0
128	GCF_000091465.1_ASM9146v1	HP+LP	aerobic	1	1	1	0	0
129	GCF_000091565.1_ASM9156v1	HP	facultative	1	0	0	0	0
130	GCF_000091785.1_ASM9178v1	HP	aerobic	1	0	0	0	0
131	GCF_000092925.1_ASM9292v1	HP	aerobic	1	0	0	0	0
132	GCF_000093025.1_ASM9302v1	HP	facultative	1	0	0	0	0
133	GCF_000093065.1_ASM9306v1	HP		1	0	0	0	0
134	GCF_000143085.1_ASM14308v1	HP	aerobic	1	0	0	0	0
135	GCF_000143145.1_ASM14314v1	HP	aerobic	1	1	0	0	0
136	GCF_000144605.1_ASM14460v1	HP	aerobic	1	0	0	0	0
137	GCF_000145255.1_ASM14525v1	HP	aerobic	1	0	0	0	0
138	GCF_000145945.2_ASM14594v2	HP	aerobic	1	0	0	0	0
139	GCF_000146165.2_ASM14616v2	HP+LP	facultative	1	1	1	0	0
140	GCF_000147055.1_ASM14705v1	HP+LP	facultative	1	1	1	0	0
141	GCF_000147835.2_ASM14783v3	HP	aerobic	1	0	0	0	0
142	GCF_000148645.1_ASM14864v1	HP+LP	facultative	1	1	1	0	0
143	GCF_000152825.2_ASM15282v2	HP	aerobic	1	0	0	0	0
144	GCF_000154785.2_ASM15478v2	HP	aerobic	1	0	0	0	0
145	GCF_000155675.2_ASM15567v2	HP	aerobic	1	0	0	0	0
146	GCF_000155735.2_ASM15573v2	HP		1	0	0	0	0
147	GCF_000156995.2_ASM15699v2	HP	aerobic	1	0	0	0	0
148	GCF_000166055.1_ASM16605v1	HP+LP	aerobic	1	1	0	0	1
149	GCF_000175215.2_ASM17521v2	HP	aerobic	1	0	0	0	0
150	GCF_000176035.2_ASM17603v2	HP	aerobic	1	0	0	0	0
151	GCF_000178875.2_ASM17887v2	HP+LP	facultative	1	1	1	0	0
152	GCF_000179015.2_ASM17901v2	HP	facultative	1	1	0	0	0
153	GCF_000180175.2_ASM18017v2	HP		1	0	0	0	0
154	GCF_000182745.2_ASM18274v1	HP	aerobic	1	0	0	0	0
155	GCF_000183665.1_ASM18366v1	HP		1	0	0	0	0
156	GCF_000185965.1_ASM18596v1	HP	aerobic	1	0	0	0	0
157	GCF_000185985.2_ASM18598v2	HP		1	0	0	0	0
158	GCF_000191145.1_ASM19114v1	HP	aerobic	1	0	0	0	0
159	GCF_000192745.1_ASM19274v1	HP		1	1	0	0	0
160	GCF_000192865.1_ASM19286v1	HP	aerobic	1	0	0	0	0
161	GCF_000195555.1_ASM19555v1	HP	aerobic	1	0	0	0	0
162	GCF_000196095.1_ASM19609v1	HP+LP	facultative	1	1	1	0	0
163	GCF_000196255.1_ASM19625v1	HP+LP	facultative	1	1	1	0	0
164	GCF_000196355.1_ASM19635v1	HP	aerobic	1	0	0	0	0
165	GCF_000196435.1_ASM19643v1	HP	aerobic	1	0	0	0	0
166	GCF_000196475.1_ASM19647v1	HP+LP	facultative	1	0	1	0	0
167	GCF_000196495.1_ASM19649v1	HP+LP	facultative	1	1	1	0	0
168	GCF_000196615.1_ASM19661v1	HP+LP	facultative	1	1	1	0	0
169	GCF_000196795.1_ASM19679v1	HP	aerobic	1	0	0	0	0
170	GCF_000196875.2_ASM19687v2	HP	facultative	1	1	0	0	0
171	GCF_000198515.1_ASM19851v1			0	0	0	0	0
172	GCF_000202835.1_ASM20283v1	HP	aerobic	1	1	0	0	0
173	GCF_000203895.1_ASM20389v1	HP	aerobic	1	1	0	0	0
174	GCF_000213655.1_ASM21365v1	HP	aerobic	1	0	0	0	0
175	GCF_000214215.1_ASM21421v1	HP	aerobic	1	0	0	0	0
176	GCF_000214235.1_ASM21423v1	HP+LP	facultative	1	1	1	0	0
177	GCF_000214665.1_ASM21466v1	HP	facultative	1	0	0	0	0
178	GCF_000214825.1_ASM21482v1	HP	aerobic	1	0	0	0	0
179	GCF_000215705.1_ASM21570v1	HP	aerobic	1	0	0	0	0
180	GCF_000219355.1_ASM21935v1	HP		1	0	0	0	0
181	GCF_000219915.2_ASM21991v3	HP	aerobic	1	0	0	0	0
182	GCF_000221005.1_ASM22100v1	HP	aerobic	1	1	0	0	0
183	GCF_000221025.1_ASM22102v1	HP	aerobic	1	0	0	0	0
184	GCF_000222975.1_ASM22297v1	HP+LP	facultative	1	1	1	0	0
185	GCF_000224005.2_ASM22400v3	HP+LP	anaerobic	1	1	1	0	0
186	GCF_000224675.1_ASM22467v1	HP+LP		1	1	1	0	0
187	GCF_000225955.1_ASM22595v1	HP+LP	facultative	1	1	0	0	1
188	GCF_000226565.1_ASM22656v1	HP	aerobic	1	0	0	0	0
189	GCF_000226625.1_ASM22662v1	HP	microaerophilic	1	0	0	0	0
190	GCF_000227665.2_ASM22766v3	HP		1	0	0	0	0
191	GCF_000227685.2_ASM22768v3	HP+LP	facultative	1	1	1	0	0
192	GCF_000227745.2_ASM22774v3	HP+LP	anaerobic	1	1	1	0	0
193	GCF_000230995.2_ASM23099v3	HP	aerobic	1	0	0	0	0
194	GCF_000233595.1_ASM23359v1	HP	facultative	1	1	0	0	0
195	GCF_000233915.3_ASM23391v4	HP	aerobic	1	0	0	0	0
196	GCF_000236665.1_ASM23666v1	HP+LP	facultative	1	1	1	0	0
197	GCF_000237845.1_ASM23784v1	HP	aerobic	1	0	0	0	0
198	GCF_000238255.3_ASM23825v4	HP	aerobic	1	0	0	0	0
199	GCF_000238395.3_ASM23839v4	HP	aerobic	1	0	0	0	0
200	GCF_000240185.1_ASM24018v2	HP+LP	facultative	1	1	1	0	0
201	GCF_000242255.2_ASM24225v3	HP	aerobic	1	0	0	0	0
202	GCF_000247565.1_ASM24756v1	HP		1	0	0	0	0
203	GCF_000253015.1_ASM25301v1	HP	aerobic	1	0	0	0	0
204	GCF_000260965.1_ASM26096v1	HP	aerobic	1	0	0	0	0
205	GCF_000260985.4_ASM26098v3	HP	facultative	1	1	0	0	0
206	GCF_000262305.1_ASM26230v1	HP+LP		1	1	1	0	0
207	GCF_000264455.2_ASM26445v2	HP	aerobic	1	0	0	0	0
208	GCF_000264765.2_ASM26476v2	HP+LP	facultative	1	1	1	0	0
209	GCF_000264945.2_ASM26494v2	HP	aerobic	1	0	0	0	0
210	GCF_000277165.1_ASM27716v1	HP	aerobic	1	0	0	0	0
211	GCF_000277285.1_ASM27728v1	HP	aerobic	1	0	0	0	0
212	GCF_000277895.2_ASM27789v2	HP	aerobic	1	0	0	0	0
213	GCF_000283595.1_ASM28359v1	HP	aerobic	1	0	0	0	0
214	GCF_000283655.1_ASM28365v1	HP	facultative	1	1	0	0	0
215	GCF_000283915.1_ASM28391v1	HP	aerobic	1	0	0	0	0
216	GCF_000283995.1_ASM28399v1	HP		1	0	0	0	0
217	GCF_000284055.1_ASM28405v1	HP	aerobic	1	0	0	0	0
218	GCF_000284075.1_ASM28407v1	HP	aerobic	1	0	0	0	0
219	GCF_000284155.1_ASM28415v1	HP	aerobic	1	0	0	0	0
220	GCF_000284175.1_ASM28417v1	HP	aerobic	1	0	0	0	0
221	GCF_000284195.1_ASM28419v1	HP	aerobic	1	0	0	0	0
222	GCF_000284255.1_ASM28425v1	HP+LP	facultative	1	1	1	0	0
223	GCF_000284415.1_ASM28441v2	HP+LP	anaerobic	1	1	0	0	1
224	GCF_000287335.1_ASM28733v1	HP		1	0	0	0	0
225	GCF_000287355.1_ASM28735v1			0	0	0	0	0
226	GCF_000297055.2_ASM29705v2	HP+LP	aerobic	1	1	1	0	0
227	GCF_000297075.2_Ppseudo_final	HP	aerobic	1	0	0	0	0
228	GCF_000299095.1_ASM29909v1	HP		1	0	0	0	0
229	GCF_000299115.1_ASM29911v1			0	0	0	0	0
230	GCF_000300095.1_ASM30009v1	HP	aerobic	1	0	0	0	0
231	GCF_000300235.2_ASM30023v2	HP	aerobic	1	1	0	0	0
232	GCF_000305785.2_ASM30578v2	HP	aerobic	1	1	0	0	0
233	GCF_000306885.1_ASM30688v1	HP		1	0	0	0	0
234	GCF_000319385.1_ASM31938v1	HP		1	0	0	0	0
235	GCF_000319575.2_ASM31957v2	HP		1	0	0	0	0
236	GCF_000321415.2_ASM32141v2	HP+LP		1	1	1	0	0
237	GCF_000327045.1_ASM32704v1	HP+LP	anaerobic	1	1	1	0	0
238	GCF_000330845.1_ASM33084v1	HP+LP	facultative	1	1	1	0	0
239	GCF_000330885.1_ASM33088v1	HP	aerobic	1	0	0	0	0
240	GCF_000331065.1_ASM33106v1	HP		1	0	0	0	0
241	GCF_000340795.1_ASM34079v1			0	0	0	0	0
242	GCF_000340825.1_ASM34082v1			0	0	0	0	0
243	GCF_000340865.1_ASM34086v1	HP		1	0	0	0	0
244	GCF_000340905.1_ASM34090v1	HP		1	0	0	0	0
245	GCF_000341355.1_ASM34135v1	HP		1	0	0	0	0
246	GCF_000342265.1_ASM34226v1	HP		1	0	0	0	0
247	GCF_000344805.1_ASM34480v1	HP	aerobic	1	1	0	0	0
248	GCF_000346065.1_ASM34606v1	HP	aerobic	1	1	0	0	0
249	GCF_000347635.1_ASM34763v1	HP	aerobic	1	0	0	0	0
250	GCF_000355675.1_ASM35567v1	HP	aerobic	1	0	0	0	0
251	GCF_000355765.4_ASM35576v4	HP		1	0	0	0	0
252	GCF_000364445.2_ASM36444v2	HP	aerobic	1	0	0	0	0
253	GCF_000364725.1_ASM36472v1			0	0	0	0	0
254	GCF_000376605.1_ASM37660v1	HP	aerobic	1	0	0	0	0
255	GCF_000412675.1_ASM41267v1	HP	aerobic	1	0	0	0	0
256	GCF_000412695.1_ASM41269v1	HP	aerobic	1	0	0	0	0
257	GCF_000430465.3_TA12020	HP	aerobic	1	0	0	0	0
258	GCF_000439255.1_ASM43925v1	HP+LP	facultative	1	1	1	0	0
259	GCF_000439775.1_ASM43977v1	HP	aerobic	1	0	0	0	0
260	GCF_000441555.1_ASM44155v1			0	0	0	0	0
261	GCF_000442595.1_ASM44259v1	HP		1	0	0	0	0
262	GCF_000444995.1_ASM44499v1	HP	aerobic	1	0	0	0	0
263	GCF_000452745.2_ASM45274v3	HP		1	0	0	0	0
264	GCF_000471925.1_ASM47192v1	HP	aerobic	1	1	0	0	0
265	GCF_000477435.1_ASM47743v1	HP+LP		0	1	0	0	1
266	GCF_000485905.1_ASM48590v1	HP		1	0	0	0	0
267	GCF_000496595.1_ASM49659v1	HP		1	0	0	0	0
268	GCF_000498655.1_ASM49865v1	HP	facultative	1	0	0	0	0
269	GCF_000498975.2_ASM49897v2	HP		1	0	0	0	0
270	GCF_000499665.2_RMONA_1	HP		1	0	0	0	0
271	GCF_000503895.1_ASM50389v1	HP	facultative	1	1	0	0	0
272	GCF_000504585.2_ASM50458v2	HP	aerobic	1	0	0	0	0
273	GCF_000508225.1_ASM50822v1	HP		1	0	0	0	0
274	GCF_000511355.1_ASM51135v1	HP		1	0	0	0	0
275	GCF_000511385.1_ASM51138v1	HP	aerobic	1	0	0	0	0
276	GCF_000512205.2_ASM51220v2	HP	aerobic	1	0	0	0	0
277	GCF_000512355.1_ASM51235v1	HP	aerobic	1	0	0	0	0
278	GCF_000513295.1_MGMSRv2	HP	microaerophilic	1	1	0	0	0
279	GCF_000517305.1_ASM51730v1	HP	aerobic	1	0	0	0	0
280	GCF_000517405.1_ASM51740v1	HP		1	0	0	0	0
281	GCF_000517425.1_ASM51742v1	HP+LP	aerobic	1	1	1	0	0
282	GCF_000520015.2_ASM52001v2	HP+LP		1	1	1	0	0
283	GCF_000521505.1_ASM52150v1	HP	aerobic	1	0	0	0	0
284	GCF_000521695.1_ASM52169v1	HP+LP	aerobic	1	0	1	0	0
285	GCF_000521725.1_ASM52172v1	HP+LP	aerobic	1	0	1	0	0
286	GCF_000522545.2_ASM52254v2	HP	aerobic	1	0	0	0	0
287	GCF_000530755.1_W_O_volvulus_Cameroon_v3	HP	aerobic	1	0	0	0	0
288	GCF_000582515.1_ASM58251v1	HP+LP	aerobic	1	1	1	0	0
289	GCF_000583855.1_ASM58385v1	HP	aerobic	1	0	0	0	0
290	GCF_000590795.1_ASM59079v1	HP	aerobic	1	1	0	0	0
291	GCF_000590925.1_ASM59092v1	HP	aerobic	1	1	0	0	0
292	GCF_000599985.1_ASM59998v1	HP	aerobic	1	1	0	0	0
293	GCF_000600005.1_ASM60000v1	HP	microaerophilic	1	1	0	0	0
294	GCF_000612685.1_scf7180000000004	HP	aerobic	1	1	0	0	0
295	GCF_000612965.1_PRJEB4971_assembly_1	HP	aerobic	1	0	0	0	0
296	GCF_000619905.2_ASM61990v2	HP	aerobic	1	0	0	0	0
297	GCF_000632805.1_ASM63280v1	HP	aerobic	1	1	0	0	0
298	GCF_000632965.1_ASM63296v1	HP	aerobic	1	0	0	0	0
299	GCF_000632985.1_ASM63298v1	HP		1	0	0	0	0
300	GCF_000696345.2_ASM69634v2	HP	aerobic	1	1	0	0	0
301	GCF_000696485.1_ASM69648v1	HP	aerobic	1	0	0	0	0
302	GCF_000697965.2_ASM69796v2	HP	aerobic	1	1	0	0	0
303	GCF_000723165.1_JAG1	HP	aerobic	1	0	0	0	0
304	GCF_000725385.1_ASM72538v1	HP	aerobic	1	0	0	0	0
305	GCF_000730165.1_ASM73016v2	HP	aerobic	1	1	0	0	0
306	GCF_000730385.1_ASM73038v1	HP	aerobic	1	0	0	0	0
307	GCF_000731315.1_RG540_Ch_pA	HP	aerobic	1	0	0	0	0
308	GCF_000733715.2_ASM73371v2	HP	aerobic	1	1	0	0	0
309	GCF_000738435.1_ASM73843v1	HP	aerobic	1	0	0	0	0
310	GCF_000739435.1_ASM73943v1	HP+LP	aerobic	1	0	1	0	0
311	GCF_000740965.1_ASM74096v1	HP+LP	facultative	1	1	1	0	0
312	GCF_000742835.1_ASM74283v1			0	0	0	0	0
313	GCF_000743945.1_ASM74394v1	HP	microaerophilic	1	0	0	0	0
314	GCF_000746585.1_ASM74658v2	HP		1	0	0	0	0
315	GCF_000754265.1_ASM75426v1	HP		1	0	0	0	0
316	GCF_000756125.1_ASM75612v1	HP	aerobic	1	1	0	0	0
317	GCF_000757795.1_ASM75779v1	HP	aerobic	1	0	0	0	0
318	GCF_000759475.1_ASM75947v1	HP	facultative	1	1	0	0	0
319	GCF_000759535.1_ASM75953v1	HP	aerobic	1	0	0	0	0
320	GCF_000761155.1_ASM76115v1	HP	aerobic	1	0	0	0	0
321	GCF_000764535.1_ASM76453v1	HP		1	0	0	0	0
322	GCF_000767465.1_ASM76746v1	HP	aerobic	1	0	0	0	0
323	GCF_000770115.1_ASM77011v2	HP+LP	facultative	1	1	1	0	0
324	GCF_000772105.1_ASM77210v1	HP+LP	facultative	1	1	1	0	0
325	GCF_000785705.2_ASM78570v2	HP	aerobic	1	0	0	0	0
326	GCF_000788395.1_ASM78839v1	HP	facultative	1	0	0	0	0
327	GCF_000801145.1_ASM80114v1	HP+LP	aerobic	1	0	1	0	0
328	GCF_000801275.2_ASM80127v1	HP+LP	aerobic	1	1	1	0	0
329	GCF_000801295.1_ASM80129v1	HP	aerobic	1	1	0	0	0
330	GCF_000803645.1_ASM80364v1	HP	aerobic	1	0	0	0	0
331	GCF_000807275.1_ASM80727v1	HP	anaerobic	1	1	0	0	0
332	GCF_000815105.2_ASM81510v2	HP	aerobic	1	0	0	0	0
333	GCF_000815225.1_ASM81522v1	HP		1	0	0	0	0
334	GCF_000816845.1_ASM81684v1	HP	facultative	1	1	0	0	0
335	GCF_000819565.1_ASM81956v1	HP		1	1	0	0	0
336	GCF_000826835.2_ASM82683v2	HP		1	0	0	0	0
337	GCF_000828475.1_ASM82847v1	HP		1	0	0	0	0
338	GCF_000828515.1_ASM82851v1			0	0	0	0	0
339	GCF_000828615.1_ASM82861v1	HP+LP		1	1	1	0	0
340	GCF_000828635.1_ASM82863v1	HP		1	1	0	0	0
341	GCF_000828815.1_ASM82881v1			0	0	0	0	0
342	GCF_000828835.1_ASM82883v1	HP		1	1	0	0	0
343	GCF_000828975.1_ASM82897v1	HP		1	0	0	0	0
344	GCF_000829315.1_ASM82931v1	HP		1	0	0	0	0
345	GCF_000830985.1_ASM83098v1	HP	aerobic	1	0	0	0	0
346	GCF_000833355.1_ASM83335v1	HP	aerobic	1	0	0	0	0
347	GCF_000834295.1_ASM83429v1	HP+LP	facultative	1	1	1	0	0
348	GCF_000834395.1_ASM83439v1	HP+LP	aerobic	1	1	1	0	0
349	GCF_000834455.1_ASM83445v1	HP+LP	facultative	1	1	1	0	0
350	GCF_000931575.1_ASM93157v1	LP	facultative	0	0	1	0	0
351	GCF_000934545.1_ASM93454v1	HP		1	0	0	0	0
352	GCF_000934565.1_ASM93456v1	HP	aerobic	1	1	0	0	0
353	GCF_000934605.2_ASM93460v2	HP		1	0	0	0	0
354	GCF_000935025.1_ASM93502v1	HP		1	0	0	0	0
355	GCF_000940805.1_ASM94080v1	HP+LP	aerobic	1	1	1	0	0
356	GCF_000940995.1_ASM94099v1	HP+LP	aerobic	1	1	1	0	0
357	GCF_000948975.2_ASM94897v2	HP	aerobic	1	1	0	0	0
358	GCF_000948985.2_ASM94898v2	HP	aerobic	1	1	0	0	0
359	GCF_000953015.1_Candidatus_Methylopumilus_turicensis_MMS-10A-171	HP		1	0	0	0	0
360	GCF_000953135.1_LFA	HP	microaerophilic	1	0	0	0	0
361	GCF_000953655.1_LHA	HP	microaerophilic	1	0	0	0	0
362	GCF_000953695.1_AWOD1	HP+LP	aerobic	1	1	1	0	0
363	GCF_000953735.1_MVIS1	HP+LP	aerobic	1	1	1	0	0
364	GCF_000954135.1_ASM95413v2	HP	aerobic	1	0	0	0	0
365	GCF_000959365.1_ASM95936v1	HP	aerobic	1	1	0	0	0
366	GCF_000959505.1_ASM95950v1	HP	aerobic	1	0	0	0	0
367	GCF_000960975.1_ASM96097v1	HP	facultative	1	1	0	0	0
368	GCF_000961215.1_ASM96121v1	HP	aerobic	1	0	0	0	0
369	GCF_000961515.1_ASM96151v1	HP	aerobic	1	0	0	0	0
370	GCF_000967305.2_ASM96730v2	HP	aerobic	1	1	0	0	0
371	GCF_000967895.1_ASM96789v1	HP	aerobic	1	1	0	0	0
372	GCF_000968175.1_ASM96817v1	HP+LP	aerobic	1	0	1	0	0
373	GCF_000968195.1_ASM96819v1	HP+LP	aerobic	1	0	1	0	0
374	GCF_000971765.1_ASM97176v1			0	0	0	0	0
375	GCF_000972785.3_ASM97278v3	HP		1	0	0	0	0
376	GCF_000973125.1_ASM97312v1	HP+LP	facultative	1	0	1	0	0
377	GCF_000973505.1_ASM97350v1	HP		1	0	0	0	0
378	GCF_000973545.1_ASM97354v1	HP		1	0	0	0	0
379	GCF_000973625.1_ASM97362v1	HP	aerobic	1	0	0	0	0
380	GCF_000974685.2_FaOYT1_2.0	HP	microaerophilic	1	0	0	0	0
381	GCF_000981505.1_Candidatus_Methylopumilus_planktonicus_MMS-2-53	HP		1	0	0	0	0
382	GCF_000981545.1_Y1	HP		1	0	0	0	0
383	GCF_000981765.1_ASM98176v1	HP	aerobic	1	0	0	0	0
384	GCF_000988745.2_ASM98874v3	HP	aerobic	1	0	0	0	0
385	GCF_001006005.1_ASM100600v1	HP+LP	facultative	1	1	1	0	0
386	GCF_001007875.1_ASM100787v1	HP+LP		1	1	1	0	0
387	GCF_001007935.1_ASM100793v1	HP	aerobic	1	0	0	0	0
388	GCF_001017775.3_ASM101777v3	HP	aerobic	1	0	0	0	0
389	GCF_001020955.1_ASM102095v1	HP		1	0	0	0	0
390	GCF_001021085.1_ASM102108v1	HP		1	0	0	0	0
391	GCF_001028665.1_ASM102866v1	HP	aerobic	1	0	0	0	0
392	GCF_001028705.1_ASM102870v1	HP		1	0	0	0	0
393	GCF_001029105.3_ASM102910v3	HP		1	0	0	0	0
394	GCF_001043175.1_ASM104317v1	HP	aerobic	1	1	0	0	0
395	GCF_001046955.1_ASM104695v1	HP	aerobic	1	0	0	0	0
396	GCF_001047675.1_ASM104767v1	HP+LP		1	1	1	0	0
397	GCF_001051995.2_ASM105199v2	HP+LP	facultative	1	1	0	0	1
398	GCF_001186335.1_ASM118633v1	HP	aerobic	1	1	0	0	0
399	GCF_001187785.1_ASM118778v1	HP	aerobic	1	0	0	0	0
400	GCF_001187845.1_ASM118784v1	HP	aerobic	1	0	0	0	0
401	GCF_001267925.1_ASM126792v1	HP	aerobic	1	0	0	0	0
402	GCF_001275365.1_ASM127536v1	HP		1	0	0	0	0
403	GCF_001277175.1_ASM127717v1	HP+LP	facultative	1	1	1	0	0
404	GCF_001277195.1_ASM127719v1	HP+LP	aerobic	1	1	1	0	0
405	GCF_001277215.2_ASM127721v2	HP+LP	facultative	1	1	1	0	0
406	GCF_001277235.1_ASM127723v1	HP+LP	facultative	1	1	1	0	0
407	GCF_001277255.1_ASM127725v1	HP+LP		1	1	1	0	0
408	GCF_001281405.1_ASM128140v1	HP		1	0	0	0	0
409	GCF_001281485.1_ASM128148v1	HP	aerobic	1	0	0	0	0
410	GCF_001293165.1_ASM129316v1	HP		1	1	0	0	0
411	GCF_001294575.1_ASM129457v1	HP		1	0	0	0	0
412	GCF_001298525.1_ASM129852v1	HP	aerobic	1	0	0	0	0
413	GCF_001305575.3_ASM130557v3	HP		1	0	0	0	0
414	GCF_001305595.1_ASM130559v1	HP	aerobic	1	1	0	0	0
415	GCF_001307195.1_ASM130719v1	HP		1	0	0	0	0
416	GCF_001308265.1_ASM130826v1	HP	aerobic	1	0	0	0	0
417	GCF_001314325.1_ASM131432v1	HP	facultative	1	0	0	0	0
418	GCF_001315015.1_ASM131501v1	HP	microaerophilic	1	0	0	0	0
419	GCF_001399515.1_ASM139951v1	HP	facultative	1	0	0	0	0
420	GCF_001402875.1_ASM140287v1	HP+LP	facultative	1	1	1	0	0
421	GCF_001411805.1_ASM141180v1	HP	aerobic	1	1	0	0	0
422	GCF_001414055.1_ASM141405v1	HP	aerobic	1	0	0	0	0
423	GCF_001420915.1_ASM142091v1	HP+LP	aerobic	1	1	1	0	0
424	GCF_001431725.1_ASM143172v1	HP		1	0	0	0	0
425	GCF_001442745.1_ASM144274v1	HP		1	0	0	0	0
426	GCF_001442805.1_ASM144280v1	HP		1	0	0	0	0
427	GCF_001444405.1_ASM144440v1	HP	aerobic	1	0	0	0	0
428	GCF_001444425.1_ASM144442v1	HP	aerobic	1	0	0	0	0
429	GCF_001447335.1_ASM144733v1	HP+LP	aerobic	1	1	1	0	0
430	GCF_001455205.1_ASM145520v1	HP	aerobic	1	0	0	0	0
431	GCF_001456115.1_ASM145611v1	HP	aerobic	1	0	0	0	0
432	GCF_001456255.1_ASM145625v1	HP+LP	facultative	1	1	1	0	0
433	GCF_001465545.3_ASM146554v3	HP	aerobic	1	0	0	0	0
434	GCF_001465595.2_ASM146559v2	HP	aerobic	1	0	0	0	0
435	GCF_001466725.1_ASM146672v1	HP	facultative	1	1	0	0	0
436	GCF_001483865.1_ASM148386v1	HP	aerobic	1	0	0	0	0
437	GCF_001483945.1_ASM148394v1	HP	aerobic	1	0	0	0	0
438	GCF_001499615.1_Acetobacter_senegalensis_108B	HP	aerobic	1	0	0	0	0
439	GCF_001518835.1_ASM151883v1	HP+LP	aerobic	1	1	1	0	0
440	GCF_001543305.1_ASM154330v1	HP	aerobic	1	0	0	0	0
441	GCF_001545155.1_ASM154515v1	HP		1	1	0	0	0
442	GCF_001547755.1_ASM154775v1	HP		1	0	0	0	0
443	GCF_001547935.1_ASM154793v1	HP+LP		1	1	1	0	0
444	GCF_001547995.1_ASM154799v1	HP		1	0	0	0	0
445	GCF_001553955.1_ASM155395v1	HP	aerobic	1	0	0	0	0
446	GCF_001558255.2_ASM155825v2	HP+LP	aerobic	1	1	1	0	0
447	GCF_001558415.2_ASM155841v2	HP+LP	facultative	1	1	1	0	0
448	GCF_001558935.2_ASM155893v2	HP+LP	aerobic	1	1	1	0	0
449	GCF_001559015.1_ASM155901v1	HP	aerobic	1	1	0	0	0
450	GCF_001562195.1_ASM156219v1	HP	aerobic	1	0	0	0	0
451	GCF_001579805.1_ASM157980v1	HP	aerobic	1	0	0	0	0
452	GCF_001579945.1_ASM157994v1	HP	aerobic	1	1	0	0	0
453	GCF_001584145.1_ASM158414v1	HP	aerobic	1	0	0	0	0
454	GCF_001584205.1_ASM158420v1	HP	aerobic	1	0	0	0	0
455	GCF_001584225.1_ASM158422v1	HP	aerobic	1	0	0	0	0
456	GCF_001586155.1_ASM158615v1	HP	aerobic	1	1	0	0	0
457	GCF_001586165.1_ASM158616v1	HP+LP	aerobic	1	1	1	0	0
458	GCF_001586255.1_ASM158625v1	HP		1	0	0	0	0
459	GCF_001597285.1_ASM159728v1	HP	aerobic	1	0	0	0	0
460	GCF_001605015.1_ASM160501v1	HP	aerobic	1	1	0	0	0
461	GCF_001606025.1_ASM160602v1	HP	facultative	1	0	0	0	0
462	GCF_001610975.1_ASM161097v1	HP	aerobic	1	0	0	0	0
463	GCF_001611975.1_ASM161197v1	HP+LP	microaerophilic	1	0	0	0	1
464	GCF_001612705.2_ASM161270v2	HP		1	0	0	0	0
465	GCF_001617625.1_ASM161762v1	HP	facultative	1	1	0	0	0
466	GCF_001618845.1_ASM161884v1	HP	aerobic	1	0	0	0	0
467	GCF_001632775.1_ASM163277v1	HP	aerobic	1	0	0	0	0
468	GCF_001633145.1_ASM163314v1	HP		1	1	0	0	0
469	GCF_001636015.1_ASM163601v1	HP	aerobic	1	0	0	0	0
470	GCF_001641285.1_ASM164128v1	HP	aerobic	1	0	0	0	0
471	GCF_001647695.1_ASM164769v1	HP+LP	anaerobic	1	0	1	0	0
472	GCF_001647715.1_ASM164771v1	HP	aerobic	1	0	0	0	0
473	GCF_001648175.1_ASM164817v1	HP	facultative	1	0	0	0	0
474	GCF_001651805.1_ASM165180v1	HP		1	0	0	0	0
475	GCF_001654515.1_ASM165451v1	HP	microaerophilic	1	0	0	0	0
476	GCF_001658025.2_ASM165802v2	HP+LP	facultative	1	1	1	0	0
477	GCF_001663155.1_ASM166315v1	HP		1	0	0	0	0
478	GCF_001663855.1_ASM166385v1	HP	aerobic	1	0	0	0	0
479	GCF_001664385.1_ASM166438v1	HP	aerobic	1	0	0	0	0
480	GCF_001676725.1_ASM167672v1	HP	aerobic	1	0	0	0	0
481	GCF_001676745.1_ASM167674v1	HP	aerobic	1	0	0	0	0
482	GCF_001677435.1_ASM167743v1	HP		1	0	0	0	0
483	GCF_001682385.1_ASM168238v1	HP+LP		1	1	0	0	1
484	GCF_001683395.1_ASM168339v1	HP+LP	aerobic	1	1	1	0	0
485	GCF_001686985.1_ASM168698v1	HP	aerobic	1	0	0	0	0
486	GCF_001687805.1_ASM168780v1	HP+LP	aerobic	1	1	1	0	0
487	GCF_001693385.1_ASM169338v1	HP		1	0	0	0	0
488	GCF_001693515.2_ASM169351v2	HP		1	0	0	0	0
489	GCF_001697225.1_ASM169722v1	HP	aerobic	1	0	0	0	0
490	GCF_001698185.1_ASM169818v1	HP	aerobic	1	0	0	0	0
491	GCF_001700965.1_ASM170096v1	HP	aerobic	1	0	0	0	0
492	GCF_001704115.1_ASM170411v1	HP		1	0	0	0	0
493	GCF_001704615.3_ASM170461v3	HP		1	0	0	0	0
494	GCF_001705075.2_ASM170507v2	HP		1	1	0	0	0
495	GCF_001708405.1_ASM170840v1	HP		1	1	0	0	0
496	GCF_001708425.1_ASM170842v1	HP	aerobic	1	1	0	0	0
497	GCF_001708485.1_ASM170848v1	HP	aerobic	1	0	0	0	0
498	GCF_001717955.1_ASM171795v1	HP	aerobic	1	0	0	0	0
499	GCF_001718315.1_ASM171831v1	HP	aerobic	1	0	0	0	0
500	GCF_001718335.1_ASM171833v1	HP		1	0	0	0	0
501	GCF_001718415.1_ASM171841v1	HP		1	0	0	0	0
502	GCF_001718535.1_ASM171853v1	HP	aerobic	1	0	0	0	0
503	GCF_001718555.1_ASM171855v1	HP	aerobic	1	0	0	0	0
504	GCF_001718635.1_ASM171863v1	HP	aerobic	1	1	0	0	0
505	GCF_001718895.1_ASM171889v1	HP	facultative	1	0	0	0	0
506	GCF_001718955.1_ASM171895v1	HP		1	0	0	0	0
507	GCF_001719165.1_ASM171916v1	HP	aerobic	1	0	0	0	0
508	GCF_001720485.1_ASM172048v1	HP	aerobic	1	0	0	0	0
509	GCF_001721185.1_ASM172118v1	HP+LP	aerobic	1	0	1	0	0
510	GCF_001741865.1_ASM174186v1	HP		1	0	0	0	0
511	GCF_001742185.1_ASM174218v1	HP+LP	facultative	1	1	1	0	0
512	GCF_001742225.1_ASM174222v1	HP	aerobic	1	0	0	0	0
513	GCF_001750105.1_ASM175010v1	HP	aerobic	1	0	0	0	0
514	GCF_001750405.1_ASM175040v1	HP	facultative	1	0	0	0	0
515	GCF_001750725.1_ASM175072v1	HP+LP	aerobic	1	1	1	0	0
516	GCF_001753085.1_ASM175308v1	HP	aerobic	1	0	0	0	0
517	GCF_001761385.1_ASM176138v1	HP		1	1	0	0	0
518	GCF_001787355.1_ASM178735v1	HP	aerobic	1	0	0	0	0
519	GCF_001831495.1_ASM183149v1	HP		1	0	0	0	0
520	GCF_001839645.2_ASM183964v2	HP		1	0	0	0	0
521	GCF_001839655.2_ASM183965v2	HP	aerobic	1	0	0	0	0
522	GCF_001854125.1_ASM185412v1	HP		1	1	0	0	0
523	GCF_001855275.1_ASM185527v1	HP+LP	aerobic	1	1	0	0	1
524	GCF_001865575.2_ASM186557v2	HP	aerobic	1	0	0	0	0
525	GCF_001870665.2_ASM187066v2	HP		1	1	0	0	0
526	GCF_001874645.1_ASM187464v1	HP	aerobic	1	1	0	0	0
527	GCF_001886435.1_ASM188643v1	HP	aerobic	1	0	0	0	0
528	GCF_001886615.1_ASM188661v1	HP		1	1	0	0	0
529	GCF_001887265.1_ASM188726v1	HP	aerobic	1	1	0	0	0
530	GCF_001887595.1_ASM188759v1	HP	aerobic	1	0	0	0	0
531	GCF_001888185.1_ASM188818v1	HP		1	0	0	0	0
532	GCF_001889105.1_ASM188910v1	HP	aerobic	1	0	0	0	0
533	GCF_001889445.1_ASM188944v1	HP	aerobic	1	0	0	0	0
534	GCF_001908725.1_ASM190872v1	HP	aerobic	1	0	0	0	0
535	GCF_001922305.1_ASM192230v1	HP	aerobic	1	1	0	0	0
536	GCF_001922385.1_ASM192238v1	HP	aerobic	1	0	0	0	0
537	GCF_001931755.2_ASM193175v2	HP		1	0	0	0	0
538	GCF_001936175.1_ASM193617v1	HP	aerobic	1	0	0	0	0
539	GCF_001940525.2_ASM194052v2	HP		1	1	0	0	0
540	GCF_001941825.1_ASM194182v1	HP		1	0	0	0	0
541	GCF_001941865.1_ASM194186v1	HP	aerobic	1	0	0	0	0
542	GCF_001941945.1_ASM194194v1	HP		1	0	0	0	0
543	GCF_001953215.1_ASM195321v1	HP+LP		1	0	0	0	1
544	GCF_001955715.1_ASM195571v1	HP	aerobic	1	0	0	0	0
545	GCF_001955735.1_ASM195573v1	HP+LP	facultative	1	1	0	0	1
546	GCF_001969365.1_ASM196936v1	HP		1	0	0	0	0
547	GCF_001983995.1_ASM198399v1	HP	aerobic	1	0	0	0	0
548	GCF_001995825.2_ASM199582v2	HP+LP	aerobic	1	1	1	0	0
549	GCF_001999225.1_ASM199922v1	HP	aerobic	1	0	0	0	0
550	GCF_001999945.1_ASM199994v1	HP	facultative	1	0	0	0	0
551	GCF_002005305.1_ASM200530v1	HP+LP	facultative	1	1	1	0	0
552	GCF_002005365.1_ASM200536v1	HP	aerobic	1	0	0	0	0
553	GCF_002005465.1_ASM200546v1	HP	aerobic	1	0	0	0	0
554	GCF_002005485.1_ASM200548v1	HP	aerobic	1	0	0	0	0
555	GCF_002006565.1_ASM200656v1	HP	aerobic	1	0	0	0	0
556	GCF_002009295.1_ASM200929v1	HP	aerobic	1	0	0	0	0
557	GCF_002009425.1_ASM200942v1	HP		1	0	0	0	0
558	GCF_002021755.1_ASM202175v1	HP+LP		1	1	1	0	0
559	GCF_002021815.1_ASM202181v1	HP	aerobic	1	0	0	0	0
560	GCF_002028325.1_ASM202832v1	HP	facultative	1	1	0	0	0
561	GCF_002028405.1_ASM202840v1	HP	aerobic	1	0	0	0	0
562	GCF_002043005.1_ASM204300v1	HP	aerobic	1	0	0	0	0
563	GCF_002055515.1_ASM205551v1	HP	aerobic	1	0	0	0	0
564	GCF_002056725.1_ASM205672v1	HP	aerobic	1	0	0	0	0
565	GCF_002073255.2_ASM207325v2	HP+LP	aerobic	1	0	1	0	0
566	GCF_002075795.1_ASM207579v1	HP+LP	aerobic	1	1	1	0	0
567	GCF_002078315.1_ASM207831v1	HP	aerobic	1	0	0	0	0
568	GCF_002079945.1_ASM207994v1	HP	microaerophilic	1	0	0	0	0
569	GCF_002080125.1_ASM208012v1	HP	aerobic	1	0	0	0	0
570	GCF_002080415.1_ASM208041v1	HP	aerobic	1	0	0	0	0
571	GCF_002080435.1_ASM208043v1	HP	aerobic	1	0	0	0	0
572	GCF_002097715.1_ASM209771v1	HP	aerobic	1	0	0	0	0
573	GCF_002101395.1_ASM210139v1	HP+LP		1	1	1	0	0
574	GCF_002105555.1_ASM210555v1	HP	aerobic	1	0	0	0	0
575	GCF_002116735.1_ASM211673v1	HP	aerobic	1	0	0	0	0
576	GCF_002117105.1_ASM211710v1	HP		1	0	0	0	0
577	GCF_002117145.1_ASM211714v1			0	0	0	0	0
578	GCF_002117405.1_ASM211740v1	HP	aerobic	1	0	0	0	0
579	GCF_002117445.1_ASM211744v1	HP		1	0	0	0	0
580	GCF_002119665.1_ASM211966v1	HP		1	0	0	0	0
581	GCF_002119685.1_ASM211968v1	HP		1	0	0	0	0
582	GCF_002119705.1_ASM211970v1	HP		1	0	0	0	0
583	GCF_002119725.1_ASM211972v1	HP		1	0	0	0	0
584	GCF_002119765.1_ASM211976v1	HP		1	0	0	0	0
585	GCF_002119845.1_ASM211984v1	HP	aerobic	1	0	0	0	0
586	GCF_002127965.1_ASM212796v1	HP+LP	anaerobic	0	1	0	0	1
587	GCF_002155145.1_ASM215514v1	HP		1	0	0	0	0
588	GCF_002157205.1_ASM215720v1	HP	aerobic	1	0	0	0	0
589	GCF_002157225.2_ASM215722v2	HP		1	0	0	0	0
590	GCF_002157895.1_ASM215789v1	HP		1	0	0	0	0
591	GCF_002158865.1_ASM215886v1	HP		1	0	0	0	0
592	GCF_002162375.1_ASM216237v1	HP+LP	aerobic	1	0	1	0	0
593	GCF_002163605.1_ASM216360v1	HP	facultative	1	1	0	0	0
594	GCF_002173515.1_ASM217351v1	HP	aerobic	1	0	0	0	0
595	GCF_002196515.1_ASM219651v1	HP+LP	aerobic	1	1	1	0	0
596	GCF_002204915.1_ASM220491v1	HP+LP	facultative	1	1	1	0	0
597	GCF_002208765.2_ASM220876v2	HP	aerobic	1	0	0	0	0
598	GCF_002208825.2_ASM220882v2	HP	aerobic	1	0	0	0	0
599	GCF_002209385.1_ASM220938v1	HP		1	0	0	0	0
600	GCF_002211765.1_ASM221176v1	HP		1	0	0	0	0
601	GCF_002211785.1_ASM221178v1	HP		1	0	0	0	0
602	GCF_002214345.1_ASM221434v1	HP+LP	facultative	1	1	1	0	0
603	GCF_002214395.1_ASM221439v1	HP+LP	facultative	1	1	1	0	0
604	GCF_002214625.1_ASM221462v2	HP		1	0	0	0	0
605	GCF_002214645.1_ASM221464v1	HP	facultative	1	1	0	0	0
606	GCF_002215215.1_ASM221521v1	HP		1	0	0	0	0
607	GCF_002215585.1_ASM221558v1	HP+LP		1	1	1	0	0
608	GCF_002216815.1_ASM221681v1	HP		1	0	0	0	0
609	GCF_002216855.1_ASM221685v1	HP	aerobic	1	0	0	0	0
610	GCF_002216875.1_ASM221687v1	HP+LP		1	1	1	0	0
611	GCF_002217795.2_ASM221779v2	HP+LP	facultative	1	1	0	0	1
612	GCF_002218025.2_ASM221802v2	HP+LP	facultative	1	1	1	0	0
613	GCF_002218045.2_ASM221804v2	HP+LP	facultative	1	1	1	0	0
614	GCF_002220155.1_ASM222015v1	HP	aerobic	1	0	0	0	0
615	GCF_002221505.1_ASM222150v1	HP	aerobic	1	0	0	0	0
616	GCF_002221525.1_ASM222152v1	HP	aerobic	1	0	0	0	0
617	GCF_002222655.1_ASM222265v1	HP	aerobic	1	0	0	0	0
618	GCF_002237535.1_ASM223753v1	HP		1	0	0	0	0
619	GCF_002237555.1_ASM223755v1	HP	aerobic	1	0	0	0	0
620	GCF_002240035.1_ASM224003v1	HP		1	0	0	0	0
621	GCF_002269255.1_ASM226925v1	HP+LP		1	1	1	0	0
622	GCF_002285515.1_ASM228551v1	HP	aerobic	1	0	0	0	0
623	GCF_002285575.1_ASM228557v1	HP+LP	facultative	1	0	1	0	0
624	GCF_002285855.1_ASM228585v1	HP		1	0	0	0	0
625	GCF_002285905.1_ASM228590v1	HP		1	0	0	0	0
626	GCF_002288285.1_ASM228828v1	HP	aerobic	1	0	0	0	0
627	GCF_002291405.1_ASM229140v1	HP		1	0	0	0	0
628	GCF_002291425.1_ASM229142v1	HP+LP	facultative	1	1	1	0	0
629	GCF_002291445.1_ASM229144v1	HP+LP	facultative	1	1	1	0	0
630	GCF_002310795.1_ASM231079v1	HP	aerobic	1	0	0	0	0
631	GCF_002310835.1_ASM231083v1	HP	aerobic	1	0	0	0	0
632	GCF_002327145.1_ASM232714v1	HP		1	1	0	0	0
633	GCF_002346025.1_ASM234602v1	HP	aerobic	1	1	0	0	0
634	GCF_002355275.1_ASM235527v1	HP		1	0	0	0	0
635	GCF_002355295.1_ASM235529v1	HP	facultative	1	0	0	0	0
636	GCF_002355335.1_ASM235533v1	HP		1	0	0	0	0
637	GCF_002355415.1_ASM235541v1	HP	microaerophilic	1	1	0	0	0
638	GCF_002355735.1_ASM235573v1	HP		1	1	0	0	0
639	GCF_002355855.1_ASM235585v1	HP	aerobic	1	0	0	0	0
640	GCF_002355975.1_ASM235597v1	HP		1	0	0	0	0
641	GCF_002356115.1_ASM235611v1	HP		1	0	0	0	0
642	GCF_002356275.1_ASM235627v1	HP	aerobic	1	0	0	0	0
643	GCF_002356355.1_ASM235635v1	HP	aerobic	1	1	0	0	0
644	GCF_002356555.2_HH1059_assembly_1.0	HP+LP	anaerobic	0	1	1	0	0
645	GCF_002356635.1_ASM235663v1	HP		1	1	0	0	0
646	GCF_002370525.2_ASM237052v2	HP	aerobic	1	0	0	0	0
647	GCF_002374815.1_ASM237481v1	HP	aerobic	1	0	0	0	0
648	GCF_002393445.1_ASM239344v1	HP+LP	aerobic	1	1	1	0	0
649	GCF_002393505.1_ASM239350v1	HP+LP	facultative	1	1	1	0	0
650	GCF_002407085.1_ASM240708v1	HP	aerobic	1	0	0	0	0
651	GCF_002407265.1_ASM240726v1	HP	aerobic	1	0	0	0	0
652	GCF_002407485.1_ASM240748v1	HP	facultative	1	1	0	0	0
653	GCF_002504085.1_ASM250408v1	HP	aerobic	1	0	0	0	0
654	GCF_002504265.1_ASM250426v1	HP	aerobic	1	0	0	0	0
655	GCF_002504285.1_ASM250428v1	HP+LP	facultative	1	1	1	0	0
656	GCF_002531755.2_ASM253175v2	HP		1	0	0	0	0
657	GCF_002549795.1_ASM254979v1	HP	aerobic	1	1	0	0	0
658	GCF_002549835.1_ASM254983v1	HP	aerobic	1	0	0	0	0
659	GCF_002591095.1_ASM259109v1	HP+LP	facultative	1	1	1	0	0
660	GCF_002688585.1_ASM268858v1	HP		1	0	0	0	0
661	GCF_002688705.1_ASM268870v1	HP	aerobic	1	0	0	0	0
662	GCF_002736065.1_ASM273606v1	HP	aerobic	1	0	0	0	0
663	GCF_002741015.1_ASM274101v1	HP		1	0	0	0	0
664	GCF_002749495.1_ASM274949v1	HP	microaerophilic	1	1	0	0	0
665	GCF_002749615.1_ASM274961v1	HP		1	0	0	0	0
666	GCF_002762195.1_ASM276219v1	HP	aerobic	1	0	0	0	0
667	GCF_002762215.1_ASM276221v1	HP		1	0	0	0	0
668	GCF_002776555.1_ASM277655v1	HP		1	0	0	0	0
669	GCF_002795845.1_ASM279584v1	HP+LP	facultative	1	0	1	0	0
670	GCF_002812485.1_ASM281248v1	HP+LP		1	1	1	0	0
671	GCF_002813775.1_ASM281377v1	HP+LP		1	1	1	0	0
672	GCF_002838765.1_ASM283876v1	HP		1	1	0	0	0
673	GCF_002846995.1_ASM284699v1	HP+LP	facultative	1	1	1	0	0
674	GCF_002848365.2_ASM284836v2	HP	microaerophilic	1	0	0	0	0
675	GCF_002849875.1_ASM284987v1	HP	aerobic	1	0	0	0	0
676	GCF_002850575.1_ASM285057v1	HP+LP	aerobic	1	1	1	0	0
677	GCF_002860045.1_ASM286004v1	HP	aerobic	1	0	0	0	0
678	GCF_002863805.1_ASM286380v1	HP+LP		1	1	0	0	1
679	GCF_002863865.1_ASM286386v1	HP		1	1	0	0	0
680	GCF_002868735.1_ASM286873v1	HP		1	0	0	0	0
681	GCF_002887555.1_ASM288755v1	HP+LP	facultative	1	1	1	0	0
682	GCF_002887615.1_ASM288761v1	HP+LP	facultative	1	1	1	0	0
683	GCF_002892185.1_ASM289218v1	HP	aerobic	1	0	0	0	0
684	GCF_002902965.1_ASM290296v1	HP	aerobic	1	0	0	0	0
685	GCF_002906475.1_ASM290647v1	HP+LP	facultative	1	1	1	0	0
686	GCF_002906655.1_ASM290665v1	HP+LP		1	1	1	0	0
687	GCF_002951835.1_ASM295183v1	HP	aerobic	1	0	0	0	0
688	GCF_002952315.1_ASM295231v1	HP	facultative	1	0	0	0	0
689	GCF_002953395.1_ASM295339v1	HP+LP	facultative	1	1	1	0	0
690	GCF_002983865.1_ASM298386v1	HP	aerobic	1	0	0	0	0
691	GCF_002984485.1_ASM298448v1	HP	aerobic	1	0	0	0	0
692	GCF_003006155.1_ASM300615v1	HP		1	0	0	0	0
693	GCF_003015125.1_ASM301512v1	HP	aerobic	1	0	0	0	0
694	GCF_003015165.1_ASM301516v1	HP+LP		1	1	1	0	0
695	GCF_003019925.1_ASM301992v1	HP+LP	aerobic	1	1	1	0	0
696	GCF_003019945.1_ASM301994v1	HP	facultative	1	0	0	0	0
697	GCF_003019965.1_ASM301996v1	HP	aerobic	1	0	0	0	0
698	GCF_003030465.1_ASM303046v1	HP	facultative	1	1	0	0	0
699	GCF_003031205.1_ASM303120v1	HP+LP	facultative	1	1	1	0	0
700	GCF_003048255.1_ASM304825v1	HP+LP	aerobic	1	1	1	0	0
701	GCF_003065365.1_ASM306536v1	HP	facultative	1	0	0	0	0
702	GCF_003072465.1_ASM307246v1	HP		1	0	0	0	0
703	GCF_003072485.1_ASM307248v1	HP		1	0	0	0	0
704	GCF_003074995.2_ASM307499v2	HP+LP		1	1	1	0	0
705	GCF_003099975.1_ASM309997v1			0	0	0	0	0
706	GCF_003100395.1_ASM310039v1	HP		1	1	0	0	0
707	GCF_003101015.1_ASM310101v1	LP		0	0	1	0	0
708	GCF_003111685.1_ASM311168v1	HP	aerobic	1	0	0	0	0
709	GCF_003122425.1_ASM312242v1	HP		1	0	0	0	0
710	GCF_003143515.1_ASM314351v1	HP	aerobic	1	0	0	0	0
711	GCF_003177055.1_ASM317705v1	HP	aerobic	1	1	0	0	0
712	GCF_003204135.1_ASM320413v1	HP+LP	aerobic	1	1	1	0	0
713	GCF_003233695.1_ASM323369v1	HP		1	0	0	0	0
714	GCF_003258335.1_ASM325833v1	HP	aerobic	1	0	0	0	0
715	GCF_003285265.1_ASM328526v1			0	0	0	0	0
716	GCF_003323815.1_ASM332381v1	HP	aerobic	1	0	0	0	0
717	GCF_003330745.1_ASM333074v1	HP	aerobic	1	0	0	0	0
718	GCF_003330785.1_ASM333078v1	HP	aerobic	1	0	0	0	0
719	GCF_003330825.1_ASM333082v1	HP	aerobic	1	0	0	0	0
720	GCF_003330885.1_ASM333088v1	HP		1	0	0	0	0
721	GCF_003351545.1_ASM335154v1	HP	aerobic	1	1	0	0	0
722	GCF_003351565.1_ASM335156v1	HP	aerobic	1	0	0	0	0
723	GCF_003368325.1_ASM336832v1	HP		1	0	0	0	0
724	GCF_003391255.1_ASM339125v1	HP	aerobic	1	0	0	0	0
725	GCF_003391275.1_ASM339127v1	HP	aerobic	1	0	0	0	0
726	GCF_003403095.1_ASM340309v1	HP		1	1	0	0	0
727	GCF_003403135.1_ASM340313v1	HP+LP	facultative	1	1	1	0	0
728	GCF_003431825.1_ASM343182v1	HP		1	0	0	0	0
729	GCF_003433515.1_ASM343351v1	HP	aerobic	1	1	0	0	0
730	GCF_003515105.1_ASM351510v1	HP	aerobic	1	1	0	0	0
731	GCF_003515985.1_ASM351598v1	HP+LP		1	1	1	0	0
732	GCF_003516125.1_ASM351612v3	HP+LP		1	1	1	0	0
733	GCF_003530165.1_ASM353016v1	HP+LP	facultative	1	1	1	0	0
734	GCF_003568825.1_ASM356882v1	HP	facultative	1	0	0	0	0
735	GCF_003574215.1_ASM357421v1	HP	aerobic	1	1	0	0	0
736	GCF_003574985.1_ASM357498v1	HP	aerobic	1	1	0	0	0
737	GCF_003584645.1_ASM358464v1	HP	aerobic	1	0	0	0	0
738	GCF_003610015.1_ASM361001v1	HP	facultative	1	1	0	0	0
739	GCF_003612795.1_ASM361279v1	HP		1	0	0	0	0
740	GCF_003627755.1_ASM362775v1	HP	aerobic	1	1	0	0	0
741	GCF_003627995.1_ASM362799v1	HP	facultative	1	0	0	0	0
742	GCF_003667725.1_ASM366772v1	HP	aerobic	1	1	0	0	0
743	GCF_003667905.1_ASM366790v1	HP	aerobic	1	1	0	0	0
744	GCF_003668795.1_ASM366879v1	HP	aerobic	1	0	0	0	0
745	GCF_003671975.1_ASM367197v1	HP	aerobic	1	0	0	0	0
746	GCF_003812345.1_ASM381234v1	HP+LP	facultative	1	1	1	0	0
747	GCF_003812525.1_ASM381252v1	HP+LP	aerobic	1	1	1	0	0
748	GCF_003812925.1_ASM381292v1	HP+LP	aerobic	1	1	1	0	0
749	GCF_003851555.1_ASM385155v1	HP	aerobic	1	1	0	0	0
750	GCF_003852045.1_ASM385204v1	HP	aerobic	1	0	0	0	0
751	GCF_003854935.1_ASM385493v1	HP	aerobic	1	1	0	0	0
752	GCF_003855395.1_ASM385539v1	HP+LP	aerobic	1	1	1	0	0
753	GCF_003938225.2_ASM393822v2	HP		1	1	0	0	0
754	GCF_003952245.1_ASM395224v1	HP	aerobic	1	0	0	0	0
755	GCF_003952785.1_ASM395278v1	HP	aerobic	1	0	0	0	0
756	GCF_003955735.1_ASM395573v1	HP	aerobic	1	1	0	0	0
757	GCF_003966365.1_Acetorien_assembly01	HP	aerobic	1	0	0	0	0
758	GCF_003966655.1_ASM396665v1	HP	facultative	1	1	0	0	0
759	GCF_003966755.1_ASM396675v1	HP		1	0	0	0	0
760	GCF_003967075.1_ASM396707v1	HP	aerobic	1	0	0	0	0
761	GCF_003967095.1_ASM396709v1	HP	aerobic	1	0	0	0	0
762	GCF_003967195.1_ASM396719v1	HP		1	0	0	0	0
763	GCF_003967275.1_ASM396727v1	HP	microaerophilic	1	1	0	0	0
764	GCF_003970735.1_ASM397073v1	HP	aerobic	1	0	0	0	0
765	GCF_003992745.1_ASM399274v1	HP+LP	facultative	1	1	1	0	0
766	GCF_004008295.1_ASM400829v1	HP	aerobic	1	0	0	0	0
767	GCF_004008975.1_ASM400897v1	HP	aerobic	1	0	0	0	0
768	GCF_004028275.1_ASM402827v1	HP	microaerophilic	1	0	0	0	0
769	GCF_004102925.1_ASM410292v1	HP	aerobic	1	0	0	0	0
770	GCF_004114915.1_ASM411491v1	HP	aerobic	1	1	0	0	0
771	GCF_004114975.1_ASM411497v1	HP	aerobic	1	1	0	0	0
772	GCF_004116975.1_ASM411697v1	HP+LP	aerobic	1	1	1	0	0
773	GCF_004135935.1_ASM413593v1	HP	aerobic	1	0	0	0	0
774	GCF_004194535.1_ASM419453v1	HP+LP	aerobic	1	1	0	0	1
775	GCF_004328445.1_ASM432844v1	HP+LP	aerobic	1	1	1	0	0
776	GCF_004328555.1_ASM432855v1	HP	microaerophilic	1	0	0	0	0
777	GCF_004328865.1_ASM432886v1	HP	aerobic	1	0	0	0	0
778	GCF_004348195.1_ASM434819v1	HP	aerobic	1	0	0	0	0
779	GCF_004353865.1_ASM435386v1	HP	aerobic	1	1	0	0	0
780	GCF_004359355.1_ASM435935v1	HP	aerobic	1	1	0	0	0
781	GCF_004367745.1_ASM436774v1	HP	aerobic	1	0	0	0	0
782	GCF_004421105.1_ASM442110v1	HP		1	0	0	0	0
783	GCF_004519515.1_ASM451951v1	HP+LP	aerobic	1	0	1	0	0
784	GCF_004551665.1_ASM455166v1	HP	aerobic	1	0	0	0	0
785	GCF_004571195.1_ASM457119v1	HP	microaerophilic	1	0	0	0	0
786	GCF_004768525.1_ASM476852v1	HP+LP	aerobic	1	1	1	0	0
787	GCF_004768745.1_ASM476874v1	HP+LP	aerobic	1	1	1	0	0
788	GCF_004786015.1_ASM478601v1	HP	microaerophilic	1	0	0	0	0
789	GCF_004792415.1_ASM479241v1	HP	facultative	1	1	0	0	0
790	GCF_004798725.1_ASM479872v1	HP	aerobic	1	1	0	0	0
791	GCF_004802635.2_ASM480263v2	HP	aerobic	1	0	0	0	0
792	GCF_005144425.2_ASM514442v2	HP	aerobic	1	0	0	0	0
793	GCF_005144905.1_ASM514490v1	HP+LP	aerobic	1	1	1	0	0
794	GCF_005221285.1_ASM522128v1	HP	aerobic	1	0	0	0	0
795	GCF_005221305.1_ASM522130v1	HP	aerobic	1	1	0	0	0
796	GCF_005281455.1_ASM528145v1	HP	aerobic	1	0	0	0	0
797	GCF_005484945.1_ASM548494v1	HP+LP	aerobic	1	1	1	0	0
798	GCF_005484965.1_ASM548496v1	HP+LP	aerobic	1	1	1	0	0
799	GCF_005877035.1_ASM587703v1	HP	aerobic	1	0	0	0	0
800	GCF_005886805.2_ASM588680v2	HP	aerobic	1	0	0	0	0
801	GCF_005952805.1_ASM595280v1	HP	aerobic	1	1	0	0	0
802	GCF_006364355.1_ASM636435v1	HP+LP	aerobic	1	1	1	0	0
803	GCF_006378125.1_ASM637812v1	HP	aerobic	1	0	0	0	0
804	GCF_006384975.1_ASM638497v1	HP	aerobic	1	0	0	0	0
805	GCF_006542335.1_ASM654233v1	HP		1	0	0	0	0
806	GCF_006711645.1_ASM671164v1	HP+LP		1	1	1	0	0
807	GCF_006738645.1_ASM673864v1	HP	aerobic	1	0	0	0	0
808	GCF_006739055.1_ASM673905v1	HP	microaerophilic	1	0	0	0	0
809	GCF_006740045.1_ASM674004v1	HP	aerobic	1	0	0	0	0
810	GCF_006740765.1_ASM674076v1	HP		1	0	0	0	0
811	GCF_006742785.1_ASM674278v1	HP		1	0	0	0	0
812	GCF_006770325.1_ASM677032v1	HP	aerobic	1	0	0	0	0
813	GCF_006965565.1_ASM696556v1	HP	aerobic	1	0	0	0	0
814	GCF_007035805.1_ASM703580v1	HP+LP	aerobic	1	1	1	0	0
815	GCF_007361795.1_ASM736179v1	HP	microaerophilic	1	0	0	0	0
816	GCF_007556815.1_ASM755681v1	HP		1	0	0	0	0
817	GCF_007567505.1_ASM756750v1	HP+LP		1	1	1	0	0
818	GCF_007632255.1_ASM763225v1	HP+LP	aerobic	1	1	1	0	0
819	GCF_007923045.3_ASM792304v4	HP+LP	facultative	1	1	1	0	0
820	GCF_007989425.1_ASM798942v1	HP		1	0	0	0	0
821	GCF_008000795.1_ASM800079v1	HP		1	0	0	0	0
822	GCF_008033215.1_ASM803321v1	HP	aerobic	1	0	0	0	0
823	GCF_008118345.1_ASM811834v1	HP	aerobic	1	0	0	0	0
824	GCF_008245125.1_ASM824512v1	HP	aerobic	1	1	0	0	0
825	GCF_008330085.1_ASM833008v1	HP+LP	microaerophilic	1	1	1	0	0
826	GCF_008330805.1_ASM833080v1	HP	aerobic	1	0	0	0	0
827	GCF_008364325.2_ASM836432v2	HP+LP	facultative	1	1	1	0	0
828	GCF_008369605.1_ASM836960v1	HP+LP	facultative	1	1	1	0	0
829	GCF_008370715.1_ASM837071v1	HP	aerobic	1	1	0	0	0
830	GCF_008370835.2_ASM837083v2	HP	aerobic	1	0	0	0	0
831	GCF_008630635.1_ASM863063v1	HP	facultative	1	0	0	0	0
832	GCF_008632635.1_ASM863263v1	HP	aerobic	1	0	0	0	0
833	GCF_008693645.1_ASM869364v1	HP+LP	aerobic	1	1	1	0	0
834	GCF_008693705.1_ASM869370v1	HP+LP	aerobic	1	1	1	0	0
835	GCF_008693785.1_ASM869378v1	HP	aerobic	1	0	0	0	0
836	GCF_008693825.1_ASM869382v1	HP	aerobic	1	0	0	0	0
837	GCF_008693965.1_ASM869396v1	HP	aerobic	1	0	0	0	0
838	GCF_008728195.1_ASM872819v1	HP		1	0	0	0	0
839	GCF_008801925.2_ASM880192v2	HP	aerobic	1	0	0	0	0
840	GCF_008806995.1_ASM880699v1	HP	microaerophilic	1	0	0	0	0
841	GCF_008807855.1_ASM880785v1	HP	aerobic	1	1	0	0	0
842	GCF_008808095.1_ASM880809v1	HP		1	0	0	0	0
843	GCF_008824185.1_ASM882418v1	HP	aerobic	1	1	0	0	0
844	GCF_008931545.1_ASM893154v1	HP+LP	facultative	1	1	1	0	0
845	GCF_008931805.1_ASM893180v1	HP+LP	facultative	1	1	1	0	0
846	GCF_008932115.1_ASM893211v1	HP		1	1	0	0	0
847	GCF_009176665.1_ASM917666v1	HP		1	1	0	0	0
848	GCF_009301415.1_ASM930141v1	HP	aerobic	1	1	0	0	0
849	GCF_009363135.1_ASM936313v1	HP+LP	aerobic	1	1	1	0	0
850	GCF_009363155.1_ASM936315v1	HP	microaerophilic	1	0	0	0	0
851	GCF_009363895.1_ASM936389v1	HP	aerobic	1	0	0	0	0
852	GCF_009498215.1_ASM949821v1	HP	aerobic	1	1	0	0	0
853	GCF_009498695.1_ASM949869v1	HP	aerobic	1	0	0	0	0
854	GCF_009586235.1_ASM958623v1	HP	aerobic	1	0	0	0	0
855	GCF_009627355.1_ASM962735v1	HP	aerobic	1	0	0	0	0
856	GCF_009646115.1_ASM964611v1	HP	facultative	1	1	0	0	0
857	GCF_009648935.1_ASM964893v1	HP+LP	aerobic	1	1	1	0	0
858	GCF_009648975.1_ASM964897v1	HP+LP	aerobic	1	1	1	0	0
859	GCF_009649915.1_ASM964991v1	HP+LP	aerobic	1	1	1	0	0
860	GCF_009660185.1_ASM966018v1	HP+LP	facultative	1	1	1	0	0
861	GCF_009662475.1_ASM966247v1	HP	aerobic	1	0	0	0	0
862	GCF_009664085.1_ASM966408v1	HP+LP	anaerobic	1	1	1	0	0
863	GCF_009665275.1_ASM966527v1	HP+LP	aerobic	1	1	1	0	0
864	GCF_009671185.1_ASM967118v1	HP	aerobic	1	0	0	0	0
865	GCF_009684715.1_ASM968471v1	HP+LP		1	0	1	0	0
866	GCF_009685175.1_ASM968517v1	HP		1	0	0	0	0
867	GCF_009685195.1_ASM968519v1	HP	facultative	1	0	0	0	0
868	GCF_009708955.1_ASM970895v1	HP	facultative	1	0	0	0	0
869	GCF_009730055.1_ASM973005v1	HP+LP	aerobic	1	1	1	0	0
870	GCF_009730655.1_ASM973065v1	HP+LP	aerobic	1	1	1	0	0
871	GCF_009734265.1_ASM973426v1	HP	aerobic	1	0	0	0	0
872	GCF_009755585.1_ASM975558v1	HP	aerobic	1	1	0	0	0
873	GCF_009755645.1_ASM975564v1	HP	aerobic	1	1	0	0	0
874	GCF_009756665.1_ASM975666v1	HP		1	1	0	0	0
875	GCF_009763805.1_ASM976380v1	HP+LP	aerobic	1	1	1	0	0
876	GCF_009763885.1_ASM976388v1	HP+LP	aerobic	1	1	1	0	0
877	GCF_009763925.1_ASM976392v1	HP+LP	aerobic	1	1	1	0	0
878	GCF_009764025.1_ASM976402v1	HP+LP	facultative	1	1	1	0	0
879	GCF_009769165.1_ASM976916v1	HP		1	0	0	0	0
880	GCF_009789575.1_ASM978957v1	HP		1	1	0	0	0
881	GCF_009831665.3_ASM983166v3	HP+LP	aerobic	1	0	1	0	0
882	GCF_009856625.1_ASM985662v1	HP+LP	facultative	1	1	0	0	1
883	GCF_009883735.1_ASM988373v1	HP		1	0	0	0	0
884	GCF_009884295.1_ASM988429v1	HP	aerobic	1	0	0	0	0
885	GCF_009884975.1_ASM988497v1	HP	aerobic	1	0	0	0	0
886	GCF_009906955.1_ASM990695v1	HP	aerobic	1	0	0	0	0
887	GCF_009911755.1_ASM991175v1	HP		1	0	0	0	0
888	GCF_009914215.1_ASM991421v1		aerobic	0	0	0	0	0
889	GCF_009914475.1_ASM991447v1	HP	aerobic	1	0	0	0	0
890	GCF_009931115.1_ASM993111v1	HP	aerobic	1	0	0	0	0
891	GCF_009931375.1_ASM993137v1	HP	aerobic	1	1	0	0	0
892	GCF_009931455.1_ASM993145v1	HP	aerobic	1	0	0	0	0
893	GCF_009931595.1_ASM993159v1	HP	aerobic	1	0	0	0	0
894	GCF_009936155.1_ASM993615v1	HP+LP		1	1	0	0	1
895	GCF_009936175.1_ASM993617v1	HP	aerobic	1	0	0	0	0
896	GCF_009938015.1_ASM993801v1	HP	aerobic	1	0	0	0	0
897	GCF_009938225.1_ASM993822v1	HP+LP	facultative	1	1	1	0	0
898	GCF_010450875.1_ASM1045087v1	HP	aerobic	1	0	0	0	0
899	GCF_010450895.1_ASM1045089v1	HP	aerobic	1	1	0	0	0
900	GCF_010587385.1_ASM1058738v1	HP+LP		1	1	1	0	0
901	GCF_010668965.1_ASM1066896v1	HP	aerobic	1	1	0	0	0
902	GCF_010918895.1_ASM1091889v1	HP	aerobic	1	0	0	0	0
903	GCF_011040435.1_ASM1104043v1	HP	aerobic	1	0	0	0	0
904	GCF_011044475.1_ASM1104447v1	HP	facultative	1	1	0	0	0
905	GCF_011045835.1_ASM1104583v1	HP+LP		1	1	1	0	0
906	GCF_011046895.1_ASM1104689v1	HP		1	0	0	0	0
907	GCF_011064825.1_ASM1106482v1	HP	aerobic	1	1	0	0	0
908	GCF_011068345.1_ASM1106834v1	HP+LP	facultative	1	1	1	0	0
909	GCF_011106835.1_ASM1110683v1	HP+LP	facultative	1	1	1	0	0
910	GCF_011212705.1_ASM1121270v1	HP+LP	facultative	1	1	1	0	0
911	GCF_011397855.1_ASM1139785v1	HP	aerobic	1	1	0	0	0
912	GCF_011398715.1_ASM1139871v1	HP+LP	aerobic	1	0	1	0	0
913	GCF_011399095.1_ASM1139909v1	HP	facultative	1	0	0	0	0
914	GCF_011405015.1_ASM1140501v1	HP	aerobic	1	0	0	0	0
915	GCF_011455495.1_ASM1145549v1	HP+LP	aerobic	1	0	1	0	0
916	GCF_011455695.1_ASM1145569v1	HP+LP	aerobic	1	0	1	0	0
917	GCF_011455875.1_ASM1145587v1	LP	facultative	0	0	1	0	0
918	GCF_011604605.1_ASM1160460v1	HP	aerobic	1	0	0	0	0
919	GCF_011611525.1_ASM1161152v1	HP	aerobic	1	0	0	0	0
920	GCF_011612385.1_ASM1161238v1	HP	aerobic	1	0	0	0	0
921	GCF_011617105.1_ASM1161710v1	HP+LP	aerobic	1	1	1	0	0
922	GCF_011765565.1_ASM1176556v1	HP+LP	aerobic	1	1	1	0	0
923	GCF_011765605.1_ASM1176560v1	HP+LP	facultative	1	0	1	0	0
924	GCF_011765625.1_ASM1176562v1	HP+LP	facultative	1	1	1	0	0
925	GCF_012029655.1_ASM1202965v1	HP+LP	aerobic	1	1	1	0	0
926	GCF_012109195.1_ASM1210919v1	HP+LP	aerobic	1	1	1	0	0
927	GCF_012222825.1_ASM1222282v1	HP		1	0	0	0	0
928	GCF_012222965.1_ASM1222296v1	HP	microaerophilic	1	0	0	0	0
929	GCF_012295595.1_ASM1229559v1	HP	aerobic	1	0	0	0	0
930	GCF_012295615.1_ASM1229561v1	HP	aerobic	1	0	0	0	0
931	GCF_012584515.1_ASM1258451v1	HP	facultative	1	0	0	0	0
932	GCF_012647205.1_ASM1264720v1	HP	aerobic	1	0	0	0	0
933	GCF_012689545.1_ASM1268954v1	HP	aerobic	1	0	0	0	0
934	GCF_012871055.1_ASM1287105v1	HP	aerobic	1	0	0	0	0
935	GCF_012923785.1_ASM1292378v1	HP+LP	aerobic	1	1	1	0	0
936	GCF_012971725.1_ASM1297172v1	HP	facultative	1	1	0	0	0
937	GCF_013004005.1_ASM1300400v1	HP		1	0	0	0	0
938	GCF_013030075.1_ASM1303007v1	HP	aerobic	1	0	0	0	0
939	GCF_013122135.1_ASM1312213v1	HP		1	0	0	0	0
940	GCF_013170725.1_ASM1317072v1	HP	aerobic	1	0	0	0	0
941	GCF_013177355.1_ASM1317735v1	HP	aerobic	1	0	0	0	0
942	GCF_013181415.1_ASM1318141v1	HP	aerobic	1	0	0	0	0
943	GCF_013201545.1_ASM1320154v1	HP	aerobic	1	0	0	0	0
944	GCF_013234275.1_ASM1323427v1	HP+LP	facultative	1	1	1	0	0
945	GCF_013267355.1_ASM1326735v1	HP		1	1	0	0	0
946	GCF_013267375.1_ASM1326737v1	HP	microaerophilic	1	1	0	0	0
947	GCF_013267835.1_ASM1326783v1	HP	aerobic	1	1	0	0	0
948	GCF_013282725.1_ASM1328272v1	HP+LP	aerobic	1	1	1	0	0
949	GCF_013282785.1_ASM1328278v1	HP+LP	aerobic	1	1	1	0	0
950	GCF_013285305.1_ASM1328530v1	HP	aerobic	1	1	0	0	0
951	GCF_013306295.1_ASM1330629v1	HP	aerobic	1	1	0	0	0
952	GCF_013340845.1_ASM1334084v1	HP		1	0	0	0	0
953	GCF_013347285.1_ASM1334728v1	HP	facultative	1	0	0	0	0
954	GCF_013347325.1_ASM1334732v1	HP	aerobic	1	0	0	0	0
955	GCF_013372045.1_ASM1337204v1	HP	aerobic	1	1	0	0	0
956	GCF_013372285.1_ASM1337228v1	HP	aerobic	1	0	0	0	0
957	GCF_013374815.1_ASM1337481v1	HP+LP	facultative	1	1	1	0	0
958	GCF_013377195.1_ASM1337719v1	HP+LP	microaerophilic	1	0	1	0	0
959	GCF_013377295.1_ASM1337729v1	HP+LP	microaerophilic	1	0	1	0	0
960	GCF_013388295.1_ASM1338829v1	HP	microaerophilic	1	0	0	0	0
961	GCF_013388375.1_ASM1338837v1	HP	aerobic	1	0	0	0	0
962	GCF_013460375.1_ASM1346037v1	HP		1	0	0	0	0
963	GCF_013462805.1_ASM1346280v1	HP	aerobic	1	1	0	0	0
964	GCF_013488025.1_ASM1348802v1	HP+LP	facultative	1	1	1	0	0
965	GCF_013752735.1_ASM1375273v1	HP	aerobic	1	0	0	0	0
966	GCF_014054725.1_ASM1405472v1	HP	aerobic	1	0	0	0	0
967	GCF_014054885.1_ASM1405488v1	HP	facultative	1	0	0	0	0
968	GCF_014054965.1_ASM1405496v1	HP	aerobic	1	0	0	0	0
969	GCF_014054985.1_ASM1405498v1	HP	microaerophilic	1	0	0	0	0
970	GCF_014055005.1_ASM1405500v1	HP	microaerophilic	1	0	0	0	0
971	GCF_014055025.1_ASM1405502v1	HP	microaerophilic	1	1	0	0	0
972	GCF_014076455.1_ASM1407645v1	HP	aerobic	1	0	0	0	0
973	GCF_014076475.1_ASM1407647v1	HP	aerobic	1	0	0	0	0
974	GCF_014076495.1_ASM1407649v1	HP	aerobic	1	0	0	0	0
975	GCF_014109845.1_ASM1410984v1	HP	aerobic	1	1	0	0	0
976	GCF_014169735.1_ASM1416973v1	HP+LP	aerobic	1	1	1	0	0
977	GCF_014171495.1_ASM1417149v1	HP	aerobic	1	1	0	0	0
978	GCF_014189415.1_ASM1418941v1	HP		1	0	0	0	0
979	GCF_014189435.1_ASM1418943v1	HP	aerobic	1	0	0	0	0
980	GCF_014189455.1_ASM1418945v1	HP	aerobic	1	0	0	0	0
981	GCF_014189535.1_ASM1418953v1	HP	aerobic	1	0	0	0	0
982	GCF_014211955.1_ASM1421195v1	HP	aerobic	1	0	0	0	0
983	GCF_014218315.1_ASM1421831v1	HP	aerobic	1	0	0	0	0
984	GCF_014233485.1_ASM1423348v1	HP+LP	aerobic	1	1	1	0	0
985	GCF_014236795.1_ASM1423679v1	HP		1	0	0	0	0
986	GCF_014250455.1_ASM1425045v1	HP	aerobic	1	0	0	0	0
987	GCF_014295015.1_ASM1429501v1	HP+LP	facultative	1	0	1	0	0
988	GCF_014297595.1_ASM1429759v1	HP	microaerophilic	1	0	0	0	0
989	GCF_014353015.1_ASM1435301v1	HP	aerobic	1	1	0	0	0
990	GCF_014395425.1_ASM1439542v1	HP		1	1	0	0	0
991	GCF_014395975.1_ASM1439597v1	HP		1	0	0	0	0
992	GCF_014397415.1_ASM1439741v1	HP	aerobic	1	0	0	0	0
993	GCF_014489495.1_ASM1448949v1	HP		1	0	0	0	0
994	GCF_014489515.1_ASM1448951v1	HP	aerobic	1	0	0	0	0
995	GCF_014489535.1_ASM1448953v1	HP		1	0	0	0	0
996	GCF_014490665.1_ASM1449066v1	HP	aerobic	1	0	0	0	0
997	GCF_014524625.1_ASM1452462v1	HP	aerobic	1	1	0	0	0
998	GCF_014623465.1_ASM1462346v1	HP	aerobic	1	0	0	0	0
999	GCF_014672695.1_ASM1467269v1	HP+LP	aerobic	1	0	0	0	1
1000	GCF_014681765.1_ASM1468176v1	HP		1	0	0	0	0
1001	GCF_014697095.1_ASM1469709v1	HP	aerobic	1	1	0	0	0
1002	GCF_014844275.1_ASM1484427v1	HP	facultative	1	0	0	0	0
1003	GCF_014859005.1_ASM1485900v1	HP	aerobic	1	1	0	0	0
1004	GCF_014883875.1_ASM1488387v1	HP	aerobic	1	0	0	0	0
1005	GCF_014892695.1_ASM1489269v1	HP+LP	facultative	1	1	1	0	0
1006	GCF_014930995.1_ASM1493099v1	HP	aerobic	1	0	0	0	0
1007	GCF_014931375.1_ASM1493137v1	LP	facultative	0	0	1	0	0
1008	GCF_015074805.1_ASM1507480v1	HP	aerobic	1	0	0	0	0
1009	GCF_015137655.1_ASM1513765v1	HP+LP		1	1	1	0	0
1010	GCF_015138375.1_ASM1513837v1	HP+LP		1	1	1	0	0
1011	GCF_015139575.1_ASM1513957v1	HP+LP	aerobic	1	1	1	0	0
1012	GCF_015167415.1_ASM1516741v1	HP+LP	aerobic	1	1	1	0	0
1013	GCF_015291705.1_ASM1529170v1	HP		1	0	0	0	0
1014	GCF_015377145.2_2T-2-5-2v4	HP	microaerophilic	1	0	0	0	0
1015	GCF_015476275.1_ASM1547627v1	HP	aerobic	1	0	0	0	0
1016	GCF_015689195.1_ASM1568919v1	HP+LP	facultative	1	1	1	0	0
1017	GCF_015689495.1_ASM1568949v1	HP	aerobic	1	0	0	0	0
1018	GCF_016026395.1_ASM1602639v1	HP+LP	aerobic	1	1	1	0	0
1019	GCF_016026615.1_ASM1602661v1	HP+LP	aerobic	1	1	1	0	0
1020	GCF_016026735.1_ASM1602673v1	HP+LP	aerobic	1	1	1	0	0
1021	GCF_016026875.1_ASM1602687v1	HP+LP	facultative	1	1	1	0	0
1022	GCF_016027095.1_ASM1602709v1	HP	aerobic	1	0	0	0	0
1023	GCF_016027455.1_ASM1602745v1	HP		1	1	0	0	0
1024	GCF_016027815.1_ASM1602781v1	HP	aerobic	1	0	0	0	0
1025	GCF_016028735.1_ASM1602873v1	HP	aerobic	1	1	0	0	0
1026	GCF_016028775.1_ASM1602877v1	HP	aerobic	1	0	0	0	0
1027	GCF_016064815.1_ASM1606481v1	HP	aerobic	1	0	0	0	0
1028	GCF_016127195.1_ASM1612719v1	HP+LP	aerobic	1	1	1	0	0
1029	GCF_016127355.1_ASM1612735v1	HP	aerobic	1	1	0	0	0
1030	GCF_016127755.1_ASM1612775v1	HP	facultative	1	0	0	0	0
1031	GCF_016128195.1_ASM1612819v1	HP		1	0	0	0	0
1032	GCF_016250455.1_ASM1625045v1	HP	facultative	1	1	0	0	0
1033	GCF_016415705.1_ASM1641570v1	HP+LP		1	1	1	0	0
1034	GCF_016576965.1_ASM1657696v1	HP	aerobic	1	0	0	0	0
1035	GCF_016584425.1_ASM1658442v1	HP	aerobic	1	0	0	0	0
1036	GCF_016584445.1_ASM1658444v1	HP	facultative	1	1	0	0	0
1037	GCF_016592555.1_ASM1659255v1	HP	facultative	1	1	0	0	0
1038	GCF_016599635.1_ASM1659963v1	HP	aerobic	1	0	0	0	0
1039	GCF_016698705.1_ASM1669870v1	HP	aerobic	1	0	0	0	0
1040	GCF_016724805.1_ASM1672480v1		anaerobic	0	0	0	0	0
1041	GCF_016728825.1_ASM1672882v1	HP	aerobic	1	1	0	0	0
1042	GCF_016747875.1_ASM1674787v1		anaerobic	0	0	0	0	0
1043	GCF_016757795.1_ASM1675779v1	HP	aerobic	1	0	0	0	0
1044	GCF_016801755.1_ASM1680175v1	HP	aerobic	1	0	0	0	0
1045	GCF_016804325.1_ASM1680432v1	HP	aerobic	1	0	0	0	0
1046	GCF_016806065.1_ASM1680606v1	HP		1	0	0	0	0
1047	GCF_016858125.1_ASM1685812v1	HP+LP	aerobic	1	1	1	0	0
1048	GCF_016859165.1_ASM1685916v1	HP		1	0	0	0	0
1049	GCF_016889385.1_ASM1688938v1	LP	microaerophilic	0	0	1	0	0
1050	GCF_016890085.1_ASM1689008v1	HP+LP	aerobic	1	1	0	0	1
1051	GCF_016904755.1_ASM1690475v2	HP+LP	facultative	1	1	1	0	0
1052	GCF_016906065.1_ASM1690606v1	HP		1	0	0	0	0
1053	GCF_017167985.1_ASM1716798v1	HP		1	0	0	0	0
1054	GCF_017299035.1_ASM1729903v1	HP+LP	facultative	1	1	1	0	0
1055	GCF_017301775.1_ASM1730177v1	HP		1	0	0	0	0
1056	GCF_017309605.1_ASM1730960v1	HP+LP	aerobic	1	1	1	0	0
1057	GCF_017329545.1_ASM1732954v1	HP+LP	facultative	1	1	1	0	0
1058	GCF_017352135.1_ASM1735213v1	HP		1	0	0	0	0
1059	GCF_017357225.1_ASM1735722v1	HP		1	0	0	0	0
1060	GCF_017357245.1_ASM1735724v1	HP		1	0	0	0	0
1061	GCF_017498585.1_ASM1749858v1	HP	aerobic	1	0	0	0	0
1062	GCF_017498685.1_ASM1749868v1	HP+LP	facultative	1	1	1	0	0
1063	GCF_017514945.1_ASM1751494v1	HP	aerobic	1	0	0	0	0
1064	GCF_017584165.1_ASM1758416v1	HP	aerobic	1	0	0	0	0
1065	GCF_017604245.1_ASM1760424v1	HP	aerobic	1	0	0	0	0
1066	GCF_017724035.1_ASM1772403v1	HP	aerobic	1	0	0	0	0
1067	GCF_017742795.1_ASM1774279v1	HP	aerobic	1	0	0	0	0
1068	GCF_017743015.1_ASM1774301v1	HP+LP	aerobic	1	0	1	0	0
1069	GCF_017753665.1_ASM1775366v1	HP	aerobic	1	1	0	0	0
1070	GCF_017815595.1_ASM1781559v1	HP	aerobic	1	0	0	0	0
1071	GCF_017901175.1_ASM1790117v1	HP	aerobic	1	1	0	0	0
1072	GCF_018064205.1_ASM1806420v1	HP	aerobic	1	0	0	0	0
1073	GCF_018128425.1_ASM1812842v1	HP+LP	aerobic	1	1	1	0	0
1074	GCF_018135955.1_ASM1813595v1	HP	aerobic	1	0	0	0	0
1075	GCF_018138105.1_ASM1813810v1	HP	aerobic	1	0	0	0	0
1076	GCF_018139125.1_ASM1813912v1	HP	aerobic	1	0	0	0	0
1077	GCF_018223785.1_ASM1822378v1	HP	aerobic	1	0	0	0	0
1078	GCF_018243215.1_ASM1824321v1	HP		1	1	0	0	0
1079	GCF_018324105.1_ASM1832410v1	HP	aerobic	1	0	0	0	0
1080	GCF_018336855.1_ASM1833685v1	HP	aerobic	1	0	0	0	0
1081	GCF_018394335.1_ASM1839433v1	HP+LP	facultative	1	1	1	0	0
1082	GCF_018394375.1_ASM1839437v1	HP	aerobic	1	0	0	0	0
1083	GCF_018409485.1_ASM1840948v1	HP	aerobic	1	0	0	0	0
1084	GCF_018516785.1_ASM1851678v1	HP	aerobic	1	0	0	0	0
1085	GCF_018734325.1_ASM1873432v1	HP	aerobic	1	0	0	0	0
1086	GCF_018802605.1_ASM1880260v1	HP+LP		1	1	0	0	1
1087	GCF_018802645.1_ASM1880264v1	HP+LP	facultative	1	1	0	0	1
1088	GCF_018972165.1_ASM1897216v1	HP	aerobic	1	0	0	0	0
1089	GCF_019047765.1_ASM1904776v1	HP+LP	aerobic	1	1	1	0	0
1090	GCF_019048385.1_ASM1904838v1	HP	aerobic	1	1	0	0	0
1091	GCF_019048625.1_ASM1904862v1	HP+LP	aerobic	1	1	1	0	0
1092	GCF_019141545.1_ASM1914154v1	HP		1	0	0	0	0
1093	GCF_019285655.1_ASM1928565v1	HP	aerobic	1	0	0	0	0
1094	GCF_019297835.1_ASM1929783v1	HP	aerobic	1	0	0	0	0
1095	GCF_019334425.1_ASM1933442v1	HP+LP	aerobic	1	1	1	0	0
1096	GCF_019334725.1_ASM1933472v1	HP	microaerophilic	1	1	0	0	0
1097	GCF_019339365.1_ASM1933936v1	HP+LP	aerobic	1	1	1	0	0
1098	GCF_019343495.1_ASM1934349v1	HP	aerobic	1	0	0	0	0
1099	GCF_019355375.1_ASM1935537v1	HP	aerobic	1	0	0	0	0
1100	GCF_019395145.1_ASM1939514v1	HP	aerobic	1	0	0	0	0
1101	GCF_019602855.1_ASM1960285v1	HP	aerobic	1	1	0	0	0
1102	GCF_019669905.1_ASM1966990v1	HP		1	0	0	0	0
1103	GCF_019669985.1_ASM1966998v1	HP		1	0	0	0	0
1104	GCF_019670005.1_ASM1967000v1	HP		1	0	0	0	0
1105	GCF_019670105.1_ASM1967010v1	HP+LP	aerobic	1	1	1	0	0
1106	GCF_019670485.1_ASM1967048v1	HP+LP	facultative	1	1	1	0	0
1107	GCF_019693255.1_ASM1969325v1	HP	aerobic	1	1	0	0	0
1108	GCF_019704495.1_ASM1970449v1	HP		1	0	0	0	0
1109	GCF_019797805.1_ASM1979780v1	HP	aerobic	1	1	0	0	0
1110	GCF_019797885.1_ASM1979788v1	HP	aerobic	1	0	0	0	0
1111	GCF_019797925.1_ASM1979792v1	HP	aerobic	1	0	0	0	0
1112	GCF_019803045.1_ASM1980304v1	HP+LP	aerobic	1	1	1	0	0
1113	GCF_019844095.1_ASM1984409v1	HP+LP	aerobic	1	1	1	0	0
1114	GCF_019890955.1_ASM1989095v1	HP	aerobic	1	1	0	0	0
1115	GCF_019891395.1_ASM1989139v1	HP	aerobic	1	0	0	0	0
1116	GCF_019930825.1_ASM1993082v1	HP+LP	aerobic	1	1	1	0	0
1117	GCF_019930885.1_ASM1993088v1	HP	microaerophilic	1	0	0	0	0
1118	GCF_019977755.1_ASM1997775v1	HP+LP	facultative	1	1	1	0	0
1119	GCF_020079945.1_ASM2007994v1	HP	facultative	1	0	0	0	0
1120	GCF_020080045.1_ASM2008004v1	HP	aerobic	1	0	0	0	0
1121	GCF_020097475.1_ASM2009747v1	HP+LP	facultative	1	1	1	0	0
1122	GCF_020149505.1_ASM2014950v1	HP	facultative	1	1	0	0	0
1123	GCF_020149575.1_ASM2014957v1	HP+LP	aerobic	1	1	1	0	0
1124	GCF_020150375.1_ASM2015037v1	HP+LP	facultative	1	1	1	0	0
1125	GCF_020162115.1_ASM2016211v1	HP		1	1	0	0	0
1126	GCF_020162295.1_ASM2016229v1	HP	aerobic	1	0	0	0	0
1127	GCF_020217465.1_ASM2021746v1	HP	aerobic	1	0	0	0	0
1128	GCF_020405345.1_ASM2040534v1	HP+LP	facultative	1	1	1	0	0
1129	GCF_020423125.1_ASM2042312v1	HP+LP	aerobic	1	1	1	0	0
1130	GCF_020510525.1_ASM2051052v1	HP+LP		1	1	0	0	1
1131	GCF_020510545.1_ASM2051054v1	HP+LP	aerobic	1	1	1	0	0
1132	GCF_020510565.1_ASM2051056v1	HP+LP		1	1	1	0	0
1133	GCF_020510645.1_ASM2051064v1	HP+LP	facultative	1	1	1	0	1
1134	GCF_020510705.1_ASM2051070v1	HP	aerobic	1	1	0	0	0
1135	GCF_020541225.1_ASM2054122v1			0	0	0	0	0
1136	GCF_020673335.1_ASM2067333v1	HP	aerobic	1	0	0	0	0
1137	GCF_020683125.1_ASM2068312v1	HP+LP	aerobic	1	1	1	0	0
1138	GCF_020810675.1_ASM2081067v1	HP+LP	aerobic	1	0	1	0	0
1139	GCF_020844025.1_ASM2084402v1	HP		1	0	0	0	0
1140	GCF_020883495.1_ASM2088349v1	HP		1	1	0	0	0
1141	GCF_020885575.1_ASM2088557v1	HP	aerobic	1	0	0	0	0
1142	GCF_020886175.1_ASM2088617v1	HP		1	0	0	0	0
1143	GCF_020917325.1_ASM2091732v1	HP	aerobic	1	0	0	0	0
1144	GCF_020990565.1_ASM2099056v1	HP	aerobic	1	0	0	0	0
1145	GCF_020991025.1_ASM2099102v1	HP+LP		1	1	1	0	0
1146	GCF_020991125.1_ASM2099112v1	HP		1	0	0	0	0
1147	GCF_021044685.1_ASM2104468v1	HP	aerobic	1	0	0	0	0
1148	GCF_021049305.1_ASM2104930v1	HP	facultative	1	1	0	0	0
1149	GCF_021052305.1_ASM2105230v1	HP		1	0	0	0	0
1150	GCF_021052325.1_ASM2105232v1	HP		1	0	0	0	0
1151	GCF_021052565.1_ASM2105256v1	HP	aerobic	1	1	0	0	0
1152	GCF_021165935.1_ASM2116593v1	HP	aerobic	1	0	0	0	0
1153	GCF_021228915.1_ASM2122891v1	HP	microaerophilic	1	0	0	0	0
1154	GCF_021276285.1_ASM2127628v1	HP+LP	aerobic	1	1	1	0	0
1155	GCF_021278985.1_ASM2127898v1	HP+LP	facultative	1	1	1	0	0
1156	GCF_021365465.1_ASM2136546v1	HP+LP	facultative	1	1	1	0	0
1157	GCF_021399035.1_ASM2139903v1	HP	microaerophilic	1	0	0	0	0
1158	GCF_021441885.1_ASM2144188v1	HP+LP	facultative	1	1	1	0	0
1159	GCF_021462285.1_ASM2146228v1	HP+LP	aerobic	1	1	1	0	0
1160	GCF_021545825.1_ASM2154582v1	HP	facultative	1	0	0	0	0
1161	GCF_021560015.1_ASM2156001v1	HP+LP	facultative	1	1	1	0	0
1162	GCF_021733145.1_ASM2173314v1	HP+LP	facultative	1	1	1	0	0
1163	GCF_022014715.1_ASM2201471v1	HP+LP		1	1	1	0	0
1164	GCF_022343685.1_ASM2234368v1	HP	aerobic	1	0	0	0	0
1165	GCF_022354085.1_ASM2235408v1	HP+LP	facultative	1	1	1	0	0
1166	GCF_022369495.1_ASM2236949v1	HP+LP		1	1	1	0	0
1167	GCF_022371215.1_ASM2237121v1	HP+LP	facultative	1	1	1	0	0
1168	GCF_022394535.1_ASM2239453v1	HP	aerobic	1	0	0	0	0
1169	GCF_022406855.1_ASM2240685v1	HP	aerobic	1	1	0	0	0
1170	GCF_022410435.1_ASM2241043v1	HP	aerobic	1	0	0	0	0
1171	GCF_022453865.1_ASM2245386v1	HP	aerobic	1	0	0	0	0
1172	GCF_022533465.1_ASM2253346v1	HP	aerobic	1	0	0	0	0
1173	GCF_022557255.1_ASM2255725v1	HP		1	0	0	0	0
1174	GCF_022592155.1_ASM2259215v1	HP+LP		1	1	1	0	0
1175	GCF_022592395.1_ASM2259239v1	HP+LP	aerobic	1	1	1	0	0
1176	GCF_022637495.1_ASM2263749v1	HP	aerobic	1	1	0	0	0
1177	GCF_022637515.1_ASM2263751v1	HP+LP	aerobic	1	1	1	0	0
1178	GCF_022637595.1_ASM2263759v1	HP+LP	aerobic	1	1	1	0	0
1179	GCF_022647325.1_ASM2264732v1	HP	facultative	1	1	0	0	0
1180	GCF_022749495.1_ASM2274949v1	HP	aerobic	1	1	0	0	0
1181	GCF_022749515.1_ASM2274951v1	HP	aerobic	1	1	0	0	0
1182	GCF_022788735.1_ASM2278873v1	HP	aerobic	1	0	0	0	0
1183	GCF_022812045.1_ASM2281204v1	HP+LP	facultative	1	1	1	0	0
1184	GCF_022836895.1_ASM2283689v1	HP	aerobic	1	0	0	0	0
1185	GCF_022836935.1_ASM2283693v1	HP	aerobic	1	0	0	0	0
1186	GCF_022870845.1_ASM2287084v1	HP	facultative	1	0	0	0	0
1187	GCF_022870865.1_ASM2287086v1	HP		1	0	0	0	0
1188	GCF_022870905.1_ASM2287090v1	HP		1	0	0	0	0
1189	GCF_022870945.1_ASM2287094v1	HP	aerobic	1	0	0	0	0
1190	GCF_022870985.1_ASM2287098v1	HP	aerobic	1	0	0	0	0
1191	GCF_022871045.1_ASM2287104v1	HP	aerobic	1	0	0	0	0
1192	GCF_022879615.1_ASM2287961v1	HP	aerobic	1	0	0	0	0
1193	GCF_022879815.1_ASM2287981v1	HP		1	0	0	0	0
1194	GCF_023195735.1_ASM2319573v1	HP+LP	aerobic	1	1	1	0	0
1195	GCF_023195835.1_ASM2319583v1	HP+LP	aerobic	1	1	1	0	0
1196	GCF_023221655.1_ASM2322165v1	HP+LP	facultative	1	1	1	0	0
1197	GCF_023278125.1_ASM2327812v1	HP		1	0	0	0	0
1198	GCF_023278225.1_ASM2327822v1	HP	microaerophilic	1	0	0	0	0
1199	GCF_023515885.1_ASM2351588v1	HP	aerobic	1	0	0	0	0
1200	GCF_023518055.1_ASM2351805v1	LP	facultative	0	0	1	0	0
1201	GCF_023546765.1_ASM2354676v1	HP	aerobic	1	0	0	0	0
1202	GCF_023547405.1_ASM2354740v1	HP	aerobic	1	1	0	0	0
1203	GCF_023573145.1_ASM2357314v1	HP	aerobic	1	0	0	0	0
1204	GCF_023650915.1_ASM2365091v1	HP+LP	aerobic	1	1	1	0	0
1205	GCF_023699965.1_ASM2369996v1	HP	aerobic	1	0	0	0	0
1206	GCF_023716485.1_ASM2371648v1	HP	aerobic	1	0	0	0	0
1207	GCF_023920085.1_ASM2392008v1	HP		1	0	0	0	0
1208	GCF_023921225.1_ASM2392122v1	HP		1	0	0	0	0
1209	GCF_023935825.1_ASM2393582v1	HP	aerobic	1	0	0	0	0
1210	GCF_024206795.1_ASM2420679v1	HP	aerobic	1	0	0	0	0
1211	GCF_024224615.1_ASM2422461v1	HP+LP	facultative	1	1	1	0	0
1212	GCF_024346605.1_ASM2434660v1	HP		1	0	0	0	0
1213	GCF_024346675.1_ASM2434667v1	HP+LP	facultative	1	1	1	0	0
1214	GCF_024346715.1_ASM2434671v1	HP+LP	facultative	1	1	1	0	0
1215	GCF_024346755.1_ASM2434675v1	HP+LP	aerobic	1	1	1	0	0
1216	GCF_024346795.1_ASM2434679v1	HP+LP	facultative	1	1	1	0	0
1217	GCF_024346875.1_ASM2434687v1	HP+LP		1	1	1	0	0
1218	GCF_024346955.1_ASM2434695v1	HP+LP		1	1	1	0	0
1219	GCF_024346975.1_ASM2434697v1	HP+LP	aerobic	1	1	1	0	0
1220	GCF_024347035.1_ASM2434703v1	HP+LP	facultative	1	1	1	0	0
1221	GCF_024347055.1_ASM2434705v1	HP+LP	anaerobic	1	1	1	0	0
1222	GCF_024347075.1_ASM2434707v1	HP+LP	facultative	1	1	1	0	0
1223	GCF_024347095.1_ASM2434709v1	HP+LP	facultative	1	1	1	0	0
1224	GCF_024347115.1_ASM2434711v1	HP+LP	aerobic	1	1	1	0	0
1225	GCF_024347255.1_ASM2434725v1	HP	aerobic	1	0	0	0	0
1226	GCF_024347275.1_ASM2434727v1	HP	facultative	1	1	0	0	0
1227	GCF_024347295.1_ASM2434729v1	HP+LP		1	1	1	0	0
1228	GCF_024347335.1_ASM2434733v1	HP+LP		1	1	1	0	0
1229	GCF_024347355.1_ASM2434735v1	HP+LP		1	1	1	0	0
1230	GCF_024347395.1_ASM2434739v1	HP+LP	aerobic	1	1	1	0	0
1231	GCF_024347475.1_ASM2434747v1	HP+LP	aerobic	1	1	1	0	0
1232	GCF_024347495.1_ASM2434749v1	HP+LP		1	1	1	0	0
1233	GCF_024347555.1_ASM2434755v1	HP+LP	aerobic	1	1	1	0	0
1234	GCF_024347595.1_ASM2434759v1	HP+LP	aerobic	1	1	1	0	0
1235	GCF_024347635.1_ASM2434763v1	HP+LP	facultative	1	1	1	0	0
1236	GCF_024347655.1_ASM2434765v1	HP+LP	facultative	1	1	1	0	0
1237	GCF_024347675.1_ASM2434767v1	HP+LP		1	1	1	0	0
1238	GCF_024362845.1_ASM2436284v1	HP+LP	aerobic	1	1	1	0	0
1239	GCF_024381035.1_ASM2438103v1	HP	aerobic	1	0	0	0	0
1240	GCF_024397855.1_ASM2439785v1	HP		1	0	0	0	0
1241	GCF_024397895.1_ASM2439789v1	HP	aerobic	1	0	0	0	0
1242	GCF_024397915.1_ASM2439791v1	HP	aerobic	1	0	0	0	0
1243	GCF_024584585.1_ASM2458458v1	HP	aerobic	1	0	0	0	0
1244	GCF_024584605.1_ASM2458460v1	HP	aerobic	1	1	0	0	0
1245	GCF_024730665.1_ASM2473066v1	HP		1	0	0	0	0
1246	GCF_024746855.1_ASM2474685v1	HP	aerobic	1	0	0	0	0
1247	GCF_024748715.1_ASM2474871v1	HP	aerobic	1	0	0	0	0
1248	GCF_024749185.1_ASM2474918v1	HP	aerobic	1	1	0	0	0
1249	GCF_024971755.1_ASM2497175v1	HP+LP	facultative	1	1	1	0	0
1250	GCF_025137635.1_ASM2513763v1	HP	aerobic	1	1	0	0	0
1251	GCF_025139665.1_ASM2513966v1	HP	aerobic	1	1	0	0	0
1252	GCF_025140295.1_ASM2514029v1	HP	aerobic	1	0	0	0	0
1253	GCF_025140615.1_ASM2514061v1	HP	aerobic	1	0	0	0	0
1254	GCF_025200715.1_ASM2520071v1	HP	aerobic	1	1	0	0	0
1255	GCF_025340245.1_ASM2534024v1	HP+LP	facultative	1	1	1	0	0
1256	GCF_025402875.1_ASM2540287v1	HP+LP		1	1	1	0	0
1257	GCF_025452235.1_ASM2545223v1	HP	aerobic	1	0	0	0	0
1258	GCF_025562755.1_ASM2556275v1	HP+LP	facultative	1	1	1	0	0
1259	GCF_025723125.1_ASM2572312v1	HP	aerobic	1	0	0	0	0
1260	GCF_025758125.1_ASM2575812v1	HP+LP	aerobic	1	1	1	0	0
1261	GCF_025765955.1_ASM2576595v1	HP		1	0	0	0	0
1262	GCF_025914095.1_ASM2591409v1	HP+LP		1	1	1	0	0
1263	GCF_025946765.1_ASM2594676v1	HP+LP	aerobic	1	1	1	0	0
1264	GCF_025985205.1_ASM2598520v1	HP	aerobic	1	0	0	0	0
1265	GCF_026013905.1_ASM2601390v1	HP		1	1	0	0	0
1266	GCF_026016305.1_ASM2601630v1	HP	aerobic	1	0	0	0	0
1267	GCF_026016505.1_ASM2601650v1	HP	aerobic	1	1	0	0	0
1268	GCF_026104315.1_ASM2610431v1	HP	facultative	1	1	0	0	0
1269	GCF_026314255.1_ASM2631425v1	HP		1	0	0	0	0
1270	GCF_026967475.1_ASM2696747v1	HP	aerobic	1	1	0	0	0
1271	GCF_027118995.1_ASM2711899v1	HP+LP		0	1	0	0	1
1272	GCF_027286365.1_ASM2728636v1	HP+LP	facultative	1	1	1	0	0
1273	GCF_027886705.1_ASM2788670v1	HP+LP		1	1	1	0	0
1274	GCF_028010245.1_ASM2801024v1	HP	aerobic	1	0	0	0	0
1275	GCF_028355655.1_ASM2835565v1	HP+LP	facultative	1	1	1	0	0
1276	GCF_028370115.1_ASM2837011v1	HP	aerobic	1	0	0	0	0
1277	GCF_028473685.1_ASM2847368v1	HP		1	0	0	0	0
1278	GCF_028551275.1_ASM2855127v1	HP		1	0	0	0	0
1279	GCF_028553725.1_ASM2855372v1	HP	aerobic	1	0	0	0	0
1280	GCF_028553745.1_ASM2855374v1	HP	aerobic	1	0	0	0	0
1281	GCF_028553765.1_ASM2855376v1	HP		1	0	0	0	0
1282	GCF_028553785.1_ASM2855378v1	HP	aerobic	1	0	0	0	0
1283	GCF_028553805.1_ASM2855380v1	HP	aerobic	1	0	0	0	0
1284	GCF_028553885.1_ASM2855388v1	HP	aerobic	1	0	0	0	0
1285	GCF_028596105.1_ASM2859610v1	HP	aerobic	1	1	0	0	0
1286	GCF_028657945.1_ASM2865794v1	HP	aerobic	1	1	0	0	0
1287	GCF_028751155.1_ASM2875115v1	HP+LP	aerobic	1	1	1	0	0
1288	GCF_028868935.1_ASM2886893v1	HP	microaerophilic	1	0	0	0	0
1289	GCF_028885395.1_ASM2888539v1	HP	aerobic	1	0	0	0	0
1290	GCF_029026145.1_ASM2902614v1	HP		1	0	0	0	0
1291	GCF_029168555.1_ASM2916855v1	HP	aerobic	1	0	0	0	0
1292	GCF_029223865.1_ASM2922386v1	HP	aerobic	1	1	0	0	0
1293	GCF_029277985.1_ASM2927798v1	HP+LP		1	1	1	0	0
1294	GCF_029318635.1_ASM2931863v1	HP		1	1	0	0	0
1295	GCF_029457395.1_ASM2945739v1	HP	aerobic	1	1	0	0	0
1296	GCF_029542345.1_ASM2954234v1	HP+LP		1	1	1	0	0
1297	GCF_029590315.1_ASM2959031v1	HP	aerobic	1	0	0	0	0
1298	GCF_029714365.1_ASM2971436v1	HP	aerobic	1	1	0	0	0
1299	GCF_029714545.1_ASM2971454v1	HP	aerobic	1	0	0	0	0
1300	GCF_029774155.1_ASM2977415v1	HP+LP	microaerophilic	1	0	1	0	0
1301	GCF_029854215.1_ASM2985421v1	HP+LP		1	1	1	0	0
1302	GCF_029866465.1_ASM2986646v1	HP	aerobic	1	1	0	0	0
1303	GCF_029909795.1_ASM2990979v1	HP	aerobic	1	1	0	0	0
1304	GCF_029916865.1_ASM2991686v1	HP	aerobic	1	1	0	0	0
1305	GCF_029919115.1_ASM2991911v1	HP	aerobic	1	0	0	0	0
1306	GCF_030053895.1_ASM3005389v1	HP+LP	facultative	1	1	1	0	0
1307	GCF_030062115.1_ASM3006211v1	HP	aerobic	1	0	0	0	0
1308	GCF_030062355.1_ASM3006235v1	HP	facultative	1	0	0	0	0
1309	GCF_030064585.1_ASM3006458v1	HP	aerobic	1	0	0	0	0
1310	GCF_030144325.1_ASM3014432v1	HP	aerobic	1	0	0	0	0
1311	GCF_030169005.1_ASM3016900v1	HP+LP	facultative	1	1	1	0	0
1312	GCF_030252285.1_ASM3025228v1	HP+LP		1	0	1	0	0
1313	GCF_030272285.1_ASM3027228v1	HP	aerobic	1	0	0	0	0
1314	GCF_030291135.1_ASM3029113v1	HP	facultative	1	0	0	0	0
1315	GCF_030295765.1_ASM3029576v1	HP	aerobic	1	0	0	0	0
1316	GCF_030295935.1_ASM3029593v1	HP		1	1	0	0	0
1317	GCF_030295955.1_ASM3029595v1	HP	aerobic	1	0	0	0	0
1318	GCF_030296755.1_ASM3029675v1	HP	aerobic	1	0	0	0	0
1319	GCF_030323645.1_ASM3032364v1	HP	aerobic	1	0	0	0	0
1320	GCF_030370465.1_ASM3037046v1	HP	aerobic	1	1	0	0	0
1321	GCF_030406665.1_ASM3040666v1	HP	aerobic	1	0	0	0	0
1322	GCF_900000005.1_BVF60	HP		1	1	0	0	0
1323	GCF_900005615.1_JCM7685	HP	aerobic	1	1	0	0	0
1324	GCF_900048035.1_GEFVIR			0	0	0	0	0
1325	GCF_900048045.1_MEPMAR			0	0	0	0	0
1326	GCF_900089455.2_OrrDiv2	HP	aerobic	1	1	0	0	0
1327	GCF_900095155.1_BR141012304v1	HP	aerobic	1	1	0	0	0
1328	GCF_900096765.1_PPGSP_Eae1_chr	HP	aerobic	1	0	0	0	0
1329	GCF_900130075.1_Herminiimonas_arsenitoxidans	HP		1	0	0	0	0
1330	GCF_900161835.1_HBAv1	HP		1	0	0	0	0
1331	GCF_900183975.1_PD885.1	HP	aerobic	1	0	0	0	0
1332	GCF_900184295.1_Chr_1	HP	aerobic	1	0	0	0	0
1333	GCF_900186835.1_49950_F01	HP+LP	aerobic	1	0	1	0	0
1334	GCF_900186995.1_50465_A02	LP	microaerophilic	0	0	1	0	0
1335	GCF_900187015.1_50465_F01	HP+LP	aerobic	1	1	1	0	0
1336	GCF_900187095.1_51699_A01	HP	microaerophilic	1	0	0	0	0
1337	GCF_900187105.1_50618_F01	HP	facultative	1	1	0	0	0
1338	GCF_900187205.1_52191_D01	HP	aerobic	1	0	0	0	0
1339	GCF_900187305.1_51470_F02	HP	aerobic	1	0	0	0	0
1340	GCF_900187355.1_51342_E02	HP	microaerophilic	1	0	0	0	0
1341	GCF_900231165.1_HDIA1	HP		1	0	0	0	0
1342	GCF_900233005.1_Vibrio_tapetis_CECT4600	HP+LP	aerobic	1	1	1	0	0
1343	GCF_900235895.1_PL963	HP		1	0	0	0	0
1344	GCF_900324035.1_BRAD3257	HP		1	0	0	0	0
1345	GCF_900465055.1_MORIYA_PRJEB24680v2	HP+LP		1	1	1	0	0
1346	GCF_900475315.1_43721_G02	HP	aerobic	1	0	0	0	0
1347	GCF_900475325.1_43222_E01	HP	aerobic	1	0	0	0	0
1348	GCF_900475405.1_44087_C01	HP	aerobic	1	0	0	0	0
1349	GCF_900475855.1_46338_B02	HP+LP	aerobic	1	1	1	0	0
1350	GCF_900475885.1_49595_C01	LP	aerobic	0	0	1	0	0
1351	GCF_900475945.1_48290_E02	HP	aerobic	1	1	0	0	0
1352	GCF_900476035.1_53694_C01	LP	aerobic	0	0	1	0	0
1353	GCF_900476435.1_SHEWBE_PRJEB25587v2	HP+LP	facultative	1	1	1	0	0
1354	GCF_900477945.1_45473_H02	LP	microaerophilic	0	0	1	0	0
1355	GCF_900478135.1_28193_H01	HP+LP	aerobic	1	1	1	0	0
1356	GCF_900478715.1_31885_B02	HP	aerobic	1	1	0	0	0
1357	GCF_900560965.1_PPRCHA0	HP	aerobic	1	0	0	0	0
1358	GCF_900635445.1_28869_A02	HP+LP	aerobic	1	1	1	0	0
1359	GCF_900635465.1_28869_F01	HP+LP	aerobic	1	1	1	0	0
1360	GCF_900635775.1_33763_C01	HP+LP	microaerophilic	1	0	1	0	0
1361	GCF_900635785.1_33922_B01	HP+LP	aerobic	1	0	1	0	0
1362	GCF_900635815.1_34347_B01	HP	microaerophilic	1	0	0	0	0
1363	GCF_900635875.1_35661_G01	HP+LP		1	1	1	0	0
1364	GCF_900635915.1_36340_F01	HP+LP	facultative	1	1	1	0	0
1365	GCF_900635955.1_36672_A01	HP+LP	aerobic	1	1	1	0	0
1366	GCF_900636675.1_43781_F01	HP	aerobic	1	0	0	0	0
1367	GCF_900636765.1_44503_A02	HP	aerobic	1	0	0	0	0
1368	GCF_900636915.1_45532_F02	HP+LP	facultative	1	0	1	0	0
1369	GCF_900636925.1_45137_F01	HP	aerobic	1	0	0	0	0
1370	GCF_900637105.1_48290_D02	HP		1	0	0	0	0
1371	GCF_900637275.1_50465_C02	HP+LP	microaerophilic	1	0	1	0	0
1372	GCF_900637305.1_50618_F02	HP	aerobic	1	0	0	0	0
1373	GCF_900637495.1_51342_D02	HP	microaerophilic	1	0	0	0	0
1374	GCF_900637545.1_51438_G01	HP+LP	aerobic	1	1	1	0	0
1375	GCF_900637555.1_51726_E01	HP	aerobic	1	1	0	0	0
1376	GCF_900637635.1_52313_A01	HP	microaerophilic	1	0	0	0	0
1377	GCF_900637735.1_52579_B01	HP	aerobic	1	0	0	0	0
1378	GCF_900637805.1_52592_E01	LP	aerobic	0	0	1	0	0
1379	GCF_900637865.1_52683_G03	HP		1	0	0	0	0
1380	GCF_900638065.1_55685_A01	HP+LP		1	1	1	0	0
1381	GCF_900638135.1_56433_G01	HP+LP	aerobic	1	1	1	0	0
1382	GCF_900638345.1_57428_C01	HP	aerobic	1	0	0	0	0
1383	GCF_900638385.1_57566_E02	LP	microaerophilic	0	0	1	0	0
1384	GCF_900638445.1_57675_E01	HP+LP	facultative	1	0	1	0	0
1385	GCF_900638615.1_58174_F01	HP		1	0	0	0	0
1386	GCF_900638635.1_58174_G01	HP		1	0	0	0	0
1387	GCF_900638655.1_58635_F02	HP+LP	aerobic	1	1	1	0	0
1388	GCF_900638685.1_58882_C02	HP	aerobic	1	0	0	0	0
1389	GCF_900682675.2_P_marincola_YSy11_v2	HP	aerobic	1	0	0	0	0
1390	GCF_900749825.1_MTUNDRAET4_v1	HP	aerobic	1	0	0	0	0
1391	GCF_901421975.1_34410_D01	HP		1	0	0	0	0
1392	GCF_902387845.1_UHGG_MGYG-HGUT-02512	HP+LP	aerobic	1	1	1	0	0
1393	GCF_902459475.1_pb_189-1_HGAP3_CTR	HP	microaerophilic	1	0	0	0	0
1394	GCF_902459485.1_pb_189-2_HGAP3_CTR	HP	microaerophilic	1	0	0	0	0
1395	GCF_902813185.1_Denitratisoma_oestradiolicum_DSM16959	HP	aerobic	1	1	0	0	0
1396	GCF_904848165.1_ASM90484816v1	HP	aerobic	1	0	0	0	0
1397	GCF_905367715.1_Xanthomonas_sp._CPBF_1494_hybrid_assembly_2	HP	aerobic	1	0	0	0	0
1398	GCF_907163065.1_AM_assembly	HP+LP	facultative	1	1	1	0	0
1399	GCF_914590485.1_CEDIAZO_illumina_assembly	HP+LP	facultative	1	1	1	0	0
1400	GCF_949787665.1_MIP2473_genome	HP+LP	aerobic	1	1	1	0	0
